# Supplementary material for: The -KTS splice variant of WT1 is essential for ovarian determination in mice
Source: Science. Author manuscript; Available in PMC 2023 Nov 16. (PMC7615308; doi:10.1126/science.add8831)
Supplement: Data S1 [file EMS190512-supplement-Data_S1.xlsx]

## Sheet: seurat_prepipe_pipe_final.marke
gene	cluster	avg_log2FC	pct.1	pct.2	diff.pct	p_val	p_val_adj
Cyp11a1	1	1.70391	0.784	0.919912	0.106	0	0
Inha	1	1.62397	0.91	0.713966	0.3	0	0
Wnt6	1	1.49521	0.994	0.501215	0.451	0	0
Klhl23	1	1.4399	0.939	0.500901	0.431	0	0
Lor	1	1.43398	0.921	0.512979	0.48	0	0
Ifitm1	1	1.39602	0.999	0.39702	0.792	0	0
Akr1cl	1	1.3699	0.943	0.426901	0.427	0	0
Gadd45g	1	1.23537	0.966	0.269366	0.531	0	0
Psmb10	1	1.16752	0.818	0.349519	0.335	0	0
Dbi	1	1.1386	0.996	0.142599	0.951	0	0
C430049B03Rik	1	1.12495	0.983	0.141947	0.737	0	0
Cd2ap	1	1.12181	0.969	0.152806	0.783	0	0
Mid1ip1	1	1.11982	0.784	0.335818	0.304	0	0
Bmyc	1	1.11724	0.998	0.11924	0.834	0	0
Rgs10	1	1.10751	0.859	0.248505	0.289	0	0
Fndc5	1	1.09654	0.884	0.212535	0.308	0	0
H19	1	1.09068	0.974	0.116677	0.712	0	0
Kctd14	1	1.07439	0.998	0.0763859	0.62	0	0
Lgals7	1	1.04851	0.995	0.0535053	0.707	0	0
Tst	1	1.04495	0.978	0.0669466	0.613	0	0
Nr0b1	1	1.03102	0.788	0.243018	0.276	0	0
Igf2	1	1.0117	0.983	0.0287017	0.746	0	0
Olfml3	1	0.984722	0.656	0.328722	0.26	0	0
Serpinb6a	1	0.973327	0.989	-0.0156731	0.734	0	0
Gtf2a1	1	0.965832	0.81	0.155832	0.43	0	0
Ralgps2	1	0.948115	0.927	0.0211151	0.606	0	0
Soat1	1	0.939001	0.94	-0.000998688	0.59	0	0
Idh1	1	0.915044	0.961	-0.0459562	0.686	0	0
Wnt4	1	0.897127	0.885	0.0121272	0.472	0	0
Tspan15	1	0.89605	0.776	0.12005	0.277	0	0
Clu	1	0.890852	0.526	0.364852	0.189	0	0
Runx1	1	0.889243	0.846	0.0432431	0.326	0	0
Hk1	1	0.882362	0.771	0.111362	0.253	0	0
Cyba	1	0.870062	0.918	-0.047938	0.692	0	0
Ccnjl	1	0.863547	0.877	-0.0134534	0.433	0	0
Spint2	1	0.854161	0.926	-0.0718386	0.546	0	0
Nppc	1	0.851547	0.517	0.334547	0.174	0	0
Cpe	1	0.84813	0.813	0.0351301	0.382	0	0
Smim41	1	0.837693	0.931	-0.0933069	0.53	0	0
Ldhb	1	0.822276	1	-0.177724	0.965	0	0
Ccdc61	1	0.81422	0.616	0.19822	0.336	0	0
Alas1	1	0.812492	0.726	0.0864915	0.348	0	0
Pnlip	1	0.809999	0.508	0.301999	0.217	0	0
Gm10260	1	0.806358	0.985	-0.178642	0.528	0	0
Etnk2	1	0.804651	0.884	-0.0793487	0.411	0	0
Apoe	1	0.794326	0.863	-0.0686738	0.546	0	0
Adam8	1	0.792983	0.586	0.206983	0.144	0	0
Pmp22	1	0.778882	0.847	-0.0681183	0.474	0	0
Pnmt	1	0.760491	0.372	0.388491	0.049	0	0
Traf3ip2	1	0.745802	0.586	0.159802	0.235	0	0
Dpf3	1	0.729735	0.68	0.0497346	0.203	0	0
Tnni3	1	0.729693	0.432	0.297693	0.166	0	0
Tmem184a	1	0.726829	0.661	0.0658288	0.148	0	0
Podxl	1	0.722299	0.81	-0.0877008	0.387	0	0
Nrtn	1	0.692758	0.643	0.0497577	0.315	0	0
Igfbp5	1	0.680249	0.883	-0.202751	0.618	0	0
Apoc1	1	0.678748	0.629	0.0497475	0.29	0	0
Pank1	1	0.662989	0.807	-0.144011	0.377	0	0
Cdkn1a	1	0.655129	0.454	0.201129	0.249	0	0
Cdo1	1	0.645586	0.547	0.0985861	0.187	0	0
Bhlhe41	1	0.636073	0.582	0.0540732	0.169	0	0
Dhrs7	1	0.627663	0.644	-0.0163365	0.3	0	0
Rnf19a	1	0.627437	0.728	-0.100563	0.382	0	0
Ppp1r14a	1	0.625563	0.655	-0.0294368	0.304	0	0
Igdcc3	1	0.623386	0.578	0.0453858	0.171	0	0
Cited2	1	0.616884	0.911	-0.294116	0.673	0	0
Lmo1	1	0.616559	0.632	-0.0154406	0.285	0	0
Ddit4l	1	0.613427	0.679	-0.0655727	0.313	0	0
Mcrip2	1	0.61152	0.695	-0.0834797	0.32	0	0
Arhgap29	1	0.610375	0.843	-0.232625	0.551	0	0
Inhbb	1	0.610203	0.651	-0.0407966	0.226	0	0
Nr2e3	1	0.609483	0.415	0.194483	0.078	0	0
Mtss2	1	0.602176	0.669	-0.0668241	0.317	0	0
Rasa3	1	0.582362	0.676	-0.0936383	0.31	0	0
Rnf181	1	0.582129	0.747	-0.164871	0.436	0	0
Peg3	1	0.580658	0.994	-0.413342	0.935	0	0
Morn1	1	0.574445	0.493	0.0814447	0.119	0	0
Fxyd6	1	0.568051	0.939	-0.370949	0.727	0	0
Timm8a1	1	0.567905	0.88	-0.312095	0.747	0	0
Smoc1	1	0.563459	0.626	-0.0625411	0.209	0	0
Mettl24	1	0.561608	0.719	-0.157392	0.302	0	0
Cyb5a	1	0.559487	0.971	-0.411513	0.865	0	0
Gm2044	1	0.555337	0.542	0.0133366	0.183	0	0
Scube1	1	0.553324	0.55	0.00332427	0.143	0	0
Ctrl	1	0.538176	0.415	0.123176	0.076	0	0
Aqp5	1	0.536209	0.461	0.0752091	0.223	0	0
Itga6	1	0.531716	0.723	-0.191284	0.34	0	0
Fdxr	1	0.527747	0.802	-0.274253	0.482	0	0
Cst12	1	0.527054	0.324	0.203054	0.072	0	0
Gm49708	1	0.515593	0.997	-0.481407	0.884	0	0
Arhgdig	1	0.515588	0.697	-0.181412	0.364	0	0
Aldh3b1	1	0.511052	0.47	0.0410523	0.152	0	0
St3gal5	1	0.502635	0.743	-0.240365	0.439	0	0
Gm45889	1	0.500725	0.897	-0.396275	0.624	0	0
Rnd2	1	0.498496	0.716	-0.217504	0.324	0	0
1700007K13Rik	1	0.496683	0.503	-0.00631689	0.12	0	0
Hmox1	1	0.496246	0.723	-0.226754	0.462	0	0
Nav2	1	0.491256	0.647	-0.155744	0.3	0	0
Dapk1	1	0.489698	0.68	-0.190302	0.383	0	0
Sat2	1	0.489157	0.756	-0.266843	0.369	0	0
Rgcc	1	0.484892	0.654	-0.169108	0.372	0	0
Gxylt2	1	0.48088	0.655	-0.17412	0.3	0	0
Sod2	1	0.474859	0.892	-0.417141	0.702	0	0
Hsbp1l1	1	0.465703	0.473	-0.00729718	0.145	0	0
Emx2	1	0.458993	0.86	-0.401007	0.587	0	0
Fabp3	1	0.451992	0.465	-0.0130077	0.219	0	0
Tle6	1	0.449528	0.56	-0.110472	0.254	0	0
Hmbs	1	0.449082	0.858	-0.408918	0.683	0	0
Ctsh	1	0.447821	0.733	-0.285179	0.435	0	0
C1qtnf7	1	0.44338	0.823	-0.37962	0.529	0	0
6030407O03Rik	1	0.44125	0.344	0.0972496	0.077	0	0
Gata6	1	0.44122	0.857	-0.41578	0.642	0	0
Pglyrp1	1	0.438993	0.264	0.174993	0.072	0	0
Tbxa2r	1	0.438969	0.43	0.00896934	0.109	0	0
Gsg1l	1	0.438963	0.378	0.0609634	0.054	0	0
Jsrp1	1	0.438423	0.448	-0.00957727	0.197	0	0
Ttc38	1	0.435539	0.531	-0.0954608	0.205	0	0
Dst	1	0.435151	0.484	-0.0488485	0.216	0	0
Gm2a	1	0.430257	0.621	-0.190743	0.308	0	0
Clec2l	1	0.429343	0.626	-0.196657	0.281	0	0
Hadha	1	0.428814	0.937	-0.508186	0.764	0	0
Pkp2	1	0.427994	0.487	-0.0590057	0.183	0	0
Sel1l3	1	0.427809	0.392	0.0358086	0.082	0	0
Gpha2	1	0.426692	0.31	0.116692	0.055	0	0
Acaa2	1	0.420728	0.993	-0.572272	0.868	0	0
Nfat5	1	0.412148	0.642	-0.229852	0.404	0	0
Fkbp9	1	0.409527	0.783	-0.373473	0.609	0	0
Gm15543	1	0.405978	0.31	0.0959785	0.055	0	0
Cd200	1	0.404251	0.621	-0.216749	0.327	0	0
P2rx4	1	0.403483	0.472	-0.0685172	0.169	0	0
Rspo1	1	0.397531	0.856	-0.458469	0.569	0	0
Cdkn1b	1	0.396492	0.645	-0.248508	0.388	0	0
Ntng1	1	0.392372	0.342	0.0503718	0.116	0	0
Gm20275	1	0.389263	0.371	0.0182629	0.091	0	0
Spink4	1	0.389227	0.335	0.0542273	0.054	0	0
Tspan33	1	0.388393	0.387	0.00139287	0.085	0	0
Zim1	1	0.387319	0.504	-0.116681	0.249	0	0
Cryge	1	0.382153	0.269	0.113153	0.1	0	0
Arhgef16	1	0.381983	0.321	0.0609831	0.063	0	0
Hpcal1	1	0.376906	0.81	-0.433094	0.548	0	0
2200002D01Rik	1	0.37235	0.382	-0.00964994	0.112	0	0
Defb19	1	0.371744	0.469	-0.0972562	0.147	0	0
Mgam	1	0.371243	0.331	0.0402432	0.074	0	0
Hs6st1	1	0.369633	0.6	-0.230367	0.354	0	0
Rhox8	1	0.369532	0.313	0.056532	0.117	0	0
Papln	1	0.364009	0.335	0.0290093	0.054	0	0
Greb1	1	0.357048	0.412	-0.0549516	0.163	0	0
Smarca1	1	0.339704	0.655	-0.315296	0.429	0	0
Cygb	1	0.337539	0.453	-0.115461	0.212	0	0
C1qtnf12	1	0.333991	0.675	-0.341009	0.409	0	0
Htra1	1	0.330361	0.352	-0.0216395	0.148	0	0
Sin3b	1	0.312975	0.988	-0.675025	0.92	0	0
Rsph10b	1	0.312652	0.254	0.0586515	0.028	0	0
Grb14	1	0.312322	0.408	-0.0956783	0.163	0	0
Bmerb1	1	0.308738	0.374	-0.065262	0.132	0	0
Trpc7	1	0.305974	0.369	-0.0630259	0.154	0	0
Nipal1	1	0.299522	0.267	0.0325217	0.058	0	0
Sphkap	1	0.295469	0.281	0.0144693	0.077	0	0
Cntnap5a	1	0.29042	0.326	-0.0355799	0.134	0	0
Wnt11	1	0.287239	0.314	-0.0267606	0.108	0	0
Bst2	1	0.285799	0.813	-0.527201	0.502	0	0
Kitl	1	0.284127	0.742	-0.457873	0.461	0	0
Elfn1	1	0.282324	0.297	-0.0146756	0.063	0	0
Prcd	1	0.278887	0.468	-0.189113	0.214	0	0
Mgarp	1	0.269346	0.309	-0.0396542	0.112	0	0
Atp1b2	1	0.268122	0.437	-0.168878	0.198	0	0
Fmnl2	1	0.266728	0.568	-0.301272	0.328	0	0
Vstm2b	1	0.262976	0.269	-0.00602423	0.081	0	0
Col6a1	1	0.257699	0.346	-0.0883011	0.145	0	0
Cgn	1	0.253206	0.389	-0.135794	0.196	0	0
Sh2d4a	1	0.25677	0.459	-0.20223	0.245	3.64298e-306	8.12894e-302
Josd2	1	0.35644	0.748	-0.39156	0.582	1.21021e-292	2.70046e-288
E330013P04Rik	1	0.29509	0.688	-0.39291	0.45	2.47291e-284	5.51806e-280
Msx1	1	0.387397	0.388	-0.000603188	0.207	4.562e-284	1.01797e-279
Gja1	1	0.316429	0.533	-0.216571	0.327	6.73761e-273	1.50343e-268
Ppcs	1	0.322677	0.647	-0.324323	0.475	5.50739e-261	1.22892e-256
Ncam1	1	0.33682	0.595	-0.25818	0.374	1.02451e-258	2.2861e-254
2010204K13Rik	1	0.418583	0.642	-0.223417	0.486	6.44116e-254	1.43728e-249
Ero1l	1	0.251822	0.48	-0.228178	0.303	9.3383e-247	2.08375e-242
Eno1	1	0.338535	0.965	-0.626465	0.922	2.98966e-230	6.67113e-226
Tnnt1	1	0.306698	0.676	-0.369302	0.499	1.63723e-222	3.65332e-218
Xist	1	0.399234	0.623	-0.223766	0.399	7.15962e-219	1.5976e-214
Zfp36l2	1	0.295205	0.644	-0.348795	0.48	2.142e-215	4.77965e-211
Gk5	1	0.279875	0.373	-0.0931253	0.22	3.92544e-209	8.75922e-205
Rnaset2a	1	0.264621	0.482	-0.217379	0.347	8.82825e-146	1.96994e-141
Dlk1	1	0.280951	0.691	-0.410049	0.566	9.27376e-68	2.06935e-63
Mfge8	2	1.48346	0.92	0.563464	0.667	0	0
Marcks	2	1.47143	0.992	0.479431	0.776	0	0
Col1a2	2	1.44209	0.835	0.607085	0.291	0	0
Ptn	2	1.41174	0.896	0.515743	0.45	0	0
Selenom	2	1.2703	0.888	0.382304	0.465	0	0
Col3a1	2	1.25233	0.826	0.426327	0.414	0	0
Tmsb4x	2	1.22537	1	0.225369	0.949	0	0
Igfbp7	2	1.14858	0.502	0.646578	0.1	0	0
Sparcl1	2	1.08535	0.74	0.345346	0.252	0	0
Nr2f2	2	1.08021	0.909	0.171209	0.499	0	0
Col1a1	2	1.06413	0.585	0.479131	0.23	0	0
Lbh	2	1.05592	0.941	0.114918	0.571	0	0
Igfbp5	2	1.02407	0.859	0.165069	0.627	0	0
Islr	2	1.01478	0.741	0.273778	0.181	0	0
Mafb	2	1.0036	0.624	0.379603	0.215	0	0
Bgn	2	0.991532	0.685	0.306532	0.195	0	0
Acta2	2	0.984358	0.276	0.708358	0.06	0	0
Cdh11	2	0.978167	0.624	0.354167	0.201	0	0
Rbp1	2	0.977384	0.89	0.0873838	0.561	0	0
Kcne1l	2	0.971847	0.668	0.303847	0.209	0	0
Ccnd2	2	0.965539	0.819	0.146539	0.44	0	0
Tcf21	2	0.954613	0.893	0.0616133	0.414	0	0
Cald1	2	0.95347	0.978	-0.0245299	0.765	0	0
Sparc	2	0.951862	0.999	-0.0471382	0.937	0	0
Mfap2	2	0.907452	0.964	-0.0565479	0.709	0	0
Egr1	2	0.902344	0.574	0.328344	0.257	0	0
Junb	2	0.893357	0.603	0.290357	0.281	0	0
Zeb2	2	0.892713	0.699	0.193713	0.288	0	0
Csrp1	2	0.892435	0.71	0.182435	0.326	0	0
Arx	2	0.890733	0.659	0.231733	0.266	0	0
Emilin1	2	0.883455	0.763	0.120455	0.279	0	0
Col26a1	2	0.863965	0.677	0.186965	0.16	0	0
Ddah1	2	0.862809	0.699	0.163809	0.355	0	0
Pdgfra	2	0.827406	0.646	0.181406	0.24	0	0
Ncam1	2	0.824665	0.759	0.0656647	0.369	0	0
Tgfbi	2	0.808833	0.743	0.0658331	0.36	0	0
Maf	2	0.806124	0.617	0.189124	0.241	0	0
Nes	2	0.794595	0.533	0.261595	0.137	0	0
Ppp1r14a	2	0.788385	0.611	0.177385	0.317	0	0
Hsd11b2	2	0.784727	0.633	0.151727	0.252	0	0
Hmga2	2	0.782599	0.958	-0.175401	0.75	0	0
Tpm4	2	0.77986	0.906	-0.12614	0.646	0	0
Gucy1a1	2	0.774424	0.685	0.0894242	0.338	0	0
Col6a2	2	0.77021	0.475	0.29521	0.076	0	0
Col6a1	2	0.769687	0.541	0.228687	0.137	0	0
Rnd3	2	0.755502	0.731	0.0245015	0.342	0	0
Mgp	2	0.746185	0.38	0.366185	0.1	0	0
Gm266	2	0.744394	0.494	0.250394	0.062	0	0
Tril	2	0.729586	0.502	0.227586	0.109	0	0
Cnn2	2	0.71895	0.571	0.14795	0.227	0	0
Pmepa1	2	0.716419	0.651	0.0654187	0.321	0	0
Clca3a1	2	0.70614	0.594	0.11214	0.167	0	0
Ets1	2	0.703708	0.66	0.0437076	0.23	0	0
Igfbp4	2	0.684552	0.949	-0.264448	0.717	0	0
Ccn1	2	0.678299	0.529	0.149299	0.298	0	0
Sfrp1	2	0.678081	0.731	-0.0529189	0.435	0	0
Cyp1b1	2	0.668586	0.485	0.183586	0.058	0	0
Col4a1	2	0.665691	0.732	-0.0663087	0.451	0	0
Rrbp1	2	0.663452	0.881	-0.217548	0.701	0	0
Zfp503	2	0.650129	0.775	-0.124871	0.509	0	0
Snai2	2	0.648634	0.63	0.0186344	0.29	0	0
Itga8	2	0.641621	0.468	0.173621	0.108	0	0
Bok	2	0.621731	0.631	-0.00926893	0.35	0	0
Cotl1	2	0.62051	0.715	-0.09449	0.415	0	0
Oaf	2	0.611992	0.58	0.0319918	0.266	0	0
Tmsb10	2	0.606199	1	-0.393801	0.996	0	0
Tbx2	2	0.603641	0.542	0.0616406	0.187	0	0
Ngfr	2	0.603582	0.504	0.0995816	0.131	0	0
Tgfb2	2	0.60233	0.462	0.14033	0.163	0	0
Col14a1	2	0.598198	0.271	0.327198	0.037	0	0
Rasgrp2	2	0.594442	0.451	0.143442	0.144	0	0
Col6a3	2	0.579039	0.398	0.181039	0.033	0	0
Inka1	2	0.57607	0.529	0.0470701	0.159	0	0
Mfap4	2	0.575779	0.541	0.0347786	0.255	0	0
Col4a2	2	0.574336	0.646	-0.0716641	0.324	0	0
Id2	2	0.573842	0.728	-0.154158	0.456	0	0
Slc9a3r2	2	0.572075	0.753	-0.180925	0.48	0	0
St8sia2	2	0.567252	0.448	0.119252	0.098	0	0
Meis2	2	0.562314	0.728	-0.165686	0.415	0	0
Myh10	2	0.554122	0.731	-0.176878	0.52	0	0
Tpm2	2	0.552519	0.529	0.0235186	0.275	0	0
Ppic	2	0.549798	0.764	-0.214202	0.495	0	0
Stbd1	2	0.5481	0.563	-0.0148998	0.234	0	0
Pdgfrb	2	0.538377	0.359	0.179377	0.047	0	0
Tpm1	2	0.537171	0.977	-0.439829	0.879	0	0
Timp3	2	0.527858	0.565	-0.0371417	0.298	0	0
Etl4	2	0.521017	0.43	0.0910172	0.147	0	0
Nid1	2	0.520022	0.478	0.0420217	0.147	0	0
Pakap.1	2	0.518102	0.444	0.0741018	0.093	0	0
Sox11	2	0.517429	0.725	-0.207571	0.426	0	0
Fscn1	2	0.513703	0.832	-0.318297	0.628	0	0
Fbn2	2	0.508302	0.507	0.0013021	0.192	0	0
Mest	2	0.507804	0.941	-0.433196	0.712	0	0
Unc5c	2	0.507589	0.444	0.0635889	0.122	0	0
Lsp1	2	0.486723	0.562	-0.0752767	0.29	0	0
Pcolce	2	0.485956	0.766	-0.280044	0.541	0	0
Snai1	2	0.482934	0.381	0.101934	0.069	0	0
Tnfaip8	2	0.461261	0.679	-0.217739	0.451	0	0
Rhoj	2	0.460752	0.384	0.0767517	0.092	0	0
Twist1	2	0.451619	0.398	0.0536186	0.123	0	0
Cntfr	2	0.450261	0.387	0.063261	0.098	0	0
Phlda1	2	0.448141	0.477	-0.0288594	0.222	0	0
Tagln2	2	0.444392	0.473	-0.028608	0.229	0	0
Robo2	2	0.443655	0.452	-0.00834528	0.194	0	0
Gucy1b1	2	0.431947	0.329	0.102947	0.063	0	0
Tcim	2	0.419894	0.414	0.00589382	0.186	0	0
Hic1	2	0.418949	0.371	0.0479491	0.088	0	0
B130024G19Rik	2	0.408229	0.357	0.0512287	0.095	0	0
Dnm3os	2	0.408053	0.348	0.060053	0.091	0	0
Des	2	0.394266	0.296	0.0982665	0.081	0	0
Slc29a1	2	0.390439	0.388	0.00243871	0.144	0	0
Vcan	2	0.386395	0.415	-0.0286054	0.178	0	0
Gng11	2	0.373578	0.546	-0.172422	0.194	0	0
Tac2	2	0.370885	0.265	0.105885	0.046	0	0
Camk2n1	2	0.369066	0.296	0.0730658	0.09	0	0
B2m	2	0.360286	0.56	-0.199714	0.312	0	0
Pde1a	2	0.359971	0.418	-0.0580294	0.169	0	0
Gpm6b	2	0.35678	0.393	-0.0362197	0.122	0	0
Npl	2	0.351906	0.366	-0.0140936	0.145	0	0
Zfp36	2	0.341746	0.264	0.0777457	0.083	0	0
Mylk	2	0.330015	0.302	0.0280155	0.093	0	0
Lbhd2	2	0.326675	0.308	0.0186747	0.12	0	0
Chst2	2	0.319847	0.3	0.0198475	0.077	0	0
Dlc1	2	0.313737	0.32	-0.00626276	0.128	0	0
Olfml3	2	0.308451	0.569	-0.260549	0.277	0	0
Adam19	2	0.298051	0.321	-0.0229486	0.125	0	0
Mdk	2	0.445084	1	-0.554916	0.94	1.95286e-299	4.35761e-295
Smim41	2	0.496406	0.793	-0.296594	0.551	7.71453e-296	1.72142e-291
S100a6	2	0.491395	0.424	0.0673952	0.216	3.21773e-289	7.18005e-285
Phactr2	2	0.350088	0.37	-0.0199124	0.173	1.19391e-285	2.66408e-281
Plac8	2	0.374116	0.363	0.0111158	0.166	2.71574e-276	6.0599e-272
Ier2	2	0.786944	0.803	-0.0160561	0.702	7.26777e-274	1.62173e-269
Fam111a	2	0.301674	0.303	-0.00132618	0.128	1.26099e-269	2.81377e-265
Tubb6	2	0.276143	0.268	0.00814339	0.105	6.88678e-266	1.53672e-261
Spry1	2	0.303928	0.315	-0.0110722	0.14	2.36833e-261	5.2847e-257
Fn1	2	0.405687	0.445	-0.0393126	0.245	2.90241e-253	6.47644e-249
Plk2	2	0.257371	0.275	-0.0176286	0.111	4.35856e-251	9.72569e-247
Tmem37	2	0.355911	0.326	0.0299114	0.153	7.96563e-248	1.77745e-243
App	2	0.348787	0.477	-0.128213	0.27	9.83972e-247	2.19564e-242
Gpc3	2	0.47191	0.912	-0.44009	0.733	1.19506e-238	2.66666e-234
Itm2a	2	0.380111	0.766	-0.385889	0.554	6.44592e-237	1.43834e-232
Plat	2	0.301634	0.43	-0.128366	0.231	3.18734e-234	7.11224e-230
Palld	2	0.377949	0.679	-0.301051	0.462	6.31273e-230	1.40862e-225
Selenop	2	0.3684	0.472	-0.1036	0.287	2.53736e-227	5.66187e-223
Wnt5a	2	0.359724	0.487	-0.127276	0.28	1.44558e-219	3.22566e-215
Bambi	2	0.38982	0.865	-0.47518	0.692	3.85485e-219	8.60172e-215
Dusp6	2	0.310937	0.378	-0.067063	0.201	3.86561e-218	8.62573e-214
Pik3r1	2	0.402022	0.536	-0.133978	0.339	3.25832e-208	7.27063e-204
Hes1	2	0.569054	0.623	-0.0539458	0.445	1.62431e-204	3.62448e-200
Cygb	2	0.271633	0.41	-0.138367	0.222	4.8888e-204	1.09089e-199
Ddah2	2	0.322141	0.924	-0.601859	0.721	5.71974e-204	1.2763e-199
Ccdc85b	2	0.303535	0.763	-0.459465	0.64	1.25141e-193	2.79239e-189
Fos	2	0.769228	0.523	0.246228	0.341	7.8362e-193	1.74857e-188
6330403K07Rik	2	0.327087	0.583	-0.255913	0.385	1.61646e-190	3.60697e-186
Plagl1	2	0.292485	0.289	0.00348463	0.137	4.39503e-188	9.80707e-184
Nr2f1	2	0.341797	0.4	-0.0582029	0.227	1.20728e-187	2.69393e-183
Meg3	2	0.476074	0.68	-0.203926	0.499	3.43612e-185	7.66736e-181
Lxn	2	0.282631	0.566	-0.283369	0.39	8.54238e-184	1.90615e-179
Slit2	2	0.364433	0.332	0.032433	0.18	8.68821e-180	1.93869e-175
Nnat	2	0.331543	0.821	-0.489457	0.621	6.03284e-175	1.34617e-170
S100a10	2	0.354039	0.952	-0.597961	0.837	4.61713e-152	1.03027e-147
H19	2	0.372932	0.879	-0.506068	0.725	5.66025e-151	1.26303e-146
Nfib	2	0.392464	0.742	-0.349536	0.587	2.90355e-149	6.47899e-145
Igf2	2	0.323474	0.894	-0.570526	0.758	1.07059e-141	2.38893e-137
Lmnb1	2	0.332603	0.719	-0.386397	0.608	5.66021e-136	1.26302e-131
Hoxd9	2	0.251891	0.515	-0.263109	0.348	5.47091e-119	1.22078e-114
Prxl2a	2	0.387649	0.646	-0.258351	0.531	2.69473e-118	6.01301e-114
Sptbn1	2	0.271644	0.777	-0.505356	0.663	9.45076e-117	2.10884e-112
Akap12	2	0.33615	0.29	0.0461499	0.17	4.69696e-116	1.04808e-111
Cxcl12	2	0.613475	0.336	0.277475	0.217	3.25984e-113	7.274e-109
Jun	2	0.564814	0.713	-0.148186	0.59	2.23146e-105	4.97927e-101
Cks1b	2	0.277329	0.889	-0.611671	0.849	2.4851e-89	5.54526e-85
Xist	2	0.515135	0.515	0.000135095	0.412	3.72999e-85	8.32309e-81
Cd24a	2	0.260147	0.624	-0.363853	0.514	1.07202e-82	2.39209e-78
Pclaf	2	0.473495	0.495	-0.0215053	0.392	7.56848e-74	1.68883e-69
Spc25	2	0.261792	0.374	-0.112208	0.261	8.72612e-71	1.94715e-66
Hoxc8	2	0.282059	0.417	-0.134941	0.318	2.55029e-65	5.69072e-61
Cpne8	2	0.253824	0.631	-0.377176	0.526	4.87999e-64	1.08892e-59
Fabp5	2	0.322493	0.702	-0.379507	0.62	1.07437e-44	2.39736e-40
Btg2	2	0.541561	0.452	0.0895611	0.411	3.96347e-28	8.84408e-24
Cpa1	3	3.54376	0.849	2.69476	0.197	0	0
Wfdc10	3	2.95303	0.81	2.14303	0.109	0	0
Serpina3a	3	2.0879	0.786	1.3019	0.245	0	0
Wfdc13	3	1.81178	0.429	1.38278	0.026	0	0
Myl9	3	1.74033	0.994	0.746328	0.741	0	0
1810065E05Rik	3	1.66534	0.62	1.04534	0.081	0	0
Pnliprp2	3	1.54302	0.506	1.03702	0.14	0	0
Acaa2	3	1.5085	0.999	0.5095	0.872	0	0
Cebpd	3	1.50533	0.933	0.572325	0.466	0	0
Spp1	3	1.45127	0.704	0.747268	0.165	0	0
Selenbp1	3	1.42344	0.944	0.479437	0.452	0	0
Aldh1a1	3	1.40567	0.783	0.622669	0.113	0	0
Aldoa	3	1.37166	0.999	0.372659	0.972	0	0
Laptm4b	3	1.36726	0.975	0.39226	0.595	0	0
Gm49708	3	1.33983	0.999	0.340833	0.888	0	0
Nup62cl	3	1.30763	0.695	0.612634	0.076	0	0
Kitl	3	1.29598	0.926	0.369979	0.461	0	0
Bst2	3	1.28065	0.847	0.433647	0.511	0	0
Fam181b	3	1.2729	0.838	0.434903	0.214	0	0
Nrn1	3	1.26864	0.679	0.58964	0.116	0	0
Serpinb6b	3	1.22959	0.825	0.404592	0.357	0	0
Gadd45g	3	1.22766	0.936	0.291659	0.549	0	0
Gstm1	3	1.21529	0.968	0.247295	0.581	0	0
Ramp2	3	1.21031	0.819	0.391314	0.355	0	0
Ldha	3	1.20232	0.997	0.205317	0.922	0	0
Cited2	3	1.18953	0.938	0.251532	0.68	0	0
Snca	3	1.18264	0.685	0.497639	0.096	0	0
Mgst1	3	1.1764	0.986	0.190401	0.737	0	0
Wfdc2	3	1.16894	0.427	0.741941	0.098	0	0
Pdgfa	3	1.1518	0.772	0.3798	0.36	0	0
G0s2	3	1.14082	0.624	0.516825	0.262	0	0
Cav1	3	1.11968	0.572	0.547679	0.074	0	0
Nrtn	3	1.11068	0.824	0.286685	0.317	0	0
Me2	3	1.10872	0.882	0.226719	0.437	0	0
Fdxr	3	1.10229	0.909	0.19329	0.488	0	0
Cdc42ep5	3	1.09668	0.938	0.158684	0.59	0	0
Mme	3	1.09251	0.741	0.351515	0.225	0	0
Gsta4	3	1.09151	0.977	0.114514	0.791	0	0
Kctd14	3	1.09117	0.998	0.0931732	0.634	0	0
Mest	3	1.07825	0.987	0.0912533	0.711	0	0
Bmyc	3	1.04924	0.998	0.0512418	0.84	0	0
Serpinb6a	3	1.04727	0.954	0.0932731	0.745	0	0
Plpp3	3	1.04519	0.831	0.214191	0.347	0	0
8030451A03Rik	3	1.02961	0.729	0.300611	0.059	0	0
Chchd10	3	0.999705	0.975	0.0247047	0.629	0	0
2210407C18Rik	3	0.999515	0.429	0.570515	0.033	0	0
Rgs2	3	0.979675	0.855	0.124675	0.386	0	0
Cdkn1b	3	0.978344	0.836	0.142344	0.387	0	0
Pgk1	3	0.975142	0.993	-0.017858	0.913	0	0
Cst8	3	0.943588	0.708	0.235588	0.208	0	0
Fkbp9	3	0.938642	0.914	0.0246422	0.608	0	0
Tulp2	3	0.93489	0.915	0.0198901	0.435	0	0
Star	3	0.932283	0.741	0.191283	0.133	0	0
1700016F12Rik	3	0.931322	0.488	0.443322	0.043	0	0
Serpini1	3	0.930926	0.727	0.203926	0.137	0	0
Folr1	3	0.928443	0.633	0.295443	0.228	0	0
Gm35533	3	0.917314	0.48	0.437314	0.094	0	0
Gstm7	3	0.904321	0.815	0.0893212	0.329	0	0
Gm37350	3	0.894704	0.519	0.375704	0.099	0	0
Tkt	3	0.894309	0.986	-0.0916908	0.883	0	0
Ifitm1	3	0.892157	0.993	-0.100843	0.8	0	0
Vsnl1	3	0.871744	0.467	0.404744	0.052	0	0
Aldh1b1	3	0.867497	0.769	0.0984974	0.265	0	0
Reep1	3	0.864673	0.897	-0.0323267	0.46	0	0
Pkm	3	0.860131	0.999	-0.138869	0.962	0	0
Gng13	3	0.85911	0.363	0.49611	0.114	0	0
Akr1b8	3	0.857843	0.9	-0.0421573	0.469	0	0
Rgcc	3	0.856545	0.696	0.160545	0.38	0	0
Actr6	3	0.856184	0.95	-0.0938164	0.601	0	0
Cdkn1a	3	0.827999	0.576	0.251999	0.25	0	0
Krt18	3	0.817094	0.761	0.0560937	0.356	0	0
Krt8	3	0.81662	0.773	0.0436203	0.325	0	0
Ifi27l2a	3	0.803947	0.563	0.240947	0.205	0	0
Peg10	3	0.795757	0.699	0.0967569	0.3	0	0
D10Wsu102e	3	0.789468	0.893	-0.103532	0.594	0	0
Lbx2	3	0.779675	0.652	0.127675	0.167	0	0
Trpc7	3	0.778298	0.601	0.177298	0.149	0	0
Hes1	3	0.773747	0.831	-0.0572533	0.435	0	0
Hpcal1	3	0.764547	0.911	-0.146453	0.552	0	0
Capn6	3	0.756054	0.697	0.0590541	0.188	0	0
Nppc	3	0.755863	0.499	0.256863	0.187	0	0
Cck	3	0.749179	0.397	0.352179	0.072	0	0
6330411D24Rik	3	0.746318	0.714	0.0323178	0.256	0	0
Idh1	3	0.745183	0.953	-0.207817	0.697	0	0
Wnt4	3	0.743977	0.873	-0.129023	0.488	0	0
Mettl24	3	0.741744	0.795	-0.0532562	0.313	0	0
Bbx	3	0.727197	0.763	-0.0358033	0.474	0	0
Sh2d4a	3	0.718887	0.714	0.00488743	0.238	0	0
Ankrd37	3	0.717469	0.651	0.0664688	0.241	0	0
E030030I06Rik	3	0.712003	0.754	-0.0419974	0.394	0	0
Rnd2	3	0.706969	0.745	-0.0380312	0.337	0	0
Me1	3	0.706297	0.74	-0.0337034	0.282	0	0
Peg3	3	0.703637	0.996	-0.292363	0.937	0	0
Cntn5	3	0.701847	0.556	0.145847	0.069	0	0
Tmem114	3	0.699661	0.552	0.147661	0.103	0	0
Gm45765	3	0.683652	0.744	-0.0603477	0.226	0	0
Mgarp	3	0.681463	0.483	0.198463	0.109	0	0
Bnip3	3	0.671984	0.648	0.0239835	0.351	0	0
Pcolce	3	0.67154	0.852	-0.18046	0.539	0	0
Rad51ap2	3	0.668467	0.401	0.267467	0.044	0	0
Naaa	3	0.661515	0.862	-0.200485	0.452	0	0
Lbh	3	0.654369	0.932	-0.277631	0.575	0	0
Dclk1	3	0.651309	0.832	-0.180691	0.414	0	0
Acot1	3	0.648013	0.945	-0.296987	0.755	0	0
Rnaset2b	3	0.645136	0.623	0.0221365	0.282	0	0
Eno1	3	0.645127	0.995	-0.349873	0.922	0	0
Barx2	3	0.634126	0.519	0.115126	0.084	0	0
Ifi27	3	0.633911	0.688	-0.0540892	0.337	0	0
Gstm2	3	0.632806	0.927	-0.294194	0.63	0	0
Aldh1a7	3	0.630471	0.493	0.137471	0.057	0	0
Il10rb	3	0.62836	0.689	-0.0606396	0.243	0	0
Rspo1	3	0.625984	0.935	-0.309016	0.576	0	0
Fmnl2	3	0.620442	0.757	-0.136558	0.327	0	0
Pcdh11x	3	0.618878	0.46	0.158878	0.121	0	0
Smoc2	3	0.614885	0.473	0.141885	0.115	0	0
Ppp4r4	3	0.614711	0.641	-0.0262894	0.182	0	0
U90926	3	0.613437	0.449	0.164437	0.037	0	0
Ctxn3	3	0.605836	0.45	0.155836	0.015	0	0
Gsta3	3	0.599084	0.5	0.0990842	0.089	0	0
Creg1	3	0.591868	0.869	-0.277132	0.598	0	0
Stbd1	3	0.58975	0.682	-0.0922503	0.231	0	0
Cdkn1c	3	0.584005	0.995	-0.410995	0.891	0	0
Cd200	3	0.581265	0.711	-0.129735	0.333	0	0
Igf1	3	0.580522	0.715	-0.134478	0.304	0	0
Smim10l2a	3	0.578388	0.4	0.178388	0.05	0	0
Cntnap5a	3	0.573412	0.53	0.0434125	0.13	0	0
Insyn1	3	0.570109	0.51	0.0601089	0.139	0	0
Prdx1	3	0.553066	0.998	-0.444934	0.987	0	0
Lima1	3	0.545433	0.659	-0.113567	0.366	0	0
Gas6	3	0.542722	0.689	-0.146278	0.289	0	0
Fth1	3	0.535495	1	-0.464505	0.998	0	0
Tmem178	3	0.534767	0.534	0.000766667	0.118	0	0
St3gal5	3	0.533606	0.798	-0.264394	0.447	0	0
Mro	3	0.528345	0.472	0.0563452	0.044	0	0
6430710C18Rik	3	0.526291	0.448	0.0782914	0.077	0	0
Pls3	3	0.523798	0.819	-0.295202	0.562	0	0
Bmp2	3	0.51985	0.462	0.05785	0.121	0	0
Gm26611	3	0.514412	0.485	0.0294122	0.088	0	0
Ddah1	3	0.512764	0.656	-0.143236	0.361	0	0
Adcy7	3	0.508954	0.578	-0.0690456	0.115	0	0
Cdc42ep3	3	0.508483	0.575	-0.0665169	0.22	0	0
Gpr37	3	0.508077	0.612	-0.103923	0.221	0	0
Msx1	3	0.507505	0.552	-0.0444948	0.204	0	0
Gk5	3	0.506633	0.572	-0.0653672	0.215	0	0
Gm47547	3	0.506297	0.613	-0.106703	0.243	0	0
Slc16a3	3	0.49732	0.587	-0.0896799	0.275	0	0
Nkain3	3	0.493208	0.429	0.0642081	0.076	0	0
Stk24	3	0.48706	0.86	-0.37294	0.596	0	0
Nfkbia	3	0.480352	0.778	-0.297648	0.467	0	0
Sphkap	3	0.473498	0.408	0.0654982	0.078	0	0
Stambpl1	3	0.470751	0.455	0.0157513	0.063	0	0
Ifnar1	3	0.466345	0.785	-0.318655	0.433	0	0
Hpgd	3	0.464434	0.555	-0.090566	0.18	0	0
C1galt1c1	3	0.451364	0.544	-0.0926357	0.257	0	0
Bhlhe41	3	0.441964	0.561	-0.119036	0.186	0	0
Sbsn	3	0.433864	0.545	-0.111136	0.212	0	0
Wfdc9	3	0.433719	0.298	0.135719	0.006	0	0
Ccdc182	3	0.425147	0.374	0.0511465	0.137	0	0
Hs6st1	3	0.412385	0.683	-0.270615	0.359	0	0
Dapk1	3	0.405793	0.718	-0.312207	0.392	0	0
Dnm3	3	0.404853	0.414	-0.00914683	0.099	0	0
Dnajc12	3	0.40375	0.497	-0.0932498	0.207	0	0
Prss35	3	0.394406	0.414	-0.0195938	0.082	0	0
Nupr1	3	0.393369	0.26	0.133369	0.019	0	0
Pik3r1	3	0.390469	0.68	-0.289531	0.333	0	0
Kyat3	3	0.387501	0.509	-0.121499	0.242	0	0
Ces1h	3	0.387317	0.449	-0.0616828	0.104	0	0
Cd59a	3	0.375575	0.642	-0.266425	0.348	0	0
Tpd52	3	0.374395	0.741	-0.366605	0.424	0	0
Hadha	3	0.366715	0.951	-0.584285	0.77	0	0
Rassf9	3	0.362793	0.363	-0.000206852	0.044	0	0
Cpa2	3	0.338133	0.436	-0.0978669	0.144	0	0
Slit2	3	0.336942	0.495	-0.158058	0.173	0	0
Hs3st1	3	0.32092	0.335	-0.0140802	0.07	0	0
Runx1	3	0.320231	0.708	-0.387769	0.353	0	0
Adamts1	3	0.318568	0.364	-0.045432	0.117	0	0
Serpinb1b	3	0.316947	0.345	-0.0280533	0.046	0	0
Gldn	3	0.316928	0.391	-0.0740724	0.078	0	0
Rasa3	3	0.315382	0.643	-0.327618	0.325	0	0
Myl1	3	0.314053	0.357	-0.0429469	0.105	0	0
Cpa4	3	0.307261	0.261	0.046261	0.008	0	0
Pkp2	3	0.300275	0.46	-0.159725	0.196	0	0
Cpm	3	0.300227	0.3	0.000227113	0.036	0	0
Gm14226	3	0.298589	0.297	0.00158861	0.045	0	0
Smpx	3	0.294825	0.355	-0.060175	0.094	0	0
Platr26	3	0.294629	0.251	0.0436285	0.027	0	0
Plbd1	3	0.289073	0.28	0.00907262	0.067	0	0
Tmem35a	3	0.286823	0.47	-0.183177	0.203	0	0
Arhgdig	3	0.2836	0.7	-0.4164	0.376	0	0
AW551984	3	0.271529	0.369	-0.0974706	0.135	0	0
Ccdc30	3	0.259324	0.501	-0.241676	0.229	0	0
Ldhb	3	0.257949	1	-0.742051	0.966	0	0
Card9	3	0.255782	0.262	-0.00621775	0.029	0	0
Smim1	3	0.456559	0.929	-0.472441	0.685	2.72583e-300	6.08242e-296
Ppp1r9a	3	0.360765	0.602	-0.241235	0.334	8.39452e-282	1.87315e-277
Socs2	3	0.304544	0.481	-0.176456	0.218	1.3785e-279	3.07599e-275
Mif	3	0.456086	0.999	-0.542914	0.988	5.12457e-268	1.1435e-263
Hist3h2ba	3	0.500044	0.603	-0.102956	0.34	9.0253e-267	2.01391e-262
Gm45889	3	0.419994	0.917	-0.497006	0.633	1.42624e-266	3.18251e-262
Ptgr1	3	0.522409	0.694	-0.171591	0.448	3.54925e-265	7.9198e-261
Vim	3	0.367768	0.998	-0.630232	0.949	2.719e-264	6.06717e-260
Gas1	3	0.322468	0.855	-0.532532	0.54	9.10562e-263	2.03183e-258
Rnf19a	3	0.312616	0.68	-0.367384	0.397	3.42733e-258	7.64774e-254
Dhrs7	3	0.463881	0.563	-0.0991191	0.318	3.99205e-258	8.90787e-254
Timm8a1	3	0.400202	0.926	-0.525798	0.749	7.86999e-255	1.75611e-250
Atp1b1	3	0.346854	0.809	-0.462146	0.528	3.02531e-254	6.75069e-250
Hist1h2bc	3	0.47481	0.549	-0.0741899	0.303	1.57637e-245	3.5175e-241
Fos	3	0.333258	0.605	-0.271742	0.338	6.5034e-233	1.45117e-228
Fxyd6	3	0.522157	0.877	-0.354843	0.738	8.35498e-228	1.86433e-223
Mgst3	3	0.280242	0.838	-0.557758	0.622	1.2244e-227	2.73213e-223
Slmap	3	0.27215	0.398	-0.12585	0.193	7.53824e-227	1.68208e-222
Lmo4	3	0.290538	0.479	-0.188462	0.252	1.28924e-224	2.87681e-220
Gsn	3	0.31237	0.745	-0.43263	0.49	2.63587e-218	5.88169e-214
Sparc	3	0.322369	0.997	-0.674631	0.937	1.03674e-210	2.31338e-206
C430049B03Rik	3	0.298044	0.949	-0.650956	0.748	3.74209e-207	8.35011e-203
Gmpr	3	0.361589	0.607	-0.245411	0.384	7.01356e-200	1.56501e-195
Asns	3	0.552964	0.625	-0.0720363	0.438	1.67573e-193	3.73923e-189
Lhx9	3	0.271456	0.889	-0.617544	0.591	1.87283e-182	4.17903e-178
Ier2	3	0.347679	0.88	-0.532321	0.699	4.50763e-181	1.00583e-176
Prxl2a	3	0.399395	0.744	-0.344605	0.527	3.18575e-179	7.10869e-175
Gadd45b	3	0.34874	0.42	-0.0712601	0.231	2.94952e-175	6.58157e-171
Tpm2	3	0.261652	0.489	-0.227348	0.279	1.99401e-163	4.44944e-159
Pttg1	3	0.251091	0.826	-0.574909	0.602	4.64424e-163	1.03632e-158
Rasl11a	3	0.378003	0.506	-0.127997	0.31	5.37078e-162	1.19844e-157
Rnaset2a	3	0.307431	0.552	-0.244569	0.348	6.09824e-162	1.36076e-157
Tnnt1	3	0.292253	0.713	-0.420747	0.504	2.51711e-158	5.61668e-154
Bambi	3	0.442768	0.85	-0.407232	0.695	1.3199e-146	2.94523e-142
Eif4ebp1	3	0.251476	0.929	-0.677524	0.772	1.48621e-139	3.31633e-135
Ccn1	3	0.305361	0.488	-0.182639	0.302	1.42864e-128	3.18786e-124
Bex1	3	0.316034	0.646	-0.329966	0.483	5.86109e-89	1.30784e-84
Smchd1	3	0.25876	0.776	-0.51724	0.619	6.55718e-89	1.46317e-84
Dlk1	4	2.43897	0.986	1.45297	0.557	0	0
Ptn	4	1.90883	0.908	1.00083	0.456	0	0
Ecm1	4	1.88346	0.757	1.12646	0.13	0	0
Id3	4	1.78986	0.994	0.795857	0.696	0	0
Rbp1	4	1.7642	0.989	0.775199	0.561	0	0
Sfrp2	4	1.69544	0.513	1.18244	0.069	0	0
Sfrp1	4	1.62835	0.949	0.679348	0.428	0	0
Meg3	4	1.62	0.941	0.679	0.489	0	0
Col1a1	4	1.52073	0.834	0.68673	0.223	0	0
Twist1	4	1.5113	0.637	0.874304	0.115	0	0
Mfap2	4	1.47005	0.996	0.474047	0.711	0	0
Id2	4	1.34421	0.933	0.411207	0.45	0	0
Meis2	4	1.33459	0.936	0.398588	0.409	0	0
Vcan	4	1.19901	0.735	0.464013	0.165	0	0
Gas1	4	1.16974	0.953	0.21674	0.537	0	0
Cxcl12	4	1.11781	0.599	0.518806	0.205	0	0
Col3a1	4	1.06756	0.842	0.225562	0.42	0	0
Col1a2	4	1.06178	0.781	0.280779	0.301	0	0
Mfap4	4	1.05826	0.712	0.346256	0.25	0	0
Nr2f2	4	1.05698	0.925	0.131975	0.504	0	0
Hmga2	4	1.05005	0.984	0.0660452	0.752	0	0
Hoxc8	4	0.999549	0.677	0.322549	0.307	0	0
6330403K07Rik	4	0.98461	0.852	0.13261	0.375	0	0
Rian	4	0.947032	0.775	0.172032	0.313	0	0
Mdk	4	0.934157	1	-0.0658434	0.941	0	0
Plagl1	4	0.92258	0.583	0.33958	0.125	0	0
Wnt4	4	0.920812	0.805	0.115812	0.494	0	0
Marcks	4	0.917481	0.98	-0.0625191	0.78	0	0
Nrk	4	0.896801	0.641	0.255801	0.238	0	0
Nnat	4	0.881343	0.94	-0.0586566	0.618	0	0
Ncam1	4	0.871696	0.82	0.0516961	0.372	0	0
Nfib	4	0.855814	0.914	-0.0581855	0.581	0	0
Nr2f1	4	0.848558	0.675	0.173558	0.216	0	0
Gpc3	4	0.846019	0.965	-0.118981	0.733	0	0
Tcf21	4	0.845786	0.748	0.0977864	0.429	0	0
Rnd3	4	0.83733	0.784	0.0533297	0.345	0	0
Igfbp5	4	0.833405	0.915	-0.0815954	0.628	0	0
Ddah2	4	0.830705	0.982	-0.151295	0.721	0	0
Gsn	4	0.818144	0.791	0.027144	0.489	0	0
Shisa3	4	0.801236	0.474	0.327236	0.04	0	0
Crabp1	4	0.801162	0.308	0.493162	0.101	0	0
Sparcl1	4	0.790878	0.649	0.141878	0.263	0	0
Igfbp4	4	0.788667	0.973	-0.184333	0.719	0	0
Atp1b1	4	0.767851	0.738	0.0298513	0.533	0	0
Tmsb10	4	0.760492	1	-0.239508	0.996	0	0
Cntfr	4	0.757736	0.6	0.157736	0.091	0	0
Lgals1	4	0.751194	0.988	-0.236806	0.918	0	0
Cd24a	4	0.749794	0.817	-0.0672064	0.506	0	0
Foxp1	4	0.74179	0.677	0.0647905	0.257	0	0
Fez1	4	0.718739	0.411	0.307739	0.099	0	0
Cthrc1	4	0.697867	0.466	0.231867	0.111	0	0
Oaf	4	0.693582	0.649	0.0445822	0.267	0	0
Myh10	4	0.691171	0.807	-0.115829	0.519	0	0
Osr1	4	0.683423	0.434	0.249423	0.029	0	0
Tgfbi	4	0.682056	0.745	-0.0629444	0.365	0	0
Asb4	4	0.678754	0.468	0.210754	0.154	0	0
Itga8	4	0.614789	0.483	0.131789	0.112	0	0
Prrx1	4	0.613813	0.405	0.208813	0.05	0	0
Il33	4	0.610462	0.388	0.222462	0.026	0	0
Akap12	4	0.585268	0.483	0.102268	0.162	0	0
Capn6	4	0.577653	0.601	-0.0233471	0.196	0	0
App	4	0.574787	0.612	-0.0372134	0.266	0	0
Zeb2	4	0.559522	0.592	-0.0324783	0.299	0	0
Phactr2	4	0.555689	0.516	0.0396893	0.168	0	0
Unc5c	4	0.537037	0.514	0.0230367	0.124	0	0
Cnn2	4	0.524342	0.509	0.0153418	0.235	0	0
Rmst	4	0.523335	0.47	0.0533348	0.171	0	0
Cd55	4	0.521981	0.481	0.0409811	0.199	0	0
Metrnl	4	0.520037	0.412	0.108037	0.075	0	0
Hoxc5	4	0.507896	0.356	0.151896	0.097	0	0
Emilin1	4	0.50297	0.591	-0.0880303	0.295	0	0
Ldb2	4	0.502071	0.466	0.0360706	0.126	0	0
Igf2	4	0.493485	0.966	-0.472515	0.756	0	0
Bgn	4	0.491761	0.545	-0.053239	0.209	0	0
Islr	4	0.485975	0.543	-0.0570253	0.199	0	0
F2r	4	0.485527	0.445	0.0405269	0.201	0	0
Slit2	4	0.48493	0.477	0.00792998	0.175	0	0
Lsp1	4	0.483149	0.6	-0.116851	0.292	0	0
B130024G19Rik	4	0.47257	0.41	0.0625696	0.096	0	0
Fbn2	4	0.471804	0.482	-0.0101957	0.198	0	0
Cdh10	4	0.444843	0.361	0.0838428	0.07	0	0
Hic1	4	0.443107	0.416	0.0271073	0.09	0	0
Arhgap20	4	0.43642	0.29	0.14642	0.047	0	0
Cdc42ep3	4	0.435592	0.495	-0.0594076	0.226	0	0
Rgs5	4	0.428422	0.345	0.0834221	0.08	0	0
Camk2n1	4	0.419375	0.361	0.0583746	0.09	0	0
Foxc1	4	0.418763	0.313	0.105763	0.063	0	0
Tbx3	4	0.418358	0.273	0.145358	0.033	0	0
Hotairm1	4	0.414167	0.35	0.0641671	0.089	0	0
Gm21814	4	0.410273	0.397	0.0132728	0.163	0	0
Spry1	4	0.405216	0.391	0.0142159	0.139	0	0
Gata2	4	0.398445	0.266	0.132445	0.045	0	0
Etl4	4	0.397075	0.436	-0.0389245	0.15	0	0
Tril	4	0.396999	0.355	0.0419985	0.122	0	0
Bmp4	4	0.391758	0.255	0.136758	0.077	0	0
Alx1	4	0.385478	0.32	0.0654778	0.048	0	0
Sema3c	4	0.382614	0.383	-0.000386164	0.134	0	0
Tmsb4x	4	0.363066	0.996	-0.632934	0.95	0	0
Lhfp	4	0.350342	0.278	0.0723417	0.05	0	0
Dnm3os	4	0.350103	0.344	0.00610289	0.095	0	0
Ackr3	4	0.340201	0.26	0.0802006	0.051	0	0
Fras1	4	0.333657	0.363	-0.0293435	0.112	0	0
Rhoj	4	0.32877	0.359	-0.0302301	0.098	0	0
Slit3	4	0.318599	0.284	0.0345991	0.067	0	0
Snai1	4	0.271277	0.277	-0.00572274	0.079	0	0
Pdgfrb	4	0.268457	0.265	0.00345725	0.056	0	0
Pik3r1	4	0.445601	0.611	-0.165399	0.338	1.2718e-300	2.83788e-296
Eno3	4	0.345818	0.415	-0.0691822	0.184	1.12343e-294	2.50681e-290
Itm2a	4	0.554697	0.796	-0.241303	0.555	3.8088e-292	8.49896e-288
Crabp2	4	0.461226	0.47	-0.00877365	0.227	2.62016e-286	5.84662e-282
Atp2b1	4	0.70434	0.739	-0.0346597	0.568	4.74618e-282	1.05906e-277
Zfp503	4	0.427002	0.779	-0.351998	0.513	3.1658e-273	7.06416e-269
Bambi	4	0.511448	0.887	-0.375552	0.694	3.02389e-271	6.74751e-267
Selenop	4	0.334834	0.532	-0.197166	0.287	4.77223e-271	1.06487e-266
Gucy1a1	4	0.659891	0.605	0.0548909	0.348	9.29863e-267	2.0749e-262
Maf	4	0.322147	0.506	-0.183853	0.252	2.25857e-259	5.03977e-255
Cdh11	4	0.404337	0.449	-0.0446625	0.216	7.9129e-259	1.76568e-254
Tpm1	4	0.451385	0.978	-0.526615	0.881	4.05066e-247	9.03864e-243
Hist3h2ba	4	0.522776	0.583	-0.060224	0.342	4.77075e-247	1.06454e-242
Rassf10	4	0.348412	0.345	0.0034123	0.149	2.7345e-246	6.10177e-242
Wnt5a	4	0.394472	0.523	-0.128528	0.281	5.24595e-235	1.17058e-230
Dcn	4	0.670056	0.38	0.290056	0.178	1.19945e-233	2.67646e-229
Cdkn1c	4	0.331076	0.985	-0.653924	0.892	1.9639e-231	4.38224e-227
Peg3	4	0.416209	0.996	-0.579791	0.937	1.52039e-229	3.3926e-225
Epha4	4	0.265809	0.258	0.00780944	0.096	1.81866e-229	4.05815e-225
Lsm8	4	0.418308	0.886	-0.467692	0.722	4.68185e-225	1.04471e-220
Col26a1	4	0.274011	0.393	-0.118989	0.181	1.59417e-222	3.55724e-218
Plat	4	0.269007	0.459	-0.189993	0.232	1.49624e-221	3.33871e-217
Tuba1a	4	0.563458	0.911	-0.347542	0.795	1.45501e-219	3.24671e-215
Lbx2	4	0.474586	0.376	0.0985865	0.183	9.55803e-211	2.13278e-206
Sulf1	4	0.415523	0.659	-0.243477	0.438	2.49259e-205	5.56197e-201
Igfbp6	4	0.494756	0.301	0.193756	0.135	6.7058e-201	1.49633e-196
Pdgfra	4	0.258808	0.476	-0.217192	0.255	6.54202e-186	1.45979e-181
Id1	4	0.381382	0.677	-0.295618	0.464	7.31223e-183	1.63165e-178
Sox11	4	0.302407	0.689	-0.386593	0.433	7.07667e-181	1.57909e-176
Klk8	4	0.334618	0.503	-0.168382	0.302	2.29564e-180	5.12248e-176
Zim1	4	0.288323	0.466	-0.177677	0.261	2.42399e-180	5.4089e-176
Dab2	4	0.258057	0.393	-0.134943	0.207	4.50116e-178	1.00439e-173
Slc1a3	4	0.295672	0.292	0.00367178	0.135	9.71815e-178	2.16851e-173
Hoxc9	4	0.340105	0.35	-0.00989507	0.184	6.973e-165	1.55595e-160
Slc9a3r1	4	0.30319	0.536	-0.23281	0.339	1.03224e-160	2.30334e-156
Rtraf	4	0.251716	0.993	-0.741284	0.961	3.14013e-156	7.00689e-152
Sparc	4	0.285721	0.994	-0.708279	0.938	8.11498e-153	1.81078e-148
Mgst1	4	0.306682	0.909	-0.602318	0.742	2.44389e-149	5.4533e-145
Lbh	4	0.333544	0.789	-0.455456	0.584	1.57621e-139	3.51717e-135
Csrp2	4	0.370703	0.722	-0.351297	0.527	1.84485e-139	4.11659e-135
Fscn1	4	0.283793	0.787	-0.503207	0.633	5.00036e-136	1.11578e-131
Igfbp3	4	0.706361	0.297	0.409361	0.163	1.73086e-130	3.86225e-126
Pmepa1	4	0.280924	0.514	-0.233076	0.333	5.26411e-128	1.17463e-123
Selenom	4	0.260194	0.632	-0.371806	0.484	2.24041e-102	4.99925e-98
Gm42418	4	0.301278	0.999	-0.697722	0.998	5.55386e-96	1.23929e-91
Sinhcaf	4	0.282091	0.649	-0.366909	0.517	4.55866e-94	1.01722e-89
H1fx	4	0.288297	0.865	-0.576703	0.738	9.79253e-90	2.18511e-85
Arid5b	4	0.253712	0.605	-0.351288	0.463	8.06277e-88	1.79913e-83
Mme	4	0.274255	0.376	-0.101745	0.246	2.45308e-79	5.4738e-75
Creg1	4	0.390393	0.69	-0.299607	0.608	1.94488e-69	4.33981e-65
Aldh1a2	4	0.386856	0.5	-0.113144	0.382	6.1043e-65	1.36211e-60
Hist1h2bc	4	0.268788	0.33	-0.0612115	0.315	5.16424e-07	0.0115235
C1qtnf12	3	0.674104	0.434	0.240104	0.432	9.46112e-06	0.211116
Fst	5	3.17624	0.923	2.25324	0.094	0	0
Hmgcs2	5	1.91829	0.793	1.12529	0.149	0	0
Lgals7	5	1.908	1	0.908	0.719	0	0
Cdkn1c	5	1.85541	0.999	0.856408	0.891	0	0
Serpinb6b	5	1.69951	0.904	0.795511	0.355	0	0
Kctd14	5	1.66694	1	0.666944	0.635	0	0
Kitl	5	1.59115	0.953	0.638155	0.462	0	0
Bst2	5	1.56193	0.972	0.58993	0.507	0	0
Actr6	5	1.55535	0.943	0.612351	0.603	0	0
Pank1	5	1.50945	0.947	0.562451	0.388	0	0
Ifitm1	5	1.4651	1	0.465098	0.8	0	0
Gadd45g	5	1.45892	0.97	0.488917	0.549	0	0
Acadl	5	1.45269	0.972	0.480689	0.624	0	0
Laptm4b	5	1.4508	0.981	0.469796	0.597	0	0
Hadha	5	1.39076	0.984	0.406762	0.769	0	0
Xist	5	1.35775	0.975	0.382745	0.391	0	0
Myl1	5	1.35379	0.503	0.850795	0.099	0	0
Bmyc	5	1.35317	1	0.353175	0.841	0	0
Ifi27	5	1.35291	0.78	0.572908	0.334	0	0
Cpa2	5	1.33782	0.661	0.676819	0.134	0	0
Akr1cl	5	1.32813	0.984	0.34413	0.447	0	0
Wnt4	5	1.31307	0.976	0.337075	0.485	0	0
Cyb5a	5	1.31256	0.991	0.321565	0.868	0	0
6330411D24Rik	5	1.31168	0.73	0.581679	0.257	0	0
Slc7a2	5	1.30909	0.893	0.416091	0.304	0	0
Serpinb6a	5	1.28033	0.998	0.282333	0.744	0	0
Gm49708	5	1.22858	0.999	0.229576	0.888	0	0
Dock4	5	1.19817	0.91	0.288171	0.413	0	0
Timm8a1	5	1.18004	0.901	0.279042	0.752	0	0
Gas6	5	1.16154	0.858	0.303542	0.282	0	0
Mid1ip1	5	1.14773	0.823	0.324728	0.322	0	0
Pcf11	5	1.10343	0.759	0.344434	0.31	0	0
Ifnar1	5	1.102	0.886	0.216003	0.43	0	0
Myl9	5	1.09579	0.98	0.115792	0.743	0	0
Cdkn1b	5	1.09194	0.831	0.260943	0.39	0	0
Ldhb	5	1.07372	1	0.0737182	0.966	0	0
Fndc5	5	1.06974	0.915	0.154744	0.331	0	0
Ccdc182	5	1.05658	0.437	0.619583	0.135	0	0
C1qtnf7	5	1.05166	0.952	0.0996606	0.535	0	0
Wnt6	5	1.04262	0.989	0.0536211	0.474	0	0
Rasl11a	5	1.04056	0.742	0.298556	0.299	0	0
Gxylt2	5	1.02556	0.854	0.171564	0.305	0	0
Gm2044	5	1.02401	0.755	0.269011	0.187	0	0
Angptl4	5	1.01369	0.811	0.202693	0.328	0	0
Igfbp2	5	1.01251	0.758	0.254515	0.46	0	0
Irx3	5	1.00157	0.503	0.498567	0.093	0	0
Acot1	5	0.998177	0.972	0.0261774	0.755	0	0
Ereg	5	0.991911	0.656	0.335911	0.11	0	0
Cdkn1a	5	0.991219	0.584	0.407219	0.252	0	0
Dcaf12l1	5	0.956041	0.662	0.294041	0.201	0	0
2010204K13Rik	5	0.94989	0.773	0.17689	0.486	0	0
Pnlip	5	0.924528	0.55	0.374528	0.227	0	0
St3gal5	5	0.92	0.849	0.0710001	0.446	0	0
Ccdc30	5	0.914527	0.646	0.268527	0.223	0	0
Rps6ka3	5	0.895819	0.714	0.181819	0.308	0	0
Hspb1	5	0.885061	0.835	0.0500605	0.439	0	0
Fmnl2	5	0.883613	0.781	0.102613	0.328	0	0
Acaa2	5	0.862486	0.999	-0.136514	0.873	0	0
Stim1	5	0.849368	0.781	0.0683676	0.259	0	0
Pnliprp1	5	0.848354	0.311	0.537354	0.07	0	0
Col12a1	5	0.846668	0.588	0.258668	0.055	0	0
Klhl23	5	0.845134	0.929	-0.0838664	0.453	0	0
D10Wsu102e	5	0.830799	0.901	-0.0702012	0.595	0	0
Rgs2	5	0.823794	0.7	0.123794	0.396	0	0
Nrtn	5	0.821342	0.773	0.0483423	0.322	0	0
Prcd	5	0.811425	0.729	0.0824254	0.211	0	0
Ptpn4	5	0.806694	0.702	0.104694	0.207	0	0
Gm45765	5	0.791623	0.735	0.0566231	0.229	0	0
Ttc38	5	0.785102	0.69	0.0951022	0.211	0	0
Adam8	5	0.784029	0.646	0.138029	0.159	0	0
Runx1	5	0.77617	0.811	-0.0348296	0.349	0	0
Mettl24	5	0.774444	0.831	-0.0565556	0.314	0	0
Cst8	5	0.772818	0.724	0.0488183	0.21	0	0
Stk24	5	0.764596	0.867	-0.102404	0.597	0	0
Peg3	5	0.755651	0.997	-0.241349	0.937	0	0
Gtf2a1	5	0.754679	0.781	-0.026321	0.448	0	0
Mmp23	5	0.749923	0.688	0.0619232	0.251	0	0
4930563E18Rik	5	0.744836	0.572	0.172836	0.119	0	0
Cox6b2	5	0.744694	0.806	-0.0613063	0.528	0	0
Dbi	5	0.74388	0.996	-0.25212	0.952	0	0
Adm	5	0.743151	0.568	0.175151	0.162	0	0
Ppcs	5	0.739426	0.736	0.00342629	0.478	0	0
Cgn	5	0.730341	0.647	0.083341	0.191	0	0
Arhgap29	5	0.729177	0.888	-0.158823	0.561	0	0
Dapk1	5	0.722942	0.757	-0.0340582	0.392	0	0
Tgm3	5	0.72093	0.478	0.24293	0.084	0	0
Itga6	5	0.715307	0.779	-0.0636929	0.353	0	0
Rnaset2a	5	0.706402	0.614	0.0924017	0.346	0	0
Csgalnact1	5	0.705058	0.61	0.0950582	0.153	0	0
Sat2	5	0.703311	0.845	-0.141689	0.381	0	0
Tnfrsf19	5	0.701622	0.688	0.0136218	0.258	0	0
Samhd1	5	0.699526	0.574	0.125526	0.235	0	0
C430049B03Rik	5	0.69901	0.974	-0.27499	0.748	0	0
Tmem35a	5	0.683671	0.632	0.0516709	0.196	0	0
Clu	5	0.683269	0.543	0.140269	0.203	0	0
Il10rb	5	0.668832	0.682	-0.0131678	0.246	0	0
Cers4	5	0.661529	0.66	0.00152867	0.269	0	0
Smarca1	5	0.657114	0.796	-0.138886	0.432	0	0
Rspo1	5	0.649663	0.901	-0.251337	0.579	0	0
Gm2a	5	0.643383	0.674	-0.0306165	0.318	0	0
Msx1	5	0.638989	0.579	0.0599888	0.205	0	0
Emx2	5	0.637058	0.922	-0.284942	0.595	0	0
Ppp4r4	5	0.636885	0.509	0.127885	0.191	0	0
Cyb5b	5	0.633084	0.689	-0.0559161	0.422	0	0
Ahnak	5	0.620538	0.633	-0.0124622	0.223	0	0
Phgdh	5	0.620283	0.827	-0.206717	0.529	0	0
Sulf1	5	0.616461	0.786	-0.169539	0.432	0	0
Hpcal1	5	0.615017	0.895	-0.279983	0.555	0	0
Podxl	5	0.610867	0.812	-0.201133	0.405	0	0
Gabra4	5	0.598156	0.651	-0.052844	0.253	0	0
Ppt1	5	0.594778	0.755	-0.160222	0.388	0	0
Ifi27l2a	5	0.591826	0.515	0.0768259	0.209	0	0
Zfp36l2	5	0.590685	0.771	-0.180315	0.48	0	0
Hs6st1	5	0.577951	0.686	-0.108049	0.36	0	0
Gm45889	5	0.575998	0.911	-0.335002	0.635	0	0
Tst	5	0.575601	0.955	-0.379399	0.63	0	0
Atp13a3	5	0.573258	0.594	-0.0207423	0.279	0	0
Wfdc1	5	0.570641	0.353	0.217641	0.069	0	0
Igfbp4	5	0.564336	0.946	-0.381664	0.72	0	0
Smoc1	5	0.558072	0.645	-0.0869284	0.226	0	0
Arhgdig	5	0.552272	0.777	-0.224728	0.374	0	0
Aldh3b1	5	0.549799	0.531	0.0187992	0.162	0	0
E330013P04Rik	5	0.547529	0.765	-0.217471	0.457	0	0
Klhl5	5	0.546249	0.506	0.0402487	0.167	0	0
Siglecg	5	0.54521	0.361	0.18421	0.064	0	0
Ddit4l	5	0.544995	0.692	-0.147005	0.327	0	0
Aldh1b1	5	0.542399	0.646	-0.103601	0.274	0	0
Sod2	5	0.535699	0.924	-0.388301	0.708	0	0
Nrn1	5	0.532797	0.449	0.0837968	0.13	0	0
Bhlhe41	5	0.522242	0.57	-0.0477584	0.187	0	0
Ccnjl	5	0.522069	0.807	-0.284931	0.455	0	0
Cd2ap	5	0.519306	0.959	-0.439694	0.792	0	0
Lzts1	5	0.518818	0.488	0.0308179	0.121	0	0
Ptgr1	5	0.511851	0.75	-0.238149	0.446	0	0
Klhl13	5	0.507965	0.62	-0.112035	0.359	0	0
Idh1	5	0.507062	0.942	-0.434938	0.699	0	0
Trpc7	5	0.495564	0.473	0.0225635	0.158	0	0
Reep1	5	0.494852	0.799	-0.304148	0.467	0	0
Gja1	5	0.49386	0.644	-0.15014	0.33	0	0
Bmp2	5	0.492779	0.416	0.0767787	0.126	0	0
Sh2d4a	5	0.48733	0.595	-0.10767	0.247	0	0
Gm10638	5	0.487119	0.467	0.0201194	0.175	0	0
6430710C18Rik	5	0.478078	0.363	0.115078	0.083	0	0
Vim	5	0.473286	0.999	-0.525714	0.949	0	0
Il15	5	0.470744	0.324	0.146744	0.09	0	0
Klf7	5	0.470143	0.484	-0.0138569	0.196	0	0
Dhrs7	5	0.456784	0.626	-0.169216	0.316	0	0
Snca	5	0.437931	0.434	0.00393148	0.112	0	0
Igf1	5	0.432106	0.617	-0.184894	0.311	0	0
Slitrk1	5	0.428617	0.369	0.0596175	0.058	0	0
Foxl2	5	0.426438	0.339	0.0874376	0.06	0	0
S1pr1	5	0.42379	0.374	0.0497899	0.067	0	0
Pqlc1	5	0.407788	0.568	-0.160212	0.267	0	0
Cntnap5a	5	0.404207	0.378	0.0262075	0.139	0	0
Gpr37	5	0.402045	0.543	-0.140955	0.227	0	0
Rnd2	5	0.396458	0.687	-0.290542	0.342	0	0
Rhox8	5	0.388942	0.345	0.043942	0.124	0	0
Hsbp1l1	5	0.386511	0.479	-0.0924889	0.159	0	0
Tmem171	5	0.386135	0.285	0.101135	0.031	0	0
Nr2e3	5	0.384122	0.346	0.0381219	0.095	0	0
Gm20275	5	0.373203	0.391	-0.0177974	0.102	0	0
Vav3	5	0.366923	0.272	0.0949227	0.062	0	0
Gm26611	5	0.362177	0.312	0.0501767	0.099	0	0
Pde1a	5	0.355665	0.436	-0.080335	0.172	0	0
4930513N10Rik	5	0.347454	0.311	0.0364538	0.086	0	0
Myh11	5	0.32984	0.271	0.0588402	0.041	0	0
Klk1	5	0.320436	0.262	0.0584356	0.059	0	0
Fth1	5	0.319521	1	-0.680479	0.998	0	0
Sohlh1	5	0.318694	0.303	0.0156936	0.065	0	0
Sphkap	5	0.31662	0.289	0.0276199	0.086	0	0
Cbr3	5	0.292309	0.324	-0.0316909	0.109	0	0
Efna1	5	0.288618	0.29	-0.0013824	0.089	0	0
Susd3	5	0.276949	0.338	-0.0610505	0.093	0	0
Nexmif	5	0.262142	0.277	-0.014858	0.085	0	0
C130074G19Rik	5	0.256717	0.254	0.00271661	0.054	0	0
Serpini1	5	0.264057	0.397	-0.132943	0.157	1.87553e-304	4.18507e-300
Clec2l	5	0.471999	0.578	-0.106001	0.298	1.36101e-302	3.03695e-298
6030498E09Rik	5	0.354889	0.274	0.0808893	0.088	2.66301e-302	5.94224e-298
Prdx1	5	0.37422	0.999	-0.62478	0.987	5.93731e-297	1.32485e-292
Selenbp1	5	0.520479	0.753	-0.232521	0.464	8.6686e-295	1.93431e-290
H19	5	0.554129	0.942	-0.387871	0.725	3.14225e-280	7.01161e-276
Ucp2	5	0.503661	0.908	-0.404339	0.772	3.88304e-280	8.66461e-276
Nr0b1	5	0.347606	0.597	-0.249394	0.307	5.98411e-275	1.33529e-270
Sat1	5	0.455981	0.517	-0.061019	0.288	2.00292e-264	4.46932e-260
Atp1b2	5	0.259627	0.451	-0.191373	0.207	3.27471e-260	7.30718e-256
Fosb	5	0.353493	0.307	0.0464934	0.115	1.33053e-257	2.96893e-253
Sptbn1	5	0.499085	0.842	-0.342915	0.662	8.14216e-255	1.81684e-250
Nfat5	5	0.386755	0.665	-0.278245	0.412	1.73149e-253	3.86365e-249
Mgst3	5	0.352804	0.823	-0.470196	0.624	1.93442e-246	4.31646e-242
Rmst	5	0.333465	0.396	-0.062535	0.175	4.42678e-242	9.87792e-238
Cited2	5	0.486948	0.882	-0.395052	0.684	3.47639e-225	7.75722e-221
Il6st	5	0.350591	0.379	-0.0284086	0.188	2.03355e-218	4.53767e-214
Gm47547	5	0.435937	0.463	-0.0270632	0.253	8.624e-213	1.92436e-208
Tnnt1	5	0.443661	0.719	-0.275339	0.505	1.13932e-210	2.54228e-206
Plac1	5	0.557223	0.392	0.165223	0.197	3.01358e-209	6.7245e-205
Wnk3	5	0.380968	0.386	-0.00503229	0.198	5.8987e-208	1.31624e-203
Pnliprp2	5	1.06036	0.33	0.730361	0.151	4.89625e-207	1.09255e-202
Kcnq1ot1	5	0.456917	0.819	-0.362083	0.641	1.39422e-194	3.11107e-190
Soat1	5	0.306429	0.841	-0.534571	0.61	6.64973e-193	1.48382e-188
Naaa	5	0.290026	0.716	-0.425974	0.462	5.52814e-192	1.23355e-187
Hs6st2	5	0.319129	0.499	-0.179871	0.288	5.9554e-188	1.32889e-183
Phldb2	5	0.377214	0.685	-0.307786	0.473	1.6567e-186	3.69676e-182
Pls3	5	0.402058	0.762	-0.359942	0.566	1.42073e-185	3.17023e-181
Cebpd	5	0.520427	0.688	-0.167573	0.481	9.7903e-181	2.18461e-176
Cryge	5	0.255233	0.259	-0.00376733	0.107	3.36909e-175	7.51778e-171
Gng13	5	0.35874	0.269	0.0897399	0.12	8.0265e-172	1.79103e-167
Fkbp9	5	0.793954	0.741	0.0529536	0.618	7.00037e-171	1.56206e-166
Phlda1	5	0.656359	0.403	0.253359	0.23	6.54103e-169	1.45957e-164
Prkar2b	5	0.285196	0.491	-0.205804	0.306	9.56004e-164	2.13323e-159
Rgcc	5	0.304501	0.614	-0.309499	0.386	1.21904e-162	2.72017e-158
E030030I06Rik	5	0.303646	0.609	-0.305354	0.403	1.23044e-161	2.74559e-157
Ctsh	5	0.33261	0.666	-0.33339	0.451	4.31074e-159	9.61898e-155
BC004004	5	0.421767	0.695	-0.273233	0.527	1.29381e-147	2.887e-143
Lhx9	5	0.262889	0.863	-0.600111	0.593	7.93779e-147	1.77124e-142
Dynll2	5	0.301318	0.9	-0.598682	0.782	2.09405e-131	4.67266e-127
Aqp5	5	0.352884	0.411	-0.0581155	0.235	3.29878e-122	7.3609e-118
Txnip	5	0.273901	0.483	-0.209099	0.32	3.97539e-116	8.87068e-112
Ccdc61	5	0.436744	0.498	-0.061256	0.354	3.4315e-115	7.65706e-111
Gata6	5	0.250277	0.849	-0.598723	0.652	6.38815e-109	1.42545e-104
Wapl	5	0.267979	0.732	-0.464021	0.607	4.14658e-95	9.25267e-91
Dclk1	5	0.648182	0.539	0.109182	0.431	1.1899e-91	2.65515e-87
Gk5	5	0.292034	0.354	-0.0619658	0.228	1.88968e-86	4.21663e-82
Mt1	5	0.551681	0.396	0.155681	0.26	2.57744e-82	5.7513e-78
C1galt1c1	5	0.264507	0.387	-0.122493	0.266	3.62613e-76	8.09136e-72
Asns	5	0.584439	0.531	0.0534387	0.444	4.42618e-61	9.87657e-57
Tkt	5	0.70967	0.898	-0.18833	0.888	4.59952e-59	1.02634e-54
Gm10260	5	0.278071	0.623	-0.344929	0.565	1.13667e-35	2.53636e-31
Upk3b	6	1.6828	0.866	0.8168	0.144	0	0
Gucy1a1	6	1.41979	0.948	0.471788	0.331	0	0
Myl7	6	1.35604	0.821	0.535037	0.269	0	0
Ezr	6	1.34078	0.89	0.450779	0.336	0	0
Itm2a	6	1.328	0.923	0.404998	0.549	0	0
Gas1	6	1.27139	0.982	0.289389	0.536	0	0
Hpgd	6	1.26433	0.644	0.620326	0.178	0	0
Lhx9	6	1.06429	0.974	0.0902922	0.588	0	0
Sox11	6	1.05268	0.915	0.137683	0.422	0	0
Tpm1	6	1.00364	0.997	0.00663502	0.88	0	0
Hspa2	6	1.00069	0.763	0.237691	0.199	0	0
Nnat	6	0.928963	0.942	-0.0130365	0.618	0	0
Smim1	6	0.899403	0.977	-0.0775969	0.684	0	0
Aldh1a2	6	0.888389	0.87	0.018389	0.364	0	0
Palld	6	0.83961	0.896	-0.0563896	0.455	0	0
Hmgn2	6	0.839578	0.999	-0.159422	0.972	0	0
Col1a1	6	0.829384	0.719	0.110384	0.229	0	0
Gpc3	6	0.818141	0.985	-0.166859	0.732	0	0
Col3a1	6	0.80876	0.911	-0.10224	0.417	0	0
Stk26	6	0.786684	0.753	0.033684	0.217	0	0
Prxl2a	6	0.785395	0.903	-0.117605	0.52	0	0
Dctn6	6	0.763497	0.938	-0.174503	0.681	0	0
Cd24a	6	0.760121	0.897	-0.136879	0.502	0	0
Ptn	6	0.759435	0.931	-0.171565	0.456	0	0
Atp1b1	6	0.724993	0.89	-0.165007	0.526	0	0
Meis2	6	0.721221	0.862	-0.140779	0.413	0	0
Cd55	6	0.698655	0.644	0.054655	0.192	0	0
Ddah2	6	0.691686	0.99	-0.298314	0.721	0	0
Stmn1	6	0.684409	0.999	-0.314591	0.964	0	0
Wnt5a	6	0.683435	0.757	-0.073565	0.27	0	0
Tmsb10	6	0.673714	1	-0.326286	0.996	0	0
Capn6	6	0.669054	0.703	-0.0339458	0.191	0	0
Cdc42ep3	6	0.653311	0.626	0.027311	0.22	0	0
Tmem178	6	0.650924	0.612	0.038924	0.116	0	0
Cald1	6	0.631738	0.974	-0.342262	0.768	0	0
Tmem108	6	0.617819	0.7	-0.0821808	0.243	0	0
Reep1	6	0.607189	0.825	-0.217811	0.466	0	0
Rspo1	6	0.601761	0.951	-0.349239	0.577	0	0
Peg10	6	0.595828	0.719	-0.123172	0.302	0	0
Igfbp5	6	0.594523	0.944	-0.349477	0.627	0	0
Plp2	6	0.593835	0.907	-0.313165	0.576	0	0
Dcn	6	0.568292	0.628	-0.0597081	0.166	0	0
Krt18	6	0.566252	0.745	-0.178748	0.359	0	0
Tulp2	6	0.559073	0.853	-0.293927	0.441	0	0
Amer1	6	0.557501	0.716	-0.158499	0.352	0	0
Mfap2	6	0.546487	0.983	-0.436513	0.712	0	0
Mdk	6	0.544095	0.999	-0.454905	0.941	0	0
Nfib	6	0.542639	0.894	-0.351361	0.582	0	0
Myrf	6	0.5405	0.653	-0.1125	0.187	0	0
Gm49708	6	0.537712	0.999	-0.461288	0.888	0	0
Cebpd	6	0.5241	0.797	-0.2729	0.475	0	0
Cxcl12	6	0.521819	0.599	-0.0771814	0.206	0	0
Zfp385b	6	0.502195	0.463	0.0391948	0.108	0	0
Tox3	6	0.483641	0.511	-0.0273589	0.114	0	0
Gm21814	6	0.481475	0.53	-0.0485254	0.157	0	0
Klk8	6	0.481012	0.665	-0.183988	0.295	0	0
Crabp2	6	0.479639	0.559	-0.0793607	0.223	0	0
Tm4sf5	6	0.468676	0.57	-0.101324	0.175	0	0
6330403K07Rik	6	0.466863	0.768	-0.301137	0.379	0	0
Dclk1	6	0.438799	0.81	-0.371201	0.417	0	0
2610028E06Rik	6	0.422869	0.557	-0.134131	0.182	0	0
Ppp1r9a	6	0.416689	0.644	-0.227311	0.334	0	0
Dnm3	6	0.41254	0.459	-0.0464602	0.098	0	0
Foxp1	6	0.409159	0.544	-0.134841	0.264	0	0
Naaa	6	0.40775	0.786	-0.37825	0.458	0	0
Npm1	6	0.403231	1	-0.596769	0.998	0	0
Pik3r1	6	0.394491	0.667	-0.272509	0.336	0	0
Asb4	6	0.393958	0.466	-0.0720423	0.155	0	0
Mycn	6	0.393093	0.618	-0.224907	0.329	0	0
Eno3	6	0.390721	0.52	-0.129279	0.179	0	0
Selenbp1	6	0.383699	0.838	-0.454301	0.46	0	0
Ldb2	6	0.375963	0.467	-0.0910369	0.126	0	0
Slc9a3r1	6	0.373914	0.657	-0.283086	0.333	0	0
Rmst	6	0.359747	0.528	-0.168253	0.168	0	0
Fras1	6	0.352781	0.427	-0.074219	0.109	0	0
Hmcn1	6	0.338939	0.535	-0.196061	0.232	0	0
Kcnip1	6	0.329018	0.321	0.00801818	0.04	0	0
Nrn1	6	0.325557	0.391	-0.0654435	0.133	0	0
Tgfb2	6	0.32342	0.457	-0.13358	0.167	0	0
Fzd4	6	0.304297	0.344	-0.039703	0.068	0	0
Arx	6	0.304169	0.598	-0.293831	0.275	0	0
Sema3c	6	0.303168	0.414	-0.110832	0.133	0	0
Krt19	6	0.300654	0.321	-0.0203465	0.103	0	0
Celf2	6	0.296433	0.418	-0.121567	0.162	0	0
Kif26b	6	0.287678	0.374	-0.0863223	0.089	0	0
Acvr1c	6	0.277104	0.311	-0.0338963	0.073	0	0
1700108F19Rik	6	0.275571	0.421	-0.145429	0.16	0	0
Pcp4l1	6	0.272035	0.341	-0.0689649	0.101	0	0
Ildr2	6	0.266982	0.303	-0.0360184	0.055	0	0
Mfap4	6	0.265016	0.596	-0.330984	0.257	0	0
Dct	6	0.264182	0.389	-0.124818	0.118	0	0
Minar2	6	0.258638	0.332	-0.0733622	0.091	0	0
Nrxn3	6	0.257816	0.292	-0.0341836	0.047	0	0
Dsp	6	0.254871	0.37	-0.115129	0.138	0	0
Palmd	6	0.252838	0.347	-0.0941621	0.112	0	0
Gadd45b	6	0.424856	0.492	-0.0671436	0.228	1.80324e-307	4.02374e-303
Sulf1	6	0.386159	0.757	-0.370841	0.434	1.71472e-306	3.82623e-302
Hoxd9	6	0.310962	0.688	-0.377038	0.342	3.90015e-306	8.7028e-302
Tle4	6	0.464706	0.75	-0.285294	0.479	2.12141e-305	4.73372e-301
Aplp1	6	0.286747	0.437	-0.150253	0.185	2.46543e-304	5.50136e-300
Creg1	6	0.421289	0.858	-0.436711	0.6	2.70141e-301	6.02792e-297
Tcf21	6	0.539459	0.777	-0.237541	0.427	1.59626e-296	3.56189e-292
Nrk	6	0.444134	0.518	-0.0738663	0.244	1.55408e-295	3.46777e-291
Emx2	6	0.439904	0.9	-0.460096	0.597	8.91211e-295	1.98865e-290
Lbx2	6	0.261733	0.442	-0.180267	0.18	1.19571e-292	2.6681e-288
Lbh	6	0.341618	0.914	-0.572382	0.577	3.43347e-278	7.66145e-274
Plpp3	6	0.423942	0.65	-0.226058	0.359	1.02758e-273	2.29295e-269
Bambi	6	0.395098	0.931	-0.535902	0.692	9.50631e-269	2.12124e-264
Hist3h2ba	6	0.454469	0.62	-0.165531	0.34	8.94808e-268	1.99668e-263
Gm2694	6	0.402046	0.462	-0.0599536	0.217	5.58123e-264	1.2454e-259
Meg3	6	0.329765	0.798	-0.468235	0.496	4.92253e-261	1.09841e-256
Cpne8	6	0.34426	0.834	-0.48974	0.517	2.97258e-252	6.63302e-248
Fabp5	6	0.353643	0.88	-0.526357	0.613	2.78025e-239	6.20384e-235
Tkt	6	0.26106	0.985	-0.72394	0.884	1.24964e-233	2.78845e-229
Sinhcaf	6	0.332589	0.775	-0.442411	0.511	8.50519e-228	1.89785e-223
E330013P04Rik	6	0.330527	0.748	-0.417473	0.458	6.16192e-216	1.37497e-211
Siva1	6	0.299958	0.994	-0.694042	0.919	9.67618e-210	2.15914e-205
Odc1	6	0.432745	0.908	-0.475255	0.725	3.50642e-209	7.82423e-205
Acot1	6	0.302569	0.942	-0.639431	0.756	1.12101e-191	2.50143e-187
Pls3	6	0.301003	0.798	-0.496997	0.565	1.63869e-183	3.65657e-179
Hmga2	6	0.3493	0.96	-0.6107	0.754	3.40794e-183	7.60447e-179
Rps2	6	0.290727	1	-0.709273	1	4.07286e-161	9.08818e-157
Mif	6	0.282723	1	-0.717277	0.988	4.99706e-155	1.11504e-150
Gm45889	6	0.360418	0.877	-0.516582	0.637	4.92711e-147	1.09943e-142
Id3	6	0.479508	0.864	-0.384492	0.703	5.32053e-133	1.18722e-128
Nme1	6	0.253306	0.996	-0.742694	0.931	4.41303e-132	9.84724e-128
Bex1	6	0.254342	0.708	-0.453658	0.481	5.3573e-130	1.19543e-125
Id2	6	0.362603	0.674	-0.311397	0.463	5.69619e-127	1.27105e-122
Gm47283	6	0.322957	0.9	-0.577043	0.755	1.57098e-120	3.50547e-116
Hist1h2bc	6	0.435239	0.436	-0.000760692	0.31	1.65357e-75	3.68978e-71
Tm4sf5	7	1.41065	0.658	0.75265	0.172	0	0
Lhx9	7	0.901025	0.941	-0.0399749	0.591	0	0
S100a10	7	0.864711	0.995	-0.130289	0.837	0	0
Krt7	7	0.833517	0.56	0.273517	0.175	0	0
Hoxd9	7	0.774602	0.714	0.0606024	0.342	0	0
Igfbp2	7	0.772135	0.721	0.0511347	0.463	0	0
Kcne1l	7	0.766544	0.585	0.181544	0.221	0	0
Mdk	7	0.758755	1	-0.241245	0.941	0	0
Lmo1	7	0.709456	0.734	-0.024544	0.296	0	0
Tnni1	7	0.671693	0.799	-0.127307	0.402	0	0
Gm10260	7	0.633968	0.9	-0.266032	0.553	0	0
Gchfr	7	0.592593	0.574	0.0185927	0.16	0	0
Hmgn2	7	0.581367	0.998	-0.416633	0.972	0	0
Smim41	7	0.578937	0.882	-0.303063	0.551	0	0
Gata6	7	0.576574	0.906	-0.329426	0.65	0	0
Aqp5	7	0.573526	0.575	-0.00147405	0.228	0	0
Cald1	7	0.569073	0.965	-0.395927	0.769	0	0
Tmsb10	7	0.509607	1	-0.490393	0.996	0	0
Podxl	7	0.493344	0.713	-0.219656	0.411	0	0
Stk26	7	0.441326	0.524	-0.0826737	0.229	0	0
Sp5	7	0.439909	0.458	-0.0180908	0.152	0	0
Tmem151a	7	0.348577	0.343	0.00557694	0.101	0	0
Rps2	7	0.329937	1	-0.670063	1	0	0
Bmerb1	7	0.322588	0.412	-0.089412	0.142	0	0
2004-09-01	7	0.302652	0.363	-0.0603483	0.133	0	0
Lbhd2	7	0.29208	0.369	-0.0769199	0.12	0	0
Myl7	7	0.587056	0.565	0.0220558	0.282	1.6531e-297	3.68873e-293
Cox7c	7	0.280359	1	-0.719641	0.997	6.2691e-296	1.39889e-291
Btg2	7	0.531243	0.692	-0.160757	0.401	6.5028e-285	1.45104e-280
Rps17	7	0.267706	1	-0.732294	0.998	2.53326e-283	5.65271e-279
Gm2694	7	0.423023	0.47	-0.046977	0.218	1.56636e-278	3.49517e-274
Stmn1	7	0.478072	0.997	-0.518928	0.964	9.26525e-275	2.06745e-270
Soat1	7	0.416061	0.883	-0.466939	0.608	2.94199e-273	6.56475e-269
E330013P04Rik	7	0.437444	0.744	-0.306556	0.459	5.79474e-264	1.29304e-259
Smim1	7	0.643761	0.867	-0.223239	0.69	2.9967e-262	6.68684e-258
Krt19	7	0.390346	0.294	0.0963457	0.104	1.50109e-260	3.34954e-256
Tomm7	7	0.330444	0.993	-0.662556	0.962	2.10584e-260	4.69896e-256
Amer1	7	0.410177	0.617	-0.206823	0.358	2.17835e-251	4.86078e-247
Tnfaip8	7	0.429191	0.709	-0.279809	0.454	3.55089e-250	7.92346e-246
1700108F19Rik	7	0.307053	0.379	-0.0719472	0.163	6.2296e-247	1.39007e-242
Sema3a	7	0.25607	0.316	-0.0599296	0.121	6.79071e-246	1.51528e-241
Fabp3	7	0.562355	0.462	0.100355	0.23	4.42176e-243	9.86671e-239
Hist1h2bc	7	0.590654	0.538	0.0526543	0.306	9.7958e-242	2.18583e-237
AA465934	7	0.314186	0.567	-0.252814	0.304	8.11761e-239	1.81136e-234
Slc9a3r2	7	0.364006	0.742	-0.377994	0.486	4.91315e-238	1.09632e-233
Upk3b	7	0.3464	0.402	-0.0555996	0.168	2.13978e-237	4.77471e-233
S100a6	7	0.469071	0.446	0.023071	0.218	8.90753e-236	1.98763e-231
Cygb	7	0.286735	0.466	-0.179265	0.222	6.4185e-231	1.43223e-226
Hoxd8	7	0.292827	0.391	-0.0981734	0.178	2.19308e-228	4.89363e-224
Nnat	7	0.308229	0.9	-0.591771	0.62	2.42761e-209	5.41698e-205
Aldh1a2	7	0.413112	0.624	-0.210888	0.377	1.10823e-204	2.4729e-200
Pls3	7	0.406554	0.772	-0.365446	0.567	2.82921e-202	6.31309e-198
Myrf	7	0.275223	0.405	-0.129777	0.2	3.43822e-191	7.67205e-187
Lor	7	0.27343	0.782	-0.50857	0.507	1.94177e-184	4.33286e-180
Emx2	7	0.355515	0.857	-0.501485	0.599	1.94219e-184	4.33381e-180
Tcf21	7	0.435252	0.712	-0.276748	0.431	1.1414e-182	2.54692e-178
Dcn	7	0.262019	0.377	-0.114981	0.178	1.74642e-177	3.89696e-173
Dctn6	7	0.408555	0.827	-0.418445	0.687	2.88371e-177	6.43472e-173
H2afz	7	0.36749	0.999	-0.63151	0.993	1.90129e-171	4.24253e-167
Tubb2b	7	0.34908	0.737	-0.38792	0.534	2.22658e-170	4.96838e-166
Jun	7	0.538509	0.777	-0.238491	0.589	1.15276e-166	2.57228e-162
Ddah2	7	0.304578	0.952	-0.647422	0.724	1.63838e-165	3.65588e-161
Gm45889	7	0.362317	0.874	-0.511683	0.638	5.45513e-165	1.21726e-160
Mt1	7	0.429786	0.465	-0.0352144	0.257	2.95106e-161	6.585e-157
Lsm4	7	0.313122	0.977	-0.663878	0.916	4.45858e-161	9.94887e-157
Tmem108	7	0.365341	0.444	-0.0786594	0.256	7.52324e-155	1.67874e-150
Apoc1	7	0.27313	0.518	-0.24487	0.311	3.18943e-153	7.1169e-149
H1fx	7	0.356985	0.897	-0.540015	0.737	4.16903e-152	9.30276e-148
Plp2	7	0.340289	0.752	-0.411711	0.584	3.58071e-148	7.98999e-144
Ran	7	0.265143	0.999	-0.733857	0.986	2.07543e-145	4.63111e-141
Nme1	7	0.289744	0.99	-0.700256	0.932	2.79332e-141	6.23301e-137
Fabp5	7	0.272283	0.814	-0.541717	0.617	1.01351e-133	2.26156e-129
Nhp2	7	0.26656	0.925	-0.65844	0.81	6.93276e-133	1.54698e-128
Gpc3	7	0.263917	0.942	-0.678083	0.735	2.67389e-129	5.96651e-125
Fn1	7	0.303223	0.413	-0.109777	0.25	3.62536e-114	8.08963e-110
Cpne8	7	0.252379	0.73	-0.477621	0.523	1.02357e-105	2.28399e-101
Ccnb2	7	0.421955	0.468	-0.0460453	0.323	7.58724e-85	1.69302e-80
Tcf4	7	0.275783	0.771	-0.495217	0.64	1.0562e-81	2.3568e-77
Cenpa	7	0.31369	0.485	-0.17131	0.399	1.18515e-31	2.64453e-27
Dppa5a	8	4.28617	1	3.28617	0.125	0	0
Dppa3	8	3.37672	0.999	2.37772	0.073	0	0
Rhox5	8	2.94979	0.999	1.95079	0.094	0	0
Utf1	8	2.73552	0.998	1.73752	0.203	0	0
Rhox9	8	2.55112	0.997	1.55412	0.059	0	0
Pou5f1	8	2.42876	0.997	1.43176	0.063	0	0
Pmm1	8	2.37003	0.998	1.37203	0.382	0	0
Rhox6	8	2.25099	0.994	1.25699	0.053	0	0
Hsp90aa1	8	2.19063	1	1.19063	0.974	0	0
Ifitm3	8	2.08469	0.992	1.09269	0.3	0	0
Dazl	8	1.96573	0.903	1.06273	0.039	0	0
Rpl39l	8	1.84155	0.971	0.870551	0.043	0	0
Rbmxl2	8	1.82905	0.986	0.843052	0.041	0	0
Ckb	8	1.82261	0.997	0.825614	0.415	0	0
Tdh	8	1.79058	0.981	0.809582	0.074	0	0
Epcam	8	1.74845	0.974	0.774452	0.149	0	0
Tubb4b	8	1.74577	0.997	0.748767	0.695	0	0
Cenpf	8	1.64616	0.988	0.658163	0.277	0	0
Dppa4	8	1.59936	0.973	0.62636	0.041	0	0
Cks2	8	1.56096	0.993	0.56796	0.665	0	0
Fkbp6	8	1.55631	0.974	0.582308	0.059	0	0
Dut	8	1.55457	0.999	0.555569	0.825	0	0
Ube2c	8	1.51018	0.996	0.514176	0.361	0	0
Dnd1	8	1.50588	0.965	0.54088	0.145	0	0
L1td1	8	1.49586	0.951	0.54486	0.041	0	0
Trap1a	8	1.46204	0.912	0.550043	0.034	0	0
Mkrn1	8	1.45621	0.996	0.460214	0.535	0	0
Tex19.1	8	1.4429	0.961	0.481902	0.039	0	0
Hat1	8	1.43253	0.991	0.441533	0.702	0	0
Nhp2	8	1.42277	0.997	0.425767	0.807	0	0
Hmgb2	8	1.40381	1	0.403807	0.815	0	0
Ccnb1	8	1.35794	0.976	0.381939	0.229	0	0
Ube2s	8	1.35317	1	0.353171	0.938	0	0
Syce2	8	1.34753	0.989	0.358534	0.459	0	0
Cisd1	8	1.34556	0.99	0.355558	0.559	0	0
Esco2	8	1.3187	0.957	0.361702	0.164	0	0
Sox2	8	1.30814	0.947	0.361136	0.037	0	0
Mrpl15	8	1.29649	0.994	0.302485	0.764	0	0
Selenoh	8	1.2928	1	0.292802	0.933	0	0
Dctpp1	8	1.28651	0.998	0.288509	0.876	0	0
Ncl	8	1.27864	1	0.278637	0.968	0	0
Pycr2	8	1.26197	0.972	0.28997	0.49	0	0
Gpx1	8	1.24106	0.999	0.242058	0.882	0	0
Lyar	8	1.23976	0.99	0.24976	0.601	0	0
Alg13	8	1.23798	0.954	0.283982	0.148	0	0
Rcc2	8	1.2213	0.996	0.225301	0.669	0	0
Hmgn5	8	1.2082	0.968	0.240205	0.423	0	0
Bax	8	1.20521	0.995	0.210211	0.835	0	0
BC048679	8	1.19666	0.916	0.280656	0.037	0	0
Cenpa	8	1.19288	0.99	0.202879	0.376	0	0
Socs2	8	1.18306	0.971	0.212061	0.198	0	0
Ppan	8	1.17886	0.98	0.198856	0.42	0	0
Gjb3	8	1.1655	0.935	0.230499	0.044	0	0
Gtpbp4	8	1.16373	0.984	0.179732	0.632	0	0
Top2a	8	1.1598	0.977	0.182799	0.299	0	0
Ung	8	1.12607	0.962	0.164072	0.268	0	0
Mphosph8	8	1.11802	0.986	0.132023	0.62	0	0
Gnl3	8	1.10549	0.99	0.115493	0.531	0	0
Cacybp	8	1.10549	0.995	0.11049	0.893	0	0
Atp5g1	8	1.10297	1	0.102974	0.985	0	0
Gmnn	8	1.09899	0.989	0.10999	0.495	0	0
Lefty2	8	1.08283	0.805	0.277828	0.019	0	0
Hells	8	1.07714	0.96	0.117135	0.457	0	0
Rest	8	1.07199	0.984	0.0879886	0.67	0	0
Klf2	8	1.07001	0.915	0.155012	0.168	0	0
Sgo2a	8	1.06998	0.912	0.157981	0.162	0	0
Rif1	8	1.06968	0.96	0.109677	0.458	0	0
Rpl23a	8	1.05976	1	0.0597625	0.976	0	0
Tcl1	8	1.05448	0.9	0.154481	0.033	0	0
Rpa2	8	1.05288	0.98	0.0728848	0.468	0	0
Pop5	8	1.04015	0.987	0.053148	0.624	0	0
Wdr18	8	1.03538	0.991	0.0443757	0.695	0	0
Nudc	8	1.03446	0.996	0.038462	0.888	0	0
Rplp1	8	1.0306	1	0.0305991	1	0	0
Cct2	8	1.0245	0.998	0.026503	0.932	0	0
Ube2t	8	1.01872	0.923	0.0957233	0.18	0	0
Terf1	8	1.01324	0.949	0.0642419	0.284	0	0
Mybl2	8	1.01223	0.924	0.0882339	0.087	0	0
Fdps	8	1.00797	0.989	0.0189717	0.636	0	0
Dnajc21	8	1.00683	0.961	0.0458306	0.415	0	0
Cdc20	8	1.00547	0.899	0.106473	0.234	0	0
Stip1	8	1.00541	0.992	0.0134112	0.713	0	0
Rbm8a	8	1.00042	0.995	0.00542155	0.869	0	0
Atad2	8	0.998632	0.955	0.0436321	0.326	0	0
Psmb5	8	0.99565	0.998	-0.0023496	0.962	0	0
C1qbp	8	0.993669	0.995	-0.00133099	0.903	0	0
Ddx39	8	0.989887	0.979	0.0108869	0.598	0	0
Avpi1	8	0.989219	0.953	0.036219	0.323	0	0
Tex30	8	0.984318	0.945	0.0393179	0.368	0	0
Rps27l	8	0.982788	0.999	-0.0162117	0.972	0	0
Exosc5	8	0.982038	0.985	-0.0029622	0.569	0	0
Gm26917	8	0.977314	0.875	0.102314	0.376	0	0
Ccna2	8	0.976003	0.963	0.0130033	0.247	0	0
Cdc34	8	0.971737	0.992	-0.0202629	0.672	0	0
Sall4	8	0.970006	0.887	0.0830058	0.038	0	0
Ppa1	8	0.968781	0.988	-0.0192188	0.703	0	0
Tet1	8	0.966926	0.908	0.0589265	0.222	0	0
Eef1e1	8	0.960444	0.967	-0.00655569	0.543	0	0
Tuba3a	8	0.958616	0.789	0.169616	0.03	0	0
Anapc15	8	0.955013	0.956	-0.000986504	0.33	0	0
Dph3	8	0.950155	0.989	-0.0388449	0.703	0	0
Parp1	8	0.948381	0.995	-0.0466193	0.754	0	0
Dohh	8	0.946637	0.978	-0.0313629	0.504	0	0
Pak1ip1	8	0.945121	0.976	-0.0308791	0.585	0	0
Cyct	8	0.944701	0.809	0.135701	0.031	0	0
Elavl2	8	0.94184	0.867	0.0748396	0.053	0	0
Zfp42	8	0.93779	0.851	0.0867903	0.032	0	0
Mrto4	8	0.930884	0.99	-0.0591155	0.722	0	0
Foxr1	8	0.929928	0.883	0.0469282	0.032	0	0
Tdrd12	8	0.923133	0.853	0.0701327	0.032	0	0
Dnttip2	8	0.919021	0.979	-0.0599787	0.647	0	0
Cenpw	8	0.91874	0.974	-0.0552602	0.438	0	0
Coprs	8	0.918726	0.971	-0.0522738	0.471	0	0
Sap18	8	0.915954	0.987	-0.0710461	0.803	0	0
Nolc1	8	0.912148	0.965	-0.0528519	0.489	0	0
Hspe1	8	0.911487	0.999	-0.0875133	0.977	0	0
Stk31	8	0.911443	0.851	0.0604429	0.034	0	0
Polr2e	8	0.91129	0.997	-0.0857102	0.904	0	0
Crip1	8	0.907375	0.903	0.00437484	0.163	0	0
Pa2g4	8	0.905941	0.994	-0.0880592	0.842	0	0
Tcp1	8	0.905784	0.996	-0.0902156	0.888	0	0
Lap3	8	0.904995	0.967	-0.0620048	0.544	0	0
Mybbp1a	8	0.90276	0.967	-0.0642397	0.505	0	0
Pin1	8	0.901087	0.995	-0.0939126	0.855	0	0
Cct3	8	0.898848	0.999	-0.100152	0.927	0	0
Rrp15	8	0.891501	0.966	-0.074499	0.491	0	0
Nmt2	8	0.891483	0.94	-0.0485169	0.257	0	0
Srm	8	0.887886	0.982	-0.0941143	0.594	0	0
Cct5	8	0.887047	0.998	-0.110953	0.944	0	0
Smc3	8	0.886706	0.989	-0.102294	0.82	0	0
Cct7	8	0.884562	0.998	-0.113438	0.941	0	0
Banf1	8	0.884269	0.992	-0.107731	0.725	0	0
Ebna1bp2	8	0.883638	0.986	-0.102362	0.727	0	0
Zmynd19	8	0.882203	0.956	-0.0737965	0.388	0	0
Anp32b	8	0.882004	0.999	-0.116996	0.962	0	0
Zfp593	8	0.8809	0.97	-0.0890996	0.484	0	0
Hspa4	8	0.880842	0.99	-0.109158	0.761	0	0
Dbf4	8	0.880396	0.923	-0.0426042	0.258	0	0
Mphosph6	8	0.879769	0.951	-0.0712308	0.42	0	0
Crip2	8	0.879	0.91	-0.031	0.179	0	0
Fbl	8	0.87666	0.992	-0.11534	0.72	0	0
Cox5a	8	0.874207	0.998	-0.123793	0.978	0	0
Tigar	8	0.869252	0.856	0.0132516	0.064	0	0
Cdca8	8	0.868055	0.975	-0.106945	0.326	0	0
Cct6a	8	0.867666	0.999	-0.131334	0.916	0	0
Cops7a	8	0.862894	0.977	-0.114106	0.618	0	0
Rnf17	8	0.860857	0.834	0.0268567	0.042	0	0
Csrp2	8	0.860717	0.967	-0.106283	0.516	0	0
Chchd10	8	0.860628	0.995	-0.134372	0.632	0	0
Nol8	8	0.858697	0.897	-0.0383026	0.247	0	0
Pcna	8	0.854595	0.981	-0.126405	0.563	0	0
Mdn1	8	0.852954	0.889	-0.0360456	0.222	0	0
Tuba1c	8	0.851175	0.915	-0.0638254	0.313	0	0
Bcas2	8	0.84799	0.996	-0.14801	0.921	0	0
Shmt1	8	0.847533	0.915	-0.0674674	0.207	0	0
Zfp428	8	0.845454	0.99	-0.144546	0.698	0	0
Cox7a2	8	0.845021	1	-0.154979	0.979	0	0
Npm3	8	0.841492	0.97	-0.128508	0.607	0	0
Rpl14	8	0.838677	1	-0.161323	0.999	0	0
Arl6ip1	8	0.838611	0.983	-0.144389	0.786	0	0
Set	8	0.837997	0.999	-0.161003	0.979	0	0
Rps15	8	0.834746	1	-0.165254	0.988	0	0
Smc2	8	0.834115	0.976	-0.141885	0.52	0	0
Smc1b	8	0.830569	0.791	0.0395688	0.037	0	0
Txnl4a	8	0.823564	0.993	-0.169436	0.823	0	0
Ruvbl1	8	0.823285	0.99	-0.166715	0.697	0	0
A430005L14Rik	8	0.822972	0.967	-0.144028	0.522	0	0
Wdr75	8	0.817894	0.935	-0.117106	0.413	0	0
Mrps18b	8	0.812693	0.959	-0.146307	0.469	0	0
Cct8	8	0.812542	0.995	-0.182458	0.924	0	0
Ash2l	8	0.811511	0.975	-0.163489	0.573	0	0
Ube2a	8	0.810344	0.974	-0.163656	0.694	0	0
Ccnb2	8	0.809133	0.96	-0.150867	0.301	0	0
Mis18bp1	8	0.808636	0.858	-0.049364	0.225	0	0
Chchd4	8	0.804543	0.96	-0.155457	0.518	0	0
Kif20b	8	0.801645	0.863	-0.0613552	0.218	0	0
Bola2	8	0.801613	0.996	-0.194387	0.79	0	0
Sub1	8	0.800066	0.999	-0.198934	0.979	0	0
Lefty1	8	0.799723	0.706	0.0937228	0.027	0	0
Ly6e	8	0.798695	0.865	-0.0663048	0.281	0	0
Bex1	8	0.798277	0.956	-0.157723	0.47	0	0
Mrpl42	8	0.797985	0.992	-0.194015	0.852	0	0
Kit	8	0.795731	0.834	-0.0382691	0.088	0	0
Ubr5	8	0.794217	0.934	-0.139783	0.425	0	0
Sae1	8	0.793936	0.986	-0.192064	0.711	0	0
Ap3b2	8	0.789867	0.833	-0.0431325	0.03	0	0
Incenp	8	0.7887	0.89	-0.1013	0.229	0	0
Wdr43	8	0.786824	0.948	-0.161176	0.478	0	0
Zrsr2	8	0.784122	0.965	-0.180878	0.591	0	0
Alpl	8	0.783997	0.841	-0.0570031	0.072	0	0
Msh2	8	0.783806	0.944	-0.160194	0.441	0	0
Lsm6	8	0.781976	0.993	-0.211024	0.785	0	0
Gspt1	8	0.781928	0.988	-0.206072	0.764	0	0
Nop56	8	0.781794	0.987	-0.205206	0.684	0	0
1810037I17Rik	8	0.781241	0.991	-0.209759	0.853	0	0
D030056L22Rik	8	0.781029	0.912	-0.130971	0.285	0	0
Slc9a3r1	8	0.78087	0.925	-0.14413	0.322	0	0
Mki67	8	0.780841	0.895	-0.114159	0.23	0	0
Igfbpl1	8	0.777741	0.817	-0.0392593	0.036	0	0
Sptbn2	8	0.776318	0.813	-0.0366821	0.033	0	0
9130401M01Rik	8	0.774856	0.962	-0.187144	0.52	0	0
Slc25a33	8	0.774148	0.88	-0.105852	0.166	0	0
Eif4ebp1	8	0.772905	0.987	-0.214095	0.771	0	0
Cox17	8	0.772433	0.986	-0.213567	0.705	0	0
Aurka	8	0.771702	0.823	-0.0512978	0.197	0	0
Snrpd2	8	0.770765	1	-0.229235	0.985	0	0
Asz1	8	0.767313	0.795	-0.0276874	0.028	0	0
Ppid	8	0.766586	0.978	-0.211414	0.692	0	0
Cep89	8	0.76649	0.889	-0.12251	0.218	0	0
Fbxo5	8	0.764607	0.903	-0.138393	0.239	0	0
Prc1	8	0.76362	0.895	-0.13138	0.215	0	0
Mpped2	8	0.760282	0.884	-0.123718	0.16	0	0
Mcm7	8	0.760155	0.982	-0.221845	0.592	0	0
Vars	8	0.759279	0.918	-0.158721	0.339	0	0
Hspa14	8	0.757259	0.946	-0.188741	0.501	0	0
Ddx27	8	0.756949	0.949	-0.192051	0.464	0	0
Akap12	8	0.755183	0.84	-0.0848171	0.147	0	0
Ostf1	8	0.75229	0.926	-0.17371	0.298	0	0
Rplp2	8	0.751999	1	-0.248001	1	0	0
Msh6	8	0.751799	0.927	-0.175201	0.352	0	0
Dnajc2	8	0.750988	0.981	-0.230012	0.69	0	0
Rhebl1	8	0.748493	0.845	-0.0965066	0.094	0	0
Gm32885	8	0.746954	0.756	-0.00904609	0.03	0	0
Psma2	8	0.746919	0.997	-0.250081	0.961	0	0
Psmg2	8	0.745693	0.958	-0.212307	0.562	0	0
Lsm3	8	0.745487	0.989	-0.243513	0.724	0	0
Mphosph10	8	0.739891	0.955	-0.215109	0.517	0	0
Rrp9	8	0.738902	0.92	-0.181098	0.288	0	0
Gclm	8	0.737721	0.916	-0.178279	0.32	0	0
Rad21	8	0.735709	0.931	-0.195291	0.416	0	0
Exosc8	8	0.734062	0.976	-0.241938	0.656	0	0
Arl4a	8	0.733331	0.927	-0.193669	0.338	0	0
Glrx2	8	0.731471	0.986	-0.254529	0.75	0	0
Rfc5	8	0.731036	0.947	-0.215964	0.377	0	0
Emc6	8	0.730632	0.979	-0.248368	0.78	0	0
Lsm2	8	0.726761	0.985	-0.258239	0.738	0	0
Gnpnat1	8	0.724206	0.912	-0.187794	0.358	0	0
Rangrf	8	0.722467	0.934	-0.211533	0.407	0	0
Gfer	8	0.720599	0.943	-0.222401	0.523	0	0
Spc25	8	0.720355	0.916	-0.195645	0.238	0	0
Rtraf	8	0.719963	0.996	-0.276037	0.961	0	0
Hspa8	8	0.717895	1	-0.282105	0.996	0	0
Eif5a	8	0.717741	0.999	-0.281259	0.989	0	0
Rexo2	8	0.717624	0.977	-0.259376	0.659	0	0
1500009L16Rik	8	0.715325	0.861	-0.145675	0.363	0	0
Mad2l1	8	0.71475	0.909	-0.19425	0.253	0	0
Pim1	8	0.713803	0.892	-0.178197	0.276	0	0
Pspc1	8	0.710232	0.957	-0.246768	0.499	0	0
Gdf3	8	0.709825	0.785	-0.0751755	0.027	0	0
Eif2s1	8	0.709355	0.989	-0.279645	0.833	0	0
Bub1	8	0.706357	0.874	-0.167643	0.179	0	0
Tex10	8	0.704311	0.931	-0.226689	0.388	0	0
Ssbp1	8	0.699726	0.991	-0.291274	0.856	0	0
Npm1	8	0.699182	1	-0.300818	0.998	0	0
Tdrkh	8	0.699075	0.823	-0.123925	0.08	0	0
Supt16	8	0.698347	0.983	-0.284653	0.772	0	0
Slbp	8	0.697852	0.973	-0.275148	0.716	0	0
Dcaf13	8	0.6978	0.917	-0.2192	0.351	0	0
Taf1d	8	0.697767	0.983	-0.285233	0.725	0	0
Pla2g10	8	0.696163	0.773	-0.0768373	0.029	0	0
Nxt1	8	0.695588	0.963	-0.267412	0.598	0	0
Trim71	8	0.694937	0.781	-0.0860627	0.039	0	0
Etv5	8	0.693713	0.835	-0.141287	0.093	0	0
Castor1	8	0.69315	0.756	-0.0628504	0.064	0	0
Cdca5	8	0.692594	0.849	-0.156406	0.122	0	0
Odc1	8	0.692087	0.992	-0.299913	0.721	0	0
Ddx4	8	0.691136	0.731	-0.0398644	0.03	0	0
Fbxo31	8	0.690306	0.863	-0.172694	0.182	0	0
Mtf2	8	0.689505	0.944	-0.254495	0.566	0	0
Ran	8	0.688443	0.999	-0.310557	0.986	0	0
Eif3b	8	0.688435	0.966	-0.277565	0.55	0	0
Fbxo15	8	0.687281	0.775	-0.0877191	0.032	0	0
Lig1	8	0.68663	0.961	-0.27437	0.45	0	0
Mrps28	8	0.6865	0.974	-0.2875	0.626	0	0
Mrpl40	8	0.686498	0.969	-0.282502	0.622	0	0
Brix1	8	0.684285	0.963	-0.278715	0.647	0	0
Tfap2c	8	0.682536	0.776	-0.0934636	0.029	0	0
Pelp1	8	0.682004	0.892	-0.209996	0.29	0	0
Rnaseh2b	8	0.681027	0.913	-0.231973	0.392	0	0
Etnk1	8	0.678091	0.869	-0.190909	0.248	0	0
Pdgfa	8	0.676408	0.952	-0.275592	0.355	0	0
Rfc4	8	0.676371	0.969	-0.292629	0.606	0	0
Cenpm	8	0.67555	0.944	-0.26845	0.347	0	0
Lsm4	8	0.674779	0.998	-0.323221	0.915	0	0
Lsm8	8	0.674703	0.977	-0.302297	0.719	0	0
Nme1	8	0.67438	0.998	-0.32362	0.931	0	0
Siva1	8	0.673982	0.998	-0.324018	0.919	0	0
Slc25a31	8	0.673351	0.718	-0.0446488	0.028	0	0
Cycs	8	0.67287	0.993	-0.32013	0.826	0	0
Nop58	8	0.672678	0.985	-0.312322	0.764	0	0
Ftsj3	8	0.671337	0.91	-0.238663	0.357	0	0
Srpk1	8	0.669458	0.978	-0.308542	0.661	0	0
Snrpa1	8	0.66881	0.984	-0.31519	0.79	0	0
Timm17a	8	0.667694	0.976	-0.308306	0.785	0	0
Morc1	8	0.667526	0.705	-0.037474	0.027	0	0
Yrdc	8	0.665492	0.932	-0.266508	0.409	0	0
Calm2	8	0.66529	0.999	-0.33371	0.967	0	0
Pum3	8	0.66358	0.94	-0.27642	0.467	0	0
Prim1	8	0.663071	0.926	-0.262929	0.372	0	0
Sms	8	0.662461	0.922	-0.259539	0.465	0	0
Nap1l1	8	0.661348	0.998	-0.336652	0.932	0	0
Ggct	8	0.661337	0.859	-0.197663	0.179	0	0
Rad50	8	0.659027	0.918	-0.258973	0.455	0	0
Pcgf5	8	0.658911	0.798	-0.139089	0.058	0	0
Arpc1b	8	0.65781	0.981	-0.32319	0.686	0	0
Arrdc4	8	0.656147	0.822	-0.165853	0.138	0	0
Cd9	8	0.655602	0.809	-0.153398	0.144	0	0
Cox7c	8	0.655454	1	-0.344546	0.997	0	0
Gsr	8	0.654279	0.893	-0.238721	0.291	0	0
Pecam1	8	0.653186	0.813	-0.159814	0.066	0	0
Hspa9	8	0.652517	0.98	-0.327483	0.69	0	0
Grn	8	0.651262	0.89	-0.238738	0.328	0	0
Slc25a4	8	0.650762	1	-0.349238	0.98	0	0
Ssrp1	8	0.650493	0.98	-0.329507	0.677	0	0
Sin3b	8	0.650414	0.994	-0.343586	0.923	0	0
Dynll2	8	0.647431	0.991	-0.343569	0.779	0	0
Tma16	8	0.642123	0.921	-0.278877	0.366	0	0
Psmg1	8	0.638444	0.956	-0.317556	0.625	0	0
Bclaf3	8	0.638087	0.86	-0.221913	0.274	0	0
Taldo1	8	0.637522	0.992	-0.354478	0.871	0	0
Rps17	8	0.636103	1	-0.363897	0.998	0	0
Dkc1	8	0.635641	0.95	-0.314359	0.516	0	0
Ptpn6	8	0.634932	0.781	-0.146068	0.061	0	0
Ddx18	8	0.634334	0.954	-0.319666	0.59	0	0
Ndufaf4	8	0.633887	0.93	-0.296113	0.438	0	0
Fam169a	8	0.63195	0.797	-0.16505	0.098	0	0
Nanog	8	0.630572	0.756	-0.125428	0.031	0	0
Coa7	8	0.630557	0.904	-0.273443	0.351	0	0
Gar1	8	0.628672	0.935	-0.306328	0.411	0	0
Pmf1	8	0.626362	0.945	-0.318638	0.458	0	0
Pgp	8	0.623331	0.985	-0.361669	0.676	0	0
Thop1	8	0.619872	0.92	-0.300128	0.38	0	0
Lars	8	0.618425	0.939	-0.320575	0.552	0	0
Hpf1	8	0.618208	0.973	-0.354792	0.682	0	0
Cdca3	8	0.617717	0.931	-0.313283	0.284	0	0
Slc25a39	8	0.617127	0.986	-0.368873	0.812	0	0
Eif3a	8	0.616945	0.99	-0.373055	0.879	0	0
Rcl1	8	0.613976	0.886	-0.272024	0.276	0	0
Siah1b	8	0.613916	0.806	-0.192084	0.153	0	0
Ppat	8	0.61371	0.902	-0.28829	0.396	0	0
Tmem199	8	0.612204	0.906	-0.293796	0.38	0	0
Thumpd3	8	0.61066	0.882	-0.27134	0.292	0	0
Hormad1	8	0.610579	0.675	-0.0644207	0.027	0	0
Mak16	8	0.609815	0.944	-0.334185	0.515	0	0
Naa50	8	0.607625	0.961	-0.353375	0.617	0	0
Dppa2	8	0.607478	0.729	-0.121522	0.026	0	0
Blm	8	0.607031	0.819	-0.211969	0.171	0	0
Blnk	8	0.606829	0.67	-0.0631711	0.02	0	0
Cox7a1	8	0.606117	0.743	-0.136883	0.073	0	0
Wapl	8	0.605765	0.948	-0.342235	0.598	0	0
Imp4	8	0.605761	0.931	-0.325239	0.462	0	0
Smndc1	8	0.605601	0.944	-0.338399	0.556	0	0
Esf1	8	0.604255	0.965	-0.360745	0.662	0	0
Nup88	8	0.602812	0.893	-0.290188	0.353	0	0
Ruvbl2	8	0.60173	0.96	-0.35827	0.625	0	0
Emb	8	0.601342	0.814	-0.212658	0.125	0	0
Baz2a	8	0.600109	0.793	-0.192891	0.173	0	0
Uchl3	8	0.598131	0.978	-0.379869	0.791	0	0
Fbxo22	8	0.5972	0.902	-0.3048	0.395	0	0
Ooep	8	0.596943	0.758	-0.161057	0.069	0	0
Smc4	8	0.595911	0.899	-0.303089	0.442	0	0
Phf13	8	0.595502	0.873	-0.277498	0.308	0	0
Cib1	8	0.595027	0.946	-0.350973	0.517	0	0
Ormdl2	8	0.594412	0.908	-0.313588	0.379	0	0
Mpc1	8	0.594128	0.955	-0.360872	0.704	0	0
Cinp	8	0.59026	0.912	-0.32174	0.4	0	0
Aldh7a1	8	0.58757	0.956	-0.36843	0.523	0	0
Nufip2	8	0.58466	0.901	-0.31634	0.435	0	0
Lrrc34	8	0.582125	0.725	-0.142875	0.047	0	0
Gjc1	8	0.581985	0.915	-0.333015	0.4	0	0
Mns1	8	0.5813	0.789	-0.2077	0.154	0	0
Ddx10	8	0.580983	0.862	-0.281017	0.327	0	0
Pbdc1	8	0.577979	0.949	-0.371021	0.57	0	0
Rpf2	8	0.577538	0.904	-0.326462	0.384	0	0
Anln	8	0.577164	0.769	-0.191836	0.135	0	0
Sipa1l1	8	0.575407	0.816	-0.240593	0.247	0	0
Ddx21	8	0.574772	0.889	-0.314228	0.383	0	0
Tdp2	8	0.574117	0.905	-0.330883	0.374	0	0
Pold1	8	0.572019	0.814	-0.241981	0.177	0	0
Gldc	8	0.571066	0.699	-0.127934	0.031	0	0
Riox2	8	0.569514	0.818	-0.248486	0.184	0	0
Taf5	8	0.568187	0.86	-0.291813	0.275	0	0
Lhx1	8	0.568095	0.651	-0.0829051	0.016	0	0
Mpp6	8	0.566062	0.957	-0.390938	0.599	0	0
Zmym1	8	0.566061	0.825	-0.258939	0.233	0	0
Tspan13	8	0.564995	0.796	-0.231005	0.132	0	0
Lypla1	8	0.564902	0.821	-0.256098	0.186	0	0
Spc24	8	0.564684	0.955	-0.390316	0.356	0	0
Ipp	8	0.563176	0.555	0.00817595	0.12	0	0
Sox15	8	0.562243	0.712	-0.149757	0.033	0	0
Utp4	8	0.562133	0.851	-0.288867	0.259	0	0
Clspn	8	0.561242	0.837	-0.275758	0.204	0	0
Dnmt1	8	0.561018	0.928	-0.366982	0.452	0	0
Rrbp1	8	0.560219	0.97	-0.409781	0.701	0	0
Rad51	8	0.560182	0.822	-0.261818	0.166	0	0
Rrn3	8	0.557216	0.841	-0.283784	0.259	0	0
Nip7	8	0.556369	0.96	-0.403631	0.65	0	0
Nasp	8	0.554403	0.995	-0.440597	0.866	0	0
Mnd1	8	0.554356	0.854	-0.299644	0.291	0	0
Map7d2	8	0.553487	0.677	-0.123513	0.036	0	0
Ckap2	8	0.5511	0.779	-0.2279	0.137	0	0
Cecr2	8	0.550888	0.743	-0.192112	0.104	0	0
Haus4	8	0.550653	0.81	-0.259347	0.246	0	0
Rbm46	8	0.550033	0.736	-0.185967	0.096	0	0
Kif18a	8	0.549841	0.743	-0.193159	0.122	0	0
Mcm3	8	0.549264	0.919	-0.369736	0.451	0	0
Phlda2	8	0.547932	0.583	-0.0350679	0.056	0	0
Dhx16	8	0.547119	0.731	-0.183881	0.18	0	0
Xrcc5	8	0.546556	0.867	-0.320444	0.336	0	0
Pnpla6	8	0.546103	0.704	-0.157897	0.08	0	0
Cep164	8	0.543956	0.902	-0.358044	0.415	0	0
Ncapg	8	0.543102	0.8	-0.256898	0.157	0	0
1700019D03Rik	8	0.542253	0.692	-0.149747	0.026	0	0
Cul2	8	0.541344	0.849	-0.307656	0.323	0	0
Sbno1	8	0.540195	0.914	-0.373805	0.495	0	0
Rbm38	8	0.534138	0.804	-0.269862	0.204	0	0
Hook1	8	0.53254	0.752	-0.21946	0.137	0	0
Plekhf2	8	0.532535	0.782	-0.249465	0.151	0	0
Gpn3	8	0.531589	0.893	-0.361411	0.432	0	0
Gstm3	8	0.531486	0.688	-0.156514	0.026	0	0
Mageb16	8	0.531367	0.695	-0.163633	0.029	0	0
Tpd52	8	0.531313	0.924	-0.392687	0.418	0	0
Fam3c	8	0.530337	0.855	-0.324663	0.292	0	0
Plcd1	8	0.529305	0.808	-0.278695	0.223	0	0
Cad	8	0.529136	0.748	-0.218864	0.159	0	0
Gkap1	8	0.528628	0.934	-0.405372	0.513	0	0
Ccne1	8	0.525926	0.757	-0.231074	0.171	0	0
Haus1	8	0.525691	0.892	-0.366309	0.395	0	0
Arid3b	8	0.525396	0.741	-0.215604	0.102	0	0
Hmgcr	8	0.524121	0.869	-0.344879	0.373	0	0
Rps2	8	0.523886	1	-0.476114	1	0	0
Cemip2	8	0.52041	0.734	-0.21359	0.144	0	0
4930447C04Rik	8	0.519945	0.702	-0.182055	0.066	0	0
Mapk13	8	0.517872	0.811	-0.293128	0.161	0	0
Lbr	8	0.516594	0.797	-0.280406	0.208	0	0
Aunip	8	0.514493	0.797	-0.282507	0.154	0	0
Ltv1	8	0.514054	0.861	-0.346946	0.332	0	0
Sod2	8	0.513959	0.973	-0.459041	0.707	0	0
Sptan1	8	0.512174	0.874	-0.361826	0.414	0	0
Fdft1	8	0.511342	0.877	-0.365658	0.384	0	0
Snrpn	8	0.50788	0.797	-0.28912	0.232	0	0
Hmmr	8	0.506088	0.72	-0.213912	0.17	0	0
Kif11	8	0.505382	0.746	-0.240618	0.152	0	0
Cdca2	8	0.50494	0.717	-0.21206	0.125	0	0
Pex7	8	0.503813	0.829	-0.325187	0.285	0	0
Mcm6	8	0.501834	0.941	-0.439166	0.537	0	0
Bex4	8	0.500387	0.941	-0.440613	0.54	0	0
Mcm2	8	0.498493	0.86	-0.361507	0.331	0	0
Trim37	8	0.496458	0.827	-0.330542	0.295	0	0
Klf5	8	0.495685	0.671	-0.175315	0.031	0	0
Jarid2	8	0.495604	0.905	-0.409396	0.457	0	0
Utp18	8	0.49544	0.876	-0.38056	0.387	0	0
Wdr76	8	0.494605	0.737	-0.242395	0.164	0	0
Gm48168	8	0.494445	0.658	-0.163555	0.014	0	0
Helz	8	0.491596	0.825	-0.333404	0.293	0	0
Itpk1	8	0.490481	0.698	-0.207519	0.077	0	0
Hsph1	8	0.489255	0.832	-0.342745	0.311	0	0
Nup37	8	0.488999	0.854	-0.365001	0.349	0	0
2410141K09Rik	8	0.488667	0.654	-0.165333	0.018	0	0
Diaph1	8	0.488478	0.765	-0.276522	0.194	0	0
Sdc4	8	0.487827	0.739	-0.251173	0.312	0	0
Txlng	8	0.486965	0.763	-0.276035	0.188	0	0
Otud4	8	0.486751	0.769	-0.282249	0.208	0	0
Jam2	8	0.485767	0.649	-0.163233	0.049	0	0
Nanos3	8	0.483432	0.702	-0.218568	0.085	0	0
Ina	8	0.483367	0.623	-0.139633	0.022	0	0
Ccnf	8	0.483127	0.724	-0.240873	0.129	0	0
Topbp1	8	0.482935	0.916	-0.433065	0.467	0	0
Rpa1	8	0.482739	0.798	-0.315261	0.221	0	0
Tpx2	8	0.480555	0.853	-0.372445	0.257	0	0
Gtsf1l	8	0.478964	0.57	-0.091036	0.018	0	0
Esrp1	8	0.478003	0.629	-0.150997	0.024	0	0
Pfkp	8	0.477223	0.649	-0.171777	0.067	0	0
Ctps	8	0.47713	0.853	-0.37587	0.308	0	0
Eif2s3y	8	0.476074	0.707	-0.230926	0.272	0	0
Etv4	8	0.47499	0.663	-0.18801	0.071	0	0
Irf1	8	0.47498	0.7	-0.22502	0.073	0	0
Fn1	8	0.470469	0.833	-0.362531	0.231	0	0
Gcat	8	0.468305	0.9	-0.431695	0.431	0	0
Ncapd3	8	0.466788	0.805	-0.338212	0.277	0	0
Nfatc2ip	8	0.466139	0.679	-0.212861	0.071	0	0
Hprt	8	0.465442	0.886	-0.420558	0.428	0	0
Endog	8	0.464958	0.791	-0.326042	0.218	0	0
Setx	8	0.464119	0.771	-0.306881	0.26	0	0
Rrp1b	8	0.463729	0.853	-0.389271	0.348	0	0
Dhfr	8	0.463613	0.92	-0.456387	0.452	0	0
Nup133	8	0.463209	0.758	-0.294791	0.181	0	0
Ero1l	8	0.463107	0.824	-0.360893	0.295	0	0
Dek	8	0.462488	0.987	-0.524512	0.778	0	0
Tbrg4	8	0.461609	0.738	-0.276391	0.14	0	0
Usp1	8	0.461324	0.922	-0.460676	0.504	0	0
Zswim1	8	0.460958	0.695	-0.234042	0.082	0	0
Zfp990	8	0.46021	0.622	-0.16179	0.092	0	0
2310061I04Rik	8	0.459645	0.711	-0.251355	0.099	0	0
Utp20	8	0.45926	0.74	-0.28074	0.185	0	0
Nol9	8	0.459096	0.78	-0.320904	0.216	0	0
Fen1	8	0.459075	0.813	-0.353925	0.246	0	0
Nid2	8	0.458395	0.733	-0.274605	0.133	0	0
Tsr1	8	0.457388	0.771	-0.313612	0.216	0	0
Spata5	8	0.456335	0.768	-0.311665	0.211	0	0
Xpo5	8	0.455125	0.812	-0.356875	0.272	0	0
Kif22	8	0.454938	0.798	-0.343062	0.194	0	0
Kif2c	8	0.454308	0.749	-0.294692	0.156	0	0
Rmc1	8	0.453638	0.714	-0.260362	0.149	0	0
Dgcr8	8	0.448548	0.75	-0.301452	0.189	0	0
Plk4	8	0.44766	0.79	-0.34234	0.208	0	0
Pprc1	8	0.44676	0.7	-0.25324	0.12	0	0
Brca1	8	0.446052	0.696	-0.249948	0.143	0	0
Mcm10	8	0.445637	0.671	-0.225363	0.086	0	0
Anxa11	8	0.443973	0.739	-0.295027	0.147	0	0
Nek2	8	0.443412	0.632	-0.188588	0.062	0	0
Liph	8	0.442837	0.605	-0.162163	0.022	0	0
Acsl3	8	0.440149	0.826	-0.385851	0.368	0	0
Mcm5	8	0.437937	0.89	-0.452063	0.412	0	0
Zfp936	8	0.437827	0.611	-0.173173	0.019	0	0
Cdc45	8	0.437763	0.715	-0.277237	0.123	0	0
Jade1	8	0.43408	0.764	-0.32992	0.232	0	0
Dyrk3	8	0.434018	0.673	-0.238982	0.087	0	0
Rpl10l	8	0.433457	0.567	-0.133543	0.017	0	0
Pole	8	0.433112	0.699	-0.265888	0.117	0	0
Ddx3x	8	0.432111	0.869	-0.436889	0.446	0	0
Rpp38	8	0.431089	0.766	-0.334911	0.209	0	0
Sapcd2	8	0.428779	0.663	-0.234221	0.085	0	0
Stag3	8	0.428346	0.616	-0.187654	0.043	0	0
Zfp979	8	0.427192	0.671	-0.243808	0.097	0	0
Phf11d	8	0.427143	0.544	-0.116857	0.018	0	0
Tipin	8	0.426918	0.948	-0.521082	0.591	0	0
Nsd2	8	0.426767	0.854	-0.427233	0.382	0	0
Ehd1	8	0.42468	0.863	-0.43832	0.371	0	0
Mov10l1	8	0.423282	0.563	-0.139718	0.017	0	0
Dna2	8	0.422634	0.672	-0.249366	0.106	0	0
Tomm7	8	0.420752	0.998	-0.577248	0.962	0	0
Kif20a	8	0.419589	0.731	-0.311411	0.164	0	0
Rec114	8	0.419149	0.612	-0.192851	0.048	0	0
Ranbp1	8	0.418411	0.998	-0.579589	0.967	0	0
Tex14	8	0.418263	0.574	-0.155737	0.03	0	0
Bub1b	8	0.417882	0.722	-0.304118	0.154	0	0
Tuba1b	8	0.417072	0.998	-0.580928	0.955	0	0
Adam19	8	0.416493	0.681	-0.264507	0.112	0	0
Brca2	8	0.41626	0.715	-0.29874	0.201	0	0
Rhox2a	8	0.416129	0.574	-0.157871	0.02	0	0
Lactb2	8	0.415277	0.692	-0.276723	0.142	0	0
Tacc3	8	0.415183	0.831	-0.415817	0.242	0	0
Plcg2	8	0.414232	0.586	-0.171768	0.028	0	0
Prdx1	8	0.41374	0.999	-0.58526	0.987	0	0
Gclc	8	0.413334	0.638	-0.224666	0.077	0	0
Ect2	8	0.409743	0.663	-0.253257	0.14	0	0
Cenps	8	0.409193	0.806	-0.396807	0.265	0	0
Pttg1	8	0.40917	0.948	-0.53883	0.599	0	0
Rangap1	8	0.407783	0.815	-0.407217	0.301	0	0
Rab6b	8	0.40685	0.642	-0.23515	0.081	0	0
Trmt11	8	0.406439	0.77	-0.363561	0.24	0	0
Rhox1	8	0.40593	0.58	-0.17407	0.022	0	0
Nusap1	8	0.403954	0.758	-0.354046	0.182	0	0
Impa2	8	0.401702	0.738	-0.336298	0.188	0	0
Zcwpw1	8	0.395609	0.705	-0.309391	0.181	0	0
Prkcz	8	0.395568	0.667	-0.271432	0.11	0	0
Amt	8	0.395403	0.603	-0.207597	0.059	0	0
Stk35	8	0.394887	0.656	-0.261113	0.105	0	0
Elovl6	8	0.394504	0.74	-0.345496	0.206	0	0
Cenpe	8	0.393773	0.726	-0.332227	0.222	0	0
Sycp3	8	0.393232	0.534	-0.140768	0.027	0	0
Aurkc	8	0.393044	0.542	-0.148956	0.023	0	0
Slc25a13	8	0.392978	0.723	-0.330022	0.204	0	0
Melk	8	0.392533	0.714	-0.321467	0.14	0	0
Sgo1	8	0.390569	0.711	-0.320431	0.166	0	0
Slc2a3	8	0.389014	0.58	-0.190986	0.053	0	0
Dennd1c	8	0.388452	0.584	-0.195548	0.037	0	0
Exo1	8	0.387607	0.698	-0.310393	0.139	0	0
Srebf2	8	0.387221	0.724	-0.336779	0.268	0	0
Chek2	8	0.385904	0.673	-0.287096	0.123	0	0
Hspd1	8	0.38541	0.996	-0.61059	0.94	0	0
Fam221a	8	0.385385	0.627	-0.241615	0.082	0	0
Mt2	8	0.384148	0.486	-0.101852	0.072	0	0
Cpeb1	8	0.382536	0.53	-0.147464	0.017	0	0
Cdt1	8	0.381741	0.723	-0.341259	0.215	0	0
Mthfd1	8	0.381329	0.689	-0.307671	0.153	0	0
Tyms	8	0.381194	0.965	-0.583806	0.609	0	0
Isl2	8	0.379532	0.565	-0.185468	0.022	0	0
Ipmk	8	0.379312	0.625	-0.245688	0.082	0	0
Asf1b	8	0.379109	0.671	-0.291891	0.13	0	0
Abcg2	8	0.378127	0.854	-0.475873	0.387	0	0
Ska1	8	0.375041	0.721	-0.345959	0.16	0	0
Syce1	8	0.373169	0.546	-0.172831	0.023	0	0
Ak1	8	0.372431	0.601	-0.228569	0.065	0	0
Sinhcaf	8	0.369544	0.905	-0.535456	0.506	0	0
Dlgap5	8	0.365329	0.708	-0.342671	0.168	0	0
Lgmn	8	0.365058	0.794	-0.428942	0.286	0	0
Suv39h2	8	0.363805	0.694	-0.330195	0.172	0	0
Dtl	8	0.363252	0.744	-0.380748	0.276	0	0
Kif15	8	0.362977	0.738	-0.375023	0.194	0	0
E2f1	8	0.362626	0.632	-0.269374	0.119	0	0
Wee1	8	0.362156	0.72	-0.357844	0.216	0	0
Rrs1	8	0.361507	0.859	-0.497493	0.419	0	0
Zfp985	8	0.361464	0.579	-0.217536	0.055	0	0
Stx3	8	0.360548	0.574	-0.213452	0.043	0	0
Runx1t1	8	0.359938	0.624	-0.264062	0.109	0	0
Ptpre	8	0.357881	0.571	-0.213119	0.059	0	0
Kcnk1	8	0.357266	0.555	-0.197734	0.053	0	0
Cep85	8	0.356719	0.601	-0.244281	0.089	0	0
Cenph	8	0.355944	0.772	-0.416056	0.242	0	0
Uba1y	8	0.35515	0.449	-0.0938499	0.007	0	0
Psat1	8	0.353073	0.743	-0.389927	0.21	0	0
Aplp1	8	0.352849	0.715	-0.362151	0.173	0	0
Zwilch	8	0.352585	0.672	-0.319415	0.139	0	0
Dusp4	8	0.352569	0.599	-0.246431	0.09	0	0
Espl1	8	0.352208	0.591	-0.238792	0.075	0	0
Cdk1	8	0.352072	0.912	-0.559928	0.375	0	0
Calcoco2	8	0.349877	0.399	-0.0491228	0.025	0	0
Rad18	8	0.349374	0.686	-0.336626	0.175	0	0
Ubxn2a	8	0.349217	0.655	-0.305783	0.159	0	0
Raph1	8	0.348516	0.689	-0.340484	0.193	0	0
Tubb5	8	0.346528	1	-0.653472	0.996	0	0
Prorp	8	0.345994	0.618	-0.272006	0.104	0	0
Enpp3	8	0.34569	0.544	-0.19831	0.027	0	0
Gca	8	0.344765	0.589	-0.244235	0.068	0	0
Prdm1	8	0.344117	0.516	-0.171883	0.024	0	0
1700018B24Rik	8	0.341389	0.477	-0.135611	0.014	0	0
Kif23	8	0.340952	0.642	-0.301048	0.149	0	0
Cenpu	8	0.340473	0.645	-0.304527	0.129	0	0
Tdrd5	8	0.340433	0.511	-0.170567	0.028	0	0
Six4	8	0.340256	0.541	-0.200744	0.048	0	0
C330021F23Rik	8	0.339957	0.501	-0.161043	0.043	0	0
Epp13	8	0.339801	0.525	-0.185199	0.019	0	0
Heatr1	8	0.339327	0.597	-0.257673	0.12	0	0
Cpsf4l	8	0.339009	0.518	-0.178991	0.016	0	0
Nudt4	8	0.338736	0.955	-0.616264	0.612	0	0
Arhgap19	8	0.336878	0.598	-0.261122	0.119	0	0
Ercc6l	8	0.336608	0.615	-0.278392	0.119	0	0
4930550L24Rik	8	0.333524	0.447	-0.113476	0.015	0	0
Plekha1	8	0.332879	0.625	-0.292121	0.124	0	0
Fignl1	8	0.332858	0.702	-0.369142	0.202	0	0
Nodal	8	0.330393	0.472	-0.141607	0.014	0	0
Aif1l	8	0.329648	0.592	-0.262352	0.105	0	0
Stk17b	8	0.329308	0.576	-0.246692	0.092	0	0
Mylpf	8	0.328442	0.566	-0.237558	0.068	0	0
Hist1h1a	8	0.326792	0.617	-0.290208	0.201	0	0
Arpc3	8	0.326643	0.985	-0.658357	0.872	0	0
Gm9	8	0.32654	0.493	-0.16646	0.018	0	0
Oip5	8	0.325742	0.605	-0.279258	0.11	0	0
Arid5b	8	0.324789	0.869	-0.544211	0.452	0	0
Plcl2	8	0.324549	0.517	-0.192451	0.05	0	0
Uaca	8	0.324307	0.624	-0.299693	0.162	0	0
Tedc1	8	0.322997	0.54	-0.217003	0.049	0	0
Fmr1	8	0.321923	0.83	-0.508077	0.461	0	0
Acer2	8	0.321531	0.663	-0.341469	0.191	0	0
Rrm2	8	0.321477	0.798	-0.476523	0.291	0	0
Idi1	8	0.321299	0.785	-0.463701	0.325	0	0
Gm42047	8	0.320663	0.478	-0.157337	0.042	0	0
Pik3cb	8	0.320205	0.536	-0.215795	0.063	0	0
Ppp1r2	8	0.320088	0.922	-0.601912	0.593	0	0
Wasf3	8	0.319815	0.521	-0.201185	0.045	0	0
Tbx4	8	0.319433	0.492	-0.172567	0.017	0	0
Aurkb	8	0.318246	0.732	-0.413754	0.198	0	0
Wfdc2	8	0.317776	0.616	-0.298224	0.092	0	0
Mbp	8	0.317689	0.536	-0.218311	0.048	0	0
Kpna2	8	0.317291	0.602	-0.284709	0.155	0	0
Cdkn2a	8	0.316503	0.436	-0.119497	0.016	0	0
Slc30a2	8	0.315727	0.514	-0.198273	0.049	0	0
Fermt3	8	0.314626	0.497	-0.182374	0.032	0	0
Efcab10	8	0.314452	0.482	-0.167548	0.017	0	0
Chmp4c	8	0.314082	0.495	-0.180918	0.017	0	0
Khdc1a	8	0.313064	0.473	-0.159936	0.018	0	0
Utp14b	8	0.312821	0.585	-0.272179	0.156	0	0
Fbxo6	8	0.312788	0.565	-0.252212	0.093	0	0
Ndc80	8	0.31274	0.675	-0.36226	0.16	0	0
Gm19866	8	0.311047	0.469	-0.157953	0.015	0	0
Pla1a	8	0.310909	0.459	-0.148091	0.021	0	0
BC030867	8	0.3088	0.526	-0.2172	0.053	0	0
Capg	8	0.308671	0.598	-0.289329	0.145	0	0
Sfn	8	0.308597	0.444	-0.135403	0.017	0	0
Cldn7	8	0.307093	0.458	-0.150907	0.022	0	0
Gpat2	8	0.306779	0.478	-0.171221	0.019	0	0
Hsf2bp	8	0.303741	0.488	-0.184259	0.028	0	0
Rad51ap1	8	0.302083	0.669	-0.366917	0.179	0	0
Fgd1	8	0.30206	0.65	-0.34794	0.194	0	0
Abcg1	8	0.300653	0.511	-0.210347	0.04	0	0
Actn2	8	0.300615	0.466	-0.165385	0.028	0	0
B3gnt2	8	0.297136	0.643	-0.345864	0.155	0	0
Ttk	8	0.295368	0.56	-0.264632	0.093	0	0
Gm35986	8	0.293576	0.487	-0.193424	0.033	0	0
Esrrb	8	0.29178	0.471	-0.17922	0.017	0	0
Parp12	8	0.291545	0.475	-0.183455	0.023	0	0
Lin28a	8	0.290808	0.461	-0.170192	0.026	0	0
Pitx2	8	0.290204	0.376	-0.0857964	0.012	0	0
Ccng1	8	0.289348	0.511	-0.221652	0.127	0	0
Zfp296	8	0.287116	0.448	-0.160884	0.019	0	0
Pls1	8	0.285776	0.461	-0.175224	0.022	0	0
Ncapd2	8	0.285281	0.681	-0.395719	0.203	0	0
Mogat2	8	0.28474	0.491	-0.20626	0.058	0	0
Zglp1	8	0.283442	0.415	-0.131558	0.024	0	0
Psma8	8	0.28309	0.467	-0.18391	0.026	0	0
Rps6kl1	8	0.281699	0.42	-0.138301	0.012	0	0
Piwil2	8	0.281508	0.45	-0.168492	0.018	0	0
Ccdc18	8	0.281464	0.567	-0.285536	0.142	0	0
Sohlh2	8	0.280661	0.435	-0.154339	0.021	0	0
Smim40	8	0.280535	0.47	-0.189465	0.019	0	0
Asns	8	0.28011	0.892	-0.61189	0.428	0	0
Gadd45b	8	0.279531	0.701	-0.421469	0.22	0	0
Tle4	8	0.279509	0.878	-0.598491	0.474	0	0
G2e3	8	0.279329	0.661	-0.381671	0.218	0	0
Pdlim3	8	0.278874	0.421	-0.142126	0.014	0	0
Dclk2	8	0.278803	0.449	-0.170197	0.031	0	0
Plk1	8	0.278361	0.611	-0.332639	0.169	0	0
Ccnb1ip1	8	0.277725	0.468	-0.190275	0.034	0	0
Rassf3	8	0.276985	0.499	-0.222015	0.067	0	0
Taf4b	8	0.273203	0.451	-0.177797	0.031	0	0
Crygs	8	0.267805	0.422	-0.154195	0.015	0	0
Usp26	8	0.265164	0.284	-0.0188358	0.008	0	0
Gtse1	8	0.263825	0.447	-0.183175	0.043	0	0
Crb3	8	0.262187	0.426	-0.163813	0.025	0	0
Lrr1	8	0.261331	0.563	-0.301669	0.117	0	0
Uchl1	8	0.260509	0.55	-0.289491	0.157	0	0
Mir9-3hg	8	0.260399	0.445	-0.184601	0.02	0	0
Ddx58	8	0.260076	0.421	-0.160924	0.028	0	0
Rbm44	8	0.259939	0.427	-0.167061	0.019	0	0
Trim6	8	0.259793	0.46	-0.200207	0.036	0	0
Nuf2	8	0.25747	0.601	-0.34353	0.134	0	0
Tfcp2l1	8	0.255647	0.444	-0.188353	0.032	0	0
Cenpq	8	0.254584	0.757	-0.502416	0.296	0	0
Ass1	8	0.253845	0.498	-0.244155	0.125	0	0
Syt5	8	0.253039	0.412	-0.158961	0.027	0	0
Itgb3	8	0.252648	0.424	-0.171352	0.019	0	0
Cyb5b	8	0.252159	0.838	-0.585841	0.416	0	0
S100a13	8	0.252146	0.69	-0.437854	0.216	0	0
Cds1	8	0.25096	0.436	-0.18504	0.028	0	0
Rhox4c	8	0.25051	0.37	-0.11949	0.01	0	0
Bst2	8	0.250239	0.967	-0.716761	0.509	0	0
Bub3	8	0.352028	0.956	-0.603972	0.72	2.21281e-301	4.93767e-297
Smchd1	8	0.36663	0.929	-0.56237	0.613	2.8546e-294	6.36975e-290
Rrm1	8	0.255781	0.853	-0.597219	0.453	2.89759e-286	6.46569e-282
Ezh2	8	0.310593	0.926	-0.615407	0.572	2.39802e-285	5.35094e-281
Jpt1	8	0.3702	0.985	-0.6148	0.852	1.02653e-280	2.29061e-276
Mif	8	0.317057	1	-0.682943	0.988	1.00546e-258	2.24358e-254
Orc6	8	0.314575	0.937	-0.622425	0.642	6.68145e-227	1.4909e-222
Igfbp2	9	0.997293	0.749	0.248293	0.462	0	0
Lhx9	9	0.876163	0.894	-0.0178374	0.594	0	0
Serpina3a	9	0.680547	0.552	0.128547	0.262	0	0
Sp5	9	0.569313	0.485	0.0843132	0.151	0	0
Slc7a2	9	0.490787	0.604	-0.113213	0.32	9.28903e-308	2.07275e-303
Xist	9	0.621049	0.798	-0.176951	0.402	2.0973e-300	4.6799e-296
Crabp2	9	0.502209	0.481	0.0212086	0.228	7.99502e-291	1.78401e-286
Tm4sf5	9	0.534555	0.447	0.0875549	0.183	1.37766e-290	3.07411e-286
Dcaf12l1	9	0.447956	0.446	0.001956	0.213	2.40673e-251	5.37038e-247
Bmp2	9	0.407567	0.333	0.0745671	0.131	6.38187e-248	1.42405e-243
Mdk	9	0.499021	0.989	-0.489979	0.942	8.72577e-233	1.94707e-228
E330013P04Rik	9	0.493797	0.694	-0.200203	0.462	3.32585e-232	7.42129e-228
Npm1	9	0.251831	1	-0.748169	0.998	2.15991e-204	4.81963e-200
Upk3b	9	0.523396	0.369	0.154396	0.17	1.34091e-186	2.99211e-182
Rgs2	9	0.466571	0.63	-0.163429	0.401	3.21344e-179	7.17046e-175
Tnni1	9	0.387134	0.633	-0.245866	0.41	3.30393e-177	7.37239e-173
Myl7	9	0.396499	0.5	-0.103501	0.286	1.52985e-171	3.41371e-167
Tulp2	9	0.404032	0.674	-0.269968	0.451	1.00945e-156	2.25249e-152
Gm45889	9	0.456297	0.809	-0.352703	0.641	2.56779e-153	5.72977e-149
Stmn1	9	0.384355	0.986	-0.601645	0.964	4.03044e-151	8.99353e-147
Ifi27l2a	9	0.32371	0.396	-0.0722898	0.216	9.48393e-139	2.11624e-134
Nnat	9	0.296065	0.827	-0.530935	0.624	4.06039e-138	9.06035e-134
Aldh1a2	9	0.403561	0.567	-0.163439	0.38	2.2298e-130	4.97557e-126
Nme1	9	0.323907	0.959	-0.635093	0.933	7.1505e-129	1.59556e-124
Dock4	9	0.319757	0.61	-0.290243	0.429	1.8302e-125	4.0839e-121
Tceal6	9	0.299263	0.27	0.0292633	0.129	2.49741e-124	5.57272e-120
Bex2	9	0.271907	0.82	-0.548093	0.709	2.26644e-121	5.05734e-117
Krt18	9	0.310455	0.545	-0.234545	0.37	7.18707e-118	1.60372e-113
Lgals1	9	0.339733	0.955	-0.615267	0.92	5.96648e-113	1.33136e-108
Gata6	9	0.337299	0.8	-0.462701	0.655	3.53103e-109	7.87914e-105
Hmgn2	9	0.294599	0.981	-0.686401	0.973	7.03212e-109	1.56915e-104
Tcf4	9	0.374138	0.745	-0.370862	0.642	4.75832e-107	1.06177e-102
Timm8a1	9	0.298219	0.821	-0.522781	0.756	1.30513e-102	2.91226e-98
Alcam	9	0.266712	0.325	-0.0582884	0.182	4.49502e-101	1.00302e-96
Krt8	9	0.279786	0.506	-0.226214	0.342	5.38229e-101	1.201e-96
Tubb2b	9	0.327922	0.661	-0.333078	0.538	1.08123e-100	2.41266e-96
Bmyc	9	0.316884	0.913	-0.596116	0.845	1.23714e-99	2.76056e-95
Hspd1	9	0.280366	0.949	-0.668634	0.942	1.21051e-95	2.70114e-91
Ran	9	0.255378	0.99	-0.734622	0.986	2.30365e-95	5.14037e-91
Stk26	9	0.287184	0.381	-0.0938161	0.237	1.22116e-90	2.7249e-86
Hoxd9	9	0.313125	0.505	-0.191875	0.352	1.33508e-82	2.9791e-78
Emx2	9	0.258637	0.772	-0.513363	0.604	3.22038e-82	7.18597e-78
Dclk1	9	0.295432	0.583	-0.287568	0.429	6.04243e-82	1.34831e-77
S100a10	9	0.267522	0.937	-0.669478	0.84	7.33293e-74	1.63627e-69
H2afz	9	0.252674	0.995	-0.742326	0.993	1.31293e-71	2.92968e-67
Pik3r1	9	0.285037	0.472	-0.186963	0.346	1.17141e-67	2.61387e-63
Hmga2	9	0.252331	0.879	-0.626669	0.758	8.82537e-67	1.96929e-62
Peg10	9	0.253012	0.444	-0.190988	0.316	3.96929e-65	8.85707e-61
Palld	9	0.272692	0.595	-0.322308	0.47	6.88142e-62	1.53552e-57
Klhl13	9	0.285424	0.466	-0.180576	0.367	2.42238e-61	5.40529e-57
Mycn	9	0.255186	0.442	-0.186814	0.338	5.58726e-61	1.24674e-56
BC004004	9	0.363556	0.612	-0.248444	0.532	3.20667e-60	7.15536e-56
Kcnq1ot1	9	0.298323	0.713	-0.414677	0.646	3.34727e-54	7.46909e-50
Hist1h2bc	9	0.331139	0.405	-0.0738605	0.312	2.91087e-49	6.49531e-45
Gm10260	9	0.373954	0.625	-0.251046	0.566	6.97798e-45	1.55707e-40
Rnaset2a	9	0.273745	0.43	-0.156255	0.356	6.56382e-39	1.46465e-34
Hpgd	9	0.294917	0.273	0.0219169	0.197	1.12751e-32	2.51593e-28
Fos	10	2.17718	0.859	1.31818	0.33	0	0
Btg2	10	2.08703	0.881	1.20603	0.393	0	0
Wnt6	10	1.70169	0.972	0.729694	0.478	0	0
Hmgcs2	10	1.68952	0.694	0.995518	0.158	0	0
Gm2044	10	1.65552	0.738	0.917516	0.191	0	0
Junb	10	1.62081	0.729	0.891814	0.283	0	0
Fndc5	10	1.52499	0.822	0.70299	0.338	0	0
Cst12	10	1.51877	0.534	0.984767	0.075	0	0
Lgals7	10	1.51456	0.993	0.521558	0.721	0	0
Soat1	10	1.48775	0.92	0.567748	0.608	0	0
C430049B03Rik	10	1.33906	0.945	0.394059	0.751	0	0
Ptgds	10	1.30242	0.45	0.852424	0.088	0	0
H19	10	1.24208	0.922	0.320079	0.727	0	0
Cited2	10	1.213	0.876	0.336998	0.686	0	0
Ier2	10	1.18859	0.857	0.331589	0.702	0	0
[truncated: 7,344 more rows]
