# Supplementary material for: The -KTS splice variant of WT1 is essential for ovarian determination in mice
Source: Science. Author manuscript; Available in PMC 2023 Nov 16. (PMC7615308; doi:10.1126/science.add8831)
Supplement: Data S2 [file EMS190512-supplement-Data_S2.xlsx]

## Sheet: seurat_prepipe_pipe_final.granu
	description	biological_process	molecular_function	cellular_component	chromosome	chromosome_location	cytoband	kegg_pathway	WikiPathways	cluster	Pre-granulosa, XX, WT	Pre-granulosa, XX, +KTS KO	Pre-granulosa, XY, +KTS KO	Sertoli, XY, WT
Fst	follistatin	activin receptor signaling pathway (GO:0032924)|anatomical structure development (GO:0048856)|anatomical structure morphogenesis (GO:0009653)|animal organ development (GO:0048513)|animal organ morphogenesis (GO:0009887)|aromatic compound biosynthetic process (GO:0019438)|biological regulation (GO:0065007)|biological_process (GO:0008150)|biosynthetic process (GO:0009058)|BMP signaling pathway (GO:…	activin binding (GO:0048185)|activin receptor antagonist activity (GO:0038102)|binding (GO:0005488)|carbohydrate derivative binding (GO:0097367)|heparan sulfate proteoglycan binding (GO:0043395)|molecular function regulator (GO:0098772)|molecular_function (GO:0003674)|protein-containing complex binding (GO:0044877)|protein binding (GO:0005515)|proteoglycan binding (GO:0043394)|receptor antagonist…	cellular anatomical entity (GO:0110165)|cellular_component (GO:0005575)|cytoplasm (GO:0005737)|extracellular region (GO:0005576)|extracellular space (GO:0005615)|intracellular anatomical structure (GO:0005622)|intracellular membrane-bounded organelle (GO:0043231)|intracellular organelle (GO:0043229)|membrane-bounded organelle (GO:0043227)|nucleus (GO:0005634)|organelle (GO:0043226)	chr13	chr13:114452261-114458951-	chr13|chr13q|chr13qD2|chr13qD2.2	mmu04350 TGF-beta signaling pathway	TGF-beta signaling pathway (WP113)	k1	2.22627	0.356112	0.61358	0.00592369
Laptm4b	lysosomal-associated protein transmembrane 4B	biological regulation (GO:0065007)|biological_process (GO:0008150)|catabolic process (GO:0009056)|cellular catabolic process (GO:0044248)|cellular component organization (GO:0016043)|cellular component organization or biogenesis (GO:0071840)|cellular localization (GO:0051641)|cellular macromolecule catabolic process (GO:0044265)|cellular macromolecule metabolic process (GO:0044260)|cellular metab…	amide binding (GO:0033218)|binding (GO:0005488)|ceramide binding (GO:0097001)|enzyme binding (GO:0019899)|kinase binding (GO:0019900)|lipid binding (GO:0008289)|molecular_function (GO:0003674)|phosphatidylinositol binding (GO:0035091)|phosphatidylinositol bisphosphate binding (GO:1902936)|phosphatidylinositol phosphate binding (GO:1901981)|phospholipid binding (GO:0005543)|protein binding (GO:000…	bounding membrane of organelle (GO:0098588)|cell periphery (GO:0071944)|cell projection (GO:0042995)|cellular anatomical entity (GO:0110165)|cellular_component (GO:0005575)|cytoplasm (GO:0005737)|cytoplasmic vesicle (GO:0031410)|early endosome (GO:0005769)|endomembrane system (GO:0012505)|endosome (GO:0005768)|endosome membrane (GO:0010008)|integral component of membrane (GO:0016021)|intracellula…	chr15	chr15:34238025-34284295+	chr15|chr15q|chr15qB3|chr15qB3.1	mmu04142 Lysosome		k1	1.68784	0.659691	0.552205	0.741691
Slc7a2	solute carrier family 7 (cationic amino acid transporter, y+ system), member 2	amino acid import (GO:0043090)|amino acid import across plasma membrane (GO:0089718)|amino acid transmembrane transport (GO:0003333)|amino acid transport (GO:0006865)|anion transmembrane transport (GO:0098656)|anion transport (GO:0006820)|arginine transmembrane transport (GO:1903826)|arginine transport (GO:0015809)|basic amino acid transmembrane transport (GO:1990822)|basic amino acid transport (…	amino acid transmembrane transporter activity (GO:0015171)|anion transmembrane transporter activity (GO:0008509)|arginine transmembrane transporter activity (GO:0015181)|basic amino acid transmembrane transporter activity (GO:0015174)|carboxylic acid transmembrane transporter activity (GO:0046943)|cation transmembrane transporter activity (GO:0008324)|high-affinity arginine transmembrane transpor…	cell junction (GO:0030054)|cell periphery (GO:0071944)|cellular anatomical entity (GO:0110165)|cellular_component (GO:0005575)|integral component of membrane (GO:0016021)|intrinsic component of membrane (GO:0031224)|membrane (GO:0016020)|plasma membrane (GO:0005886)	chr8	chr8:40862366-40922070+				k1	1.11127	0.211744	0.022472	0.0409622
Serpinb6b	serine (or cysteine) peptidase inhibitor, clade B, member 6b	anatomical structure development (GO:0048856)|animal organ development (GO:0048513)|biological regulation (GO:0065007)|biological_process (GO:0008150)|cellular macromolecule metabolic process (GO:0044260)|cellular metabolic process (GO:0044237)|cellular process (GO:0009987)|cellular protein metabolic process (GO:0044267)|development of primary sexual characteristics (GO:0045137)|developmental pro…	endopeptidase inhibitor activity (GO:0004866)|endopeptidase regulator activity (GO:0061135)|enzyme inhibitor activity (GO:0004857)|enzyme regulator activity (GO:0030234)|molecular function regulator (GO:0098772)|molecular_function (GO:0003674)|peptidase inhibitor activity (GO:0030414)|peptidase regulator activity (GO:0061134)|serine-type endopeptidase inhibitor activity (GO:0004867)	cellular anatomical entity (GO:0110165)|cellular_component (GO:0005575)|cytoplasm (GO:0005737)|extracellular region (GO:0005576)|extracellular space (GO:0005615)|intracellular anatomical structure (GO:0005622)|intracellular membrane-bounded organelle (GO:0043231)|intracellular organelle (GO:0043229)|membrane-bounded organelle (GO:0043227)|nucleus (GO:0005634)|organelle (GO:0043226)	chr13	chr13:32965260-32979064+	chr13|chr13q|chr13qA3|chr13qA3.2	mmu05146 Amoebiasis		k1	1.50715	0.361678	0.413337	0.579431
Igfbp4	insulin-like growth factor binding protein 4	biological regulation (GO:0065007)|biological_process (GO:0008150)|carbohydrate metabolic process (GO:0005975)|cell communication (GO:0007154)|cell growth (GO:0016049)|cell population proliferation (GO:0008283)|cell surface receptor signaling pathway (GO:0007166)|cellular carbohydrate metabolic process (GO:0044262)|cellular component organization (GO:0016043)|cellular component organization or bi…	binding (GO:0005488)|growth factor binding (GO:0019838)|insulin-like growth factor binding (GO:0005520)|insulin-like growth factor I binding (GO:0031994)|insulin-like growth factor II binding (GO:0031995)|molecular_function (GO:0003674)|protein binding (GO:0005515)	cellular anatomical entity (GO:0110165)|cellular_component (GO:0005575)|extracellular region (GO:0005576)|extracellular space (GO:0005615)	chr11	chr11:99041243-99052655+			Factors and pathways affecting insulin-like growth factor (IGF1)-Akt signaling (WP3675)|Myometrial relaxation and contraction pathways (WP385)	k1	1.47986	0.53388	0.900567	0.640187
Acadl	acyl-Coenzyme A dehydrogenase, long-chain	adaptive thermogenesis (GO:1990845)|alcohol metabolic process (GO:0006066)|amino-acid betaine catabolic process (GO:0006579)|amino-acid betaine metabolic process (GO:0006577)|biological regulation (GO:0065007)|biological_process (GO:0008150)|biosynthetic process (GO:0009058)|carboxylic acid biosynthetic process (GO:0046394)|carboxylic acid catabolic process (GO:0046395)|carboxylic acid metabolic …	acyl-CoA binding (GO:0120227)|acyl-CoA dehydrogenase activity (GO:0003995)|acyl-CoA oxidase activity (GO:0003997)|adenyl nucleotide binding (GO:0030554)|adenyl ribonucleotide binding (GO:0032559)|amide binding (GO:0033218)|anion binding (GO:0043168)|binding (GO:0005488)|carbohydrate derivative binding (GO:0097367)|catalytic activity (GO:0003824)|fatty-acyl-CoA binding (GO:0000062)|fatty acid deri…	cellular anatomical entity (GO:0110165)|cellular_component (GO:0005575)|cytoplasm (GO:0005737)|envelope (GO:0031975)|intracellular anatomical structure (GO:0005622)|intracellular membrane-bounded organelle (GO:0043231)|intracellular organelle (GO:0043229)|intracellular organelle lumen (GO:0070013)|membrane-bounded organelle (GO:0043227)|membrane-enclosed lumen (GO:0031974)|membrane (GO:0016020)|m…	chr1	chr1:66830838-66863309-		mmu00071 Fatty acid degradation|mmu01100 Metabolic pathways|mmu01212 Fatty acid metabolism|mmu03320 PPAR signaling pathway	Fatty acid beta-oxidation (streamlined) (WP3588)|Fatty acid beta-oxidation (WP1269)|Mitochondrial long chain fatty acid beta-oxidation (WP401)|PPAR signaling pathway (WP2316)	k1	1.63432	0.84098	0.897797	0.669686
Zfp277	zinc finger protein 277	aging (GO:0007568)|biological regulation (GO:0065007)|biological_process (GO:0008150)|cell aging (GO:0007569)|cellular developmental process (GO:0048869)|cellular process (GO:0009987)|cellular response to chemical stimulus (GO:0070887)|cellular response to chemical stress (GO:0062197)|cellular response to hydrogen peroxide (GO:0070301)|cellular response to oxidative stress (GO:0034599)|cellular r…	binding (GO:0005488)|cis-regulatory region sequence-specific DNA binding (GO:0000987)|DNA binding (GO:0003677)|double-stranded DNA binding (GO:0003690)|heterocyclic compound binding (GO:1901363)|molecular_function (GO:0003674)|nucleic acid binding (GO:0003676)|organic cyclic compound binding (GO:0097159)|protein binding (GO:0005515)|regulatory region nucleic acid binding (GO:0001067)|RNA polymera…	cellular_component (GO:0005575)	chr12	chr12:40315045-40445790-				k1	1.45603	0.751155	0.54239	0.306864
Cpa2	carboxypeptidase A2, pancreatic	biological_process (GO:0008150)|macromolecule metabolic process (GO:0043170)|metabolic process (GO:0008152)|nitrogen compound metabolic process (GO:0006807)|organic substance metabolic process (GO:0071704)|organonitrogen compound metabolic process (GO:1901564)|primary metabolic process (GO:0044238)|protein metabolic process (GO:0019538)|proteolysis (GO:0006508)	binding (GO:0005488)|carboxypeptidase activity (GO:0004180)|catalytic activity (GO:0003824)|catalytic activity, acting on a protein (GO:0140096)|cation binding (GO:0043169)|exopeptidase activity (GO:0008238)|hydrolase activity (GO:0016787)|ion binding (GO:0043167)|metal ion binding (GO:0046872)|metallocarboxypeptidase activity (GO:0004181)|metalloexopeptidase activity (GO:0008235)|metallopeptidas…	cellular anatomical entity (GO:0110165)|cellular_component (GO:0005575)|extracellular region (GO:0005576)|extracellular space (GO:0005615)	chr6	chr6:30541641-30564473+	chr6|chr6q|chr6qA3|chr6qA3.3	mmu04972 Pancreatic secretion|mmu04974 Protein digestion and absorption		k1	0.834561	0.0606816	0.0992733	0.336726
Mest	mesoderm specific transcript	biological regulation (GO:0065007)|biological_process (GO:0008150)|lipid localization (GO:0010876)|lipid storage (GO:0019915)|localization (GO:0051179)|macromolecule localization (GO:0033036)|maintenance of location (GO:0051235)|regulation of biological process (GO:0050789)|regulation of biological quality (GO:0065008)|regulation of lipid storage (GO:0010883)|regulation of localization (GO:003287…	catalytic activity (GO:0003824)|hydrolase activity (GO:0016787)|molecular_function (GO:0003674)	cellular anatomical entity (GO:0110165)|cellular_component (GO:0005575)|cytoplasm (GO:0005737)|endomembrane system (GO:0012505)|endoplasmic reticulum (GO:0005783)|integral component of membrane (GO:0016021)|intracellular anatomical structure (GO:0005622)|intracellular membrane-bounded organelle (GO:0043231)|intracellular organelle (GO:0043229)|intrinsic component of membrane (GO:0031224)|membrane…	chr6	chr6:30733505-30748466+|chr6:30738049-30748466+|chr6:30738052-30748466+	chr6|chr6q|chr6qA3|chr6qA3.3			k1	1.09954	0.271955	0.417678	0.55804
Colec12	collectin sub-family member 12	biological process involved in interspecies interaction between organisms (GO:0044419)|biological regulation (GO:0065007)|biological_process (GO:0008150)|cell adhesion molecule production (GO:0060352)|cell communication (GO:0007154)|cell recognition (GO:0008037)|cellular process (GO:0009987)|cellular response to stimulus (GO:0051716)|defense response (GO:0006952)|defense response to bacterium (GO…	binding (GO:0005488)|carbohydrate binding (GO:0030246)|cargo receptor activity (GO:0038024)|cation binding (GO:0043169)|ion binding (GO:0043167)|lipoprotein particle binding (GO:0071813)|low-density lipoprotein particle binding (GO:0030169)|metal ion binding (GO:0046872)|molecular transducer activity (GO:0060089)|molecular_function (GO:0003674)|pattern recognition receptor activity (GO:0038187)|p…	cell periphery (GO:0071944)|cellular anatomical entity (GO:0110165)|cellular_component (GO:0005575)|collagen-containing extracellular matrix (GO:0062023)|collagen trimer (GO:0005581)|external encapsulating structure (GO:0030312)|extracellular matrix (GO:0031012)|integral component of membrane (GO:0016021)|intrinsic component of membrane (GO:0031224)|membrane (GO:0016020)|protein-containing comple…	chr18	chr18:9707647-9877995+		mmu04145 Phagosome		k1	1.00282	0.36817	0.433061	0.175942
Gart	phosphoribosylglycinamide formyltransferase	'de novo' IMP biosynthetic process (GO:0006189)|adenine biosynthetic process (GO:0046084)|adenine metabolic process (GO:0046083)|alpha-amino acid metabolic process (GO:1901605)|aromatic compound biosynthetic process (GO:0019438)|biological_process (GO:0008150)|biosynthetic process (GO:0009058)|carbohydrate derivative biosynthetic process (GO:1901137)|carbohydrate derivative metabolic process (GO:…	adenyl nucleotide binding (GO:0030554)|adenyl ribonucleotide binding (GO:0032559)|anion binding (GO:0043168)|ATP binding (GO:0005524)|binding (GO:0005488)|carbohydrate derivative binding (GO:0097367)|catalytic activity (GO:0003824)|cation binding (GO:0043169)|cyclo-ligase activity (GO:0016882)|heterocyclic compound binding (GO:1901363)|hydroxymethyl-, formyl- and related transferase activity (GO:…	cellular anatomical entity (GO:0110165)|cellular_component (GO:0005575)|cytoplasm (GO:0005737)|cytosol (GO:0005829)|intracellular anatomical structure (GO:0005622)	chr16	chr16:91621396-91646972-	chr16|chr16q|chr16qC3|chr16qC3.3	mmu00230 Purine metabolism|mmu00670 One carbon pool by folate|mmu01100 Metabolic pathways|mmu01523 Antifolate resistance	One-carbon metabolism (WP435)|Purine metabolism (WP2185)	k1	0.90922	0.311308	0.353892	0.54113
Gas6	growth arrest specific 6	activation of protein kinase activity (GO:0032147)|activation of protein kinase B activity (GO:0032148)|adhesion of symbiont to host (GO:0044406)|adhesion of symbiont to host cell (GO:0044650)|amide transport (GO:0042886)|anatomical structure development (GO:0048856)|animal organ development (GO:0048513)|anion transport (GO:0006820)|apoptotic cell clearance (GO:0043277)|apoptotic process (GO:0006…	binding (GO:0005488)|calcium ion binding (GO:0005509)|cation binding (GO:0043169)|cysteine-type endopeptidase inhibitor activity (GO:0004869)|cysteine-type endopeptidase inhibitor activity involved in apoptotic process (GO:0043027)|cysteine-type endopeptidase regulator activity involved in apoptotic process (GO:0043028)|endopeptidase inhibitor activity (GO:0004866)|endopeptidase regulator activit…	cellular anatomical entity (GO:0110165)|cellular_component (GO:0005575)|cytoplasm (GO:0005737)|extracellular region (GO:0005576)|extracellular space (GO:0005615)|intracellular anatomical structure (GO:0005622)	chr8	chr8:13465373-13494535-	chr8|chr8q|chr8qA1|chr8qA1.1	mmu01521 EGFR tyrosine kinase inhibitor resistance		k1	1.04351	0.379745	0.626817	0.509456
Rasl11a	RAS-like, family 11, member A	aromatic compound biosynthetic process (GO:0019438)|biological regulation (GO:0065007)|biological_process (GO:0008150)|biosynthetic process (GO:0009058)|cell communication (GO:0007154)|cellular aromatic compound metabolic process (GO:0006725)|cellular biosynthetic process (GO:0044249)|cellular macromolecule biosynthetic process (GO:0034645)|cellular macromolecule metabolic process (GO:0044260)|ce…	anion binding (GO:0043168)|binding (GO:0005488)|carbohydrate derivative binding (GO:0097367)|catalytic activity (GO:0003824)|GTP binding (GO:0005525)|GTPase activity (GO:0003924)|guanyl nucleotide binding (GO:0019001)|guanyl ribonucleotide binding (GO:0032561)|heterocyclic compound binding (GO:1901363)|hydrolase activity (GO:0016787)|hydrolase activity, acting on acid anhydrides (GO:0016817)|hydr…	cellular anatomical entity (GO:0110165)|cellular_component (GO:0005575)|intracellular anatomical structure (GO:0005622)|intracellular membrane-bounded organelle (GO:0043231)|intracellular non-membrane-bounded organelle (GO:0043232)|intracellular organelle (GO:0043229)|intracellular organelle lumen (GO:0070013)|membrane-bounded organelle (GO:0043227)|membrane-enclosed lumen (GO:0031974)|membrane (…	chr5	chr5:146845070-146847726+				k1	0.89414	0.197955	0.174338	0.33687
Ifi27	interferon, alpha-inducible protein 27	amide transport (GO:0042886)|anion transport (GO:0006820)|apoptotic process (GO:0006915)|apoptotic signaling pathway (GO:0097190)|aromatic compound biosynthetic process (GO:0019438)|biological regulation (GO:0065007)|biological_process (GO:0008150)|biosynthetic process (GO:0009058)|cell communication (GO:0007154)|cell death (GO:0008219)|cellular aromatic compound metabolic process (GO:0006725)|ce…	activating transcription factor binding (GO:0033613)|binding (GO:0005488)|DNA-binding transcription factor binding (GO:0140297)|lamin binding (GO:0005521)|molecular_function (GO:0003674)|protein binding (GO:0005515)|RNA polymerase II-specific DNA-binding transcription factor binding (GO:0061629)|RNA polymerase II activating transcription factor binding (GO:0001102)|transcription factor binding (G…	cellular anatomical entity (GO:0110165)|cellular_component (GO:0005575)|cytoplasm (GO:0005737)|endomembrane system (GO:0012505)|envelope (GO:0031975)|intracellular anatomical structure (GO:0005622)|intracellular membrane-bounded organelle (GO:0043231)|intracellular organelle (GO:0043229)|membrane-bounded organelle (GO:0043227)|membrane (GO:0016020)|mitochondrion (GO:0005739)|nuclear envelope (GO:…	chr12	chr12:103434188-103440245+				k1	1.06316	0.282461	0.287337	0.47764
Col12a1	collagen, type XII, alpha 1	anatomical structure development (GO:0048856)|anatomical structure formation involved in morphogenesis (GO:0048646)|anatomical structure morphogenesis (GO:0009653)|biological adhesion (GO:0022610)|biological_process (GO:0008150)|cell adhesion (GO:0007155)|cell differentiation (GO:0030154)|cellular developmental process (GO:0048869)|cellular process (GO:0009987)|developmental process (GO:0032502)|…	extracellular matrix structural constituent (GO:0005201)|extracellular matrix structural constituent conferring tensile strength (GO:0030020)|molecular_function (GO:0003674)|structural molecule activity (GO:0005198)	anchoring collagen complex (GO:0030934)|cell periphery (GO:0071944)|cellular anatomical entity (GO:0110165)|cellular_component (GO:0005575)|collagen-containing extracellular matrix (GO:0062023)|collagen trimer (GO:0005581)|collagen type XII trimer (GO:0005595)|external encapsulating structure (GO:0030312)|extracellular matrix (GO:0031012)|extracellular region (GO:0005576)|extracellular space (GO:…	chr9	chr9:79598986-79718722-		mmu04974 Protein digestion and absorption		k1	0.52702	0.0423224	0.163429	0.0196875
Bst2	bone marrow stromal cell antigen 2	actin cytoskeleton organization (GO:0030036)|actin filament-based process (GO:0030029)|biological process involved in interspecies interaction between organisms (GO:0044419)|biological process involved in symbiotic interaction (GO:0044403)|biological regulation (GO:0065007)|biological_process (GO:0008150)|cellular component organization (GO:0016043)|cellular component organization or biogenesis (…	endopeptidase inhibitor activity (GO:0004866)|endopeptidase regulator activity (GO:0061135)|enzyme inhibitor activity (GO:0004857)|enzyme regulator activity (GO:0030234)|metalloendopeptidase inhibitor activity (GO:0008191)|molecular function regulator (GO:0098772)|molecular_function (GO:0003674)|peptidase inhibitor activity (GO:0030414)|peptidase regulator activity (GO:0061134)	anchored component of membrane (GO:0031225)|apical part of cell (GO:0045177)|apical plasma membrane (GO:0016324)|cell periphery (GO:0071944)|cell surface (GO:0009986)|cellular anatomical entity (GO:0110165)|cellular_component (GO:0005575)|cytoplasm (GO:0005737)|cytoplasmic vesicle (GO:0031410)|endomembrane system (GO:0012505)|endosome (GO:0005768)|Golgi apparatus (GO:0005794)|integral component o…	chr8	chr8:71534255-71537472-	chr8|chr8q|chr8qB3|chr8qB3.3	mmu05168 Herpes simplex virus 1 infection|mmu05170 Human immunodeficiency virus 1 infection		k1	2.00349	1.14148	1.24581	1.25135
Kitl	kit ligand	ameboidal-type cell migration (GO:0001667)|anatomical structure development (GO:0048856)|animal organ development (GO:0048513)|apoptotic process (GO:0006915)|apoptotic signaling pathway (GO:0097190)|biological adhesion (GO:0022610)|biological regulation (GO:0065007)|biological_process (GO:0008150)|cell adhesion (GO:0007155)|cell communication (GO:0007154)|cell death (GO:0008219)|cell development …	binding (GO:0005488)|cytokine activity (GO:0005125)|cytokine receptor binding (GO:0005126)|growth factor activity (GO:0008083)|molecular function regulator (GO:0098772)|molecular_function (GO:0003674)|protein binding (GO:0005515)|receptor ligand activity (GO:0048018)|receptor regulator activity (GO:0030545)|signaling receptor activator activity (GO:0030546)|signaling receptor binding (GO:0005102)…	actin-based cell projection (GO:0098858)|cell leading edge (GO:0031252)|cell periphery (GO:0071944)|cell projection (GO:0042995)|cellular anatomical entity (GO:0110165)|cellular_component (GO:0005575)|cytoplasm (GO:0005737)|cytoskeleton (GO:0005856)|extracellular region (GO:0005576)|extracellular space (GO:0005615)|filopodium (GO:0030175)|integral component of membrane (GO:0016021)|intracellular …	chr10	chr10:100015820-100100415+		mmu04010 MAPK signaling pathway|mmu04014 Ras signaling pathway|mmu04015 Rap1 signaling pathway|mmu04072 Phospholipase D signaling pathway|mmu04151 PI3K-Akt signaling pathway|mmu04640 Hematopoietic cell lineage|mmu04916 Melanogenesis|mmu05200 Pathways in cancer	Focal adhesion: PI3K-Akt-mTOR signaling pathway (WP2841)|Kit receptor signaling pathway (WP407)|Wnt signaling in kidney disease (WP3857)	k1	1.77201	0.983186	0.709215	1.10411
Actr6	ARP6 actin-related protein 6	ATP-dependent chromatin remodeling (GO:0043044)|biological_process (GO:0008150)|cellular component organization (GO:0016043)|cellular component organization or biogenesis (GO:0071840)|cellular process (GO:0009987)|chromatin organization (GO:0006325)|chromatin remodeling (GO:0006338)|chromosome organization (GO:0051276)|histone exchange (GO:0043486)|nucleosome organization (GO:0034728)|organelle o…	binding (GO:0005488)|chromatin binding (GO:0003682)|molecular_function (GO:0003674)|nucleosome binding (GO:0031491)|protein-containing complex binding (GO:0044877)	ATPase complex (GO:1904949)|catalytic complex (GO:1902494)|cellular anatomical entity (GO:0110165)|cellular_component (GO:0005575)|chromatin (GO:0000785)|chromosome (GO:0005694)|cytoplasm (GO:0005737)|cytoskeleton (GO:0005856)|histone deacetylase complex (GO:0000118)|INO80-type complex (GO:0097346)|intracellular anatomical structure (GO:0005622)|intracellular membrane-bounded organelle (GO:004323…	chr10	chr10:89711967-89732245-|chr10:89711967-89732295-				k1	1.71032	0.950336	0.57099	0.404467
Ptpn4	protein tyrosine phosphatase, non-receptor type 4	biological_process (GO:0008150)|cellular macromolecule metabolic process (GO:0044260)|cellular metabolic process (GO:0044237)|cellular process (GO:0009987)|cellular protein metabolic process (GO:0044267)|cellular protein modification process (GO:0006464)|dephosphorylation (GO:0016311)|macromolecule metabolic process (GO:0043170)|macromolecule modification (GO:0043412)|metabolic process (GO:000815…	binding (GO:0005488)|catalytic activity (GO:0003824)|catalytic activity, acting on a protein (GO:0140096)|cytoskeletal protein binding (GO:0008092)|hydrolase activity (GO:0016787)|hydrolase activity, acting on ester bonds (GO:0016788)|molecular_function (GO:0003674)|non-membrane spanning protein tyrosine phosphatase activity (GO:0004726)|phosphatase activity (GO:0016791)|phosphoprotein phosphatas…	cell periphery (GO:0071944)|cellular anatomical entity (GO:0110165)|cellular_component (GO:0005575)|cytoplasm (GO:0005737)|cytoplasmic side of membrane (GO:0098562)|cytoplasmic side of plasma membrane (GO:0009898)|cytoskeleton (GO:0005856)|intracellular anatomical structure (GO:0005622)|intracellular non-membrane-bounded organelle (GO:0043232)|intracellular organelle (GO:0043229)|membrane (GO:001…	chr1	chr1:119658092-119837071-	chr1|chr1q|chr1qE2|chr1qE2.3			k1	0.619872	0.139242	0.203155	0.0814606
Ifnar1	interferon (alpha and beta) receptor 1	aromatic compound biosynthetic process (GO:0019438)|biological process involved in interspecies interaction between organisms (GO:0044419)|biological regulation (GO:0065007)|biological_process (GO:0008150)|biosynthetic process (GO:0009058)|cell activation (GO:0001775)|cell communication (GO:0007154)|cell surface receptor signaling pathway (GO:0007166)|cellular aromatic compound metabolic process …	binding (GO:0005488)|catalytic activity (GO:0003824)|cytokine binding (GO:0019955)|cytokine receptor activity (GO:0004896)|immune receptor activity (GO:0140375)|interferon binding (GO:0019961)|interferon receptor activity (GO:0004904)|ligase activity (GO:0016874)|ligase activity, forming carbon-nitrogen bonds (GO:0016879)|molecular transducer activity (GO:0060089)|molecular_function (GO:0003674)|…	cell periphery (GO:0071944)|cellular anatomical entity (GO:0110165)|cellular_component (GO:0005575)|cytoplasm (GO:0005737)|cytoplasmic vesicle (GO:0031410)|endomembrane system (GO:0012505)|endosome (GO:0005768)|integral component of membrane (GO:0016021)|integral component of plasma membrane (GO:0005887)|intracellular anatomical structure (GO:0005622)|intracellular membrane-bounded organelle (GO:…	chr16	chr16:91485214-91510522+	chr16|chr16q|chr16qC3|chr16qC3.3	mmu04060 Cytokine-cytokine receptor interaction|mmu04151 PI3K-Akt signaling pathway|mmu04217 Necroptosis|mmu04380 Osteoclast differentiation|mmu04620 Toll-like receptor signaling pathway|mmu04621 NOD-like receptor signaling pathway|mmu04630 JAK-STAT signaling pathway|mmu04650 Natural killer cell mediated cytotoxicity|mmu05160 Hepatitis C|mmu05161 Hepatitis B|mmu05162 Measles|mmu05164 Influenza A|…	Adar1 editing defficiency immune response (WP3415)|Focal adhesion: PI3K-Akt-mTOR signaling pathway (WP2841)|Osteoclast signaling (WP454)|Toll-like receptor signaling pathway (WP1271)	k1	1.08538	0.484957	0.383496	0.204619
Ereg	epiregulin	anatomical structure development (GO:0048856)|anatomical structure formation involved in morphogenesis (GO:0048646)|anatomical structure maturation (GO:0071695)|anatomical structure morphogenesis (GO:0009653)|angiogenesis (GO:0001525)|animal organ development (GO:0048513)|animal organ morphogenesis (GO:0009887)|antral ovarian follicle growth (GO:0001547)|aromatic compound biosynthetic process (GO…	binding (GO:0005488)|epidermal growth factor receptor binding (GO:0005154)|growth factor activity (GO:0008083)|growth factor receptor binding (GO:0070851)|molecular function regulator (GO:0098772)|molecular_function (GO:0003674)|protein binding (GO:0005515)|receptor ligand activity (GO:0048018)|receptor regulator activity (GO:0030545)|signaling receptor activator activity (GO:0030546)|signaling r…	cell periphery (GO:0071944)|cellular anatomical entity (GO:0110165)|cellular_component (GO:0005575)|extracellular region (GO:0005576)|extracellular space (GO:0005615)|integral component of membrane (GO:0016021)|intrinsic component of membrane (GO:0031224)|membrane (GO:0016020)|plasma membrane (GO:0005886)	chr5	chr5:91074616-91093649+		mmu04010 MAPK signaling pathway|mmu04012 ErbB signaling pathway|mmu04151 PI3K-Akt signaling pathway|mmu05210 Colorectal cancer	ErbB signaling pathway (WP1261)	k1	0.659152	0.132541	0.0943718	0.024576
Dcaf12l1	DDB1 and CUL4 associated factor 12-like 1	biological_process (GO:0008150)	molecular_function (GO:0003674)	catalytic complex (GO:1902494)|cellular_component (GO:0005575)|Cul4-RING E3 ubiquitin ligase complex (GO:0080008)|cullin-RING ubiquitin ligase complex (GO:0031461)|intracellular protein-containing complex (GO:0140535)|protein-containing complex (GO:0032991)|transferase complex (GO:1990234)|ubiquitin ligase complex (GO:0000151)	chrX	chrX:44786566-44790161-|chrX:44786566-44790197-				k1	0.678745	0.152635	0.230831	0.050177
Ifngr2	interferon gamma receptor 2	biological process involved in interspecies interaction between organisms (GO:0044419)|biological regulation (GO:0065007)|biological_process (GO:0008150)|cation transmembrane transport (GO:0098655)|cation transport (GO:0006812)|cell activation (GO:0001775)|cell communication (GO:0007154)|cell surface receptor signaling pathway (GO:0007166)|cellular process (GO:0009987)|cellular response to chemic…	cytokine receptor activity (GO:0004896)|immune receptor activity (GO:0140375)|molecular transducer activity (GO:0060089)|molecular_function (GO:0003674)|signaling receptor activity (GO:0038023)|transmembrane signaling receptor activity (GO:0004888)	cell periphery (GO:0071944)|cellular anatomical entity (GO:0110165)|cellular_component (GO:0005575)|integral component of membrane (GO:0016021)|intrinsic component of membrane (GO:0031224)|membrane (GO:0016020)|plasma membrane (GO:0005886)	chr16	chr16:91547058-91564007+	chr16|chr16q|chr16qC3|chr16qC3.3	mmu04060 Cytokine-cytokine receptor interaction|mmu04066 HIF-1 signaling pathway|mmu04217 Necroptosis|mmu04380 Osteoclast differentiation|mmu04630 JAK-STAT signaling pathway|mmu04650 Natural killer cell mediated cytotoxicity|mmu04658 Th1 and Th2 cell differentiation|mmu04659 Th17 cell differentiation|mmu05140 Leishmaniasis|mmu05142 Chagas disease|mmu05145 Toxoplasmosis|mmu05152 Tuberculosis|mmu05…	Type II interferon signaling (IFNG) (WP1253)	k1	1.1961	0.649872	0.549132	0.552756
Myl9	myosin, light polypeptide 9, regulatory		binding (GO:0005488)|calcium ion binding (GO:0005509)|cation binding (GO:0043169)|cytoskeletal protein binding (GO:0008092)|ion binding (GO:0043167)|metal ion binding (GO:0046872)|molecular_function (GO:0003674)|myosin binding (GO:0017022)|myosin heavy chain binding (GO:0032036)|protein binding (GO:0005515)	actin cytoskeleton (GO:0015629)|actin filament bundle (GO:0032432)|actomyosin (GO:0042641)|cellular anatomical entity (GO:0110165)|cellular_component (GO:0005575)|contractile actin filament bundle (GO:0097517)|contractile fiber (GO:0043292)|cytoplasm (GO:0005737)|cytoskeleton (GO:0005856)|I band (GO:0031674)|intracellular anatomical structure (GO:0005622)|intracellular non-membrane-bounded organe…	chr2	chr2:156775463-156781657+		mmu04022 cGMP-PKG signaling pathway|mmu04024 cAMP signaling pathway|mmu04270 Vascular smooth muscle contraction|mmu04360 Axon guidance|mmu04510 Focal adhesion|mmu04530 Tight junction|mmu04670 Leukocyte transendothelial migration|mmu04810 Regulation of actin cytoskeleton|mmu04921 Oxytocin signaling pathway|mmu05132 Salmonella infection	Striated muscle contraction (WP216)	k1	2.13926	1.49141	1.59572	1.39246
Hadhb	hydroxyacyl-CoA dehydrogenase trifunctional multienzyme complex subunit beta	biological_process (GO:0008150)|carboxylic acid catabolic process (GO:0046395)|carboxylic acid metabolic process (GO:0019752)|catabolic process (GO:0009056)|cellular catabolic process (GO:0044248)|cellular lipid catabolic process (GO:0044242)|cellular lipid metabolic process (GO:0044255)|cellular metabolic process (GO:0044237)|cellular process (GO:0009987)|fatty acid beta-oxidation (GO:0006635)|f…	acetyl-CoA C-acyltransferase activity (GO:0003988)|acetyl-CoA C-myristoyltransferase activity (GO:0050633)|binding (GO:0005488)|C-acyltransferase activity (GO:0016408)|catalytic activity (GO:0003824)|molecular_function (GO:0003674)|myristoyltransferase activity (GO:0019107)|protein-containing complex binding (GO:0044877)|transferase activity (GO:0016740)|transferase activity, transferring acyl gr…	bounding membrane of organelle (GO:0098588)|cellular anatomical entity (GO:0110165)|cellular_component (GO:0005575)|cytoplasm (GO:0005737)|endomembrane system (GO:0012505)|endoplasmic reticulum (GO:0005783)|envelope (GO:0031975)|fatty acid beta-oxidation multienzyme complex (GO:0036125)|intracellular anatomical structure (GO:0005622)|intracellular membrane-bounded organelle (GO:0043231)|intracell…	chr5	chr5:30155252-30184593+		mmu00062 Fatty acid elongation|mmu00071 Fatty acid degradation|mmu00280 Valine, leucine and isoleucine degradation|mmu01100 Metabolic pathways|mmu01212 Fatty acid metabolism	Fatty acid beta-oxidation (streamlined) (WP3588)|Fatty acid beta-oxidation (WP1269)	k1	1.56676	1.05373	0.74262	0.866076
Gm49708	-	-	-	-	-	-	-	-	-	k1	3.76082	3.21066	2.60175	2.3438
Slc30a5	solute carrier family 30 (zinc transporter), member 5	biological regulation (GO:0065007)|biological_process (GO:0008150)|cation homeostasis (GO:0055080)|cation transmembrane transport (GO:0098655)|cation transport (GO:0006812)|cellular cation homeostasis (GO:0030003)|cellular chemical homeostasis (GO:0055082)|cellular divalent inorganic cation homeostasis (GO:0072503)|cellular homeostasis (GO:0019725)|cellular ion homeostasis (GO:0006873)|cellular m…	cation transmembrane transporter activity (GO:0008324)|inorganic cation transmembrane transporter activity (GO:0022890)|inorganic molecular entity transmembrane transporter activity (GO:0015318)|ion transmembrane transporter activity (GO:0015075)|metal ion transmembrane transporter activity (GO:0046873)|molecular_function (GO:0003674)|transition metal ion transmembrane transporter activity (GO:00…	apical part of cell (GO:0045177)|apical plasma membrane (GO:0016324)|cell periphery (GO:0071944)|cellular anatomical entity (GO:0110165)|cellular_component (GO:0005575)|cytoplasm (GO:0005737)|cytoplasmic vesicle (GO:0031410)|endomembrane system (GO:0012505)|Golgi apparatus (GO:0005794)|integral component of membrane (GO:0016021)|intracellular anatomical structure (GO:0005622)|intracellular membra…	chr13	chr13:100802647-100833427-				k1	0.514453	0.105142	0.126369	0.0860018
Hbb-y	hemoglobin Y, beta-like embryonic chain	aromatic compound biosynthetic process (GO:0019438)|biological regulation (GO:0065007)|biological_process (GO:0008150)|biosynthetic process (GO:0009058)|catabolic process (GO:0009056)|cellular aromatic compound metabolic process (GO:0006725)|cellular biosynthetic process (GO:0044249)|cellular catabolic process (GO:0044248)|cellular macromolecule biosynthetic process (GO:0034645)|cellular macromol…	antioxidant activity (GO:0016209)|binding (GO:0005488)|catalytic activity (GO:0003824)|cation binding (GO:0043169)|haptoglobin binding (GO:0031720)|heme binding (GO:0020037)|hemoglobin alpha binding (GO:0031721)|hemoglobin binding (GO:0030492)|heterocyclic compound binding (GO:1901363)|ion binding (GO:0043167)|metal ion binding (GO:0046872)|molecular carrier activity (GO:0140104)|molecular_functi…	cellular anatomical entity (GO:0110165)|cellular_component (GO:0005575)|cytoplasm (GO:0005737)|cytosol (GO:0005829)|haptoglobin-hemoglobin complex (GO:0031838)|hemoglobin complex (GO:0005833)|intracellular anatomical structure (GO:0005622)|protein-containing complex (GO:0032991)	chr7	chr7:103851753-103853207-				k1	1.43829	0.871725	0.929969	1.03894
Nrn1	neuritin 1	anatomical structure development (GO:0048856)|anatomical structure morphogenesis (GO:0009653)|anterograde trans-synaptic signaling (GO:0098916)|axon development (GO:0061564)|axonogenesis (GO:0007409)|biological regulation (GO:0065007)|biological_process (GO:0008150)|cell-cell signaling (GO:0007267)|cell communication (GO:0007154)|cell development (GO:0048468)|cell differentiation (GO:0030154)|cel…	binding (GO:0005488)|identical protein binding (GO:0042802)|molecular_function (GO:0003674)|protein binding (GO:0005515)	AMPA glutamate receptor complex (GO:0032281)|anchored component of membrane (GO:0031225)|anchored component of plasma membrane (GO:0046658)|cation channel complex (GO:0034703)|cell junction (GO:0030054)|cell periphery (GO:0071944)|cellular anatomical entity (GO:0110165)|cellular_component (GO:0005575)|extracellular region (GO:0005576)|extracellular space (GO:0005615)|glutamatergic synapse (GO:009…	chr13	chr13:36725621-36734477-|chr13:36725625-36730689-	chr13|chr13q|chr13qA3|chr13qA3.3		Protein-protein interactions in podocytes (WP2309)|Protein-protein interactions in the podocyte (WP2310)	k1	0.427652	0.0195872	0.0147066	0.029309
Samhd1	SAM domain and HD domain, 1	2'-deoxyribonucleotide metabolic process (GO:0009394)|anatomical structure development (GO:0048856)|aromatic compound biosynthetic process (GO:0019438)|aromatic compound catabolic process (GO:0019439)|biological process involved in interspecies interaction between organisms (GO:0044419)|biological regulation (GO:0065007)|biological_process (GO:0008150)|biosynthetic process (GO:0009058)|carbohydra…	anion binding (GO:0043168)|binding (GO:0005488)|carbohydrate derivative binding (GO:0097367)|catalytic activity (GO:0003824)|cation binding (GO:0043169)|deoxyribonucleotide binding (GO:0032552)|dGTP binding (GO:0032567)|dGTPase activity (GO:0008832)|DNA binding (GO:0003677)|GTP binding (GO:0005525)|guanyl deoxyribonucleotide binding (GO:0032560)|guanyl nucleotide binding (GO:0019001)|guanyl ribon…	cell periphery (GO:0071944)|cellular anatomical entity (GO:0110165)|cellular_component (GO:0005575)|chromosome (GO:0005694)|intracellular anatomical structure (GO:0005622)|intracellular membrane-bounded organelle (GO:0043231)|intracellular non-membrane-bounded organelle (GO:0043232)|intracellular organelle (GO:0043229)|intracellular organelle lumen (GO:0070013)|membrane-bounded organelle (GO:0043…	chr2	chr2:157097533-157135096-|chr2:157119560-157135096-		mmu05170 Human immunodeficiency virus 1 infection		k1	0.527218	0.101741	0.149978	0.0860304
Myl1	myosin, light polypeptide 1	biological_process (GO:0008150)|blood circulation (GO:0008015)|cardiac muscle contraction (GO:0060048)|circulatory system process (GO:0003013)|heart contraction (GO:0060047)|heart process (GO:0003015)|multicellular organismal process (GO:0032501)|muscle contraction (GO:0006936)|muscle system process (GO:0003012)|striated muscle contraction (GO:0006941)|system process (GO:0003008)	binding (GO:0005488)|calcium ion binding (GO:0005509)|cation binding (GO:0043169)|ion binding (GO:0043167)|metal ion binding (GO:0046872)|molecular_function (GO:0003674)|structural constituent of muscle (GO:0008307)|structural molecule activity (GO:0005198)	actin cytoskeleton (GO:0015629)|cellular anatomical entity (GO:0110165)|cellular_component (GO:0005575)|contractile fiber (GO:0043292)|cytoplasm (GO:0005737)|cytoskeleton (GO:0005856)|intracellular anatomical structure (GO:0005622)|intracellular non-membrane-bounded organelle (GO:0043232)|intracellular organelle (GO:0043229)|myofibril (GO:0030016)|myosin complex (GO:0016459)|non-membrane-bounded …	chr1	chr1:66924295-66935366-|chr1:66924295-66945056-			G13 signaling pathway (WP298)|Regulation of actin cytoskeleton (WP523)|Striated muscle contraction (WP216)	k1	0.724963	0.0859386	0.0636925	0.0406336
Csgalnact1	chondroitin sulfate N-acetylgalactosaminyltransferase 1	amino sugar metabolic process (GO:0006040)|aminoglycan biosynthetic process (GO:0006023)|aminoglycan metabolic process (GO:0006022)|anatomical structure development (GO:0048856)|anatomical structure morphogenesis (GO:0009653)|animal organ development (GO:0048513)|animal organ morphogenesis (GO:0009887)|biological_process (GO:0008150)|biosynthetic process (GO:0009058)|bone development (GO:0060348)…	acetylgalactosaminyltransferase activity (GO:0008376)|binding (GO:0005488)|catalytic activity (GO:0003824)|cation binding (GO:0043169)|glucuronosyl-N-acetylgalactosaminyl-proteoglycan 4-beta-N-acetylgalactosaminyltransferase activity (GO:0047238)|glucuronosyltransferase activity (GO:0015020)|glucuronylgalactosylproteoglycan 4-beta-N-acetylgalactosaminyltransferase activity (GO:0047237)|ion bindin…	bounding membrane of organelle (GO:0098588)|cellular anatomical entity (GO:0110165)|cellular_component (GO:0005575)|cytoplasm (GO:0005737)|endomembrane system (GO:0012505)|Golgi apparatus (GO:0005794)|Golgi apparatus subcompartment (GO:0098791)|Golgi cisterna (GO:0031985)|Golgi cisterna membrane (GO:0032580)|Golgi membrane (GO:0000139)|Golgi stack (GO:0005795)|integral component of membrane (GO:0…	chr8	chr8:68356780-68735085-|chr8:68356780-68735146-	chr8|chr8q|chr8qB3|chr8qB3.3	mmu00532 Glycosaminoglycan biosynthesis - chondroitin sulfate / dermatan sulfate|mmu01100 Metabolic pathways		k1	0.527489	0.141942	0.187938	0.00434692
Dpysl2	dihydropyrimidinase-like 2	acidic amino acid transport (GO:0015800)|amine transport (GO:0015837)|amino acid transport (GO:0006865)|anatomical structure development (GO:0048856)|anatomical structure morphogenesis (GO:0009653)|animal organ development (GO:0048513)|anion transport (GO:0006820)|axon development (GO:0061564)|axon extension (GO:0048675)|axon guidance (GO:0007411)|axonogenesis (GO:0007409)|biological regulation (…	binding (GO:0005488)|catalytic activity (GO:0003824)|cytoskeletal protein binding (GO:0008092)|enzyme binding (GO:0019899)|hydrolase activity (GO:0016787)|hydrolase activity, acting on carbon-nitrogen (but not peptide) bonds (GO:0016810)|identical protein binding (GO:0042802)|kinase binding (GO:0019900)|microtubule binding (GO:0008017)|molecular_function (GO:0003674)|protein binding (GO:0005515)|…	axon (GO:0030424)|axon terminus (GO:0043679)|cell body (GO:0044297)|cell junction (GO:0030054)|cell periphery (GO:0071944)|cell projection (GO:0042995)|cellular anatomical entity (GO:0110165)|cellular_component (GO:0005575)|cytoplasm (GO:0005737)|cytoskeleton (GO:0005856)|cytosol (GO:0005829)|dendrite (GO:0030425)|dendritic tree (GO:0097447)|distal axon (GO:0150034)|growth cone (GO:0030426)|intra…	chr14	chr14:66802863-66868600-|chr14:66802863-66911041-		mmu04360 Axon guidance	Mechanisms associated with pluripotency (WP1763)	k1	0.494041	0.132208	0.237057	0.177463
Hadha	hydroxyacyl-CoA dehydrogenase trifunctional multienzyme complex subunit alpha	biological_process (GO:0008150)|carboxylic acid catabolic process (GO:0046395)|carboxylic acid metabolic process (GO:0019752)|cardiolipin acyl-chain remodeling (GO:0035965)|cardiolipin metabolic process (GO:0032048)|catabolic process (GO:0009056)|cellular catabolic process (GO:0044248)|cellular lipid catabolic process (GO:0044242)|cellular lipid metabolic process (GO:0044255)|cellular metabolic p…	3-hydroxyacyl-CoA dehydrogenase activity (GO:0003857)|acetyl-CoA C-acyltransferase activity (GO:0003988)|acyl-CoA binding (GO:0120227)|adenyl nucleotide binding (GO:0030554)|adenyl ribonucleotide binding (GO:0032559)|amide binding (GO:0033218)|binding (GO:0005488)|C-acyltransferase activity (GO:0016408)|carbohydrate derivative binding (GO:0097367)|carbon-oxygen lyase activity (GO:0016835)|catalyt…	cellular anatomical entity (GO:0110165)|cellular_component (GO:0005575)|cytoplasm (GO:0005737)|envelope (GO:0031975)|fatty acid beta-oxidation multienzyme complex (GO:0036125)|intracellular anatomical structure (GO:0005622)|intracellular membrane-bounded organelle (GO:0043231)|intracellular non-membrane-bounded organelle (GO:0043232)|intracellular organelle (GO:0043229)|intracellular organelle lu…	chr5	chr5:30119422-30154980-		mmu00062 Fatty acid elongation|mmu00071 Fatty acid degradation|mmu00280 Valine, leucine and isoleucine degradation|mmu00310 Lysine degradation|mmu00380 Tryptophan metabolism|mmu00410 beta-Alanine metabolism|mmu00640 Propanoate metabolism|mmu00650 Butanoate metabolism|mmu01100 Metabolic pathways|mmu01212 Fatty acid metabolism	Fatty acid beta-oxidation (streamlined) (WP3588)|Fatty acid beta-oxidation (WP1269)|Mitochondrial long chain fatty acid beta-oxidation (WP401)	k1	1.85686	1.38399	1.18236	1.01344
Nsg1	neuron specific gene family member 1	amide transport (GO:0042886)|amyloid precursor protein metabolic process (GO:0042982)|anion transport (GO:0006820)|anterograde trans-synaptic signaling (GO:0098916)|apoptotic process (GO:0006915)|biological regulation (GO:0065007)|biological_process (GO:0008150)|cell-cell signaling (GO:0007267)|cell communication (GO:0007154)|cell death (GO:0008219)|cellular component assembly (GO:0022607)|cellul…	binding (GO:0005488)|clathrin binding (GO:0030276)|clathrin light chain binding (GO:0032051)|molecular_function (GO:0003674)|protein binding (GO:0005515)|signaling receptor binding (GO:0005102)	bounding membrane of organelle (GO:0098588)|cell junction (GO:0030054)|cell periphery (GO:0071944)|cell projection (GO:0042995)|cellular anatomical entity (GO:0110165)|cellular_component (GO:0005575)|cytoplasm (GO:0005737)|cytoplasmic vesicle (GO:0031410)|dendrite (GO:0030425)|dendritic tree (GO:0097447)|early endosome (GO:0005769)|early endosome membrane (GO:0031901)|endomembrane system (GO:0012…	chr5	chr5:38137192-38159743-			Adipogenesis genes (WP447)	k1	0.533962	0.144579	0.169977	0.130435
Serpina3a	serine (or cysteine) peptidase inhibitor, clade A, member 3A	biological regulation (GO:0065007)|biological_process (GO:0008150)|cellular macromolecule metabolic process (GO:0044260)|cellular metabolic process (GO:0044237)|cellular process (GO:0009987)|cellular protein metabolic process (GO:0044267)|macromolecule metabolic process (GO:0043170)|metabolic process (GO:0008152)|negative regulation of biological process (GO:0048519)|negative regulation of cataly…	endopeptidase inhibitor activity (GO:0004866)|endopeptidase regulator activity (GO:0061135)|enzyme inhibitor activity (GO:0004857)|enzyme regulator activity (GO:0030234)|molecular function regulator (GO:0098772)|molecular_function (GO:0003674)|peptidase inhibitor activity (GO:0030414)|peptidase regulator activity (GO:0061134)|serine-type endopeptidase inhibitor activity (GO:0004867)	cellular anatomical entity (GO:0110165)|cellular_component (GO:0005575)|extracellular region (GO:0005576)|extracellular space (GO:0005615)	chr12	chr12:104112723-104121896+				k1	0.468773	0.0668755	0.190925	0.280156
Bmp2	bone morphogenetic protein 2	activation of MAPK activity (GO:0000187)|activation of protein kinase activity (GO:0032147)|adenohypophysis development (GO:0021984)|alcohol biosynthetic process (GO:0046165)|alcohol metabolic process (GO:0006066)|aldehyde biosynthetic process (GO:0046184)|aldosterone biosynthetic process (GO:0032342)|aldosterone metabolic process (GO:0032341)|anatomical structure development (GO:0048856)|anatomi…	binding (GO:0005488)|BMP receptor binding (GO:0070700)|co-receptor binding (GO:0039706)|cytokine activity (GO:0005125)|enzyme activator activity (GO:0008047)|enzyme regulator activity (GO:0030234)|growth factor activity (GO:0008083)|identical protein binding (GO:0042802)|molecular function regulator (GO:0098772)|molecular_function (GO:0003674)|phosphatase activator activity (GO:0019211)|phosphata…	BMP receptor complex (GO:0070724)|cell periphery (GO:0071944)|cell surface (GO:0009986)|cellular anatomical entity (GO:0110165)|cellular_component (GO:0005575)|cytoplasm (GO:0005737)|extracellular region (GO:0005576)|extracellular space (GO:0005615)|integral component of membrane (GO:0016021)|integral component of plasma membrane (GO:0005887)|intracellular anatomical structure (GO:0005622)|intrac…	chr2	chr2:133552158-133562896+		mmu04060 Cytokine-cytokine receptor interaction|mmu04350 TGF-beta signaling pathway|mmu04390 Hippo signaling pathway|mmu05200 Pathways in cancer|mmu05217 Basal cell carcinoma	Adipogenesis genes (WP447)|Heart development (WP2067)|ID signaling pathway (WP512)	k1	0.345848	0.0133485	0.155462	0.00918096
F11r	F11 receptor	actin cytoskeleton organization (GO:0030036)|actin cytoskeleton reorganization (GO:0031532)|actin filament-based process (GO:0030029)|actin filament bundle assembly (GO:0051017)|actin filament bundle organization (GO:0061572)|actin filament organization (GO:0007015)|actomyosin structure organization (GO:0031032)|anatomical structure development (GO:0048856)|anatomical structure morphogenesis (GO:…	binding (GO:0005488)|cell adhesion molecule binding (GO:0050839)|identical protein binding (GO:0042802)|integrin binding (GO:0005178)|molecular_function (GO:0003674)|PDZ domain binding (GO:0030165)|protein-containing complex binding (GO:0044877)|protein binding (GO:0005515)|protein dimerization activity (GO:0046983)|protein domain specific binding (GO:0019904)|protein homodimerization activity (G…	anchoring junction (GO:0070161)|apical junction complex (GO:0043296)|bicellular tight junction (GO:0005923)|cell-cell junction (GO:0005911)|cell junction (GO:0030054)|cell periphery (GO:0071944)|cellular anatomical entity (GO:0110165)|cellular_component (GO:0005575)|cytoplasm (GO:0005737)|cytoplasmic vesicle (GO:0031410)|filtration diaphragm (GO:0036056)|integral component of membrane (GO:0016021…	chr1	chr1:171437560-171464593+		mmu04514 Cell adhesion molecules|mmu04530 Tight junction|mmu04670 Leukocyte transendothelial migration	Protein-protein interactions in podocytes (WP2309)|Protein-protein interactions in the podocyte (WP2310)	k1	1.05251	0.62004	0.496781	0.497577
Plin2	perilipin 2	anion transport (GO:0006820)|biological regulation (GO:0065007)|biological_process (GO:0008150)|establishment of localization (GO:0051234)|fatty acid transport (GO:0015908)|ion transport (GO:0006811)|lipid localization (GO:0010876)|lipid storage (GO:0019915)|lipid transport (GO:0006869)|localization (GO:0051179)|long-chain fatty acid transport (GO:0015909)|macromolecule localization (GO:0033036)|…	binding (GO:0005488)|molecular_function (GO:0003674)|protein binding (GO:0005515)	cell periphery (GO:0071944)|cellular anatomical entity (GO:0110165)|cellular_component (GO:0005575)|cytoplasm (GO:0005737)|cytosol (GO:0005829)|intracellular anatomical structure (GO:0005622)|intracellular membrane-bounded organelle (GO:0043231)|intracellular non-membrane-bounded organelle (GO:0043232)|intracellular organelle (GO:0043229)|lipid droplet (GO:0005811)|membrane-bounded organelle (GO:…	chr4	chr4:86656564-86670059-		mmu03320 PPAR signaling pathway	Adipogenesis genes (WP447)	k1	0.827376	0.414295	0.407698	0.483781
Tescl	tescalcin-like	biological_process (GO:0008150)	molecular_function (GO:0003674)	cellular_component (GO:0005575)	chr7	chr7:24333079-24333965-				k1	0.302444	0.0345916	0.0239507	0.0734598
Klf7	Kruppel-like factor 7 (ubiquitous)	adipose tissue development (GO:0060612)|amide transport (GO:0042886)|anatomical structure development (GO:0048856)|anatomical structure morphogenesis (GO:0009653)|animal organ development (GO:0048513)|anion transport (GO:0006820)|aromatic compound biosynthetic process (GO:0019438)|axon development (GO:0061564)|axon guidance (GO:0007411)|axonogenesis (GO:0007409)|biological regulation (GO:0065007)…	binding (GO:0005488)|cation binding (GO:0043169)|cis-regulatory region sequence-specific DNA binding (GO:0000987)|DNA-binding transcription activator activity (GO:0001216)|DNA-binding transcription activator activity, RNA polymerase II-specific (GO:0001228)|DNA-binding transcription factor activity (GO:0003700)|DNA-binding transcription factor activity, RNA polymerase II-specific (GO:0000981)|DNA…	cellular anatomical entity (GO:0110165)|cellular_component (GO:0005575)|cytoplasm (GO:0005737)|cytosol (GO:0005829)|intracellular anatomical structure (GO:0005622)|intracellular membrane-bounded organelle (GO:0043231)|intracellular organelle (GO:0043229)|intracellular organelle lumen (GO:0070013)|membrane-bounded organelle (GO:0043227)|membrane-enclosed lumen (GO:0031974)|nuclear lumen (GO:003198…	chr1	chr1:64035670-64121389-			Adipogenesis genes (WP447)	k1	0.391543	0.0863332	0.152679	0.0527033
S1pr1	sphingosine-1-phosphate receptor 1	actin cytoskeleton organization (GO:0030036)|actin cytoskeleton reorganization (GO:0031532)|actin filament-based process (GO:0030029)|actin filament bundle assembly (GO:0051017)|actin filament bundle organization (GO:0061572)|actin filament organization (GO:0007015)|actomyosin structure organization (GO:0031032)|adenylate cyclase-activating G protein-coupled receptor signaling pathway (GO:0007189…	binding (GO:0005488)|bioactive lipid receptor activity (GO:0045125)|G protein-coupled receptor activity (GO:0004930)|G protein-coupled receptor binding (GO:0001664)|lipid binding (GO:0008289)|molecular transducer activity (GO:0060089)|molecular_function (GO:0003674)|protein binding (GO:0005515)|signaling receptor activity (GO:0038023)|signaling receptor binding (GO:0005102)|sphingolipid binding (…	cell periphery (GO:0071944)|cell surface (GO:0009986)|cellular anatomical entity (GO:0110165)|cellular_component (GO:0005575)|cytoplasm (GO:0005737)|cytoplasmic vesicle (GO:0031410)|endomembrane system (GO:0012505)|endosome (GO:0005768)|external side of plasma membrane (GO:0009897)|integral component of membrane (GO:0016021)|intracellular anatomical structure (GO:0005622)|intracellular membrane-b…	chr3	chr3:115710432-115715055-		mmu04068 FoxO signaling pathway|mmu04071 Sphingolipid signaling pathway|mmu04080 Neuroactive ligand-receptor interaction	GPCRs, non-odorant (WP1396)|GPCRs, other (WP41)|GPCRs, small ligand (WP353)|S1P pathways and spinal cord injury (WP2170)|Signal transduction of S1P receptor (WP57)	k1	0.269554	0.0237874	0.115401	0.0438331
Snca	synuclein, alpha	acidic amino acid transport (GO:0015800)|activation of cysteine-type endopeptidase activity involved in apoptotic process (GO:0006919)|acyl-CoA biosynthetic process (GO:0071616)|acyl-CoA metabolic process (GO:0006637)|adult behavior (GO:0030534)|adult locomotory behavior (GO:0008344)|alcohol biosynthetic process (GO:0046165)|alcohol metabolic process (GO:0006066)|amide biosynthetic process (GO:00…	actin binding (GO:0003779)|alpha-tubulin binding (GO:0043014)|anion binding (GO:0043168)|arachidonic acid binding (GO:0050544)|beta-tubulin binding (GO:0048487)|binding (GO:0005488)|calcium ion binding (GO:0005509)|carboxylic acid binding (GO:0031406)|catalytic activity (GO:0003824)|cation binding (GO:0043169)|copper ion binding (GO:0005507)|cuprous ion binding (GO:1903136)|cysteine-type endopept…	actin cytoskeleton (GO:0015629)|axon (GO:0030424)|axon terminus (GO:0043679)|bounding membrane of organelle (GO:0098588)|cell body (GO:0044297)|cell cortex (GO:0005938)|cell junction (GO:0030054)|cell periphery (GO:0071944)|cell projection (GO:0042995)|cellular anatomical entity (GO:0110165)|cellular_component (GO:0005575)|cytoplasm (GO:0005737)|cytoplasmic vesicle (GO:0031410)|cytoplasmic vesicl…	chr6	chr6:60731572-60829004-|chr6:60731572-60829855-		mmu05010 Alzheimer disease|mmu05012 Parkinson disease|mmu05022 Pathways of neurodegeneration - multiple diseases	Alzheimer's disease (WP2075)|EGFR1 signaling pathway (WP572)|Parkinson's disease (WP3638)	k1	0.358389	0.0678305	0.142897	0.045867
Mbnl3	muscleblind like splicing factor 3	alternative mRNA splicing, via spliceosome (GO:0000380)|anatomical structure development (GO:0048856)|biological regulation (GO:0065007)|biological_process (GO:0008150)|cell differentiation (GO:0030154)|cellular aromatic compound metabolic process (GO:0006725)|cellular developmental process (GO:0048869)|cellular metabolic process (GO:0044237)|cellular nitrogen compound metabolic process (GO:00346…	binding (GO:0005488)|cation binding (GO:0043169)|heterocyclic compound binding (GO:1901363)|ion binding (GO:0043167)|metal ion binding (GO:0046872)|molecular_function (GO:0003674)|nucleic acid binding (GO:0003676)|organic cyclic compound binding (GO:0097159)|RNA binding (GO:0003723)	cellular anatomical entity (GO:0110165)|cellular_component (GO:0005575)|cytoplasm (GO:0005737)|intracellular anatomical structure (GO:0005622)|intracellular membrane-bounded organelle (GO:0043231)|intracellular organelle (GO:0043229)|intracellular organelle lumen (GO:0070013)|membrane-bounded organelle (GO:0043227)|membrane-enclosed lumen (GO:0031974)|nuclear lumen (GO:0031981)|nucleoplasm (GO:00…	chrX	chrX:51113493-51205990-				k1	0.322734	0.0661652	0.117321	0.030075
Klhl13	kelch-like 13	biological regulation (GO:0065007)|biological_process (GO:0008150)|cell cycle (GO:0007049)|cell cycle process (GO:0022402)|cell division (GO:0051301)|cellular macromolecule metabolic process (GO:0044260)|cellular metabolic process (GO:0044237)|cellular process (GO:0009987)|cellular protein metabolic process (GO:0044267)|cellular protein modification process (GO:0006464)|cytokinesis (GO:0000910)|m…	binding (GO:0005488)|catalytic activity (GO:0003824)|catalytic activity, acting on a protein (GO:0140096)|cullin family protein binding (GO:0097602)|molecular_function (GO:0003674)|protein binding (GO:0005515)|protein N-terminus binding (GO:0047485)|transferase activity (GO:0016740)|ubiquitin-like protein transferase activity (GO:0019787)|ubiquitin-protein transferase activity (GO:0004842)	catalytic complex (GO:1902494)|cellular anatomical entity (GO:0110165)|cellular_component (GO:0005575)|Cul3-RING ubiquitin ligase complex (GO:0031463)|cullin-RING ubiquitin ligase complex (GO:0031461)|intracellular protein-containing complex (GO:0140535)|midbody (GO:0030496)|protein-containing complex (GO:0032991)|transferase complex (GO:1990234)|ubiquitin ligase complex (GO:0000151)	chrX	chrX:23219270-23266802-|chrX:23219270-23285559-|chrX:23219270-23365082-|chrX:23219284-23285558-|chrX:23219284-23285807-|chrX:23219284-23365063-		mmu04120 Ubiquitin mediated proteolysis		k1	0.533047	0.198756	0.259328	0.146422
Prdx3	peroxiredoxin 3	anatomical structure development (GO:0048856)|animal organ development (GO:0048513)|apoptotic process (GO:0006915)|aromatic compound biosynthetic process (GO:0019438)|biological process involved in interspecies interaction between organisms (GO:0044419)|biological regulation (GO:0065007)|biological_process (GO:0008150)|biosynthetic process (GO:0009058)|catabolic process (GO:0009056)|cell death (G…	antioxidant activity (GO:0016209)|binding (GO:0005488)|catalytic activity (GO:0003824)|cysteine-type endopeptidase inhibitor activity (GO:0004869)|cysteine-type endopeptidase inhibitor activity involved in apoptotic process (GO:0043027)|cysteine-type endopeptidase regulator activity involved in apoptotic process (GO:0043028)|endopeptidase inhibitor activity (GO:0004866)|endopeptidase regulator ac…	cellular anatomical entity (GO:0110165)|cellular_component (GO:0005575)|cytoplasm (GO:0005737)|cytoplasmic vesicle (GO:0031410)|cytosol (GO:0005829)|early endosome (GO:0005769)|endomembrane system (GO:0012505)|endosome (GO:0005768)|intracellular anatomical structure (GO:0005622)|intracellular membrane-bounded organelle (GO:0043231)|intracellular organelle (GO:0043229)|intracellular vesicle (GO:00…	chr19	chr19:60864065-60874538-			Oxidative stress and redox pathway (WP4466)	k1	1.33526	0.978258	0.743519	0.720165
Ech1	enoyl coenzyme A hydratase 1, peroxisomal	biological_process (GO:0008150)|carboxylic acid metabolic process (GO:0019752)|cellular lipid metabolic process (GO:0044255)|cellular metabolic process (GO:0044237)|cellular process (GO:0009987)|fatty acid metabolic process (GO:0006631)|lipid metabolic process (GO:0006629)|metabolic process (GO:0008152)|monocarboxylic acid metabolic process (GO:0032787)|organic acid metabolic process (GO:0006082)…	catalytic activity (GO:0003824)|delta3,5-delta2,4-dienoyl-CoA isomerase activity (GO:0051750)|intramolecular oxidoreductase activity (GO:0016860)|intramolecular oxidoreductase activity, transposing C=C bonds (GO:0016863)|isomerase activity (GO:0016853)|molecular_function (GO:0003674)	cellular anatomical entity (GO:0110165)|cellular_component (GO:0005575)|cytoplasm (GO:0005737)|intracellular anatomical structure (GO:0005622)|intracellular membrane-bounded organelle (GO:0043231)|intracellular organelle (GO:0043229)|membrane-bounded organelle (GO:0043227)|microbody (GO:0042579)|mitochondrion (GO:0005739)|organelle (GO:0043226)|peroxisome (GO:0005777)	chr7	chr7:28825337-28832239+		mmu04146 Peroxisome	Fatty acid biosynthesis (WP336)	k1	1.62973	1.26595	1.06076	0.942428
Gm45765	-	-	-	-	-	-	-	-	-	k1	0.699116	0.362398	0.220938	0.108269
Cdk14	cyclin-dependent kinase 14	aromatic compound biosynthetic process (GO:0019438)|biological regulation (GO:0065007)|biological_process (GO:0008150)|biosynthetic process (GO:0009058)|canonical Wnt signaling pathway (GO:0060070)|cell-cell signaling (GO:0007267)|cell-cell signaling by wnt (GO:0198738)|cell communication (GO:0007154)|cell cycle (GO:0007049)|cell cycle G1/S phase transition (GO:0044843)|cell cycle G2/M phase tran…	adenyl nucleotide binding (GO:0030554)|adenyl ribonucleotide binding (GO:0032559)|anion binding (GO:0043168)|ATP binding (GO:0005524)|binding (GO:0005488)|carbohydrate derivative binding (GO:0097367)|catalytic activity (GO:0003824)|catalytic activity, acting on a protein (GO:0140096)|cyclin-dependent protein kinase activity (GO:0097472)|cyclin-dependent protein serine/threonine kinase activity (G…	catalytic complex (GO:1902494)|cell periphery (GO:0071944)|cellular anatomical entity (GO:0110165)|cellular_component (GO:0005575)|cyclin-dependent protein kinase holoenzyme complex (GO:0000307)|cytoplasm (GO:0005737)|cytoplasmic cyclin-dependent protein kinase holoenzyme complex (GO:0000308)|cytosol (GO:0005829)|intracellular anatomical structure (GO:0005622)|intracellular membrane-bounded organ…	chr5	chr5:4803383-5266068-|chr5:4803383-5380251-		mmu05202 Transcriptional misregulation in cancer		k1	0.251155	0.0299945	0.0811431	0.022886
Pla2g4a	phospholipase A2, group IVA (cytosolic, calcium-dependent)	acylglycerol biosynthetic process (GO:0046463)|acylglycerol metabolic process (GO:0006639)|adaptive immune response (GO:0002250)|adaptive immune response based on somatic recombination of immune receptors built from immunoglobulin superfamily domains (GO:0002460)|alcohol metabolic process (GO:0006066)|alditol metabolic process (GO:0019400)|anatomical structure development (GO:0048856)|anatomical …	amide binding (GO:0033218)|anion binding (GO:0043168)|binding (GO:0005488)|calcium-dependent phospholipase A2 activity (GO:0047498)|calcium-dependent phospholipid binding (GO:0005544)|calcium-independent phospholipase A2 activity (GO:0047499)|calcium ion binding (GO:0005509)|carboxylic ester hydrolase activity (GO:0052689)|catalytic activity (GO:0003824)|cation binding (GO:0043169)|ceramide 1-pho…	bounding membrane of organelle (GO:0098588)|cellular anatomical entity (GO:0110165)|cellular_component (GO:0005575)|cytoplasm (GO:0005737)|cytoplasmic vesicle (GO:0031410)|cytosol (GO:0005829)|endomembrane system (GO:0012505)|endoplasmic reticulum (GO:0005783)|envelope (GO:0031975)|Golgi apparatus (GO:0005794)|Golgi apparatus subcompartment (GO:0098791)|Golgi membrane (GO:0000139)|intracellular a…	chr1	chr1:149829618-149922439-|chr1:149829618-149961290-		mmu00564 Glycerophospholipid metabolism|mmu00565 Ether lipid metabolism|mmu00590 Arachidonic acid metabolism|mmu00591 Linoleic acid metabolism|mmu00592 alpha-Linolenic acid metabolism|mmu01100 Metabolic pathways|mmu04010 MAPK signaling pathway|mmu04014 Ras signaling pathway|mmu04072 Phospholipase D signaling pathway|mmu04217 Necroptosis|mmu04270 Vascular smooth muscle contraction|mmu04370 VEGF si…	Eicosanoid lipid synthesis map (WP4335)|Eicosanoid metabolism via cyclooxygenases (COX) (WP4347)|IL-5 signaling pathway (WP151)|Omega-3 / omega-6 fatty acid synthesis (WP4350)|p38 Mapk signaling pathway (WP350)|Prostaglandin synthesis and regulation (WP374)	k1	0.722903	0.396103	0.271774	0.292148
Igf1	insulin-like growth factor 1	activated T cell proliferation (GO:0050798)|activation of MAPK activity (GO:0000187)|activation of protein kinase activity (GO:0032147)|activation of protein kinase B activity (GO:0032148)|ADP metabolic process (GO:0046031)|ameboidal-type cell migration (GO:0001667)|amide biosynthetic process (GO:0043604)|amide transport (GO:0042886)|amyloid-beta formation (GO:0034205)|amyloid-beta metabolic proc…	binding (GO:0005488)|cell adhesion molecule binding (GO:0050839)|enzyme activator activity (GO:0008047)|enzyme regulator activity (GO:0030234)|growth factor activity (GO:0008083)|hormone activity (GO:0005179)|insulin-like growth factor receptor binding (GO:0005159)|insulin receptor binding (GO:0005158)|integrin binding (GO:0005178)|kinase activator activity (GO:0019209)|kinase regulator activity …	alphav-beta3 integrin-IGF-1-IGF1R complex (GO:0035867)|cell body (GO:0044297)|cell periphery (GO:0071944)|cellular anatomical entity (GO:0110165)|cellular_component (GO:0005575)|collagen-containing extracellular matrix (GO:0062023)|cytoplasm (GO:0005737)|cytoplasmic vesicle (GO:0031410)|endomembrane system (GO:0012505)|exocytic vesicle (GO:0070382)|external encapsulating structure (GO:0030312)|ex…	chr10	chr10:87858264-87937047+|chr10:87859051-87937047+|chr10:87861110-87937047+		mmu01521 EGFR tyrosine kinase inhibitor resistance|mmu01522 Endocrine resistance|mmu04010 MAPK signaling pathway|mmu04014 Ras signaling pathway|mmu04015 Rap1 signaling pathway|mmu04066 HIF-1 signaling pathway|mmu04068 FoxO signaling pathway|mmu04114 Oocyte meiosis|mmu04115 p53 signaling pathway|mmu04150 mTOR signaling pathway|mmu04151 PI3K-Akt signaling pathway|mmu04152 AMPK signaling pathway|mmu…	Adipogenesis genes (WP447)|Androgen receptor signaling pathway (WP252)|Apoptosis (WP1254)|Endochondral ossification (WP1270)|Factors and pathways affecting insulin-like growth factor (IGF1)-Akt signaling (WP3675)|Focal adhesion (WP85)|Focal adhesion: PI3K-Akt-mTOR signaling pathway (WP2841)|Hypoxia-dependent proliferation of myoblasts (WP5024)|ID signaling pathway (WP512)|Lung fibrosis (WP3632)|M…	k1	0.526734	0.226459	0.150793	0.0339032
Pik3r3	phosphoinositide-3-kinase regulatory subunit 3	ameboidal-type cell migration (GO:0001667)|anatomical structure development (GO:0048856)|anatomical structure formation involved in morphogenesis (GO:0048646)|anatomical structure morphogenesis (GO:0009653)|angiogenesis (GO:0001525)|biological regulation (GO:0065007)|biological_process (GO:0008150)|blood vessel development (GO:0001568)|blood vessel endothelial cell migration (GO:0043534)|blood ve…	1-phosphatidylinositol-3-kinase regulator activity (GO:0046935)|binding (GO:0005488)|enzyme regulator activity (GO:0030234)|kinase regulator activity (GO:0019207)|molecular function regulator (GO:0098772)|molecular_function (GO:0003674)|phosphatidylinositol 3-kinase regulator activity (GO:0035014)|phosphoprotein binding (GO:0051219)|phosphotyrosine residue binding (GO:0001784)|protein binding (GO…	catalytic complex (GO:1902494)|cellular anatomical entity (GO:0110165)|cellular_component (GO:0005575)|extrinsic component of membrane (GO:0019898)|membrane (GO:0016020)|membrane protein complex (GO:0098796)|phosphatidylinositol 3-kinase complex (GO:0005942)|protein-containing complex (GO:0032991)|transferase complex (GO:1990234)|transferase complex, transferring phosphorus-containing groups (GO:…	chr4	chr4:116221415-116303056+|chr4:116221607-116303056+|chr4:116222746-116303056+		mmu01521 EGFR tyrosine kinase inhibitor resistance|mmu01522 Endocrine resistance|mmu01524 Platinum drug resistance|mmu04012 ErbB signaling pathway|mmu04014 Ras signaling pathway|mmu04015 Rap1 signaling pathway|mmu04024 cAMP signaling pathway|mmu04062 Chemokine signaling pathway|mmu04066 HIF-1 signaling pathway|mmu04068 FoxO signaling pathway|mmu04070 Phosphatidylinositol signaling system|mmu04071…	Alpha 6 beta 4 integrin signaling pathway (WP488)|Chemokine signaling pathway (WP2292)|Dysregulated miRNA targeting in insulin/PI3K-AKT signaling (WP3855)|EGFR1 signaling pathway (WP572)|Insulin signaling (WP65)|Leptin-insulin signaling overlap (WP578)|Microglia pathogen phagocytosis pathway (WP3626)|MicroRNAs in cardiomyocyte hypertrophy (WP1560)|Protein-protein interactions in podocytes (WP2309…	k1	0.284923	0.0656259	0.0988475	0.0596653
Pld1	phospholipase D1	amide biosynthetic process (GO:0043604)|biological process involved in interspecies interaction between organisms (GO:0044419)|biological regulation (GO:0065007)|biological_process (GO:0008150)|biosynthetic process (GO:0009058)|catabolic process (GO:0009056)|cell communication (GO:0007154)|cell migration (GO:0016477)|cell motility (GO:0048870)|cell projection assembly (GO:0030031)|cell projection…	binding (GO:0005488)|catalytic activity (GO:0003824)|hydrolase activity (GO:0016787)|hydrolase activity, acting on ester bonds (GO:0016788)|lipase activity (GO:0016298)|lipid binding (GO:0008289)|molecular_function (GO:0003674)|N-acylphosphatidylethanolamine-specific phospholipase D activity (GO:0070290)|phosphatidylinositol binding (GO:0035091)|phospholipase activity (GO:0004620)|phospholipase D…	apical part of cell (GO:0045177)|apical plasma membrane (GO:0016324)|cell junction (GO:0030054)|cell leading edge (GO:0031252)|cell periphery (GO:0071944)|cell projection (GO:0042995)|cellular anatomical entity (GO:0110165)|cellular_component (GO:0005575)|cholinergic synapse (GO:0098981)|cytoplasm (GO:0005737)|cytoplasmic vesicle (GO:0031410)|endocytic vesicle (GO:0030139)|endomembrane system (GO…	chr3	chr3:27938679-28133362+|chr3:27984170-28133362+		mmu00564 Glycerophospholipid metabolism|mmu00565 Ether lipid metabolism|mmu01100 Metabolic pathways|mmu04014 Ras signaling pathway|mmu04024 cAMP signaling pathway|mmu04071 Sphingolipid signaling pathway|mmu04072 Phospholipase D signaling pathway|mmu04144 Endocytosis|mmu04666 Fc gamma R-mediated phagocytosis|mmu04724 Glutamatergic synapse|mmu04912 GnRH signaling pathway|mmu04928 Parathyroid hormon…	EGFR1 signaling pathway (WP572)|Factors and pathways affecting insulin-like growth factor (IGF1)-Akt signaling (WP3675)|Glycerolipids and glycerophospholipids (WP4345)|One-carbon metabolism and related pathways (WP1770)	k1	0.397093	0.144004	0.0827054	0.021585
4930563E18Rik	RIKEN cDNA 4930563E18 gene	biological_process (GO:0008150)	molecular_function (GO:0003674)	cellular_component (GO:0005575)	chr18	chr18:10706859-10711832+				k1	0.496592	0.199523	0.0764855	0.00634765
Cyb5a	cytochrome b5 type A (microsomal)	biological_process (GO:0008150)|carboxylic acid metabolic process (GO:0019752)|cellular lipid metabolic process (GO:0044255)|cellular metabolic process (GO:0044237)|cellular process (GO:0009987)|fatty acid metabolic process (GO:0006631)|lipid metabolic process (GO:0006629)|metabolic process (GO:0008152)|monocarboxylic acid metabolic process (GO:0032787)|organic acid metabolic process (GO:0006082)…	acyl-CoA desaturase activity (GO:0016215)|binding (GO:0005488)|catalytic activity (GO:0003824)|cation binding (GO:0043169)|electron transfer activity (GO:0009055)|enzyme binding (GO:0019899)|heme binding (GO:0020037)|heterocyclic compound binding (GO:1901363)|ion binding (GO:0043167)|metal ion binding (GO:0046872)|molecular_function (GO:0003674)|organic cyclic compound binding (GO:0097159)|oxidor…	cellular anatomical entity (GO:0110165)|cellular_component (GO:0005575)|cytoplasm (GO:0005737)|cytosol (GO:0005829)|endomembrane system (GO:0012505)|endoplasmic reticulum (GO:0005783)|endoplasmic reticulum membrane (GO:0005789)|endoplasmic reticulum subcompartment (GO:0098827)|integral component of membrane (GO:0016021)|intracellular anatomical structure (GO:0005622)|intracellular membrane-bounde…	chr18	chr18:84851337-84879871+			Oxidation by cytochrome P450 (WP1274)	k1	2.07382	1.65657	1.5464	1.48303
Micu1	mitochondrial calcium uptake 1	biological regulation (GO:0065007)|biological_process (GO:0008150)|calcium import into the mitochondrion (GO:0036444)|calcium ion homeostasis (GO:0055074)|calcium ion import (GO:0070509)|calcium ion transmembrane transport (GO:0070588)|calcium ion transport (GO:0006816)|cation homeostasis (GO:0055080)|cation transmembrane transport (GO:0098655)|cation transport (GO:0006812)|cellular calcium ion h…	binding (GO:0005488)|calcium ion binding (GO:0005509)|cation binding (GO:0043169)|identical protein binding (GO:0042802)|ion binding (GO:0043167)|metal ion binding (GO:0046872)|molecular_function (GO:0003674)|protein binding (GO:0005515)|protein dimerization activity (GO:0046983)|protein heterodimerization activity (GO:0046982)	calcium channel complex (GO:0034704)|cation channel complex (GO:0034703)|cellular anatomical entity (GO:0110165)|cellular_component (GO:0005575)|cytoplasm (GO:0005737)|envelope (GO:0031975)|inner mitochondrial membrane protein complex (GO:0098800)|integral component of membrane (GO:0016021)|integral component of mitochondrial membrane (GO:0032592)|integral component of organelle membrane (GO:0031…	chr10	chr10:59702562-59864134+				k1	0.515567	0.229415	0.331006	0.206483
Hspb1	heat shock protein 1	ameboidal-type cell migration (GO:0001667)|amide transport (GO:0042886)|anatomical structure development (GO:0048856)|anatomical structure formation involved in morphogenesis (GO:0048646)|anatomical structure morphogenesis (GO:0009653)|angiogenesis (GO:0001525)|animal organ development (GO:0048513)|anion transport (GO:0006820)|anterograde axonal protein transport (GO:0099641)|anterograde axonal t…	binding (GO:0005488)|DNA-binding transcription factor binding (GO:0140297)|enzyme binding (GO:0019899)|enzyme inhibitor activity (GO:0004857)|enzyme regulator activity (GO:0030234)|identical protein binding (GO:0042802)|kinase binding (GO:0019900)|kinase inhibitor activity (GO:0019210)|kinase regulator activity (GO:0019207)|molecular function regulator (GO:0098772)|molecular_function (GO:0003674)…	A band (GO:0031672)|asymmetric synapse (GO:0032279)|axon (GO:0030424)|cardiac myofibril (GO:0097512)|catalytic complex (GO:1902494)|cell body (GO:0044297)|cell junction (GO:0030054)|cell periphery (GO:0071944)|cell projection (GO:0042995)|cellular anatomical entity (GO:0110165)|cellular_component (GO:0005575)|contractile fiber (GO:0043292)|cytoplasm (GO:0005737)|cytoskeleton (GO:0005856)|dendrite…	chr5	chr5:135887918-135889563+		mmu04010 MAPK signaling pathway|mmu04370 VEGF signaling pathway|mmu05146 Amoebiasis	FAS pathway and stress induction of HSP regulation (WP571)|IL-3 signaling pathway (WP373)|IL-6 signaling pathway (WP387)|Mapk signaling pathway (WP3284)|Mapk signaling pathway (WP493)|p38 Mapk signaling pathway (WP350)|TNF-alpha NF-kB signaling pathway (WP246)	k1	0.972808	0.60088	0.628789	0.779088
Stum	mechanosensory transduction mediator	biological_process (GO:0008150)	molecular_function (GO:0003674)	cellular anatomical entity (GO:0110165)|cellular_component (GO:0005575)|integral component of membrane (GO:0016021)|intrinsic component of membrane (GO:0031224)|membrane (GO:0016020)	chr1	chr1:180432372-180483504-				k1	0.223483	0.0321148	0.0496703	0.000901082
Ccdc30	coiled-coil domain containing 30	biological_process (GO:0008150)	molecular_function (GO:0003674)	cellular_component (GO:0005575)	chr4	chr4:119322892-119359894-|chr4:119322892-119383834-|chr4:119322892-119415521-|chr4:119367639-119383834-	chr4|chr4q|chr4qD2|chr4qD2.1			k1	0.704836	0.345707	0.0787646	0.0765857
Acta2	actin, alpha 2, smooth muscle, aorta	actin-mediated cell contraction (GO:0070252)|actin filament-based movement (GO:0030048)|actin filament-based process (GO:0030029)|ameboidal-type cell migration (GO:0001667)|biological regulation (GO:0065007)|biological_process (GO:0008150)|blood circulation (GO:0008015)|blood vessel diameter maintenance (GO:0097746)|cell activation (GO:0001775)|cell communication (GO:0007154)|cell migration (GO:0…	adenyl nucleotide binding (GO:0030554)|adenyl ribonucleotide binding (GO:0032559)|anion binding (GO:0043168)|ATP binding (GO:0005524)|binding (GO:0005488)|carbohydrate derivative binding (GO:0097367)|enzyme binding (GO:0019899)|heterocyclic compound binding (GO:1901363)|ion binding (GO:0043167)|kinase binding (GO:0019900)|molecular_function (GO:0003674)|nucleoside phosphate binding (GO:1901265)|n…	actin cytoskeleton (GO:0015629)|actin filament bundle (GO:0032432)|actomyosin (GO:0042641)|cellular anatomical entity (GO:0110165)|cellular_component (GO:0005575)|contractile actin filament bundle (GO:0097517)|contractile fiber (GO:0043292)|cytoplasm (GO:0005737)|cytoskeleton (GO:0005856)|dynactin complex (GO:0005869)|intracellular anatomical structure (GO:0005622)|intracellular non-membrane-boun…	chr19	chr19:34240335-34255373-		mmu04270 Vascular smooth muscle contraction|mmu04371 Apelin signaling pathway|mmu04926 Relaxin signaling pathway	Striated muscle contraction (WP216)	k1	0.308032	0.0078928	0.00712244	0.0396973
Dipk1a	divergent protein kinase domain 1A	biological_process (GO:0008150)	binding (GO:0005488)|molecular_function (GO:0003674)|protein binding (GO:0005515)	cellular anatomical entity (GO:0110165)|cellular_component (GO:0005575)|cytoplasm (GO:0005737)|endomembrane system (GO:0012505)|endoplasmic reticulum (GO:0005783)|integral component of membrane (GO:0016021)|intracellular anatomical structure (GO:0005622)|intracellular membrane-bounded organelle (GO:0043231)|intracellular organelle (GO:0043229)|intrinsic component of membrane (GO:0031224)|membrane…	chr5	chr5:107908041-107987077-				k1	0.289197	0.0729303	0.105657	0.158551
Myo5b	myosin VB	actin cytoskeleton organization (GO:0030036)|actin filament-based movement (GO:0030048)|actin filament-based process (GO:0030029)|actin filament-based transport (GO:0099515)|actin filament organization (GO:0007015)|amide transport (GO:0042886)|anatomical structure development (GO:0048856)|anatomical structure morphogenesis (GO:0009653)|anion transport (GO:0006820)|anterograde trans-synaptic signa…	actin-dependent ATPase activity (GO:0030898)|actin binding (GO:0003779)|actin filament binding (GO:0051015)|adenyl nucleotide binding (GO:0030554)|adenyl ribonucleotide binding (GO:0032559)|anion binding (GO:0043168)|ATP binding (GO:0005524)|ATPase activity (GO:0016887)|binding (GO:0005488)|calmodulin binding (GO:0005516)|carbohydrate derivative binding (GO:0097367)|catalytic activity (GO:0003824…	actin cytoskeleton (GO:0015629)|apical cortex (GO:0045179)|apical part of cell (GO:0045177)|bounding membrane of organelle (GO:0098588)|brush border (GO:0005903)|cell body (GO:0044297)|cell cortex (GO:0005938)|cell cortex region (GO:0099738)|cell junction (GO:0030054)|cell periphery (GO:0071944)|cell projection (GO:0042995)|cellular anatomical entity (GO:0110165)|cellular_component (GO:0005575)|c…	chr18	chr18:74442618-74771477+				k1	0.452883	0.209794	0.200065	0.0929646
Rmst	rhabdomyosarcoma 2 associated transcript (non-coding RNA)	biological_process (GO:0008150)	molecular_function (GO:0003674)	cellular_component (GO:0005575)	chr10	chr10:92081745-92165178-				k1	0.317791	0.0847501	0.139887	0.025594
Plin1	perilipin 1	biological_process (GO:0008150)|catabolic process (GO:0009056)|lipid catabolic process (GO:0016042)|lipid metabolic process (GO:0006629)|metabolic process (GO:0008152)|organic substance catabolic process (GO:1901575)|organic substance metabolic process (GO:0071704)|primary metabolic process (GO:0044238)	binding (GO:0005488)|molecular_function (GO:0003674)|protein binding (GO:0005515)	cellular anatomical entity (GO:0110165)|cellular_component (GO:0005575)|cytoplasm (GO:0005737)|cytosol (GO:0005829)|endomembrane system (GO:0012505)|endoplasmic reticulum (GO:0005783)|intracellular anatomical structure (GO:0005622)|intracellular membrane-bounded organelle (GO:0043231)|intracellular non-membrane-bounded organelle (GO:0043232)|intracellular organelle (GO:0043229)|lipid droplet (GO:…	chr7	chr7:79721163-79732776-		mmu03320 PPAR signaling pathway|mmu04371 Apelin signaling pathway|mmu04714 Thermogenesis|mmu04923 Regulation of lipolysis in adipocytes	Adipogenesis genes (WP447)|PPAR signaling pathway (WP2316)	k1	0.15145	0.0028965	0.0396647	0.00563159
Rnf128	ring finger protein 128	biological regulation (GO:0065007)|biological_process (GO:0008150)|catabolic process (GO:0009056)|cellular catabolic process (GO:0044248)|cellular macromolecule catabolic process (GO:0044265)|cellular macromolecule metabolic process (GO:0044260)|cellular metabolic process (GO:0044237)|cellular process (GO:0009987)|cellular protein catabolic process (GO:0044257)|cellular protein metabolic process …	binding (GO:0005488)|catalytic activity (GO:0003824)|catalytic activity, acting on a protein (GO:0140096)|cation binding (GO:0043169)|ion binding (GO:0043167)|metal ion binding (GO:0046872)|molecular_function (GO:0003674)|transferase activity (GO:0016740)|ubiquitin-like protein ligase activity (GO:0061659)|ubiquitin-like protein transferase activity (GO:0019787)|ubiquitin-protein transferase acti…	cellular anatomical entity (GO:0110165)|cellular_component (GO:0005575)|cytoplasm (GO:0005737)|cytoplasmic vesicle (GO:0031410)|cytoskeleton (GO:0005856)|endomembrane system (GO:0012505)|endoplasmic reticulum (GO:0005783)|endosome (GO:0005768)|Golgi apparatus (GO:0005794)|integral component of membrane (GO:0016021)|intracellular anatomical structure (GO:0005622)|intracellular membrane-bounded org…	chrX	chrX:139563339-139673145+|chrX:139610619-139673145+			Protein-protein interactions in podocytes (WP2309)	k1	0.275193	0.0778919	0.0891728	0.131689
Il15	interleukin 15	adaptive thermogenesis (GO:1990845)|alpha-beta T cell activation (GO:0046631)|alpha-beta T cell proliferation (GO:0046633)|aminoglycan metabolic process (GO:0006022)|anatomical structure development (GO:0048856)|anatomical structure maturation (GO:0071695)|animal organ development (GO:0048513)|biological adhesion (GO:0022610)|biological process involved in interspecies interaction between organis…	binding (GO:0005488)|cytokine activity (GO:0005125)|cytokine receptor binding (GO:0005126)|molecular function regulator (GO:0098772)|molecular_function (GO:0003674)|protein binding (GO:0005515)|receptor ligand activity (GO:0048018)|receptor regulator activity (GO:0030545)|signaling receptor activator activity (GO:0030546)|signaling receptor binding (GO:0005102)	cell surface (GO:0009986)|cellular anatomical entity (GO:0110165)|cellular_component (GO:0005575)|cytoplasm (GO:0005737)|cytosol (GO:0005829)|extracellular region (GO:0005576)|extracellular space (GO:0005615)|intracellular anatomical structure (GO:0005622)|intracellular membrane-bounded organelle (GO:0043231)|intracellular organelle (GO:0043229)|intracellular organelle lumen (GO:0070013)|membrane…	chr8	chr8:82331623-82402586-		mmu04060 Cytokine-cytokine receptor interaction|mmu04630 JAK-STAT signaling pathway|mmu04668 TNF signaling pathway|mmu04672 Intestinal immune network for IgA production|mmu05166 Human T-cell leukemia virus 1 infection|mmu05200 Pathways in cancer|mmu05323 Rheumatoid arthritis	Cytokines and inflammatory response (WP222)	k1	0.313737	0.065924	0.0108199	0.016432
Pcbd1	pterin 4 alpha carbinolamine dehydratase/dimerization cofactor of hepatocyte nuclear factor 1 alpha (TCF1) 1	alcohol biosynthetic process (GO:0046165)|alcohol metabolic process (GO:0006066)|alpha-amino acid metabolic process (GO:1901605)|aromatic amino acid family metabolic process (GO:0009072)|aromatic compound biosynthetic process (GO:0019438)|biological regulation (GO:0065007)|biological_process (GO:0008150)|biosynthetic process (GO:0009058)|carboxylic acid metabolic process (GO:0019752)|cellular ami…	4-alpha-hydroxytetrahydrobiopterin dehydratase activity (GO:0008124)|binding (GO:0005488)|carbon-oxygen lyase activity (GO:0016835)|catalytic activity (GO:0003824)|hydro-lyase activity (GO:0016836)|identical protein binding (GO:0042802)|lyase activity (GO:0016829)|molecular function regulator (GO:0098772)|molecular_function (GO:0003674)|monooxygenase activity (GO:0004497)|oxidoreductase activity …	cellular anatomical entity (GO:0110165)|cellular_component (GO:0005575)|cytoplasm (GO:0005737)|cytosol (GO:0005829)|intracellular anatomical structure (GO:0005622)|intracellular membrane-bounded organelle (GO:0043231)|intracellular organelle (GO:0043229)|intracellular organelle lumen (GO:0070013)|membrane-bounded organelle (GO:0043227)|membrane-enclosed lumen (GO:0031974)|nuclear lumen (GO:003198…	chr10	chr10:61089330-61094329+		mmu00790 Folate biosynthesis|mmu01100 Metabolic pathways		k1	0.668786	0.37709	0.363402	0.257809
Myh11	myosin, heavy polypeptide 11, smooth muscle	anatomical structure development (GO:0048856)|animal organ development (GO:0048513)|biological_process (GO:0008150)|cardiac cell development (GO:0055006)|cardiac muscle cell development (GO:0055013)|cardiac muscle cell differentiation (GO:0055007)|cardiac muscle fiber development (GO:0048739)|cardiac muscle tissue development (GO:0048738)|cardiocyte differentiation (GO:0035051)|cell development (…	actin binding (GO:0003779)|actin filament binding (GO:0051015)|adenyl nucleotide binding (GO:0030554)|adenyl ribonucleotide binding (GO:0032559)|anion binding (GO:0043168)|ATP binding (GO:0005524)|binding (GO:0005488)|calmodulin binding (GO:0005516)|carbohydrate derivative binding (GO:0097367)|catalytic activity (GO:0003824)|cytoskeletal protein binding (GO:0008092)|heterocyclic compound binding …	actin cytoskeleton (GO:0015629)|actin filament bundle (GO:0032432)|actomyosin (GO:0042641)|brush border (GO:0005903)|cellular anatomical entity (GO:0110165)|cellular_component (GO:0005575)|cluster of actin-based cell projections (GO:0098862)|contractile actin filament bundle (GO:0097517)|contractile fiber (GO:0043292)|cytoplasm (GO:0005737)|cytoskeleton (GO:0005856)|intracellular anatomical struc…	chr16	chr16:14194526-14291408-		mmu04270 Vascular smooth muscle contraction|mmu04530 Tight junction|mmu04810 Regulation of actin cytoskeleton		k1	0.201133	0.0197264	0.0666204	0.005201
Stk39	serine/threonine kinase 39	activation of MAPK activity (GO:0000187)|activation of protein kinase activity (GO:0032147)|anatomical structure homeostasis (GO:0060249)|biological regulation (GO:0065007)|biological_process (GO:0008150)|blood circulation (GO:0008015)|body fluid secretion (GO:0007589)|cation transmembrane transport (GO:0098655)|cation transport (GO:0006812)|cell chemotaxis (GO:0060326)|cell communication (GO:000…	adenyl nucleotide binding (GO:0030554)|adenyl ribonucleotide binding (GO:0032559)|anion binding (GO:0043168)|ATP binding (GO:0005524)|binding (GO:0005488)|carbohydrate derivative binding (GO:0097367)|catalytic activity (GO:0003824)|catalytic activity, acting on a protein (GO:0140096)|enzyme binding (GO:0019899)|heterocyclic compound binding (GO:1901363)|ion binding (GO:0043167)|kinase activity (G…	apical part of cell (GO:0045177)|apical plasma membrane (GO:0016324)|basal part of cell (GO:0045178)|basal plasma membrane (GO:0009925)|basolateral plasma membrane (GO:0016323)|cell periphery (GO:0071944)|cellular anatomical entity (GO:0110165)|cellular_component (GO:0005575)|cytoplasm (GO:0005737)|cytoskeleton (GO:0005856)|cytosol (GO:0005829)|extrinsic component of membrane (GO:0019898)|intrace…	chr2	chr2:68210446-68471981-	chr2|chr2q|chr2qC1|chr2qC1.3		Distal convoluted tubule 1 (DCT1) cell (WP4183)|T cell receptor signaling pathway (WP480)	k1	0.555327	0.283448	0.319981	0.389132
Itpr1	inositol 1,4,5-trisphosphate receptor 1	anatomical structure development (GO:0048856)|anatomical structure morphogenesis (GO:0009653)|animal organ development (GO:0048513)|animal organ morphogenesis (GO:0009887)|animal organ regeneration (GO:0031100)|apoptotic process (GO:0006915)|apoptotic signaling pathway (GO:0097190)|biological regulation (GO:0065007)|biological_process (GO:0008150)|calcium-mediated signaling (GO:0019722)|calcium i…	alcohol binding (GO:0043178)|anion binding (GO:0043168)|binding (GO:0005488)|calcium-release channel activity (GO:0015278)|calcium channel activity (GO:0005262)|calcium channel inhibitor activity (GO:0019855)|calcium channel regulator activity (GO:0005246)|calcium ion binding (GO:0005509)|calcium ion transmembrane transporter activity (GO:0015085)|cation binding (GO:0043169)|cation channel activi…	asymmetric synapse (GO:0032279)|bounding membrane of organelle (GO:0098588)|calcineurin complex (GO:0005955)|catalytic complex (GO:1902494)|cell body (GO:0044297)|cell junction (GO:0030054)|cell periphery (GO:0071944)|cell projection (GO:0042995)|cellular anatomical entity (GO:0110165)|cellular_component (GO:0005575)|cytoplasm (GO:0005737)|cytoplasmic vesicle (GO:0031410)|cytoplasmic vesicle memb…	chr6	chr6:108213095-108551116+		mmu04020 Calcium signaling pathway|mmu04022 cGMP-PKG signaling pathway|mmu04070 Phosphatidylinositol signaling system|mmu04114 Oocyte meiosis|mmu04140 Autophagy - animal|mmu04210 Apoptosis|mmu04218 Cellular senescence|mmu04270 Vascular smooth muscle contraction|mmu04371 Apelin signaling pathway|mmu04540 Gap junction|mmu04611 Platelet activation|mmu04621 NOD-like receptor signaling pathway|mmu0462…	Alzheimer's disease (WP2075)|B cell receptor signaling pathway (WP274)|Calcium regulation in cardiac cells (WP553)|G protein signaling pathways (WP232)|Myometrial relaxation and contraction pathways (WP385)|T cell receptor signaling pathway (WP480)	k1	0.317084	0.109823	0.172107	0.106913
Rhou	ras homolog family member U	actin cytoskeleton organization (GO:0030036)|actin filament-based process (GO:0030029)|anatomical structure development (GO:0048856)|anatomical structure morphogenesis (GO:0009653)|biological regulation (GO:0065007)|biological_process (GO:0008150)|Cdc42 protein signal transduction (GO:0032488)|cell communication (GO:0007154)|cell cycle (GO:0007049)|cell cycle G1/S phase transition (GO:0044843)|ce…	anion binding (GO:0043168)|binding (GO:0005488)|carbohydrate derivative binding (GO:0097367)|catalytic activity (GO:0003824)|cation binding (GO:0043169)|GTP binding (GO:0005525)|GTPase activity (GO:0003924)|guanyl nucleotide binding (GO:0019001)|guanyl ribonucleotide binding (GO:0032561)|heterocyclic compound binding (GO:1901363)|hydrolase activity (GO:0016787)|hydrolase activity, acting on acid …	cell junction (GO:0030054)|cell periphery (GO:0071944)|cell projection (GO:0042995)|cellular anatomical entity (GO:0110165)|cellular_component (GO:0005575)|cytoplasm (GO:0005737)|endomembrane system (GO:0012505)|Golgi apparatus (GO:0005794)|intracellular anatomical structure (GO:0005622)|intracellular membrane-bounded organelle (GO:0043231)|intracellular organelle (GO:0043229)|membrane-bounded or…	chr8	chr8:123653928-123663880+				k1	0.319344	0.108265	0.130104	0.211987
Gm47101	-	-	-	-	-	-	-	-	-	k1	0.646108	0.356408	0.21468	0.0972303
Phlda1	pleckstrin homology like domain, family A, member 1	apoptotic process (GO:0006915)|biological regulation (GO:0065007)|biological_process (GO:0008150)|biosynthetic process (GO:0009058)|carbohydrate derivative biosynthetic process (GO:1901137)|carbohydrate derivative metabolic process (GO:1901135)|cell death (GO:0008219)|cellular biosynthetic process (GO:0044249)|cellular macromolecule biosynthetic process (GO:0034645)|cellular macromolecule metabol…	binding (GO:0005488)|molecular_function (GO:0003674)|protein binding (GO:0005515)	cellular anatomical entity (GO:0110165)|cellular_component (GO:0005575)|cytoplasm (GO:0005737)|cytoplasmic vesicle (GO:0031410)|intracellular anatomical structure (GO:0005622)|intracellular membrane-bounded organelle (GO:0043231)|intracellular non-membrane-bounded organelle (GO:0043232)|intracellular organelle (GO:0043229)|intracellular organelle lumen (GO:0070013)|intracellular vesicle (GO:00977…	chr10	chr10:111506285-111508649+				k1	0.48388	0.142568	0.276288	0.301128
Polr2g	polymerase (RNA) II (DNA directed) polypeptide G	amide biosynthetic process (GO:0043604)|aromatic compound biosynthetic process (GO:0019438)|aromatic compound catabolic process (GO:0019439)|biological regulation (GO:0065007)|biological_process (GO:0008150)|biosynthetic process (GO:0009058)|catabolic process (GO:0009056)|cellular amide metabolic process (GO:0043603)|cellular aromatic compound metabolic process (GO:0006725)|cellular biosynthetic …	5'-3' RNA polymerase activity (GO:0034062)|binding (GO:0005488)|catalytic activity (GO:0003824)|catalytic activity, acting on RNA (GO:0140098)|DNA-directed 5'-3' RNA polymerase activity (GO:0003899)|DNA binding (GO:0003677)|heterocyclic compound binding (GO:1901363)|molecular_function (GO:0003674)|nucleic acid binding (GO:0003676)|nucleotidyltransferase activity (GO:0016779)|organic cyclic compou…	catalytic complex (GO:1902494)|cellular anatomical entity (GO:0110165)|cellular_component (GO:0005575)|cytoplasm (GO:0005737)|cytoplasmic ribonucleoprotein granule (GO:0036464)|DNA-directed RNA polymerase complex (GO:0000428)|intracellular anatomical structure (GO:0005622)|intracellular membrane-bounded organelle (GO:0043231)|intracellular non-membrane-bounded organelle (GO:0043232)|intracellular…	chr19	chr19:8793128-8798557-		mmu03020 RNA polymerase|mmu05016 Huntington disease	Estrogen signaling (WP1244)|Eukaryotic transcription initiation (WP567)|mRNA processing (WP310)|Purine metabolism (WP2185)	k1	1.71734	1.35605	1.10315	0.952563
Il10rb	interleukin 10 receptor, beta	biological process involved in interspecies interaction between organisms (GO:0044419)|biological regulation (GO:0065007)|biological_process (GO:0008150)|cell communication (GO:0007154)|cell surface receptor signaling pathway (GO:0007166)|cellular process (GO:0009987)|cellular response to chemical stimulus (GO:0070887)|cellular response to cytokine stimulus (GO:0071345)|cellular response to organ…	binding (GO:0005488)|cytokine receptor activity (GO:0004896)|immune receptor activity (GO:0140375)|interleukin-10 receptor activity (GO:0004920)|molecular transducer activity (GO:0060089)|molecular_function (GO:0003674)|protein binding (GO:0005515)|signaling receptor activity (GO:0038023)|transmembrane signaling receptor activity (GO:0004888)	cell periphery (GO:0071944)|cellular anatomical entity (GO:0110165)|cellular_component (GO:0005575)|integral component of membrane (GO:0016021)|intrinsic component of membrane (GO:0031224)|membrane (GO:0016020)|plasma membrane (GO:0005886)	chr16	chr16:91406234-91425834+	chr16|chr16q|chr16qC3|chr16qC3.3	mmu04060 Cytokine-cytokine receptor interaction|mmu04061 Viral protein interaction with cytokine and cytokine receptor|mmu04630 JAK-STAT signaling pathway|mmu05145 Toxoplasmosis|mmu05152 Tuberculosis|mmu05163 Human cytomegalovirus infection		k1	0.603651	0.339673	0.202191	0.175238
Ifitm3	interferon induced transmembrane protein 3	biological process involved in interaction with host (GO:0051701)|biological process involved in interspecies interaction between organisms (GO:0044419)|biological process involved in symbiotic interaction (GO:0044403)|biological regulation (GO:0065007)|biological_process (GO:0008150)|cell communication (GO:0007154)|cell population proliferation (GO:0008283)|cell surface receptor signaling pathwa…		apical part of cell (GO:0045177)|cell periphery (GO:0071944)|cell surface (GO:0009986)|cellular anatomical entity (GO:0110165)|cellular_component (GO:0005575)|cytoplasm (GO:0005737)|cytoplasmic vesicle (GO:0031410)|endomembrane system (GO:0012505)|endoplasmic reticulum (GO:0005783)|endosome (GO:0005768)|integral component of membrane (GO:0016021)|intracellular anatomical structure (GO:0005622)|in…	chr7	chr7:141009589-141010744-				k1	0.478621	0.209656	0.142636	0.0980718
2210407C18Rik	-	-	-	-	-	-	-	-	-	k1	0.200853	0.00866283	0.00243601	0.0266645
Ppp4r4	protein phosphatase 4, regulatory subunit 4	anatomical structure development (GO:0048856)|biological regulation (GO:0065007)|biological_process (GO:0008150)|blastocyst development (GO:0001824)|blastocyst hatching (GO:0001835)|cellular macromolecule metabolic process (GO:0044260)|cellular metabolic process (GO:0044237)|cellular process (GO:0009987)|cellular protein metabolic process (GO:0044267)|cellular protein modification process (GO:000…	binding (GO:0005488)|enzyme regulator activity (GO:0030234)|molecular function regulator (GO:0098772)|molecular_function (GO:0003674)|phosphatase regulator activity (GO:0019208)|protein binding (GO:0005515)|protein phosphatase regulator activity (GO:0019888)	catalytic complex (GO:1902494)|cellular anatomical entity (GO:0110165)|cellular_component (GO:0005575)|cytoplasm (GO:0005737)|cytosol (GO:0005829)|intracellular anatomical structure (GO:0005622)|phosphatase complex (GO:1903293)|protein-containing complex (GO:0032991)|protein serine/threonine phosphatase complex (GO:0008287)	chr12	chr12:103532564-103613832+				k1	0.501829	0.214652	0.114124	0.0598844
Bace2	beta-site APP-cleaving enzyme 2	amyloid-beta metabolic process (GO:0050435)|amyloid precursor protein biosynthetic process (GO:0042983)|amyloid precursor protein metabolic process (GO:0042982)|biological regulation (GO:0065007)|biological_process (GO:0008150)|biosynthetic process (GO:0009058)|carbohydrate derivative biosynthetic process (GO:1901137)|carbohydrate derivative metabolic process (GO:1901135)|carbohydrate homeostasis…	aspartic-type endopeptidase activity (GO:0004190)|aspartic-type peptidase activity (GO:0070001)|catalytic activity (GO:0003824)|catalytic activity, acting on a protein (GO:0140096)|endopeptidase activity (GO:0004175)|hydrolase activity (GO:0016787)|molecular_function (GO:0003674)|peptidase activity (GO:0008233)	cell periphery (GO:0071944)|cellular anatomical entity (GO:0110165)|cellular_component (GO:0005575)|cytoplasm (GO:0005737)|cytoplasmic vesicle (GO:0031410)|dense core granule (GO:0031045)|endomembrane system (GO:0012505)|endoplasmic reticulum (GO:0005783)|endosome (GO:0005768)|Golgi apparatus (GO:0005794)|Golgi apparatus subcompartment (GO:0098791)|integral component of membrane (GO:0016021)|intr…	chr16	chr16:97356727-97442936+		mmu05010 Alzheimer disease		k1	0.149767	0.00506133	0.0407444	0.0235889
Sec31a	Sec31 homolog A (S. cerevisiae)	amide transport (GO:0042886)|anion transport (GO:0006820)|biological_process (GO:0008150)|cellular component organization (GO:0016043)|cellular component organization or biogenesis (GO:0071840)|cellular localization (GO:0051641)|cellular macromolecule localization (GO:0070727)|cellular process (GO:0009987)|cellular protein localization (GO:0034613)|COPII-coated vesicle budding (GO:0090114)|COPII-…	binding (GO:0005488)|calcium-dependent protein binding (GO:0048306)|molecular_function (GO:0003674)|protein binding (GO:0005515)|structural molecule activity (GO:0005198)	bounding membrane of organelle (GO:0098588)|cellular anatomical entity (GO:0110165)|cellular_component (GO:0005575)|coated membrane (GO:0048475)|coated vesicle (GO:0030135)|coated vesicle membrane (GO:0030662)|COPII-coated ER to Golgi transport vesicle (GO:0030134)|COPII vesicle coat (GO:0030127)|cytoplasm (GO:0005737)|cytoplasmic vesicle (GO:0031410)|cytoplasmic vesicle membrane (GO:0030659)|cyt…	chr5	chr5:100361648-100409969-|chr5:100361648-100410023-|chr5:100361648-100416234-		mmu04141 Protein processing in endoplasmic reticulum		k1	0.574391	0.3252	0.410849	0.327416
Tmem35a	transmembrane protein 35A	biological_process (GO:0008150)	molecular_function (GO:0003674)	cellular anatomical entity (GO:0110165)|cellular_component (GO:0005575)|cytoplasm (GO:0005737)|cytoplasmic vesicle (GO:0031410)|integral component of membrane (GO:0016021)|intracellular anatomical structure (GO:0005622)|intracellular membrane-bounded organelle (GO:0043231)|intracellular organelle (GO:0043229)|intracellular vesicle (GO:0097708)|intrinsic component of membrane (GO:0031224)|membrane…	chrX	chrX:134295224-134305969+				k1	0.562838	0.306177	0.247575	0.1379
Vgll2	vestigial like family member 2	anatomical structure development (GO:0048856)|animal organ development (GO:0048513)|aromatic compound biosynthetic process (GO:0019438)|biological regulation (GO:0065007)|biological_process (GO:0008150)|biosynthetic process (GO:0009058)|cellular aromatic compound metabolic process (GO:0006725)|cellular biosynthetic process (GO:0044249)|cellular macromolecule biosynthetic process (GO:0034645)|cell…	binding (GO:0005488)|molecular function regulator (GO:0098772)|molecular_function (GO:0003674)|protein binding (GO:0005515)|protein C-terminus binding (GO:0008022)|transcription coactivator activity (GO:0003713)|transcription coregulator activity (GO:0003712)|transcription regulator activity (GO:0140110)	cellular anatomical entity (GO:0110165)|cellular_component (GO:0005575)|cytoplasm (GO:0005737)|intracellular anatomical structure (GO:0005622)|intracellular membrane-bounded organelle (GO:0043231)|intracellular organelle (GO:0043229)|membrane-bounded organelle (GO:0043227)|nucleus (GO:0005634)|organelle (GO:0043226)	chr10	chr10:52022501-52028471+				k1	0.216588	0.0122636	0.00315383	0.0238027
Vmn1r35	vomeronasal 1 receptor 35	biological_process (GO:0008150)|response to chemical (GO:0042221)|response to organic substance (GO:0010033)|response to pheromone (GO:0019236)|response to stimulus (GO:0050896)	binding (GO:0005488)|G protein-coupled receptor activity (GO:0004930)|molecular transducer activity (GO:0060089)|molecular_function (GO:0003674)|odorant binding (GO:0005549)|pheromone binding (GO:0005550)|pheromone receptor activity (GO:0016503)|signaling receptor activity (GO:0038023)|transmembrane signaling receptor activity (GO:0004888)	cell periphery (GO:0071944)|cellular anatomical entity (GO:0110165)|cellular_component (GO:0005575)|integral component of membrane (GO:0016021)|integral component of plasma membrane (GO:0005887)|intrinsic component of membrane (GO:0031224)|intrinsic component of plasma membrane (GO:0031226)|membrane (GO:0016020)|plasma membrane (GO:0005886)	chr6	chr6:66678793-66679684-				k1	0.132157	0.00201541	0.00164316	0.0012394
Hba-a1	hemoglobin alpha, adult chain 1	anatomical structure development (GO:0048856)|animal organ development (GO:0048513)|biological process involved in interspecies interaction between organisms (GO:0044419)|biological regulation (GO:0065007)|biological_process (GO:0008150)|catabolic process (GO:0009056)|cell development (GO:0048468)|cell differentiation (GO:0030154)|cellular catabolic process (GO:0044248)|cellular developmental pro…	antioxidant activity (GO:0016209)|binding (GO:0005488)|catalytic activity (GO:0003824)|haptoglobin binding (GO:0031720)|heme binding (GO:0020037)|heterocyclic compound binding (GO:1901363)|molecular carrier activity (GO:0140104)|molecular_function (GO:0003674)|organic acid binding (GO:0043177)|organic cyclic compound binding (GO:0097159)|oxidoreductase activity (GO:0016491)|oxidoreductase activit…	cellular anatomical entity (GO:0110165)|cellular_component (GO:0005575)|cytoplasm (GO:0005737)|cytosol (GO:0005829)|cytosolic ribosome (GO:0022626)|cytosolic small ribosomal subunit (GO:0022627)|extracellular region (GO:0005576)|extracellular space (GO:0005615)|haptoglobin-hemoglobin complex (GO:0031838)|hemoglobin complex (GO:0005833)|intracellular anatomical structure (GO:0005622)|intracellular…	chr11	chr11:32283671-32284486+|chr11:32296488-32297303+		mmu05143 African trypanosomiasis|mmu05144 Malaria		k1	0.428308	0.214799	0.290661	0.260652
Cdc42bpa	CDC42 binding protein kinase alpha	actin cytoskeleton organization (GO:0030036)|actin cytoskeleton reorganization (GO:0031532)|actin filament-based process (GO:0030029)|actomyosin structure organization (GO:0031032)|biological regulation (GO:0065007)|biological_process (GO:0008150)|cell communication (GO:0007154)|cell migration (GO:0016477)|cell motility (GO:0048870)|cellular component organization (GO:0016043)|cellular component …	adenyl nucleotide binding (GO:0030554)|adenyl ribonucleotide binding (GO:0032559)|anion binding (GO:0043168)|ATP binding (GO:0005524)|binding (GO:0005488)|carbohydrate derivative binding (GO:0097367)|catalytic activity (GO:0003824)|catalytic activity, acting on a protein (GO:0140096)|cation binding (GO:0043169)|heterocyclic compound binding (GO:1901363)|identical protein binding (GO:0042802)|ion …	actin cytoskeleton (GO:0015629)|actomyosin (GO:0042641)|anchoring junction (GO:0070161)|cell-cell junction (GO:0005911)|cell junction (GO:0030054)|cell leading edge (GO:0031252)|cell projection (GO:0042995)|cellular anatomical entity (GO:0110165)|cellular_component (GO:0005575)|cytoplasm (GO:0005737)|cytoskeleton (GO:0005856)|intracellular anatomical structure (GO:0005622)|intracellular non-membr…	chr1	chr1:179960759-180165603+|chr1:179961088-180165602+				k1	0.32413	0.128484	0.125133	0.072034
Ndrg1	N-myc downstream regulated gene 1	anatomical structure development (GO:0048856)|axon ensheathment (GO:0008366)|biological regulation (GO:0065007)|biological_process (GO:0008150)|cell activation (GO:0001775)|cell communication (GO:0007154)|cell development (GO:0048468)|cell differentiation (GO:0030154)|cell junction organization (GO:0034330)|cell population proliferation (GO:0008283)|cellular component organization (GO:0016043)|ce…	binding (GO:0005488)|cadherin binding (GO:0045296)|cell adhesion molecule binding (GO:0050839)|cytoskeletal protein binding (GO:0008092)|enzyme binding (GO:0019899)|gamma-tubulin binding (GO:0043015)|GTPase binding (GO:0051020)|microtubule binding (GO:0008017)|molecular_function (GO:0003674)|protein binding (GO:0005515)|small GTPase binding (GO:0031267)|tubulin binding (GO:0015631)	adherens junction (GO:0005912)|anchoring junction (GO:0070161)|bounding membrane of organelle (GO:0098588)|cell-cell junction (GO:0005911)|cell junction (GO:0030054)|cell periphery (GO:0071944)|cellular anatomical entity (GO:0110165)|cellular_component (GO:0005575)|centrosome (GO:0005813)|cytoplasm (GO:0005737)|cytoplasmic vesicle (GO:0031410)|cytoskeleton (GO:0005856)|cytosol (GO:0005829)|endome…	chr15	chr15:66929317-66969641-				k1	0.202848	0.0509953	0.0655413	0.0212917
Msx1	msh homeobox 1	activation of meiosis (GO:0090427)|anatomical structure development (GO:0048856)|anatomical structure formation involved in morphogenesis (GO:0048646)|anatomical structure morphogenesis (GO:0009653)|animal organ development (GO:0048513)|animal organ morphogenesis (GO:0009887)|anterior/posterior pattern specification (GO:0009952)|apoptotic process (GO:0006915)|apoptotic signaling pathway (GO:00971…	binding (GO:0005488)|cis-regulatory region sequence-specific DNA binding (GO:0000987)|DNA-binding transcription activator activity (GO:0001216)|DNA-binding transcription activator activity, RNA polymerase II-specific (GO:0001228)|DNA-binding transcription factor activity (GO:0003700)|DNA-binding transcription factor activity, RNA polymerase II-specific (GO:0000981)|DNA-binding transcription repre…	cellular anatomical entity (GO:0110165)|cellular_component (GO:0005575)|intracellular anatomical structure (GO:0005622)|intracellular membrane-bounded organelle (GO:0043231)|intracellular organelle (GO:0043229)|intracellular organelle lumen (GO:0070013)|membrane-bounded organelle (GO:0043227)|membrane-enclosed lumen (GO:0031974)|nuclear lumen (GO:0031981)|nucleoplasm (GO:0005654)|nucleus (GO:0005…	chr5	chr5:37820490-37824585-		mmu05166 Human T-cell leukemia virus 1 infection	Dopaminergic neurogenesis (WP1498)|SHH, FGF8, Stat3 (WP1500)	k1	0.544472	0.284378	0.166786	0.0436028
Gm26611	predicted gene, 26611				chr9	chr9:88858967-88883556+	chr9|chr9q|chr9qE3|chr9qE3.1			k1	0.265388	0.0766521	0.0251985	0.00645645
Cacna1d	calcium channel, voltage-dependent, L type, alpha 1D subunit	actin-mediated cell contraction (GO:0070252)|actin filament-based movement (GO:0030048)|actin filament-based process (GO:0030029)|action potential (GO:0001508)|adenylate cyclase-modulating G protein-coupled receptor signaling pathway (GO:0007188)|amide transport (GO:0042886)|anion transport (GO:0006820)|aromatic compound biosynthetic process (GO:0019438)|atrial cardiac muscle cell membrane repola…	actinin binding (GO:0042805)|alpha-actinin binding (GO:0051393)|ankyrin binding (GO:0030506)|binding (GO:0005488)|calcium channel activity (GO:0005262)|calcium ion transmembrane transporter activity (GO:0015085)|cation binding (GO:0043169)|cation channel activity (GO:0005261)|cation transmembrane transporter activity (GO:0008324)|channel activity (GO:0015267)|cytoskeletal protein binding (GO:0008…	apical part of cell (GO:0045177)|apical plasma membrane (GO:0016324)|calcium channel complex (GO:0034704)|cation channel complex (GO:0034703)|cell body (GO:0044297)|cell junction (GO:0030054)|cell leading edge (GO:0031252)|cell periphery (GO:0071944)|cell projection (GO:0042995)|cell projection membrane (GO:0031253)|cell surface (GO:0009986)|cellular anatomical entity (GO:0110165)|cellular_compon…	chr14	chr14:30039940-30353486-|chr14:30039940-30491156-		mmu04010 MAPK signaling pathway|mmu04020 Calcium signaling pathway|mmu04022 cGMP-PKG signaling pathway|mmu04024 cAMP signaling pathway|mmu04218 Cellular senescence|mmu04260 Cardiac muscle contraction|mmu04261 Adrenergic signaling in cardiomyocytes|mmu04270 Vascular smooth muscle contraction|mmu04530 Tight junction|mmu04713 Circadian entrainment|mmu04723 Retrograde endocannabinoid signaling|mmu047…	Alzheimer's disease (WP2075)|Calcium regulation in cardiac cells (WP553)	k1	0.150482	0.0116016	0.0155782	0.018929
Nrp1	neuropilin 1	actin cytoskeleton organization (GO:0030036)|actin cytoskeleton reorganization (GO:0031532)|actin filament-based process (GO:0030029)|actin filament bundle assembly (GO:0051017)|actin filament bundle organization (GO:0061572)|actin filament organization (GO:0007015)|actomyosin structure organization (GO:0031032)|ameboidal-type cell migration (GO:0001667)|anatomical structure arrangement (GO:00485…	binding (GO:0005488)|carbohydrate derivative binding (GO:0097367)|catalytic activity (GO:0003824)|catalytic activity, acting on a protein (GO:0140096)|cation binding (GO:0043169)|enzyme activator activity (GO:0008047)|enzyme binding (GO:0019899)|enzyme regulator activity (GO:0030234)|glycosaminoglycan binding (GO:0005539)|growth factor binding (GO:0019838)|GTPase activator activity (GO:0005096)|G…	anchoring junction (GO:0070161)|axon (GO:0030424)|cell-substrate junction (GO:0030055)|cell body (GO:0044297)|cell junction (GO:0030054)|cell periphery (GO:0071944)|cell projection (GO:0042995)|cell surface (GO:0009986)|cellular anatomical entity (GO:0110165)|cellular_component (GO:0005575)|cytoplasm (GO:0005737)|cytoplasmic vesicle (GO:0031410)|cytoskeleton (GO:0005856)|cytosol (GO:0005829)|dist…	chr8	chr8:128359072-128505475+		mmu04360 Axon guidance|mmu05166 Human T-cell leukemia virus 1 infection|mmu05171 Coronavirus disease - COVID-19	Protein-protein interactions in podocytes (WP2309)|Protein-protein interactions in the podocyte (WP2310)	k1	0.18685	0.0323321	0.0531901	0.0370113
Gsn	gelsolin	actin-mediated cell contraction (GO:0070252)|actin cytoskeleton organization (GO:0030036)|actin cytoskeleton reorganization (GO:0031532)|actin filament-based movement (GO:0030048)|actin filament-based process (GO:0030029)|actin filament capping (GO:0051693)|actin filament depolymerization (GO:0030042)|actin filament organization (GO:0007015)|actin filament polymerization (GO:0030041)|actin filame…	actin binding (GO:0003779)|actin filament binding (GO:0051015)|anion binding (GO:0043168)|binding (GO:0005488)|calcium ion binding (GO:0005509)|cation binding (GO:0043169)|cytoskeletal protein binding (GO:0008092)|enzyme binding (GO:0019899)|ion binding (GO:0043167)|kinase binding (GO:0019900)|lipid binding (GO:0008289)|metal ion binding (GO:0046872)|molecular_function (GO:0003674)|myosin binding…	actin cap (GO:0030478)|actin cytoskeleton (GO:0015629)|anchoring junction (GO:0070161)|cell-substrate junction (GO:0030055)|cell cortex (GO:0005938)|cell junction (GO:0030054)|cell leading edge (GO:0031252)|cell periphery (GO:0071944)|cell projection (GO:0042995)|cellular anatomical entity (GO:0110165)|cellular_component (GO:0005575)|cortical actin cytoskeleton (GO:0030864)|cortical cytoskeleton …	chr2	chr2:35256358-35307902+|chr2:35266743-35307902+|chr2:35282379-35307902+		mmu04666 Fc gamma R-mediated phagocytosis|mmu04810 Regulation of actin cytoskeleton|mmu05203 Viral carcinogenesis	Regulation of actin cytoskeleton (WP523)	k1	0.593929	0.356482	0.407913	0.471422
Lbx2	ladybird homeobox 2	aromatic compound biosynthetic process (GO:0019438)|biological regulation (GO:0065007)|biological_process (GO:0008150)|biosynthetic process (GO:0009058)|cellular aromatic compound metabolic process (GO:0006725)|cellular biosynthetic process (GO:0044249)|cellular macromolecule biosynthetic process (GO:0034645)|cellular macromolecule metabolic process (GO:0044260)|cellular metabolic process (GO:004…	binding (GO:0005488)|DNA-binding transcription factor activity (GO:0003700)|DNA-binding transcription factor activity, RNA polymerase II-specific (GO:0000981)|DNA binding (GO:0003677)|double-stranded DNA binding (GO:0003690)|heterocyclic compound binding (GO:1901363)|molecular_function (GO:0003674)|nucleic acid binding (GO:0003676)|organic cyclic compound binding (GO:0097159)|sequence-specific DN…	cellular anatomical entity (GO:0110165)|cellular_component (GO:0005575)|intracellular anatomical structure (GO:0005622)|intracellular membrane-bounded organelle (GO:0043231)|intracellular organelle (GO:0043229)|membrane-bounded organelle (GO:0043227)|nucleus (GO:0005634)|organelle (GO:0043226)	chr6	chr6:83086364-83088243+				k1	0.217992	0.050049	0.0335402	0.034663
Xist	inactive X specific transcripts	anatomical structure development (GO:0048856)|animal organ development (GO:0048513)|biological regulation (GO:0065007)|biological_process (GO:0008150)|cell differentiation (GO:0030154)|cell differentiation involved in embryonic placenta development (GO:0060706)|cellular aromatic compound metabolic process (GO:0006725)|cellular developmental process (GO:0048869)|cellular metabolic process (GO:0044…	binding (GO:0005488)|molecular_function (GO:0003674)|protein-containing complex binding (GO:0044877)|ribonucleoprotein complex binding (GO:0043021)	cellular anatomical entity (GO:0110165)|cellular_component (GO:0005575)|chromosome (GO:0005694)|intracellular anatomical structure (GO:0005622)|intracellular membrane-bounded organelle (GO:0043231)|intracellular non-membrane-bounded organelle (GO:0043232)|intracellular organelle (GO:0043229)|intracellular organelle lumen (GO:0070013)|membrane-bounded organelle (GO:0043227)|membrane-enclosed lumen…	chrX	chrX:103460372-103483233-			Mechanisms associated with pluripotency (WP1763)	k1	2.07141	1.79804	0	0.00111729
Hba-x	hemoglobin X, alpha-like embryonic chain in Hba complex	anatomical structure development (GO:0048856)|anatomical structure maturation (GO:0071695)|animal organ development (GO:0048513)|aromatic compound biosynthetic process (GO:0019438)|biological regulation (GO:0065007)|biological_process (GO:0008150)|biosynthetic process (GO:0009058)|catabolic process (GO:0009056)|cell development (GO:0048468)|cell differentiation (GO:0030154)|cell maturation (GO:00…	antioxidant activity (GO:0016209)|binding (GO:0005488)|catalytic activity (GO:0003824)|cation binding (GO:0043169)|haptoglobin binding (GO:0031720)|heme binding (GO:0020037)|heterocyclic compound binding (GO:1901363)|ion binding (GO:0043167)|iron ion binding (GO:0005506)|metal ion binding (GO:0046872)|molecular carrier activity (GO:0140104)|molecular_function (GO:0003674)|organic acid binding (GO…	cellular anatomical entity (GO:0110165)|cellular_component (GO:0005575)|cytoplasm (GO:0005737)|cytosol (GO:0005829)|haptoglobin-hemoglobin complex (GO:0031838)|hemoglobin complex (GO:0005833)|intracellular anatomical structure (GO:0005622)|protein-containing complex (GO:0032991)	chr11	chr11:32276599-32278115+				k1	0.690395	0.445177	0.219115	0.45949
Rnf152	ring finger protein 152	apoptotic process (GO:0006915)|autophagy (GO:0006914)|biological regulation (GO:0065007)|biological_process (GO:0008150)|catabolic process (GO:0009056)|cell communication (GO:0007154)|cell death (GO:0008219)|cellular catabolic process (GO:0044248)|cellular macromolecule metabolic process (GO:0044260)|cellular metabolic process (GO:0044237)|cellular process (GO:0009987)|cellular protein metabolic …	binding (GO:0005488)|catalytic activity (GO:0003824)|catalytic activity, acting on a protein (GO:0140096)|cation binding (GO:0043169)|enzyme binding (GO:0019899)|GTPase binding (GO:0051020)|ion binding (GO:0043167)|metal ion binding (GO:0046872)|molecular_function (GO:0003674)|protein binding (GO:0005515)|small GTPase binding (GO:0031267)|transferase activity (GO:0016740)|ubiquitin-like protein l…	bounding membrane of organelle (GO:0098588)|cellular anatomical entity (GO:0110165)|cellular_component (GO:0005575)|cytoplasm (GO:0005737)|integral component of membrane (GO:0016021)|integral component of organelle membrane (GO:0031301)|intracellular anatomical structure (GO:0005622)|intracellular membrane-bounded organelle (GO:0043231)|intracellular organelle (GO:0043229)|intrinsic component of …	chr1	chr1:105276916-105356710-	chr1|chr1q|chr1qE2|chr1qE2.1	mmu04150 mTOR signaling pathway		k1	0.16769	0.0298055	0.0238367	0.0114315
Efna1	ephrin A1	ameboidal-type cell migration (GO:0001667)|amyloid-beta formation (GO:0034205)|amyloid-beta metabolic process (GO:0050435)|amyloid precursor protein catabolic process (GO:0042987)|amyloid precursor protein metabolic process (GO:0042982)|anatomical structure development (GO:0048856)|anatomical structure formation involved in morphogenesis (GO:0048646)|anatomical structure morphogenesis (GO:0009653…	binding (GO:0005488)|ephrin receptor binding (GO:0046875)|molecular_function (GO:0003674)|protein binding (GO:0005515)|signaling receptor binding (GO:0005102)	anchored component of membrane (GO:0031225)|anchored component of plasma membrane (GO:0046658)|cell periphery (GO:0071944)|cellular anatomical entity (GO:0110165)|cellular_component (GO:0005575)|extracellular region (GO:0005576)|intrinsic component of membrane (GO:0031224)|intrinsic component of plasma membrane (GO:0031226)|membrane (GO:0016020)|plasma membrane (GO:0005886)	chr3	chr3:89271729-89279645-|chr3:89271729-89280951-		mmu04010 MAPK signaling pathway|mmu04014 Ras signaling pathway|mmu04015 Rap1 signaling pathway|mmu04151 PI3K-Akt signaling pathway|mmu04360 Axon guidance|mmu05206 MicroRNAs in cancer	Focal adhesion: PI3K-Akt-mTOR signaling pathway (WP2841)	k1	0.201497	0.0432253	0.0707671	0.0092204
Man2a1	mannosidase 2, alpha 1	anatomical structure development (GO:0048856)|anatomical structure morphogenesis (GO:0009653)|animal organ development (GO:0048513)|animal organ morphogenesis (GO:0009887)|biological regulation (GO:0065007)|biological_process (GO:0008150)|camera-type eye development (GO:0043010)|camera-type eye morphogenesis (GO:0048593)|carbohydrate derivative metabolic process (GO:1901135)|carbohydrate metaboli…	alpha-mannosidase activity (GO:0004559)|binding (GO:0005488)|carbohydrate binding (GO:0030246)|catalytic activity (GO:0003824)|cation binding (GO:0043169)|hydrolase activity (GO:0016787)|hydrolase activity, acting on glycosyl bonds (GO:0016798)|hydrolase activity, hydrolyzing N-glycosyl compounds (GO:0016799)|hydrolase activity, hydrolyzing O-glycosyl compounds (GO:0004553)|identical protein bind…	bounding membrane of organelle (GO:0098588)|cellular anatomical entity (GO:0110165)|cellular_component (GO:0005575)|cis-Golgi network (GO:0005801)|cytoplasm (GO:0005737)|endomembrane system (GO:0012505)|extracellular region (GO:0005576)|extracellular space (GO:0005615)|Golgi apparatus (GO:0005794)|Golgi apparatus subcompartment (GO:0098791)|Golgi cisterna (GO:0031985)|Golgi medial cisterna (GO:00…	chr17	chr17:64601648-64755110+	chr17|chr17q|chr17qE1|chr17qE1.1	mmu00510 N-Glycan biosynthesis|mmu00513 Various types of N-glycan biosynthesis|mmu01100 Metabolic pathways		k1	0.193373	0.0457485	0.0709855	0.0996025
Pls3	plastin 3 (T-isoform)	actin cytoskeleton organization (GO:0030036)|actin filament-based process (GO:0030029)|actin filament bundle assembly (GO:0051017)|actin filament bundle organization (GO:0061572)|actin filament network formation (GO:0051639)|actin filament organization (GO:0007015)|anatomical structure development (GO:0048856)|animal organ development (GO:0048513)|biological regulation (GO:0065007)|biological_pro…	actin binding (GO:0003779)|actin filament binding (GO:0051015)|binding (GO:0005488)|calcium ion binding (GO:0005509)|cation binding (GO:0043169)|cytoskeletal protein binding (GO:0008092)|ion binding (GO:0043167)|metal ion binding (GO:0046872)|molecular_function (GO:0003674)|protein-containing complex binding (GO:0044877)|protein binding (GO:0005515)|structural constituent of cytoskeleton (GO:0005…	actin-based cell projection (GO:0098858)|actin cytoskeleton (GO:0015629)|actin filament (GO:0005884)|actin filament bundle (GO:0032432)|cell junction (GO:0030054)|cell periphery (GO:0071944)|cell projection (GO:0042995)|cellular anatomical entity (GO:0110165)|cellular_component (GO:0005575)|cluster of actin-based cell projections (GO:0098862)|cytoplasm (GO:0005737)|cytoskeleton (GO:0005856)|cytos…	chrX	chrX:75785652-75843063-|chrX:75785652-75875182-|chrX:75785653-75843021-|chrX:75785653-75874574-|chrX:75785653-75875170-	chrX|chrXq|chrXqA7|chrXqA7.3			k1	0.743145	0.47804	0.31845	0.328518
Rarres1	retinoic acid receptor responder (tazarotene induced) 1	biological_process (GO:0008150)	endopeptidase inhibitor activity (GO:0004866)|endopeptidase regulator activity (GO:0061135)|enzyme inhibitor activity (GO:0004857)|enzyme regulator activity (GO:0030234)|metalloendopeptidase inhibitor activity (GO:0008191)|molecular function regulator (GO:0098772)|molecular_function (GO:0003674)|peptidase inhibitor activity (GO:0030414)|peptidase regulator activity (GO:0061134)	cellular anatomical entity (GO:0110165)|cellular_component (GO:0005575)|extracellular region (GO:0005576)|extracellular space (GO:0005615)	chr3	chr3:67478885-67515523-				k1	0.125913	0.00189995	0.00130112	0.0564883
Plxnc1	plexin C1	anatomical structure development (GO:0048856)|anatomical structure morphogenesis (GO:0009653)|axon development (GO:0061564)|axon guidance (GO:0007411)|axonogenesis (GO:0007409)|biological adhesion (GO:0022610)|biological regulation (GO:0065007)|biological_process (GO:0008150)|cell adhesion (GO:0007155)|cell communication (GO:0007154)|cell development (GO:0048468)|cell differentiation (GO:0030154)…	molecular transducer activity (GO:0060089)|molecular_function (GO:0003674)|semaphorin receptor activity (GO:0017154)|signaling receptor activity (GO:0038023)|transmembrane signaling receptor activity (GO:0004888)	cell periphery (GO:0071944)|cellular anatomical entity (GO:0110165)|cellular_component (GO:0005575)|integral component of membrane (GO:0016021)|integral component of plasma membrane (GO:0005887)|intrinsic component of membrane (GO:0031224)|intrinsic component of plasma membrane (GO:0031226)|membrane (GO:0016020)|plasma membrane (GO:0005886)|protein-containing complex (GO:0032991)|receptor complex…	chr10	chr10:94790865-94944845-		mmu04360 Axon guidance		k1	0.174818	0.0363914	0.0589968	0.103079
Mmp23	matrix metallopeptidase 23	biological_process (GO:0008150)|catabolic process (GO:0009056)|cellular component organization (GO:0016043)|cellular component organization or biogenesis (GO:0071840)|cellular process (GO:0009987)|collagen catabolic process (GO:0030574)|collagen metabolic process (GO:0032963)|external encapsulating structure organization (GO:0045229)|extracellular matrix organization (GO:0030198)|extracellular st…	binding (GO:0005488)|catalytic activity (GO:0003824)|catalytic activity, acting on a protein (GO:0140096)|cation binding (GO:0043169)|endopeptidase activity (GO:0004175)|hydrolase activity (GO:0016787)|ion binding (GO:0043167)|metal ion binding (GO:0046872)|metalloendopeptidase activity (GO:0004222)|metallopeptidase activity (GO:0008237)|molecular_function (GO:0003674)|peptidase activity (GO:0008…	cell periphery (GO:0071944)|cellular anatomical entity (GO:0110165)|cellular_component (GO:0005575)|cytoplasm (GO:0005737)|endomembrane system (GO:0012505)|endoplasmic reticulum (GO:0005783)|external encapsulating structure (GO:0030312)|extracellular matrix (GO:0031012)|extracellular region (GO:0005576)|extracellular space (GO:0005615)|integral component of membrane (GO:0016021)|intracellular ana…	chr4	chr4:155650654-155653290-|chr4:155650654-155653384-			Matrix metalloproteinases (WP441)	k1	0.676631	0.422049	0.387426	0.374317
Acat3	acetyl-Coenzyme A acetyltransferase 3	biological_process (GO:0008150)|carboxylic acid catabolic process (GO:0046395)|carboxylic acid metabolic process (GO:0019752)|catabolic process (GO:0009056)|cellular catabolic process (GO:0044248)|cellular lipid catabolic process (GO:0044242)|cellular lipid metabolic process (GO:0044255)|cellular metabolic process (GO:0044237)|cellular process (GO:0009987)|fatty acid beta-oxidation (GO:0006635)|f…	acetyl-CoA C-acetyltransferase activity (GO:0003985)|acetyl-CoA C-acyltransferase activity (GO:0003988)|acetyltransferase activity (GO:0016407)|C-acetyltransferase activity (GO:0016453)|C-acyltransferase activity (GO:0016408)|catalytic activity (GO:0003824)|molecular_function (GO:0003674)|transferase activity (GO:0016740)|transferase activity, transferring acyl groups (GO:0016746)|transferase act…	cellular anatomical entity (GO:0110165)|cellular_component (GO:0005575)|cytoplasm (GO:0005737)|cytosol (GO:0005829)|intracellular anatomical structure (GO:0005622)|intracellular membrane-bounded organelle (GO:0043231)|intracellular organelle (GO:0043229)|membrane-bounded organelle (GO:0043227)|mitochondrion (GO:0005739)|organelle (GO:0043226)	chr17	chr17:12923958-12940396-		mmu00071 Fatty acid degradation|mmu00280 Valine, leucine and isoleucine degradation|mmu00310 Lysine degradation|mmu00380 Tryptophan metabolism|mmu00620 Pyruvate metabolism|mmu00630 Glyoxylate and dicarboxylate metabolism|mmu00650 Butanoate metabolism|mmu00900 Terpenoid backbone biosynthesis|mmu01100 Metabolic pathways|mmu01200 Carbon metabolism|mmu01212 Fatty acid metabolism|mmu04975 Fat digestio…		k1	0.194076	0.050619	0.0331787	0.00732727
Gpcpd1	glycerophosphocholine phosphodiesterase 1	anatomical structure development (GO:0048856)|animal organ development (GO:0048513)|biological_process (GO:0008150)|catabolic process (GO:0009056)|cellular catabolic process (GO:0044248)|cellular lipid catabolic process (GO:0044242)|cellular lipid metabolic process (GO:0044255)|cellular metabolic process (GO:0044237)|cellular process (GO:0009987)|developmental process (GO:0032502)|glycerolipid ca…	binding (GO:0005488)|carbohydrate binding (GO:0030246)|catalytic activity (GO:0003824)|glycerophosphocholine phosphodiesterase activity (GO:0047389)|glycerophosphodiester phosphodiesterase activity (GO:0008889)|hydrolase activity (GO:0016787)|hydrolase activity, acting on ester bonds (GO:0016788)|molecular_function (GO:0003674)|phosphoric diester hydrolase activity (GO:0008081)|phosphoric ester h…	cellular anatomical entity (GO:0110165)|cellular_component (GO:0005575)|cytoplasm (GO:0005737)|cytosol (GO:0005829)|intracellular anatomical structure (GO:0005622)	chr2	chr2:132529081-132578248-|chr2:132532724-132578248-		mmu00564 Glycerophospholipid metabolism|mmu05231 Choline metabolism in cancer		k1	0.343115	0.153088	0.178391	0.160368
Uhrf1bp1l	UHRF1 (ICBP90) binding protein 1-like	biological_process (GO:0008150)	binding (GO:0005488)|GARP complex binding (GO:0062069)|identical protein binding (GO:0042802)|molecular_function (GO:0003674)|protein-containing complex binding (GO:0044877)|protein binding (GO:0005515)|protein dimerization activity (GO:0046983)|protein homodimerization activity (GO:0042803)	cellular anatomical entity (GO:0110165)|cellular_component (GO:0005575)|cytoplasm (GO:0005737)|cytoplasmic vesicle (GO:0031410)|cytosol (GO:0005829)|early endosome (GO:0005769)|endomembrane system (GO:0012505)|endosome (GO:0005768)|intracellular anatomical structure (GO:0005622)|intracellular vesicle (GO:0097708)|membrane-bounded organelle (GO:0043227)|organelle (GO:0043226)|vesicle (GO:0031982)	chr10	chr10:89744990-89819869+				k1	0.723022	0.476321	0.394506	0.324264
Wdr72	WD repeat domain 72	amelogenesis (GO:0097186)|anatomical structure development (GO:0048856)|anatomical structure formation involved in morphogenesis (GO:0048646)|anatomical structure morphogenesis (GO:0009653)|animal organ development (GO:0048513)|animal organ morphogenesis (GO:0009887)|biological_process (GO:0008150)|biomineral tissue development (GO:0031214)|biomineralization (GO:0110148)|cellular component disass…	molecular_function (GO:0003674)	cellular anatomical entity (GO:0110165)|cellular_component (GO:0005575)|cytoplasm (GO:0005737)|cytoplasmic vesicle (GO:0031410)|endomembrane system (GO:0012505)|endosome (GO:0005768)|intracellular anatomical structure (GO:0005622)|intracellular vesicle (GO:0097708)|membrane-bounded organelle (GO:0043227)|organelle (GO:0043226)|vesicle (GO:0031982)	chr9	chr9:74110333-74283203+				k1	0.139516	0.0143181	0.0190211	0.00520422
Hsd17b11	hydroxysteroid (17-beta) dehydrogenase 11	androgen catabolic process (GO:0006710)|androgen metabolic process (GO:0008209)|biological regulation (GO:0065007)|biological_process (GO:0008150)|biosynthetic process (GO:0009058)|catabolic process (GO:0009056)|cellular hormone metabolic process (GO:0034754)|cellular metabolic process (GO:0044237)|cellular process (GO:0009987)|hormone catabolic process (GO:0042447)|hormone metabolic process (GO:…	catalytic activity (GO:0003824)|estradiol 17-beta-dehydrogenase activity (GO:0004303)|molecular_function (GO:0003674)|oxidoreductase activity (GO:0016491)|oxidoreductase activity, acting on CH-OH group of donors (GO:0016614)|oxidoreductase activity, acting on the CH-OH group of donors, NAD or NADP as acceptor (GO:0016616)|steroid dehydrogenase activity (GO:0016229)|steroid dehydrogenase activity,…	cellular anatomical entity (GO:0110165)|cellular_component (GO:0005575)|cytoplasm (GO:0005737)|endomembrane system (GO:0012505)|endoplasmic reticulum (GO:0005783)|intracellular anatomical structure (GO:0005622)|intracellular membrane-bounded organelle (GO:0043231)|intracellular non-membrane-bounded organelle (GO:0043232)|intracellular organelle (GO:0043229)|lipid droplet (GO:0005811)|membrane-bou…	chr5	chr5:103989764-104021796-				k1	0.413962	0.195308	0.208414	0.13651
Gm47547	predicted gene, 47547				chr14					k1	0.440183	0.198809	0.130064	0.120685
Rnaset2a	ribonuclease T2A	aromatic compound catabolic process (GO:0019439)|biological_process (GO:0008150)|catabolic process (GO:0009056)|cellular aromatic compound metabolic process (GO:0006725)|cellular catabolic process (GO:0044248)|cellular macromolecule catabolic process (GO:0044265)|cellular macromolecule metabolic process (GO:0044260)|cellular metabolic process (GO:0044237)|cellular nitrogen compound catabolic proc…	catalytic activity (GO:0003824)|catalytic activity, acting on RNA (GO:0140098)|endonuclease activity (GO:0004519)|endoribonuclease activity (GO:0004521)|hydrolase activity (GO:0016787)|hydrolase activity, acting on ester bonds (GO:0016788)|molecular_function (GO:0003674)|nuclease activity (GO:0004518)|ribonuclease activity (GO:0004540)	cellular anatomical entity (GO:0110165)|cellular_component (GO:0005575)|cytoplasm (GO:0005737)|endomembrane system (GO:0012505)|endoplasmic reticulum (GO:0005783)|endoplasmic reticulum lumen (GO:0005788)|extracellular region (GO:0005576)|extracellular space (GO:0005615)|intracellular anatomical structure (GO:0005622)|intracellular membrane-bounded organelle (GO:0043231)|intracellular organelle (G…	chr17	chr17:8128579-8147787-|chr17:8128579-8148246-				k1	0.626173	0.338615	0.26814	0.204762
6430710C18Rik	RIKEN cDNA 6430710C18 gene	biological_process (GO:0008150)	molecular_function (GO:0003674)	cellular_component (GO:0005575)	chr2	chr2:72745845-72813717-|chr2:72784680-72813717-				k1	0.331683	0.131241	0.0854891	0.0655989
Slc38a2	solute carrier family 38, member 2	alanine transport (GO:0032328)|amino-acid betaine transport (GO:0015838)|amino acid transmembrane transport (GO:0003333)|amino acid transport (GO:0006865)|anion transmembrane transport (GO:0098656)|anion transport (GO:0006820)|biological regulation (GO:0065007)|biological_process (GO:0008150)|carboxylic acid transmembrane transport (GO:1905039)|carboxylic acid transport (GO:0046942)|cation transp…	active ion transmembrane transporter activity (GO:0022853)|active transmembrane transporter activity (GO:0022804)|amino acid transmembrane transporter activity (GO:0015171)|amino acid:cation symporter activity (GO:0005416)|amino acid:sodium symporter activity (GO:0005283)|anion transmembrane transporter activity (GO:0008509)|carboxylic acid transmembrane transporter activity (GO:0046943)|cation t…	axon (GO:0030424)|brush border (GO:0005903)|cell body (GO:0044297)|cell periphery (GO:0071944)|cell projection (GO:0042995)|cellular anatomical entity (GO:0110165)|cellular_component (GO:0005575)|cluster of actin-based cell projections (GO:0098862)|cytoplasm (GO:0005737)|dendrite (GO:0030425)|dendritic tree (GO:0097447)|integral component of membrane (GO:0016021)|integral component of plasma memb…	chr15	chr15:96687391-96699728-		mmu04724 Glutamatergic synapse|mmu04727 GABAergic synapse|mmu04974 Protein digestion and absorption	Endochondral ossification (WP1270)	k1	0.952041	0.691027	0.727311	0.619284
Plaat3	phospholipase A and acyltransferase 3	acylglycerol metabolic process (GO:0006639)|adipose tissue development (GO:0060612)|anatomical structure development (GO:0048856)|animal organ development (GO:0048513)|biological process involved in interspecies interaction between organisms (GO:0044419)|biological regulation (GO:0065007)|biological_process (GO:0008150)|biosynthetic process (GO:0009058)|catabolic process (GO:0009056)|cell cycle (…	1-acyl-2-lysophosphatidylserine acylhydrolase activity (GO:0052740)|carboxylic ester hydrolase activity (GO:0052689)|catalytic activity (GO:0003824)|hydrolase activity (GO:0016787)|hydrolase activity, acting on ester bonds (GO:0016788)|lipase activity (GO:0016298)|molecular_function (GO:0003674)|N-acyltransferase activity (GO:0016410)|phosphatidylserine 1-acylhydrolase activity (GO:0052739)|phosp…	cell periphery (GO:0071944)|cellular anatomical entity (GO:0110165)|cellular_component (GO:0005575)|cytoplasm (GO:0005737)|endomembrane system (GO:0012505)|endoplasmic reticulum (GO:0005783)|integral component of membrane (GO:0016021)|intracellular anatomical structure (GO:0005622)|intracellular membrane-bounded organelle (GO:0043231)|intracellular organelle (GO:0043229)|intrinsic component of me…	chr19	chr19:7557458-7588545+|chr19:7557484-7588545+		mmu00564 Glycerophospholipid metabolism|mmu00565 Ether lipid metabolism|mmu00590 Arachidonic acid metabolism|mmu00591 Linoleic acid metabolism|mmu00592 alpha-Linolenic acid metabolism|mmu01100 Metabolic pathways|mmu04014 Ras signaling pathway|mmu04923 Regulation of lipolysis in adipocytes		k1	0.697094	0.476293	0.205979	0.295729
St3gal5	ST3 beta-galactoside alpha-2,3-sialyltransferase 5	biological_process (GO:0008150)|biosynthetic process (GO:0009058)|carbohydrate derivative biosynthetic process (GO:1901137)|carbohydrate derivative metabolic process (GO:1901135)|cellular biosynthetic process (GO:0044249)|cellular macromolecule biosynthetic process (GO:0034645)|cellular macromolecule metabolic process (GO:0044260)|cellular metabolic process (GO:0044237)|cellular process (GO:00099…	catalytic activity (GO:0003824)|lactosylceramide alpha-2,3-sialyltransferase activity (GO:0047291)|molecular_function (GO:0003674)|sialyltransferase activity (GO:0008373)|transferase activity (GO:0016740)|transferase activity, transferring glycosyl groups (GO:0016757)	cellular anatomical entity (GO:0110165)|cellular_component (GO:0005575)|cytoplasm (GO:0005737)|endomembrane system (GO:0012505)|Golgi apparatus (GO:0005794)|integral component of membrane (GO:0016021)|intracellular anatomical structure (GO:0005622)|intracellular membrane-bounded organelle (GO:0043231)|intracellular organelle (GO:0043229)|intrinsic component of membrane (GO:0031224)|membrane-bound…	chr6	chr6:72097607-72154570+		mmu00604 Glycosphingolipid biosynthesis - ganglio series|mmu01100 Metabolic pathways		k1	1.00139	0.739339	0.609417	0.606612
Trps1	transcriptional repressor GATA binding 1	anatomical structure development (GO:0048856)|animal organ development (GO:0048513)|apoptotic process (GO:0006915)|apoptotic signaling pathway (GO:0097190)|aromatic compound biosynthetic process (GO:0019438)|biological regulation (GO:0065007)|biological_process (GO:0008150)|biosynthetic process (GO:0009058)|cartilage development (GO:0051216)|cell communication (GO:0007154)|cell death (GO:0008219)…	binding (GO:0005488)|cation binding (GO:0043169)|DNA-binding transcription factor activity (GO:0003700)|DNA-binding transcription factor activity, RNA polymerase II-specific (GO:0000981)|DNA-binding transcription repressor activity (GO:0001217)|DNA-binding transcription repressor activity, RNA polymerase II-specific (GO:0001227)|DNA binding (GO:0003677)|double-stranded DNA binding (GO:0003690)|he…	cellular anatomical entity (GO:0110165)|cellular_component (GO:0005575)|chromatin (GO:0000785)|chromosome (GO:0005694)|intracellular anatomical structure (GO:0005622)|intracellular membrane-bounded organelle (GO:0043231)|intracellular non-membrane-bounded organelle (GO:0043232)|intracellular organelle (GO:0043229)|intracellular organelle lumen (GO:0070013)|membrane-bounded organelle (GO:0043227)|…	chr15	chr15:50654758-50889049-|chr15:50654758-50890041-				k1	0.242047	0.0958941	0.101144	0.0661871
Rgs22	regulator of G-protein signalling 22	biological regulation (GO:0065007)|biological_process (GO:0008150)|cell communication (GO:0007154)|cellular process (GO:0009987)|cellular response to stimulus (GO:0051716)|negative regulation of biological process (GO:0048519)|negative regulation of cell communication (GO:0010648)|negative regulation of cellular process (GO:0048523)|negative regulation of response to stimulus (GO:0048585)|negativ…	binding (GO:0005488)|G-protein alpha-subunit binding (GO:0001965)|molecular_function (GO:0003674)|protein binding (GO:0005515)	actin cytoskeleton (GO:0015629)|cellular anatomical entity (GO:0110165)|cellular_component (GO:0005575)|cytoplasm (GO:0005737)|cytoskeleton (GO:0005856)|cytosol (GO:0005829)|fibrillar center (GO:0001650)|intracellular anatomical structure (GO:0005622)|intracellular membrane-bounded organelle (GO:0043231)|intracellular non-membrane-bounded organelle (GO:0043232)|intracellular organelle (GO:0043229…	chr15	chr15:36009476-36140400-	chr15|chr15q|chr15qB3|chr15qB3.1			k1	0.17335	0.0394738	0.016538	0.0465311
Cthrc1	collagen triple helix repeat containing 1	anatomical structure development (GO:0048856)|anatomical structure formation involved in morphogenesis (GO:0048646)|anatomical structure morphogenesis (GO:0009653)|animal organ development (GO:0048513)|animal organ morphogenesis (GO:0009887)|biological regulation (GO:0065007)|biological_process (GO:0008150)|bone remodeling (GO:0046849)|canonical Wnt signaling pathway (GO:0060070)|cell-cell signal…	binding (GO:0005488)|frizzled binding (GO:0005109)|G protein-coupled receptor binding (GO:0001664)|molecular_function (GO:0003674)|protein binding (GO:0005515)|signaling receptor binding (GO:0005102)|Wnt-protein binding (GO:0017147)	cell periphery (GO:0071944)|cellular anatomical entity (GO:0110165)|cellular_component (GO:0005575)|collagen trimer (GO:0005581)|cytoplasm (GO:0005737)|external encapsulating structure (GO:0030312)|extracellular matrix (GO:0031012)|extracellular region (GO:0005576)|extracellular space (GO:0005615)|intracellular anatomical structure (GO:0005622)|protein-containing complex (GO:0032991)	chr15	chr15:39076931-39087121+	chr15|chr15q|chr15qB3|chr15qB3.1			k1	0.197292	0.0463001	0.0335808	0.122735
Sptlc2	serine palmitoyltransferase, long chain base subunit 2	adipose tissue development (GO:0060612)|alcohol biosynthetic process (GO:0046165)|alcohol metabolic process (GO:0006066)|amide biosynthetic process (GO:0043604)|anatomical structure development (GO:0048856)|animal organ development (GO:0048513)|autophagy (GO:0006914)|biological regulation (GO:0065007)|biological_process (GO:0008150)|biosynthetic process (GO:0009058)|catabolic process (GO:0009056)…	anion binding (GO:0043168)|binding (GO:0005488)|C-acyltransferase activity (GO:0016408)|C-palmitoyltransferase activity (GO:0016454)|catalytic activity (GO:0003824)|heterocyclic compound binding (GO:1901363)|ion binding (GO:0043167)|molecular_function (GO:0003674)|organic cyclic compound binding (GO:0097159)|palmitoyltransferase activity (GO:0016409)|pyridoxal phosphate binding (GO:0030170)|serin…	catalytic complex (GO:1902494)|cellular anatomical entity (GO:0110165)|cellular_component (GO:0005575)|cytoplasm (GO:0005737)|endomembrane system (GO:0012505)|endoplasmic reticulum (GO:0005783)|endoplasmic reticulum membrane (GO:0005789)|endoplasmic reticulum palmitoyltransferase complex (GO:0031211)|endoplasmic reticulum protein-containing complex (GO:0140534)|endoplasmic reticulum subcompartmen…	chr12	chr12:87305057-87388355-		mmu00600 Sphingolipid metabolism|mmu01100 Metabolic pathways|mmu04071 Sphingolipid signaling pathway	Sphingolipid metabolism (integrated pathway) (WP4690)|Sphingolipid metabolism overview (WP4344)	k1	0.556992	0.345585	0.296329	0.191501
Gm50321	-	-	-	-	-	-	-	-	-	k1	0.475184	0.283164	0.228951	0.145356
Uchl1	ubiquitin carboxy-terminal hydrolase L1	adult behavior (GO:0030534)|adult locomotory behavior (GO:0008344)|adult walking behavior (GO:0007628)|anatomical structure development (GO:0048856)|anatomical structure morphogenesis (GO:0009653)|axo-dendritic transport (GO:0008088)|axon development (GO:0061564)|axon target recognition (GO:0007412)|axonal transport (GO:0098930)|axonal transport of mitochondrion (GO:0019896)|axonogenesis (GO:0007…	adrenergic receptor binding (GO:0031690)|alpha-2A adrenergic receptor binding (GO:0031694)|binding (GO:0005488)|catalytic activity (GO:0003824)|catalytic activity, acting on a protein (GO:0140096)|cysteine-type endopeptidase activity (GO:0004197)|cysteine-type peptidase activity (GO:0008234)|endopeptidase activity (GO:0004175)|enzyme binding (GO:0019899)|G protein-coupled receptor binding (GO:000…	axon (GO:0030424)|cell body (GO:0044297)|cell periphery (GO:0071944)|cell projection (GO:0042995)|cellular anatomical entity (GO:0110165)|cellular_component (GO:0005575)|cytoplasm (GO:0005737)|cytosol (GO:0005829)|endomembrane system (GO:0012505)|endoplasmic reticulum (GO:0005783)|intracellular anatomical structure (GO:0005622)|intracellular membrane-bounded organelle (GO:0043231)|intracellular o…	chr5	chr5:66676120-66687234+	chr5|chr5q|chr5qC3|chr5qC3.1	mmu05012 Parkinson disease|mmu05022 Pathways of neurodegeneration - multiple diseases	Parkinson's disease (WP3638)|Proteasome degradation (WP519)|Protein-protein interactions in podocytes (WP2309)|Protein-protein interactions in the podocyte (WP2310)	k1	0.187373	0.055005	0.108312	0.0973241
Epha7	Eph receptor A7	anatomical structure development (GO:0048856)|anatomical structure morphogenesis (GO:0009653)|animal organ development (GO:0048513)|apoptotic process (GO:0006915)|axon development (GO:0061564)|axon guidance (GO:0007411)|axonogenesis (GO:0007409)|biological adhesion (GO:0022610)|biological regulation (GO:0065007)|biological_process (GO:0008150)|brain development (GO:0007420)|branching morphogenesi…	adenyl nucleotide binding (GO:0030554)|adenyl ribonucleotide binding (GO:0032559)|anion binding (GO:0043168)|ATP binding (GO:0005524)|axon guidance receptor activity (GO:0008046)|binding (GO:0005488)|carbohydrate derivative binding (GO:0097367)|catalytic activity (GO:0003824)|catalytic activity, acting on a protein (GO:0140096)|chemorepellent activity (GO:0045499)|ephrin receptor activity (GO:000…	asymmetric synapse (GO:0032279)|cell body (GO:0044297)|cell junction (GO:0030054)|cell periphery (GO:0071944)|cell projection (GO:0042995)|cellular anatomical entity (GO:0110165)|cellular_component (GO:0005575)|dendrite (GO:0030425)|dendritic tree (GO:0097447)|glutamatergic synapse (GO:0098978)|hippocampal mossy fiber to CA3 synapse (GO:0098686)|integral component of membrane (GO:0016021)|integra…	chr4	chr4:28813130-28967503+|chr4:28813144-28947453+		mmu04360 Axon guidance		k1	0.255694	0.109686	0.0857927	0.0595882
Tph2	tryptophan hydroxylase 2	alpha-amino acid metabolic process (GO:1901605)|amine metabolic process (GO:0009308)|ammonium ion metabolic process (GO:0097164)|aromatic amino acid family metabolic process (GO:0009072)|aromatic compound biosynthetic process (GO:0019438)|biological_process (GO:0008150)|biosynthetic process (GO:0009058)|carboxylic acid metabolic process (GO:0019752)|cellular amine metabolic process (GO:0044106)|c…	binding (GO:0005488)|catalytic activity (GO:0003824)|cation binding (GO:0043169)|ion binding (GO:0043167)|iron ion binding (GO:0005506)|metal ion binding (GO:0046872)|molecular_function (GO:0003674)|monooxygenase activity (GO:0004497)|oxidoreductase activity (GO:0016491)|oxidoreductase activity, acting on paired donors, with incorporation or reduction of molecular oxygen (GO:0016705)|oxidoreducta…	cell projection (GO:0042995)|cellular anatomical entity (GO:0110165)|cellular_component (GO:0005575)|neuron projection (GO:0043005)|plasma membrane bounded cell projection (GO:0120025)	chr10	chr10:115078640-115185022-		mmu00380 Tryptophan metabolism|mmu00790 Folate biosynthesis|mmu01100 Metabolic pathways|mmu04726 Serotonergic synapse	SIDS susceptibility pathways (WP1266)	k1	0.146257	0.0101462	0.00498315	0.00810254
Selenbp1	selenium binding protein 1	amide transport (GO:0042886)|anion transport (GO:0006820)|biological_process (GO:0008150)|brown fat cell differentiation (GO:0050873)|cell differentiation (GO:0030154)|cellular developmental process (GO:0048869)|cellular process (GO:0009987)|developmental process (GO:0032502)|establishment of localization (GO:0051234)|establishment of protein localization (GO:0045184)|fat cell differentiation (GO…	binding (GO:0005488)|catalytic activity (GO:0003824)|methanethiol oxidase activity (GO:0018549)|molecular_function (GO:0003674)|oxidoreductase activity (GO:0016491)|oxidoreductase activity, acting on a sulfur group of donors (GO:0016667)|oxidoreductase activity, acting on a sulfur group of donors, oxygen as acceptor (GO:0016670)|selenium binding (GO:0008430)	cellular anatomical entity (GO:0110165)|cellular_component (GO:0005575)|cytoplasm (GO:0005737)|fibrillar center (GO:0001650)|intracellular anatomical structure (GO:0005622)|intracellular membrane-bounded organelle (GO:0043231)|intracellular non-membrane-bounded organelle (GO:0043232)|intracellular organelle (GO:0043229)|intracellular organelle lumen (GO:0070013)|membrane-bounded organelle (GO:004…	chr3	chr3:94933082-94944758+	chr3|chr3q|chr3qF2|chr3qF2.1	mmu00920 Sulfur metabolism|mmu01100 Metabolic pathways	Selenium metabolism / selenoproteins (WP108)	k1	0.879525	0.610297	0.441954	0.373444
Pank3	pantothenate kinase 3	aromatic compound biosynthetic process (GO:0019438)|biological_process (GO:0008150)|biosynthetic process (GO:0009058)|carbohydrate derivative biosynthetic process (GO:1901137)|carbohydrate derivative metabolic process (GO:1901135)|cellular aromatic compound metabolic process (GO:0006725)|cellular biosynthetic process (GO:0044249)|cellular metabolic process (GO:0044237)|cellular nitrogen compound …	acetyl-CoA binding (GO:1905502)|acyl-CoA binding (GO:0120227)|adenyl nucleotide binding (GO:0030554)|adenyl ribonucleotide binding (GO:0032559)|amide binding (GO:0033218)|anion binding (GO:0043168)|ATP binding (GO:0005524)|binding (GO:0005488)|carbohydrate derivative binding (GO:0097367)|catalytic activity (GO:0003824)|heterocyclic compound binding (GO:1901363)|identical protein binding (GO:00428…	cellular anatomical entity (GO:0110165)|cellular_component (GO:0005575)|cytoplasm (GO:0005737)|cytosol (GO:0005829)|intracellular anatomical structure (GO:0005622)|intracellular membrane-bounded organelle (GO:0043231)|intracellular organelle (GO:0043229)|membrane-bounded organelle (GO:0043227)|nucleus (GO:0005634)|organelle (GO:0043226)	chr11	chr11:35769494-35791285+		mmu00770 Pantothenate and CoA biosynthesis|mmu01100 Metabolic pathways|mmu01240 Biosynthesis of cofactors		k1	0.276118	0.129203	0.120274	0.143766
Slc39a10	solute carrier family 39 (zinc transporter), member 10	activation of immune response (GO:0002253)|antigen receptor-mediated signaling pathway (GO:0050851)|apoptotic process (GO:0006915)|B cell activation (GO:0042113)|B cell apoptotic process (GO:0001783)|B cell proliferation (GO:0042100)|B cell receptor signaling pathway (GO:0050853)|biological regulation (GO:0065007)|biological_process (GO:0008150)|cation homeostasis (GO:0055080)|cation transmembran…	cation transmembrane transporter activity (GO:0008324)|inorganic cation transmembrane transporter activity (GO:0022890)|inorganic molecular entity transmembrane transporter activity (GO:0015318)|ion transmembrane transporter activity (GO:0015075)|metal ion transmembrane transporter activity (GO:0046873)|molecular_function (GO:0003674)|transition metal ion transmembrane transporter activity (GO:00…	cell periphery (GO:0071944)|cellular anatomical entity (GO:0110165)|cellular_component (GO:0005575)|integral component of membrane (GO:0016021)|integral component of plasma membrane (GO:0005887)|intrinsic component of membrane (GO:0031224)|intrinsic component of plasma membrane (GO:0031226)|membrane (GO:0016020)|plasma membrane (GO:0005886)	chr1	chr1:46807543-46853618-|chr1:46807543-46925776-	chr1|chr1q|chr1qC1|chr1qC1.1	mmu05010 Alzheimer disease|mmu05012 Parkinson disease		k1	0.664236	0.414312	0.295018	0.498398
Gm10138	predicted gene 10138				chr1					k1	0.246612	0.102747	0.0814571	0.145501
Nap1l1	nucleosome assembly protein 1-like 1	anatomical structure development (GO:0048856)|biological regulation (GO:0065007)|biological_process (GO:0008150)|cell development (GO:0048468)|cell differentiation (GO:0030154)|cell population proliferation (GO:0008283)|cellular component assembly (GO:0022607)|cellular component biogenesis (GO:0044085)|cellular component organization (GO:0016043)|cellular component organization or biogenesis (GO:…	binding (GO:0005488)|chromatin binding (GO:0003682)|enzyme binding (GO:0019899)|histone binding (GO:0042393)|kinase binding (GO:0019900)|molecular_function (GO:0003674)|protein binding (GO:0005515)	cell projection (GO:0042995)|cellular anatomical entity (GO:0110165)|cellular_component (GO:0005575)|chromatin (GO:0000785)|chromosome (GO:0005694)|cytoplasm (GO:0005737)|intracellular anatomical structure (GO:0005622)|intracellular membrane-bounded organelle (GO:0043231)|intracellular non-membrane-bounded organelle (GO:0043232)|intracellular organelle (GO:0043229)|membrane-bounded organelle (GO:…	chr10	chr10:111473226-111498150+				k1	1.32902	1.1449	1.13424	1.13839
Tpm2	tropomyosin 2, beta	actin cytoskeleton organization (GO:0030036)|actin filament-based process (GO:0030029)|actin filament organization (GO:0007015)|biological_process (GO:0008150)|cellular component organization (GO:0016043)|cellular component organization or biogenesis (GO:0071840)|cellular process (GO:0009987)|cytoskeleton organization (GO:0007010)|multicellular organismal process (GO:0032501)|muscle contraction (…	actin binding (GO:0003779)|actin filament binding (GO:0051015)|binding (GO:0005488)|cytoskeletal protein binding (GO:0008092)|identical protein binding (GO:0042802)|molecular_function (GO:0003674)|protein-containing complex binding (GO:0044877)|protein binding (GO:0005515)|protein dimerization activity (GO:0046983)|protein heterodimerization activity (GO:0046982)|protein homodimerization activity…	actin cytoskeleton (GO:0015629)|actin filament (GO:0005884)|cellular anatomical entity (GO:0110165)|cellular_component (GO:0005575)|contractile fiber (GO:0043292)|cytoplasm (GO:0005737)|cytoskeleton (GO:0005856)|intracellular anatomical structure (GO:0005622)|intracellular non-membrane-bounded organelle (GO:0043232)|intracellular organelle (GO:0043229)|muscle thin filament tropomyosin (GO:0005862…	chr4	chr4:43513725-43523554-		mmu04260 Cardiac muscle contraction|mmu04261 Adrenergic signaling in cardiomyocytes|mmu05410 Hypertrophic cardiomyopathy|mmu05414 Dilated cardiomyopathy	Striated muscle contraction (WP216)	k1	0.226197	0.0818065	0.084194	0.0820914
Bcl2	B cell leukemia/lymphoma 2	actin cytoskeleton organization (GO:0030036)|actin filament-based process (GO:0030029)|actin filament organization (GO:0007015)|activation of immune response (GO:0002253)|aging (GO:0007568)|alpha-beta T cell activation (GO:0046631)|alpha-beta T cell differentiation (GO:0046632)|alpha-beta T cell lineage commitment (GO:0002363)|anatomical structure development (GO:0048856)|anatomical structure hom…	BH domain binding (GO:0051400)|BH3 domain binding (GO:0051434)|binding (GO:0005488)|channel activity (GO:0015267)|channel inhibitor activity (GO:0016248)|channel regulator activity (GO:0016247)|death domain binding (GO:0070513)|DNA-binding transcription factor binding (GO:0140297)|enzyme binding (GO:0019899)|identical protein binding (GO:0042802)|molecular function regulator (GO:0098772)|molecula…	bounding membrane of organelle (GO:0098588)|cellular anatomical entity (GO:0110165)|cellular_component (GO:0005575)|cytoplasm (GO:0005737)|cytosol (GO:0005829)|endomembrane system (GO:0012505)|endoplasmic reticulum (GO:0005783)|endoplasmic reticulum membrane (GO:0005789)|endoplasmic reticulum subcompartment (GO:0098827)|envelope (GO:0031975)|integral component of membrane (GO:0016021)|intracellul…	chr1	chr1:106538175-106714290-|chr1:106712164-106714290-	chr1|chr1q|chr1qE2|chr1qE2.1	mmu01521 EGFR tyrosine kinase inhibitor resistance|mmu01522 Endocrine resistance|mmu01524 Platinum drug resistance|mmu04064 NF-kappa B signaling pathway|mmu04066 HIF-1 signaling pathway|mmu04071 Sphingolipid signaling pathway|mmu04115 p53 signaling pathway|mmu04140 Autophagy - animal|mmu04141 Protein processing in endoplasmic reticulum|mmu04151 PI3K-Akt signaling pathway|mmu04210 Apoptosis|mmu042…	Apoptosis (WP1254)|B cell receptor signaling pathway (WP274)|BDNF pathway (WP2152)|Dysregulated miRNA targeting in insulin/PI3K-AKT signaling (WP3855)|Estrogen signaling (WP1244)|FAS pathway and stress induction of HSP regulation (WP571)|Focal adhesion (WP85)|IL-2 signaling pathway (WP450)|IL-3 signaling pathway (WP373)|Na/K-ATPase/Src signaling (WP5051)|Oxidative damage response (WP1496)|Protein…	k1	0.295203	0.148345	0.216895	0.147049
Cul4b	cullin 4B	anatomical structure development (GO:0048856)|biological regulation (GO:0065007)|biological_process (GO:0008150)|catabolic process (GO:0009056)|cell cycle (GO:0007049)|cell cycle G1/S phase transition (GO:0044843)|cell cycle phase transition (GO:0044770)|cell cycle process (GO:0022402)|cell development (GO:0048468)|cell differentiation (GO:0030154)|cell projection organization (GO:0030030)|cellul…	binding (GO:0005488)|catalytic activity (GO:0003824)|catalytic activity, acting on a protein (GO:0140096)|damaged DNA binding (GO:0003684)|DNA binding (GO:0003677)|enzyme binding (GO:0019899)|heterocyclic compound binding (GO:1901363)|molecular_function (GO:0003674)|nucleic acid binding (GO:0003676)|organic cyclic compound binding (GO:0097159)|protein binding (GO:0005515)|transferase activity (GO…	catalytic complex (GO:1902494)|cellular anatomical entity (GO:0110165)|cellular_component (GO:0005575)|Cul4-RING E3 ubiquitin ligase complex (GO:0080008)|Cul4B-RING E3 ubiquitin ligase complex (GO:0031465)|cullin-RING ubiquitin ligase complex (GO:0031461)|cytoplasm (GO:0005737)|cytosol (GO:0005829)|intracellular anatomical structure (GO:0005622)|intracellular membrane-bounded organelle (GO:004323…	chrX	chrX:38531620-38576196-	chrX|chrXq|chrXqA3|chrXqA3.3	mmu03420 Nucleotide excision repair|mmu04120 Ubiquitin mediated proteolysis|mmu05170 Human immunodeficiency virus 1 infection		k1	1.03692	0.788238	0.769532	0.68142
Mccc1	methylcrotonoyl-Coenzyme A carboxylase 1 (alpha)		adenyl nucleotide binding (GO:0030554)|adenyl ribonucleotide binding (GO:0032559)|anion binding (GO:0043168)|ATP binding (GO:0005524)|binding (GO:0005488)|carbohydrate derivative binding (GO:0097367)|catalytic activity (GO:0003824)|cation binding (GO:0043169)|CoA carboxylase activity (GO:0016421)|heterocyclic compound binding (GO:1901363)|ion binding (GO:0043167)|ligase activity (GO:0016874)|liga…	3-methylcrotonyl-CoA carboxylase complex, mitochondrial (GO:0002169)|catalytic complex (GO:1902494)|cellular anatomical entity (GO:0110165)|cellular_component (GO:0005575)|cytoplasm (GO:0005737)|envelope (GO:0031975)|intracellular anatomical structure (GO:0005622)|intracellular membrane-bounded organelle (GO:0043231)|intracellular organelle (GO:0043229)|intracellular organelle lumen (GO:0070013)|…	chr3	chr3:35959305-36000678-		mmu00280 Valine, leucine and isoleucine degradation|mmu01100 Metabolic pathways	Amino acid metabolism (WP662)	k1	0.251151	0.109333	0.132676	0.070259
Krt18	keratin 18	amide transport (GO:0042886)|anion transport (GO:0006820)|apoptotic process (GO:0006915)|apoptotic signaling pathway (GO:0097190)|biological regulation (GO:0065007)|biological_process (GO:0008150)|cell communication (GO:0007154)|cell death (GO:0008219)|cell surface receptor signaling pathway (GO:0007166)|cellular component organization (GO:0016043)|cellular component organization or biogenesis (G…	binding (GO:0005488)|molecular_function (GO:0003674)|protein binding (GO:0005515)|scaffold protein binding (GO:0097110)|structural molecule activity (GO:0005198)	cell periphery (GO:0071944)|cell surface (GO:0009986)|cellular anatomical entity (GO:0110165)|cellular_component (GO:0005575)|centriolar satellite (GO:0034451)|centrosome (GO:0005813)|cytoplasm (GO:0005737)|cytoskeleton (GO:0005856)|cytosol (GO:0005829)|external side of plasma membrane (GO:0009897)|extracellular region (GO:0005576)|extracellular space (GO:0005615)|intermediate filament (GO:000588…	chr15	chr15:102028215-102032026+		mmu04915 Estrogen signaling pathway|mmu05150 Staphylococcus aureus infection	EGFR1 signaling pathway (WP572)	k1	0.420205	0.246674	0.220804	0.318328
Tmem171	transmembrane protein 171	biological_process (GO:0008150)	molecular_function (GO:0003674)	cellular anatomical entity (GO:0110165)|cellular_component (GO:0005575)|integral component of membrane (GO:0016021)|intrinsic component of membrane (GO:0031224)|membrane (GO:0016020)	chr13	chr13:98686237-98694831-|chr13:98686237-98694842-				k1	0.234103	0.092807	0.0557995	0.00677415
Maoa	monoamine oxidase A	amine catabolic process (GO:0009310)|amine metabolic process (GO:0009308)|ammonium ion metabolic process (GO:0097164)|aromatic compound catabolic process (GO:0019439)|biological regulation (GO:0065007)|biological_process (GO:0008150)|catabolic process (GO:0009056)|catechol-containing compound catabolic process (GO:0019614)|catechol-containing compound metabolic process (GO:0009712)|catecholamine …	amine binding (GO:0043176)|anion binding (GO:0043168)|binding (GO:0005488)|catalytic activity (GO:0003824)|cation binding (GO:0043169)|flavin adenine dinucleotide binding (GO:0050660)|heterocyclic compound binding (GO:1901363)|ion binding (GO:0043167)|molecular_function (GO:0003674)|nucleoside phosphate binding (GO:1901265)|nucleotide binding (GO:0000166)|organic cyclic compound binding (GO:00971…	bounding membrane of organelle (GO:0098588)|cellular anatomical entity (GO:0110165)|cellular_component (GO:0005575)|cytoplasm (GO:0005737)|cytosol (GO:0005829)|envelope (GO:0031975)|integral component of membrane (GO:0016021)|intracellular anatomical structure (GO:0005622)|intracellular membrane-bounded organelle (GO:0043231)|intracellular organelle (GO:0043229)|intrinsic component of membrane (G…	chrX	chrX:16619697-16687812+	chrX|chrXq|chrXqA1|chrXqA1.2	mmu00260 Glycine, serine and threonine metabolism|mmu00330 Arginine and proline metabolism|mmu00340 Histidine metabolism|mmu00350 Tyrosine metabolism|mmu00360 Phenylalanine metabolism|mmu00380 Tryptophan metabolism|mmu00982 Drug metabolism - cytochrome P450|mmu01100 Metabolic pathways|mmu04726 Serotonergic synapse|mmu04728 Dopaminergic synapse|mmu05012 Parkinson disease|mmu05030 Cocaine addiction…	Amino acid metabolism (WP662)|Biogenic amine synthesis (WP522)|Oxidative stress response (WP412)|SIDS susceptibility pathways (WP1266)	k1	0.349442	0.183973	0.169156	0.136024
Gm10638	predicted gene 10638				chr8	chr8:86745698-86747060+				k1	0.409324	0.231649	0.206148	0.180913
Wapl	WAPL cohesin release factor	biological regulation (GO:0065007)|biological_process (GO:0008150)|biosynthetic process (GO:0009058)|cell cycle (GO:0007049)|cell cycle process (GO:0022402)|cell division (GO:0051301)|cell population proliferation (GO:0008283)|cellular biosynthetic process (GO:0044249)|cellular component organization (GO:0016043)|cellular component organization or biogenesis (GO:0071840)|cellular localization (GO…	molecular_function (GO:0003674)	cellular anatomical entity (GO:0110165)|cellular_component (GO:0005575)|centrosome (GO:0005813)|chromatin (GO:0000785)|chromosome (GO:0005694)|condensed chromosome (GO:0000793)|condensed nuclear chromosome (GO:0000794)|cytoplasm (GO:0005737)|cytoskeleton (GO:0005856)|cytosol (GO:0005829)|endomembrane system (GO:0012505)|extracellular region (GO:0005576)|Golgi apparatus (GO:0005794)|intercellular …	chr14	chr14:34673927-34747983+				k1	0.685232	0.50101	0.513966	0.418909
Gm17092	-	-	-	-	-	-	-	-	-	k1	0.279819	0.132772	0.143569	0.095941
Fam3a	family with sequence similarity 3, member A	antifungal humoral response (GO:0019732)|antifungal innate immune response (GO:0061760)|antimicrobial humoral immune response mediated by antimicrobial peptide (GO:0061844)|antimicrobial humoral response (GO:0019730)|biological process involved in interspecies interaction between organisms (GO:0044419)|biological regulation (GO:0065007)|biological_process (GO:0008150)|biosynthetic process (GO:000…	molecular_function (GO:0003674)	cellular anatomical entity (GO:0110165)|cellular_component (GO:0005575)|extracellular region (GO:0005576)|extracellular space (GO:0005615)	chrX	chrX:74384719-74393274-|chrX:74384741-74393250-	chrX|chrXq|chrXqA7|chrXqA7.3			k1	0.34747	0.193835	0.184716	0.150406
Siglecg	sialic acid binding Ig-like lectin G	adaptive immune response (GO:0002250)|anatomical structure development (GO:0048856)|animal organ development (GO:0048513)|B cell activation (GO:0042113)|B cell proliferation (GO:0042100)|biological adhesion (GO:0022610)|biological process involved in interspecies interaction between organisms (GO:0044419)|biological regulation (GO:0065007)|biological_process (GO:0008150)|calcium-mediated signalin…	anion binding (GO:0043168)|binding (GO:0005488)|carbohydrate binding (GO:0030246)|carbohydrate derivative binding (GO:0097367)|carboxylic acid binding (GO:0031406)|enzyme binding (GO:0019899)|ion binding (GO:0043167)|molecular_function (GO:0003674)|phosphatase binding (GO:0019902)|protein binding (GO:0005515)|protein domain specific binding (GO:0019904)|SH2 domain binding (GO:0042169)|sialic acid…	cell periphery (GO:0071944)|cellular anatomical entity (GO:0110165)|cellular_component (GO:0005575)|integral component of membrane (GO:0016021)|intrinsic component of membrane (GO:0031224)|membrane (GO:0016020)|plasma membrane (GO:0005886)	chr7	chr7:43408238-43418349+|chr7:43408279-43418349+				k1	0.351693	0.189252	0.0692832	0.0196758
Sat1	spermidine/spermine N1-acetyl transferase 1	amine biosynthetic process (GO:0009309)|amine catabolic process (GO:0009310)|amine metabolic process (GO:0009308)|biological regulation (GO:0065007)|biological_process (GO:0008150)|biosynthetic process (GO:0009058)|catabolic process (GO:0009056)|cell population proliferation (GO:0008283)|cellular amine metabolic process (GO:0044106)|cellular biogenic amine biosynthetic process (GO:0042401)|cellul…	acetyltransferase activity (GO:0016407)|binding (GO:0005488)|catalytic activity (GO:0003824)|cation binding (GO:0043169)|diamine N-acetyltransferase activity (GO:0004145)|identical protein binding (GO:0042802)|ion binding (GO:0043167)|molecular_function (GO:0003674)|N-acetyltransferase activity (GO:0008080)|N-acyltransferase activity (GO:0016410)|polyamine binding (GO:0019808)|protein binding (GO…	cellular anatomical entity (GO:0110165)|cellular_component (GO:0005575)|cytoplasm (GO:0005737)|cytosol (GO:0005829)|intracellular anatomical structure (GO:0005622)	chrX	chrX:155213125-155216449-		mmu00330 Arginine and proline metabolism|mmu01100 Metabolic pathways|mmu04216 Ferroptosis	Nucleotide metabolism (WP87)	k1	0.441636	0.252842	0.21555	0.236061
Pik3c2a	phosphatidylinositol-4-phosphate 3-kinase catalytic subunit type 2 alpha	ameboidal-type cell migration (GO:0001667)|anatomical structure development (GO:0048856)|anatomical structure formation involved in morphogenesis (GO:0048646)|anatomical structure morphogenesis (GO:0009653)|angiogenesis (GO:0001525)|autophagosome organization (GO:1905037)|autophagy (GO:0006914)|biological regulation (GO:0065007)|biological_process (GO:0008150)|biosynthetic process (GO:0009058)|bl…	1-phosphatidylinositol-3-kinase activity (GO:0016303)|1-phosphatidylinositol-4-phosphate 3-kinase activity (GO:0035005)|adenyl nucleotide binding (GO:0030554)|adenyl ribonucleotide binding (GO:0032559)|anion binding (GO:0043168)|ATP binding (GO:0005524)|binding (GO:0005488)|carbohydrate derivative binding (GO:0097367)|catalytic activity (GO:0003824)|clathrin binding (GO:0030276)|heterocyclic comp…	catalytic complex (GO:1902494)|cell periphery (GO:0071944)|cellular anatomical entity (GO:0110165)|cellular_component (GO:0005575)|clathrin-coated vesicle (GO:0030136)|coated vesicle (GO:0030135)|cytoplasm (GO:0005737)|cytoplasmic vesicle (GO:0031410)|cytosol (GO:0005829)|endomembrane system (GO:0012505)|extrinsic component of membrane (GO:0019898)|Golgi apparatus (GO:0005794)|Golgi apparatus sub…	chr7	chr7:116337275-116443458-		mmu00562 Inositol phosphate metabolism|mmu01100 Metabolic pathways|mmu04070 Phosphatidylinositol signaling system|mmu05132 Salmonella infection	Focal adhesion: PI3K-Akt-mTOR signaling pathway (WP2841)|Insulin signaling (WP65)|Microglia pathogen phagocytosis pathway (WP3626)|Protein-protein interactions in podocytes (WP2309)|Protein-protein interactions in the podocyte (WP2310)|Regulation of actin cytoskeleton (WP523)	k1	0.464304	0.304043	0.318379	0.255607
Zfand5	zinc finger, AN1-type domain 5	ameboidal-type cell migration (GO:0001667)|anatomical structure development (GO:0048856)|anatomical structure morphogenesis (GO:0009653)|animal organ development (GO:0048513)|animal organ morphogenesis (GO:0009887)|biological regulation (GO:0065007)|biological_process (GO:0008150)|cell communication (GO:0007154)|cell migration (GO:0016477)|cell motility (GO:0048870)|cell surface receptor signalin…	binding (GO:0005488)|cation binding (GO:0043169)|DNA binding (GO:0003677)|heterocyclic compound binding (GO:1901363)|ion binding (GO:0043167)|metal ion binding (GO:0046872)|molecular_function (GO:0003674)|nucleic acid binding (GO:0003676)|organic cyclic compound binding (GO:0097159)|transition metal ion binding (GO:0046914)|zinc ion binding (GO:0008270)	cellular anatomical entity (GO:0110165)|cellular_component (GO:0005575)|cytoplasm (GO:0005737)|intracellular anatomical structure (GO:0005622)	chr19	chr19:21272277-21286840+			TNF-alpha NF-kB signaling pathway (WP246)	k1	0.899119	0.70061	0.635992	0.720039
Ppcs	phosphopantothenoylcysteine synthetase	acetyl-CoA biosynthetic process (GO:0006085)|acetyl-CoA metabolic process (GO:0006084)|acyl-CoA biosynthetic process (GO:0071616)|acyl-CoA metabolic process (GO:0006637)|amide biosynthetic process (GO:0043604)|aromatic compound biosynthetic process (GO:0019438)|biological_process (GO:0008150)|biosynthetic process (GO:0009058)|carbohydrate derivative biosynthetic process (GO:1901137)|carbohydrate …	acid-amino acid ligase activity (GO:0016881)|adenyl nucleotide binding (GO:0030554)|adenyl ribonucleotide binding (GO:0032559)|anion binding (GO:0043168)|ATP binding (GO:0005524)|binding (GO:0005488)|carbohydrate derivative binding (GO:0097367)|catalytic activity (GO:0003824)|heterocyclic compound binding (GO:1901363)|identical protein binding (GO:0042802)|ion binding (GO:0043167)|ligase activity…	cellular anatomical entity (GO:0110165)|cellular_component (GO:0005575)|cytoplasm (GO:0005737)|intracellular anatomical structure (GO:0005622)|intracellular membrane-bounded organelle (GO:0043231)|intracellular organelle (GO:0043229)|membrane-bounded organelle (GO:0043227)|nucleus (GO:0005634)|organelle (GO:0043226)	chr4	chr4:119418526-119422420-	chr4|chr4q|chr4qD2|chr4qD2.1	mmu00770 Pantothenate and CoA biosynthesis|mmu01100 Metabolic pathways|mmu01240 Biosynthesis of cofactors		k1	0.803223	0.578649	0.353203	0.385358
Vav3	vav 3 oncogene	activation of immune response (GO:0002253)|anatomical structure development (GO:0048856)|anatomical structure formation involved in morphogenesis (GO:0048646)|anatomical structure morphogenesis (GO:0009653)|angiogenesis (GO:0001525)|antigen receptor-mediated signaling pathway (GO:0050851)|B cell activation (GO:0042113)|B cell proliferation (GO:0042100)|B cell receptor signaling pathway (GO:005085…	binding (GO:0005488)|cation binding (GO:0043169)|enzyme regulator activity (GO:0030234)|epidermal growth factor receptor binding (GO:0005154)|growth factor receptor binding (GO:0070851)|GTPase regulator activity (GO:0030695)|guanyl-nucleotide exchange factor activity (GO:0005085)|ion binding (GO:0043167)|metal ion binding (GO:0046872)|molecular function regulator (GO:0098772)|molecular_function (…	cell periphery (GO:0071944)|cellular anatomical entity (GO:0110165)|cellular_component (GO:0005575)|cytoplasm (GO:0005737)|immunological synapse (GO:0001772)|intracellular anatomical structure (GO:0005622)|membrane (GO:0016020)|plasma membrane (GO:0005886)	chr3	chr3:109340682-109685694+|chr3:109340760-109685694+|chr3:109574006-109685694+		mmu04015 Rap1 signaling pathway|mmu04024 cAMP signaling pathway|mmu04062 Chemokine signaling pathway|mmu04510 Focal adhesion|mmu04650 Natural killer cell mediated cytotoxicity|mmu04660 T cell receptor signaling pathway|mmu04662 B cell receptor signaling pathway|mmu04664 Fc epsilon RI signaling pathway|mmu04666 Fc gamma R-mediated phagocytosis|mmu04670 Leukocyte transendothelial migration|mmu04810…	Chemokine signaling pathway (WP2292)|EGFR1 signaling pathway (WP572)|Integrin-mediated cell adhesion (WP6)|Microglia pathogen phagocytosis pathway (WP3626)|T cell receptor signaling pathway (WP480)	k1	0.232775	0.105033	0.0546899	0.0294264
Ifrd1	interferon-related developmental regulator 1	anatomical structure development (GO:0048856)|anatomical structure morphogenesis (GO:0009653)|aromatic compound biosynthetic process (GO:0019438)|axon development (GO:0061564)|axon extension (GO:0048675)|axonogenesis (GO:0007409)|biological regulation (GO:0065007)|biological_process (GO:0008150)|biosynthetic process (GO:0009058)|cell development (GO:0048468)|cell differentiation (GO:0030154)|cell…	binding (GO:0005488)|DNA-binding transcription factor binding (GO:0140297)|molecular_function (GO:0003674)|protein binding (GO:0005515)|RNA polymerase II-specific DNA-binding transcription factor binding (GO:0061629)|transcription factor binding (GO:0008134)	cellular anatomical entity (GO:0110165)|cellular_component (GO:0005575)|cytoplasm (GO:0005737)|intracellular anatomical structure (GO:0005622)|intracellular membrane-bounded organelle (GO:0043231)|intracellular organelle (GO:0043229)|membrane-bounded organelle (GO:0043227)|nucleus (GO:0005634)|organelle (GO:0043226)	chr12	chr12:40203128-40223189-			Hypertrophy model (WP202)	k1	0.49193	0.324628	0.217689	0.248005
Asns	asparagine synthetase	alpha-amino acid biosynthetic process (GO:1901607)|alpha-amino acid metabolic process (GO:1901605)|apoptotic process (GO:0006915)|asparagine biosynthetic process (GO:0006529)|asparagine metabolic process (GO:0006528)|aspartate family amino acid biosynthetic process (GO:0009067)|aspartate family amino acid metabolic process (GO:0009066)|biological regulation (GO:0065007)|biological_process (GO:000…	adenyl nucleotide binding (GO:0030554)|adenyl ribonucleotide binding (GO:0032559)|anion binding (GO:0043168)|asparagine synthase (glutamine-hydrolyzing) activity (GO:0004066)|ATP binding (GO:0005524)|binding (GO:0005488)|carbohydrate derivative binding (GO:0097367)|carbon-nitrogen ligase activity, with glutamine as amido-N-donor (GO:0016884)|catalytic activity (GO:0003824)|heterocyclic compound b…	cellular anatomical entity (GO:0110165)|cellular_component (GO:0005575)|cytoplasm (GO:0005737)|cytosol (GO:0005829)|intracellular anatomical structure (GO:0005622)	chr6	chr6:7675164-7693209-		mmu00250 Alanine, aspartate and glutamate metabolism|mmu01100 Metabolic pathways|mmu01230 Biosynthesis of amino acids	Amino acid metabolism (WP662)	k1	0.624159	0.369023	0.253945	0.24736
Trpc7	transient receptor potential cation channel, subfamily C, member 7	biological regulation (GO:0065007)|biological_process (GO:0008150)|calcium ion homeostasis (GO:0055074)|calcium ion transmembrane transport (GO:0070588)|calcium ion transport (GO:0006816)|cation homeostasis (GO:0055080)|cation transmembrane transport (GO:0098655)|cation transport (GO:0006812)|cellular calcium ion homeostasis (GO:0006874)|cellular cation homeostasis (GO:0030003)|cellular chemical …	alcohol binding (GO:0043178)|anion binding (GO:0043168)|binding (GO:0005488)|calcium channel activity (GO:0005262)|calcium ion transmembrane transporter activity (GO:0015085)|cation channel activity (GO:0005261)|cation transmembrane transporter activity (GO:0008324)|channel activity (GO:0015267)|inorganic cation transmembrane transporter activity (GO:0022890)|inorganic molecular entity transmembr…	cation channel complex (GO:0034703)|cell periphery (GO:0071944)|cellular anatomical entity (GO:0110165)|cellular_component (GO:0005575)|cis-Golgi network (GO:0005801)|cytoplasm (GO:0005737)|endomembrane system (GO:0012505)|Golgi apparatus (GO:0005794)|integral component of membrane (GO:0016021)|integral component of plasma membrane (GO:0005887)|intracellular anatomical structure (GO:0005622)|intr…	chr13	chr13:56773097-56895789-				k1	0.383491	0.330051	0.0438775	0.0250877
Snhg1	small nucleolar RNA host gene 1	biological process involved in interspecies interaction between organisms (GO:0044419)|biological_process (GO:0008150)|response to bacterium (GO:0009617)|response to biotic stimulus (GO:0009607)|response to external biotic stimulus (GO:0043207)|response to external stimulus (GO:0009605)|response to other organism (GO:0051707)|response to stimulus (GO:0050896)			chr19	chr19:8723486-8726326+				k1	1.44449	1.36577	0.886632	1.15351
Pnliprp2	pancreatic lipase-related protein 2	acylglycerol catabolic process (GO:0046464)|acylglycerol metabolic process (GO:0006639)|biological process involved in interspecies interaction between organisms (GO:0044419)|biological_process (GO:0008150)|carbohydrate derivative catabolic process (GO:1901136)|carbohydrate derivative metabolic process (GO:1901135)|catabolic process (GO:0009056)|cellular catabolic process (GO:0044248)|cellular de…	1-18:1-2-16:0-monogalactosyldiacylglycerol lipase activity (GO:0102549)|acylglycerol lipase activity (GO:0047372)|binding (GO:0005488)|calcium ion binding (GO:0005509)|carboxylic ester hydrolase activity (GO:0052689)|catalytic activity (GO:0003824)|cation binding (GO:0043169)|galactolipase activity (GO:0047714)|hydrolase activity (GO:0016787)|hydrolase activity, acting on ester bonds (GO:0016788)…	bounding membrane of organelle (GO:0098588)|cellular anatomical entity (GO:0110165)|cellular_component (GO:0005575)|cytoplasm (GO:0005737)|cytoplasmic vesicle (GO:0031410)|cytoplasmic vesicle membrane (GO:0030659)|endomembrane system (GO:0012505)|extracellular region (GO:0005576)|extracellular space (GO:0005615)|intracellular anatomical structure (GO:0005622)|intracellular vesicle (GO:0097708)|me…	chr19	chr19:58759722-58777534+		mmu00561 Glycerolipid metabolism|mmu01100 Metabolic pathways|mmu04972 Pancreatic secretion|mmu04975 Fat digestion and absorption		k1	0.5391	0.395035	0.0189496	0.279147
Pnliprp1	pancreatic lipase related protein 1	biological_process (GO:0008150)|lipid metabolic process (GO:0006629)|metabolic process (GO:0008152)|organic substance metabolic process (GO:0071704)|primary metabolic process (GO:0044238)	binding (GO:0005488)|carboxylic ester hydrolase activity (GO:0052689)|catalytic activity (GO:0003824)|cation binding (GO:0043169)|hydrolase activity (GO:0016787)|hydrolase activity, acting on ester bonds (GO:0016788)|ion binding (GO:0043167)|lipase activity (GO:0016298)|metal ion binding (GO:0046872)|molecular_function (GO:0003674)|triglyceride lipase activity (GO:0004806)	cellular anatomical entity (GO:0110165)|cellular_component (GO:0005575)|extracellular region (GO:0005576)|extracellular space (GO:0005615)	chr19	chr19:58728886-58744169+		mmu00561 Glycerolipid metabolism|mmu01100 Metabolic pathways|mmu04972 Pancreatic secretion|mmu04975 Fat digestion and absorption		k1	0.406057	0.218847	0.042885	0.0670826
Tgm3	transglutaminase 3, E polypeptide	anatomical structure development (GO:0048856)|animal organ development (GO:0048513)|biological_process (GO:0008150)|cell differentiation (GO:0030154)|cell envelope organization (GO:0043163)|cellular component organization (GO:0016043)|cellular component organization or biogenesis (GO:0071840)|cellular developmental process (GO:0048869)|cellular macromolecule metabolic process (GO:0044260)|cellula…	binding (GO:0005488)|calcium ion binding (GO:0005509)|catalytic activity (GO:0003824)|catalytic activity, acting on a protein (GO:0140096)|cation binding (GO:0043169)|ion binding (GO:0043167)|metal ion binding (GO:0046872)|molecular_function (GO:0003674)|protein-glutamine gamma-glutamyltransferase activity (GO:0003810)|structural molecule activity (GO:0005198)|transferase activity (GO:0016740)|tr…	cell periphery (GO:0071944)|cellular anatomical entity (GO:0110165)|cellular_component (GO:0005575)|collagen-containing extracellular matrix (GO:0062023)|cornified envelope (GO:0001533)|cytoplasm (GO:0005737)|cytoplasmic side of membrane (GO:0098562)|cytoplasmic side of plasma membrane (GO:0009898)|external encapsulating structure (GO:0030312)|extracellular matrix (GO:0031012)|extrinsic component…	chr2	chr2:130012339-130050399+				k1	0.50245	0.35629	0.173358	0.214082
Plac1	placental specific protein 1	anatomical structure development (GO:0048856)|animal organ development (GO:0048513)|biological_process (GO:0008150)|chordate embryonic development (GO:0043009)|developmental growth (GO:0048589)|developmental process (GO:0032502)|developmental process involved in reproduction (GO:0003006)|embryo development (GO:0009790)|embryo development ending in birth or egg hatching (GO:0009792)|embryonic orga…	molecular_function (GO:0003674)	cellular anatomical entity (GO:0110165)|cellular_component (GO:0005575)|extracellular region (GO:0005576)	chrX	chrX:53069995-53114405-|chrX:53069995-53240110-				k1	0.477112	0.456453	0.145292	0.271572
Tmem97	transmembrane protein 97	biological regulation (GO:0065007)|biological_process (GO:0008150)|chemical homeostasis (GO:0048878)|cholesterol homeostasis (GO:0042632)|homeostatic process (GO:0042592)|lipid homeostasis (GO:0055088)|regulation of biological quality (GO:0065008)|sterol homeostasis (GO:0055092)	molecular_function (GO:0003674)	cell periphery (GO:0071944)|cellular anatomical entity (GO:0110165)|cellular_component (GO:0005575)|cytoplasm (GO:0005737)|endomembrane system (GO:0012505)|endoplasmic reticulum (GO:0005783)|envelope (GO:0031975)|integral component of membrane (GO:0016021)|intracellular anatomical structure (GO:0005622)|intracellular membrane-bounded organelle (GO:0043231)|intracellular organelle (GO:0043229)|int…	chr11	chr11:78541816-78550735-				k1	0.422618	0.269361	0.191664	0.291241
4933407K13Rik	RIKEN cDNA 4933407K13 gene	biological_process (GO:0008150)	molecular_function (GO:0003674)	cellular_component (GO:0005575)	chrX	chrX:75725457-75764699-	chrX|chrXq|chrXqA7|chrXqA7.3			k1	0.210992	0.0824154	0.0563652	0.0256469
Ces1h	carboxylesterase 1H	biological_process (GO:0008150)|catabolic process (GO:0009056)|lipid catabolic process (GO:0016042)|lipid metabolic process (GO:0006629)|metabolic process (GO:0008152)|organic substance catabolic process (GO:1901575)|organic substance metabolic process (GO:0071704)|primary metabolic process (GO:0044238)	carboxylic ester hydrolase activity (GO:0052689)|catalytic activity (GO:0003824)|hydrolase activity (GO:0016787)|hydrolase activity, acting on ester bonds (GO:0016788)|lipase activity (GO:0016298)|molecular_function (GO:0003674)|sterol esterase activity (GO:0004771)|triglyceride lipase activity (GO:0004806)	cellular anatomical entity (GO:0110165)|cellular_component (GO:0005575)|extracellular region (GO:0005576)|extracellular space (GO:0005615)	chr8	chr8:93351839-93379777-				k1	0.176452	0.0705744	0.0393958	0.0722357
E030030I06Rik	RIKEN cDNA E030030I06 gene				chr10	chr10:22113049-22149270-|chr10:22144303-22149270-				k1	0.494329	0.414522	0.275586	0.353651
Tmem174	transmembrane protein 174	biological_process (GO:0008150)	molecular_function (GO:0003674)	cellular anatomical entity (GO:0110165)|cellular_component (GO:0005575)|cytoplasm (GO:0005737)|endomembrane system (GO:0012505)|endoplasmic reticulum (GO:0005783)|integral component of membrane (GO:0016021)|intracellular anatomical structure (GO:0005622)|intracellular membrane-bounded organelle (GO:0043231)|intracellular organelle (GO:0043229)|intrinsic component of membrane (GO:0031224)|membrane…	chr13	chr13:98634977-98637410-				k1	0.129539	0.0727209	0.00898392	0.00117359
Ckap5	cytoskeleton associated protein 5	amide biosynthetic process (GO:0043604)|anatomical structure development (GO:0048856)|anatomical structure formation involved in morphogenesis (GO:0048646)|anatomical structure morphogenesis (GO:0009653)|anterograde trans-synaptic signaling (GO:0098916)|associative learning (GO:0008306)|axon ensheathment (GO:0008366)|axon ensheathment in central nervous system (GO:0032291)|behavior (GO:0007610)|b…	binding (GO:0005488)|catalytic activity (GO:0003824)|catalytic activity, acting on a protein (GO:0140096)|cytoskeletal protein binding (GO:0008092)|microtubule binding (GO:0008017)|microtubule plus end polymerase (GO:0061863)|molecular_function (GO:0003674)|protein-containing complex binding (GO:0044877)|protein binding (GO:0005515)|ribonucleoprotein complex binding (GO:0043021)|transferase activ…	cell body (GO:0044297)|cell periphery (GO:0071944)|cell projection (GO:0042995)|cellular anatomical entity (GO:0110165)|cellular_component (GO:0005575)|centrosome (GO:0005813)|chromosomal region (GO:0098687)|chromosome (GO:0005694)|chromosome, centromeric region (GO:0000775)|cytoplasm (GO:0005737)|cytoplasmic region (GO:0099568)|cytoplasmic ribonucleoprotein granule (GO:0036464)|cytoskeleton (GO:…	chr2	chr2:91526761-91620665+|chr2:91546321-91620665+				k1	0.513605	0.401827	0.299933	0.36349
Nubpl	nucleotide binding protein-like	anatomical structure development (GO:0048856)|anatomical structure morphogenesis (GO:0009653)|biological_process (GO:0008150)|cell part morphogenesis (GO:0032990)|cellular component assembly (GO:0022607)|cellular component biogenesis (GO:0044085)|cellular component morphogenesis (GO:0032989)|cellular component organization (GO:0016043)|cellular component organization or biogenesis (GO:0071840)|ce…	4 iron, 4 sulfur cluster binding (GO:0051539)|adenyl nucleotide binding (GO:0030554)|adenyl ribonucleotide binding (GO:0032559)|anion binding (GO:0043168)|ATP binding (GO:0005524)|binding (GO:0005488)|carbohydrate derivative binding (GO:0097367)|cation binding (GO:0043169)|heterocyclic compound binding (GO:1901363)|ion binding (GO:0043167)|iron-sulfur cluster binding (GO:0051536)|metal cluster bi…	cell periphery (GO:0071944)|cellular anatomical entity (GO:0110165)|cellular_component (GO:0005575)|cytoplasm (GO:0005737)|intracellular anatomical structure (GO:0005622)|intracellular membrane-bounded organelle (GO:0043231)|intracellular organelle (GO:0043229)|membrane-bounded organelle (GO:0043227)|membrane (GO:0016020)|mitochondrion (GO:0005739)|organelle (GO:0043226)|plasma membrane (GO:00058…	chr12	chr12:52097745-52310959+				k1	0.242671	0.143538	0.101925	0.157772
Hilpda	hypoxia inducible lipid droplet associated	autocrine signaling (GO:0035425)|biological regulation (GO:0065007)|biological_process (GO:0008150)|cell-cell signaling (GO:0007267)|cell communication (GO:0007154)|cell population proliferation (GO:0008283)|cellular process (GO:0009987)|cytokine production (GO:0001816)|gene expression (GO:0010467)|lipid localization (GO:0010876)|lipid storage (GO:0019915)|localization (GO:0051179)|macromolecule …	binding (GO:0005488)|molecular_function (GO:0003674)|protein binding (GO:0005515)|signaling receptor binding (GO:0005102)	cell surface (GO:0009986)|cellular anatomical entity (GO:0110165)|cellular_component (GO:0005575)|cytoplasm (GO:0005737)|cytoplasmic vesicle (GO:0031410)|endomembrane system (GO:0012505)|extracellular region (GO:0005576)|extracellular space (GO:0005615)|integral component of membrane (GO:0016021)|intracellular anatomical structure (GO:0005622)|intracellular membrane-bounded organelle (GO:0043231)…	chr6	chr6:29272487-29275449+|chr6:29272625-29275449+	chr6|chr6q|chr6qA3|chr6qA3.3			k1	0.362293	0.240514	0.199354	0.218811
Gmps	guanine monophosphate synthetase	alpha-amino acid metabolic process (GO:1901605)|aromatic compound biosynthetic process (GO:0019438)|biological_process (GO:0008150)|biosynthetic process (GO:0009058)|carbohydrate derivative biosynthetic process (GO:1901137)|carbohydrate derivative metabolic process (GO:1901135)|carboxylic acid metabolic process (GO:0019752)|cellular amino acid metabolic process (GO:0006520)|cellular aromatic comp…	adenyl nucleotide binding (GO:0030554)|adenyl ribonucleotide binding (GO:0032559)|anion binding (GO:0043168)|ATP binding (GO:0005524)|binding (GO:0005488)|carbohydrate derivative binding (GO:0097367)|carbon-nitrogen ligase activity, with glutamine as amido-N-donor (GO:0016884)|catalytic activity (GO:0003824)|GMP synthase (glutamine-hydrolyzing) activity (GO:0003922)|GMP synthase activity (GO:0003…	cellular anatomical entity (GO:0110165)|cellular_component (GO:0005575)|cytoplasm (GO:0005737)|cytosol (GO:0005829)|intracellular anatomical structure (GO:0005622)	chr3	chr3:63976142-64019078+		mmu00230 Purine metabolism|mmu00983 Drug metabolism - other enzymes|mmu01100 Metabolic pathways	Purine metabolism (WP2185)	k1	0.826332	0.777656	0.569448	0.68696
Kyat3	kynurenine aminotransferase 3	2-oxoglutarate metabolic process (GO:0006103)|alpha-amino acid metabolic process (GO:1901605)|benzene-containing compound metabolic process (GO:0042537)|biological_process (GO:0008150)|biosynthetic process (GO:0009058)|carboxylic acid metabolic process (GO:0019752)|cellular amino acid metabolic process (GO:0006520)|cellular aromatic compound metabolic process (GO:0006725)|cellular ketone metaboli…	anion binding (GO:0043168)|binding (GO:0005488)|carbon-sulfur lyase activity (GO:0016846)|catalytic activity (GO:0003824)|cysteine-S-conjugate beta-lyase activity (GO:0047804)|heterocyclic compound binding (GO:1901363)|identical protein binding (GO:0042802)|ion binding (GO:0043167)|kynurenine-glyoxylate transaminase activity (GO:0047315)|kynurenine-oxoglutarate transaminase activity (GO:0016212)|…	cellular anatomical entity (GO:0110165)|cellular_component (GO:0005575)|cytoplasm (GO:0005737)|intracellular anatomical structure (GO:0005622)|intracellular membrane-bounded organelle (GO:0043231)|intracellular organelle (GO:0043229)|membrane-bounded organelle (GO:0043227)|mitochondrion (GO:0005739)|organelle (GO:0043226)	chr3	chr3:142701047-142744911+		mmu00270 Cysteine and methionine metabolism|mmu00380 Tryptophan metabolism|mmu00450 Selenocompound metabolism|mmu01100 Metabolic pathways		k1	0.282844	0.171991	0.134011	0.0982231
C1galt1c1	C1GALT1-specific chaperone 1	anatomical structure development (GO:0048856)|anatomical structure morphogenesis (GO:0009653)|biological regulation (GO:0065007)|biological_process (GO:0008150)|biosynthetic process (GO:0009058)|blood coagulation (GO:0007596)|carbohydrate derivative biosynthetic process (GO:1901137)|carbohydrate derivative metabolic process (GO:1901135)|cell activation (GO:0001775)|cell development (GO:0048468)|c…	beta-1,3-galactosyltransferase activity (GO:0048531)|catalytic activity (GO:0003824)|catalytic activity, acting on a glycoprotein (GO:0140103)|catalytic activity, acting on a protein (GO:0140096)|galactosyltransferase activity (GO:0008378)|glycoprotein-N-acetylgalactosamine 3-beta-galactosyltransferase activity (GO:0016263)|molecular_function (GO:0003674)|transferase activity (GO:0016740)|transfe…	cellular anatomical entity (GO:0110165)|cellular_component (GO:0005575)|integral component of membrane (GO:0016021)|intrinsic component of membrane (GO:0031224)|membrane (GO:0016020)	chrX	chrX:38630782-38635143-	chrX|chrXq|chrXqA3|chrXqA3.3	mmu00512 Mucin type O-glycan biosynthesis|mmu00514 Other types of O-glycan biosynthesis|mmu01100 Metabolic pathways		k1	0.308416	0.267882	0.149491	0.158954
Wfdc10	WAP four-disulfide core domain 10	antibacterial humoral response (GO:0019731)|antimicrobial humoral response (GO:0019730)|biological process involved in interspecies interaction between organisms (GO:0044419)|biological_process (GO:0008150)|defense response (GO:0006952)|defense response to bacterium (GO:0042742)|defense response to other organism (GO:0098542)|humoral immune response (GO:0006959)|immune response (GO:0006955)|immun…	endopeptidase inhibitor activity (GO:0004866)|endopeptidase regulator activity (GO:0061135)|enzyme inhibitor activity (GO:0004857)|enzyme regulator activity (GO:0030234)|molecular function regulator (GO:0098772)|molecular_function (GO:0003674)|peptidase inhibitor activity (GO:0030414)|peptidase regulator activity (GO:0061134)|serine-type endopeptidase inhibitor activity (GO:0004867)	cellular anatomical entity (GO:0110165)|cellular_component (GO:0005575)|extracellular region (GO:0005576)|extracellular space (GO:0005615)	chr2	chr2:164656045-164657368+				k1	0.169958	0.0973256	0.0335294	0.0547875
Rlim	ring finger protein, LIM domain interacting	aromatic compound biosynthetic process (GO:0019438)|biological regulation (GO:0065007)|biological_process (GO:0008150)|biosynthetic process (GO:0009058)|catabolic process (GO:0009056)|cellular aromatic compound metabolic process (GO:0006725)|cellular biosynthetic process (GO:0044249)|cellular catabolic process (GO:0044248)|cellular macromolecule biosynthetic process (GO:0034645)|cellular macromol…	binding (GO:0005488)|catalytic activity (GO:0003824)|catalytic activity, acting on a protein (GO:0140096)|cation binding (GO:0043169)|ion binding (GO:0043167)|metal ion binding (GO:0046872)|molecular_function (GO:0003674)|protein binding (GO:0005515)|transferase activity (GO:0016740)|ubiquitin-like protein ligase activity (GO:0061659)|ubiquitin-like protein transferase activity (GO:0019787)|ubiqu…	cellular anatomical entity (GO:0110165)|cellular_component (GO:0005575)|cytoplasm (GO:0005737)|cytosol (GO:0005829)|intracellular anatomical structure (GO:0005622)|intracellular membrane-bounded organelle (GO:0043231)|intracellular organelle (GO:0043229)|intracellular organelle lumen (GO:0070013)|membrane-bounded organelle (GO:0043227)|membrane-enclosed lumen (GO:0031974)|nuclear lumen (GO:003198…	chrX	chrX:103957162-103981285-				k1	0.624278	0.469859	0.429471	0.404684
Fkbp9	FK506 binding protein 9	biological_process (GO:0008150)|cellular process (GO:0009987)|protein folding (GO:0006457)	binding (GO:0005488)|calcium ion binding (GO:0005509)|catalytic activity (GO:0003824)|catalytic activity, acting on a protein (GO:0140096)|cation binding (GO:0043169)|cis-trans isomerase activity (GO:0016859)|ion binding (GO:0043167)|isomerase activity (GO:0016853)|metal ion binding (GO:0046872)|molecular_function (GO:0003674)|peptidyl-prolyl cis-trans isomerase activity (GO:0003755)	cellular anatomical entity (GO:0110165)|cellular_component (GO:0005575)|cytoplasm (GO:0005737)|endomembrane system (GO:0012505)|endoplasmic reticulum (GO:0005783)|intracellular anatomical structure (GO:0005622)|intracellular membrane-bounded organelle (GO:0043231)|intracellular organelle (GO:0043229)|membrane-bounded organelle (GO:0043227)|organelle (GO:0043226)	chr6	chr6:56832058-56879360+				k1	1.07673	1.05272	0.773321	0.91481
Calu	calumenin		binding (GO:0005488)|calcium ion binding (GO:0005509)|cation binding (GO:0043169)|enzyme binding (GO:0019899)|enzyme inhibitor activity (GO:0004857)|enzyme regulator activity (GO:0030234)|ion binding (GO:0043167)|metal ion binding (GO:0046872)|molecular function regulator (GO:0098772)|molecular_function (GO:0003674)|protein binding (GO:0005515)	cellular anatomical entity (GO:0110165)|cellular_component (GO:0005575)|cytoplasm (GO:0005737)|endomembrane system (GO:0012505)|endoplasmic reticulum (GO:0005783)|endoplasmic reticulum lumen (GO:0005788)|extracellular region (GO:0005576)|Golgi apparatus (GO:0005794)|intracellular anatomical structure (GO:0005622)|intracellular membrane-bounded organelle (GO:0043231)|intracellular organelle (GO:00…	chr6	chr6:29348105-29376675+	chr6|chr6q|chr6qA3|chr6qA3.3			k1	0.670338	0.568965	0.448259	0.45042
Lhx9	LIM homeobox protein 9	anatomical structure development (GO:0048856)|anatomical structure morphogenesis (GO:0009653)|animal organ development (GO:0048513)|animal organ morphogenesis (GO:0009887)|aromatic compound biosynthetic process (GO:0019438)|biological regulation (GO:0065007)|biological_process (GO:0008150)|biosynthetic process (GO:0009058)|cell differentiation (GO:0030154)|cell population proliferation (GO:000828…	binding (GO:0005488)|cation binding (GO:0043169)|DNA-binding transcription factor activity (GO:0003700)|DNA-binding transcription factor activity, RNA polymerase II-specific (GO:0000981)|DNA binding (GO:0003677)|double-stranded DNA binding (GO:0003690)|heterocyclic compound binding (GO:1901363)|ion binding (GO:0043167)|metal ion binding (GO:0046872)|molecular_function (GO:0003674)|nucleic acid bi…	cellular anatomical entity (GO:0110165)|cellular_component (GO:0005575)|intracellular anatomical structure (GO:0005622)|intracellular membrane-bounded organelle (GO:0043231)|intracellular organelle (GO:0043229)|membrane-bounded organelle (GO:0043227)|nucleus (GO:0005634)|organelle (GO:0043226)	chr1	chr1:138825185-138842444-|chr1:138825185-138847579-|chr1:138830943-138842444-				k2	1.13533	0.426136	0.473872	0.0799256
Dock4	dedicator of cytokinesis 4	biological regulation (GO:0065007)|biological_process (GO:0008150)|blood circulation (GO:0008015)|blood vessel diameter maintenance (GO:0097746)|cell chemotaxis (GO:0060326)|cell communication (GO:0007154)|cell migration (GO:0016477)|cell motility (GO:0048870)|cellular process (GO:0009987)|cellular response to chemical stimulus (GO:0070887)|cellular response to stimulus (GO:0051716)|chemotaxis (G…	binding (GO:0005488)|enzyme activator activity (GO:0008047)|enzyme binding (GO:0019899)|enzyme regulator activity (GO:0030234)|GTPase activator activity (GO:0005096)|GTPase binding (GO:0051020)|GTPase regulator activity (GO:0030695)|guanyl-nucleotide exchange factor activity (GO:0005085)|kinase binding (GO:0019900)|molecular function regulator (GO:0098772)|molecular_function (GO:0003674)|nucleosi…	actin-based cell projection (GO:0098858)|cell periphery (GO:0071944)|cell projection (GO:0042995)|cellular anatomical entity (GO:0110165)|cellular_component (GO:0005575)|cluster of actin-based cell projections (GO:0098862)|cytoplasm (GO:0005737)|cytosol (GO:0005829)|endomembrane system (GO:0012505)|Golgi apparatus (GO:0005794)|intracellular anatomical structure (GO:0005622)|intracellular membrane…	chr12	chr12:40446052-40846488+		mmu04015 Rap1 signaling pathway	Protein-protein interactions in podocytes (WP2309)	k2	1.1838	0.530265	0.56153	0.123605
Lgals1	lectin, galactose binding, soluble 1	anatomical structure development (GO:0048856)|animal organ development (GO:0048513)|apoptotic process (GO:0006915)|B cell activation (GO:0042113)|B cell activation involved in immune response (GO:0002312)|B cell differentiation (GO:0030183)|biological adhesion (GO:0022610)|biological process involved in interaction with host (GO:0051701)|biological process involved in interspecies interaction bet…	binding (GO:0005488)|carbohydrate binding (GO:0030246)|disaccharide binding (GO:0048030)|extracellular matrix binding (GO:0050840)|galactose binding (GO:0005534)|identical protein binding (GO:0042802)|lactose binding (GO:0030395)|laminin binding (GO:0043236)|molecular_function (GO:0003674)|monosaccharide binding (GO:0048029)|oligosaccharide binding (GO:0070492)|protein binding (GO:0005515)|small …	cell periphery (GO:0071944)|cell surface (GO:0009986)|cellular anatomical entity (GO:0110165)|cellular_component (GO:0005575)|collagen-containing extracellular matrix (GO:0062023)|cytoplasm (GO:0005737)|cytosol (GO:0005829)|external encapsulating structure (GO:0030312)|extracellular matrix (GO:0031012)|extracellular region (GO:0005576)|extracellular space (GO:0005615)|intracellular anatomical str…	chr15	chr15:78926724-78930465+			Protein-protein interactions in podocytes (WP2309)|Protein-protein interactions in the podocyte (WP2310)	k2	1.79186	1.15899	1.31567	0.936927
Igfbp2	insulin-like growth factor binding protein 2	activated T cell proliferation (GO:0050798)|biological adhesion (GO:0022610)|biological regulation (GO:0065007)|biological_process (GO:0008150)|cell-cell adhesion (GO:0098609)|cell activation (GO:0001775)|cell adhesion (GO:0007155)|cell communication (GO:0007154)|cell population proliferation (GO:0008283)|cell surface receptor signaling pathway (GO:0007166)|cellular process (GO:0009987)|cellular …	binding (GO:0005488)|growth factor binding (GO:0019838)|insulin-like growth factor binding (GO:0005520)|insulin-like growth factor I binding (GO:0031994)|insulin-like growth factor II binding (GO:0031995)|molecular_function (GO:0003674)|protein binding (GO:0005515)	apical part of cell (GO:0045177)|apical plasma membrane (GO:0016324)|cell periphery (GO:0071944)|cellular anatomical entity (GO:0110165)|cellular_component (GO:0005575)|cytoplasm (GO:0005737)|cytoplasmic vesicle (GO:0031410)|extracellular region (GO:0005576)|extracellular space (GO:0005615)|intracellular anatomical structure (GO:0005622)|intracellular vesicle (GO:0097708)|membrane-bounded organel…	chr1	chr1:72824479-72852471+|chr1:72825386-72852471+			Factors and pathways affecting insulin-like growth factor (IGF1)-Akt signaling (WP3675)|Myometrial relaxation and contraction pathways (WP385)|Protein-protein interactions in podocytes (WP2309)|Protein-protein interactions in the podocyte (WP2310)	k2	1.16427	0.380605	0.982626	0.616107
Lgals7	lectin, galactose binding, soluble 7	alpha-beta T cell activation (GO:0046631)|alpha-beta T cell proliferation (GO:0046633)|apoptotic process (GO:0006915)|biological adhesion (GO:0022610)|biological regulation (GO:0065007)|biological_process (GO:0008150)|CD4-positive, alpha-beta T cell activation (GO:0035710)|CD4-positive, alpha-beta T cell proliferation (GO:0035739)|cell-cell adhesion (GO:0098609)|cell-cell adhesion via plasma-memb…	binding (GO:0005488)|carbohydrate binding (GO:0030246)|carbohydrate derivative binding (GO:0097367)|galactoside binding (GO:0016936)|molecular_function (GO:0003674)	cellular anatomical entity (GO:0110165)|cellular_component (GO:0005575)|cytoplasm (GO:0005737)|cytosol (GO:0005829)|extracellular region (GO:0005576)|extracellular space (GO:0005615)|intracellular anatomical structure (GO:0005622)|intracellular membrane-bounded organelle (GO:0043231)|intracellular organelle (GO:0043229)|membrane-bounded organelle (GO:0043227)|nucleus (GO:0005634)|organelle (GO:00…	chr7	chr7:28864385-28866284+				k2	3.24276	2.75385	2.90759	2.31787
6330411D24Rik	RIKEN cDNA 6330411D24 gene				chr4					k2	1.04449	0.362934	0.416472	0.0431039
Cdkn1c	cyclin-dependent kinase inhibitor 1C (P57)	adrenal gland development (GO:0030325)|aging (GO:0007568)|anatomical structure development (GO:0048856)|anatomical structure maturation (GO:0071695)|anatomical structure morphogenesis (GO:0009653)|animal organ development (GO:0048513)|aromatic compound biosynthetic process (GO:0019438)|biological regulation (GO:0065007)|biological_process (GO:0008150)|biosynthetic process (GO:0009058)|camera-type…	binding (GO:0005488)|cyclin-dependent protein serine/threonine kinase inhibitor activity (GO:0004861)|cyclin-dependent protein serine/threonine kinase regulator activity (GO:0016538)|enzyme inhibitor activity (GO:0004857)|enzyme regulator activity (GO:0030234)|kinase inhibitor activity (GO:0019210)|kinase regulator activity (GO:0019207)|molecular function regulator (GO:0098772)|molecular_function…	cellular anatomical entity (GO:0110165)|cellular_component (GO:0005575)|intracellular anatomical structure (GO:0005622)|intracellular membrane-bounded organelle (GO:0043231)|intracellular organelle (GO:0043229)|membrane-bounded organelle (GO:0043227)|nucleus (GO:0005634)|organelle (GO:0043226)	chr7	chr7:143458338-143461050-		mmu04110 Cell cycle	Dopaminergic neurogenesis (WP1498)|Endochondral ossification (WP1270)|G1 to S cell cycle control (WP413)|Oxidative damage response (WP1496)|Primary focal segmental glomerulosclerosis (FSGS) (WP2573)|Protein-protein interactions in podocytes (WP2309)|Protein-protein interactions in the podocyte (WP2310)	k2	3.37587	2.60137	2.53971	1.40044
Anxa2	annexin A2	anatomical structure development (GO:0048856)|anatomical structure formation involved in morphogenesis (GO:0048646)|anatomical structure morphogenesis (GO:0009653)|angiogenesis (GO:0001525)|animal organ development (GO:0048513)|anion transport (GO:0006820)|biological process involved in interaction with symbiont (GO:0051702)|biological process involved in interspecies interaction between organism…	anion binding (GO:0043168)|binding (GO:0005488)|bone sialoprotein binding (GO:0044730)|calcium-dependent phospholipid binding (GO:0005544)|calcium-dependent protein binding (GO:0048306)|calcium channel activity (GO:0005262)|calcium ion binding (GO:0005509)|calcium ion transmembrane transporter activity (GO:0015085)|cation binding (GO:0043169)|cation channel activity (GO:0005261)|cation transmembr…	actin cytoskeleton (GO:0015629)|actin filament bundle (GO:0032432)|actomyosin (GO:0042641)|AnxA2-p11 complex (GO:1990665)|basal part of cell (GO:0045178)|basal plasma membrane (GO:0009925)|basement membrane (GO:0005604)|basolateral plasma membrane (GO:0016323)|bounding membrane of organelle (GO:0098588)|cell cortex (GO:0005938)|cell junction (GO:0030054)|cell leading edge (GO:0031252)|cell periph…	chr9	chr9:69453682-69491785+		mmu05132 Salmonella infection	Prostaglandin synthesis and regulation (WP374)|Protein-protein interactions in podocytes (WP2309)	k2	2.09553	1.63435	1.44424	1.09654
Angptl4	angiopoietin-like 4	acylglycerol homeostasis (GO:0055090)|anatomical structure development (GO:0048856)|anatomical structure formation involved in morphogenesis (GO:0048646)|anatomical structure morphogenesis (GO:0009653)|angiogenesis (GO:0001525)|apoptotic process (GO:0006915)|biological regulation (GO:0065007)|biological_process (GO:0008150)|blood vessel development (GO:0001568)|blood vessel morphogenesis (GO:0048…	binding (GO:0005488)|enzyme inhibitor activity (GO:0004857)|enzyme regulator activity (GO:0030234)|identical protein binding (GO:0042802)|molecular function regulator (GO:0098772)|molecular_function (GO:0003674)|protein binding (GO:0005515)|signaling receptor binding (GO:0005102)	cell periphery (GO:0071944)|cellular anatomical entity (GO:0110165)|cellular_component (GO:0005575)|collagen-containing extracellular matrix (GO:0062023)|external encapsulating structure (GO:0030312)|extracellular matrix (GO:0031012)|extracellular region (GO:0005576)|extracellular space (GO:0005615)	chr17	chr17:33774899-33781575-		mmu03320 PPAR signaling pathway|mmu04979 Cholesterol metabolism	PPAR signaling pathway (WP2316)|Protein-protein interactions in podocytes (WP2309)|Protein-protein interactions in the podocyte (WP2310)	k2	0.924628	0.436144	0.552491	0.211071
Irx3	Iroquois related homeobox 3	anatomical structure development (GO:0048856)|anatomical structure formation involved in morphogenesis (GO:0048646)|anatomical structure morphogenesis (GO:0009653)|animal organ development (GO:0048513)|animal organ morphogenesis (GO:0009887)|aromatic compound biosynthetic process (GO:0019438)|biological regulation (GO:0065007)|biological_process (GO:0008150)|biosynthetic process (GO:0009058)|cell…	binding (GO:0005488)|cis-regulatory region sequence-specific DNA binding (GO:0000987)|DNA-binding transcription factor activity (GO:0003700)|DNA-binding transcription factor activity, RNA polymerase II-specific (GO:0000981)|DNA binding (GO:0003677)|double-stranded DNA binding (GO:0003690)|heterocyclic compound binding (GO:1901363)|molecular_function (GO:0003674)|nucleic acid binding (GO:0003676)|…	axon (GO:0030424)|cell projection (GO:0042995)|cellular anatomical entity (GO:0110165)|cellular_component (GO:0005575)|cytoplasm (GO:0005737)|intracellular anatomical structure (GO:0005622)|intracellular membrane-bounded organelle (GO:0043231)|intracellular organelle (GO:0043229)|membrane-bounded organelle (GO:0043227)|neuron projection (GO:0043005)|nucleus (GO:0005634)|organelle (GO:0043226)|pla…	chr8	chr8:91798510-91801654-				k2	0.543003	0.0926127	0.395628	0.0260484
Cib2	calcium and integrin binding family member 2	anatomical structure homeostasis (GO:0060249)|biological regulation (GO:0065007)|biological_process (GO:0008150)|calcium ion homeostasis (GO:0055074)|cation homeostasis (GO:0055080)|cellular calcium ion homeostasis (GO:0006874)|cellular cation homeostasis (GO:0030003)|cellular chemical homeostasis (GO:0055082)|cellular divalent inorganic cation homeostasis (GO:0072503)|cellular homeostasis (GO:00…	binding (GO:0005488)|calcium ion binding (GO:0005509)|cation binding (GO:0043169)|cell adhesion molecule binding (GO:0050839)|identical protein binding (GO:0042802)|integrin binding (GO:0005178)|ion binding (GO:0043167)|magnesium ion binding (GO:0000287)|metal ion binding (GO:0046872)|molecular_function (GO:0003674)|protein-containing complex binding (GO:0044877)|protein binding (GO:0005515)|prot…	9+0 non-motile cilium (GO:0097731)|actin-based cell projection (GO:0098858)|actin cytoskeleton (GO:0015629)|anchoring junction (GO:0070161)|cell-substrate junction (GO:0030055)|cell cortex (GO:0005938)|cell junction (GO:0030054)|cell periphery (GO:0071944)|cell projection (GO:0042995)|cellular anatomical entity (GO:0110165)|cellular_component (GO:0005575)|cilium (GO:0005929)|cluster of actin-base…	chr9	chr9:54544793-54560190-	chr9|chr9q|chr9qA5|chr9qA5.3			k2	0.751822	0.353382	0.46784	0.151362
Pank1	pantothenate kinase 1	aromatic compound biosynthetic process (GO:0019438)|biological_process (GO:0008150)|biosynthetic process (GO:0009058)|carbohydrate derivative biosynthetic process (GO:1901137)|carbohydrate derivative metabolic process (GO:1901135)|cellular aromatic compound metabolic process (GO:0006725)|cellular biosynthetic process (GO:0044249)|cellular metabolic process (GO:0044237)|cellular nitrogen compound …	acetyl-CoA binding (GO:1905502)|acyl-CoA binding (GO:0120227)|adenyl nucleotide binding (GO:0030554)|adenyl ribonucleotide binding (GO:0032559)|amide binding (GO:0033218)|anion binding (GO:0043168)|ATP binding (GO:0005524)|binding (GO:0005488)|carbohydrate derivative binding (GO:0097367)|catalytic activity (GO:0003824)|heterocyclic compound binding (GO:1901363)|identical protein binding (GO:00428…	cell periphery (GO:0071944)|cellular anatomical entity (GO:0110165)|cellular_component (GO:0005575)|clathrin coat (GO:0030118)|coated membrane (GO:0048475)|cytoplasm (GO:0005737)|cytoplasmic vesicle (GO:0031410)|cytosol (GO:0005829)|endomembrane system (GO:0012505)|endosome (GO:0005768)|intracellular anatomical structure (GO:0005622)|intracellular membrane-bounded organelle (GO:0043231)|intracell…	chr19	chr19:34806935-34877917-|chr19:34806935-34879455-		mmu00770 Pantothenate and CoA biosynthesis|mmu01100 Metabolic pathways|mmu01240 Biosynthesis of cofactors		k2	1.44439	0.955674	1.00439	0.490499
Adm	adrenomedullin	adaptation of signaling pathway (GO:0023058)|adenylate cyclase-activating G protein-coupled receptor signaling pathway (GO:0007189)|adenylate cyclase-modulating G protein-coupled receptor signaling pathway (GO:0007188)|adrenomedullin receptor signaling pathway (GO:1990410)|amylin receptor signaling pathway (GO:0097647)|anatomical structure development (GO:0048856)|anatomical structure formation i…	adrenomedullin receptor binding (GO:0031700)|binding (GO:0005488)|G protein-coupled receptor binding (GO:0001664)|hormone activity (GO:0005179)|molecular function regulator (GO:0098772)|molecular_function (GO:0003674)|protein binding (GO:0005515)|receptor ligand activity (GO:0048018)|receptor regulator activity (GO:0030545)|signaling receptor activator activity (GO:0030546)|signaling receptor bin…	cellular anatomical entity (GO:0110165)|cellular_component (GO:0005575)|cytoplasm (GO:0005737)|extracellular region (GO:0005576)|extracellular space (GO:0005615)|intracellular anatomical structure (GO:0005622)	chr7	chr7:110627656-110629820+		mmu04080 Neuroactive ligand-receptor interaction|mmu04270 Vascular smooth muscle contraction	Myometrial relaxation and contraction pathways (WP385)	k2	0.523163	0.155179	0.231544	0.0092999
2810001G20Rik	RIKEN cDNA 2810001G20 gene	biological_process (GO:0008150)	molecular_function (GO:0003674)	cellular_component (GO:0005575)	chr11	chr11:64079483-64083259+				k2	0.536791	0.195502	0.35217	0.148552
Maged2	MAGE family member D2	biological_process (GO:0008150)|cation transport (GO:0006812)|establishment of localization (GO:0051234)|female pregnancy (GO:0007565)|ion transport (GO:0006811)|localization (GO:0051179)|multi-multicellular organism process (GO:0044706)|multi-organism process (GO:0051704)|multi-organism reproductive process (GO:0044703)|multicellular organismal process (GO:0032501)|renal absorption (GO:0070293)|…	molecular_function (GO:0003674)	cellular anatomical entity (GO:0110165)|cellular_component (GO:0005575)|cytoplasm (GO:0005737)|cytosol (GO:0005829)|intracellular anatomical structure (GO:0005622)|intracellular membrane-bounded organelle (GO:0043231)|intracellular non-membrane-bounded organelle (GO:0043232)|intracellular organelle (GO:0043229)|intracellular organelle lumen (GO:0070013)|membrane-bounded organelle (GO:0043227)|mem…	chrX	chrX:150806420-150812979-|chrX:150806420-150813002-|chrX:150806420-150813707-|chrX:150806420-150814345-				k2	1.93393	1.52274	1.58781	1.20746
Prcd	photoreceptor disc component	biological_process (GO:0008150)|detection of abiotic stimulus (GO:0009582)|detection of external stimulus (GO:0009581)|detection of light stimulus (GO:0009583)|detection of light stimulus involved in sensory perception (GO:0050962)|detection of light stimulus involved in visual perception (GO:0050908)|detection of stimulus (GO:0051606)|detection of stimulus involved in sensory perception (GO:0050…	binding (GO:0005488)|molecular_function (GO:0003674)|opsin binding (GO:0002046)|protein binding (GO:0005515)	9+0 non-motile cilium (GO:0097731)|bounding membrane of organelle (GO:0098588)|cell periphery (GO:0071944)|cell projection (GO:0042995)|cell projection membrane (GO:0031253)|cellular anatomical entity (GO:0110165)|cellular_component (GO:0005575)|ciliary membrane (GO:0060170)|cilium (GO:0005929)|cytoplasm (GO:0005737)|endomembrane system (GO:0012505)|endoplasmic reticulum (GO:0005783)|Golgi appara…	chr11	chr11:116657107-116668389+				k2	0.651105	0.304193	0.426631	0.0647602
Cdkn1b	cyclin-dependent kinase inhibitor 1B	anatomical structure development (GO:0048856)|animal organ development (GO:0048513)|apoptotic process (GO:0006915)|aromatic compound biosynthetic process (GO:0019438)|autophagic cell death (GO:0048102)|biological regulation (GO:0065007)|biological_process (GO:0008150)|biosynthetic process (GO:0009058)|camera-type eye development (GO:0043010)|cardiac muscle tissue regeneration (GO:0061026)|cation …	binding (GO:0005488)|chaperone binding (GO:0051087)|cyclin-dependent protein serine/threonine kinase inhibitor activity (GO:0004861)|cyclin-dependent protein serine/threonine kinase regulator activity (GO:0016538)|cyclin binding (GO:0030332)|enzyme binding (GO:0019899)|enzyme inhibitor activity (GO:0004857)|enzyme regulator activity (GO:0030234)|heat shock protein binding (GO:0031072)|Hsp70 prote…	cellular anatomical entity (GO:0110165)|cellular_component (GO:0005575)|cytoplasm (GO:0005737)|cytoplasmic vesicle (GO:0031410)|cytosol (GO:0005829)|endomembrane system (GO:0012505)|endosome (GO:0005768)|intracellular anatomical structure (GO:0005622)|intracellular membrane-bounded organelle (GO:0043231)|intracellular organelle (GO:0043229)|intracellular organelle lumen (GO:0070013)|intracellular…	chr6	chr6:134920400-134925525+		mmu01522 Endocrine resistance|mmu04012 ErbB signaling pathway|mmu04066 HIF-1 signaling pathway|mmu04068 FoxO signaling pathway|mmu04110 Cell cycle|mmu04151 PI3K-Akt signaling pathway|mmu04933 AGE-RAGE signaling pathway in diabetic complications|mmu04934 Cushing syndrome|mmu05162 Measles|mmu05165 Human papillomavirus infection|mmu05169 Epstein-Barr virus infection|mmu05200 Pathways in cancer|mmu05…	Cell cycle (WP190)|Dysregulated miRNA targeting in insulin/PI3K-AKT signaling (WP3855)|ErbB signaling pathway (WP1261)|Focal adhesion: PI3K-Akt-mTOR signaling pathway (WP2841)|G1 to S cell cycle control (WP413)|Hypoxia-dependent differentiation of myoblasts (WP5025)|IL-5 signaling pathway (WP151)|miR-222 in exercise-induced cardiac growth (WP2928)|miRNAs involved in DNA damage response (WP2085)|O…	k2	1.06792	0.589143	0.491726	0.147814
C1qtnf7	C1q and tumor necrosis factor related protein 7		binding (GO:0005488)|identical protein binding (GO:0042802)|molecular_function (GO:0003674)|protein binding (GO:0005515)	cellular anatomical entity (GO:0110165)|cellular_component (GO:0005575)|collagen trimer (GO:0005581)|extracellular region (GO:0005576)|extracellular space (GO:0005615)|protein-containing complex (GO:0032991)	chr5	chr5:43515568-43616586+|chr5:43601921-43616586+				k2	1.38018	0.941357	0.950914	0.597763
Pcf11	PCF11 cleavage and polyadenylation factor subunit	aromatic compound biosynthetic process (GO:0019438)|biological_process (GO:0008150)|biosynthetic process (GO:0009058)|cellular aromatic compound metabolic process (GO:0006725)|cellular biosynthetic process (GO:0044249)|cellular macromolecule biosynthetic process (GO:0034645)|cellular macromolecule metabolic process (GO:0044260)|cellular metabolic process (GO:0044237)|cellular nitrogen compound bi…	basal RNA polymerase II transcription machinery binding (GO:0001099)|basal transcription machinery binding (GO:0001098)|binding (GO:0005488)|enzyme binding (GO:0019899)|heterocyclic compound binding (GO:1901363)|molecular_function (GO:0003674)|mRNA binding (GO:0003729)|nucleic acid binding (GO:0003676)|organic cyclic compound binding (GO:0097159)|protein binding (GO:0005515)|RNA binding (GO:00037…	cellular anatomical entity (GO:0110165)|cellular_component (GO:0005575)|cytoplasm (GO:0005737)|intracellular anatomical structure (GO:0005622)|intracellular membrane-bounded organelle (GO:0043231)|intracellular organelle (GO:0043229)|intracellular organelle lumen (GO:0070013)|membrane-bounded organelle (GO:0043227)|membrane-enclosed lumen (GO:0031974)|mitochondrion (GO:0005739)|mRNA cleavage fact…	chr7	chr7:92643711-92669912-		mmu03015 mRNA surveillance pathway		k2	0.888479	0.455823	0.38893	0.121428
Sulf1	sulfatase 1	anatomical structure development (GO:0048856)|anatomical structure formation involved in morphogenesis (GO:0048646)|anatomical structure morphogenesis (GO:0009653)|angiogenesis (GO:0001525)|animal organ development (GO:0048513)|animal organ formation (GO:0048645)|animal organ morphogenesis (GO:0009887)|apoptotic process (GO:0006915)|biological regulation (GO:0065007)|biological_process (GO:000815…	arylsulfatase activity (GO:0004065)|binding (GO:0005488)|calcium ion binding (GO:0005509)|carbohydrate derivative binding (GO:0097367)|catalytic activity (GO:0003824)|cation binding (GO:0043169)|glycosaminoglycan binding (GO:0005539)|hydrolase activity (GO:0016787)|hydrolase activity, acting on ester bonds (GO:0016788)|ion binding (GO:0043167)|metal ion binding (GO:0046872)|molecular_function (GO…	cell periphery (GO:0071944)|cell surface (GO:0009986)|cellular anatomical entity (GO:0110165)|cellular_component (GO:0005575)|cytoplasm (GO:0005737)|endomembrane system (GO:0012505)|endoplasmic reticulum (GO:0005783)|extracellular region (GO:0005576)|extracellular space (GO:0005615)|Golgi apparatus (GO:0005794)|intracellular anatomical structure (GO:0005622)|intracellular membrane-bounded organel…	chr1	chr1:12692429-12860372+|chr1:12718544-12860372+			Protein-protein interactions in podocytes (WP2309)|Protein-protein interactions in the podocyte (WP2310)	k2	0.804045	0.452209	0.466632	0.149063
Fgfr2	fibroblast growth factor receptor 2	anatomical structure development (GO:0048856)|anatomical structure formation involved in morphogenesis (GO:0048646)|anatomical structure morphogenesis (GO:0009653)|angiogenesis (GO:0001525)|animal organ development (GO:0048513)|animal organ formation (GO:0048645)|animal organ morphogenesis (GO:0009887)|apoptotic process (GO:0006915)|apoptotic process in bone marrow cell (GO:0071839)|appendage dev…	adenyl nucleotide binding (GO:0030554)|adenyl ribonucleotide binding (GO:0032559)|anion binding (GO:0043168)|ATP binding (GO:0005524)|binding (GO:0005488)|carbohydrate derivative binding (GO:0097367)|catalytic activity (GO:0003824)|catalytic activity, acting on a protein (GO:0140096)|fibroblast growth factor-activated receptor activity (GO:0005007)|fibroblast growth factor binding (GO:0017134)|gl…	cell cortex (GO:0005938)|cell junction (GO:0030054)|cell periphery (GO:0071944)|cell surface (GO:0009986)|cellular anatomical entity (GO:0110165)|cellular_component (GO:0005575)|collagen-containing extracellular matrix (GO:0062023)|cytoplasm (GO:0005737)|cytoplasmic vesicle (GO:0031410)|endomembrane system (GO:0012505)|excitatory synapse (GO:0060076)|external encapsulating structure (GO:0030312)|…	chr7	chr7:130162450-130266808-		mmu01521 EGFR tyrosine kinase inhibitor resistance|mmu04010 MAPK signaling pathway|mmu04014 Ras signaling pathway|mmu04015 Rap1 signaling pathway|mmu04020 Calcium signaling pathway|mmu04144 Endocytosis|mmu04151 PI3K-Akt signaling pathway|mmu04550 Signaling pathways regulating pluripotency of stem cells|mmu04810 Regulation of actin cytoskeleton|mmu05200 Pathways in cancer|mmu05215 Prostate cancer|…	BMP signaling pathway in eyelid development (WP3663)|ESC pluripotency pathways (WP339)|Focal adhesion: PI3K-Akt-mTOR signaling pathway (WP2841)|MicroRNAs in cardiomyocyte hypertrophy (WP1560)|Neural crest differentiation (WP2074)|Regulation of actin cytoskeleton (WP523)	k2	0.452063	0.179126	0.272434	0.0354699
Gabra4	gamma-aminobutyric acid (GABA) A receptor, subunit alpha 4	anatomical structure development (GO:0048856)|anion transmembrane transport (GO:0098656)|anion transport (GO:0006820)|anterograde trans-synaptic signaling (GO:0098916)|biological regulation (GO:0065007)|biological_process (GO:0008150)|cell-cell signaling (GO:0007267)|cell communication (GO:0007154)|cellular process (GO:0009987)|cellular response to stimulus (GO:0051716)|central nervous system dev…	anion channel activity (GO:0005253)|anion transmembrane transporter activity (GO:0008509)|benzodiazepine receptor activity (GO:0008503)|channel activity (GO:0015267)|chloride channel activity (GO:0005254)|chloride transmembrane transporter activity (GO:0015108)|extracellular ligand-gated ion channel activity (GO:0005230)|GABA-A receptor activity (GO:0004890)|GABA-gated chloride ion channel activi…	cell junction (GO:0030054)|cell leading edge (GO:0031252)|cell periphery (GO:0071944)|cell projection (GO:0042995)|cell projection membrane (GO:0031253)|cellular anatomical entity (GO:0110165)|cellular_component (GO:0005575)|chloride channel complex (GO:0034707)|dendrite (GO:0030425)|dendrite membrane (GO:0032590)|dendritic tree (GO:0097447)|GABA-A receptor complex (GO:1902711)|GABA-ergic synapse…	chr5	chr5:71569733-71658308-	chr5|chr5q|chr5qC3|chr5qC3.1|chr5qC3.2	mmu04080 Neuroactive ligand-receptor interaction|mmu04723 Retrograde endocannabinoid signaling|mmu04727 GABAergic synapse|mmu04742 Taste transduction|mmu05032 Morphine addiction|mmu05033 Nicotine addiction	Protein-protein interactions in podocytes (WP2309)	k2	0.559539	0.251948	0.339083	0.0709992
Tnfrsf19	tumor necrosis factor receptor superfamily, member 19	anatomical structure development (GO:0048856)|animal organ development (GO:0048513)|biological regulation (GO:0065007)|biological_process (GO:0008150)|cell communication (GO:0007154)|cellular process (GO:0009987)|cellular response to stimulus (GO:0051716)|cellular response to stress (GO:0033554)|developmental process (GO:0032502)|epidermis development (GO:0008544)|epithelium development (GO:00604…	binding (GO:0005488)|molecular transducer activity (GO:0060089)|molecular_function (GO:0003674)|protein binding (GO:0005515)|signaling receptor activity (GO:0038023)	cell periphery (GO:0071944)|cellular anatomical entity (GO:0110165)|cellular_component (GO:0005575)|extracellular region (GO:0005576)|integral component of membrane (GO:0016021)|intrinsic component of membrane (GO:0031224)|membrane (GO:0016020)|plasma membrane (GO:0005886)	chr14	chr14:60963833-61037987-|chr14:60963833-61046855-		mmu04060 Cytokine-cytokine receptor interaction		k2	0.597897	0.290331	0.469204	0.160333
Acaa2	acetyl-Coenzyme A acyltransferase 2 (mitochondrial 3-oxoacyl-Coenzyme A thiolase)	acetyl-CoA metabolic process (GO:0006084)|acyl-CoA metabolic process (GO:0006637)|apoptotic mitochondrial changes (GO:0008637)|apoptotic process (GO:0006915)|apoptotic signaling pathway (GO:0097190)|biological regulation (GO:0065007)|biological_process (GO:0008150)|carbohydrate derivative metabolic process (GO:1901135)|carboxylic acid catabolic process (GO:0046395)|carboxylic acid metabolic proce…	acetyl-CoA C-acetyltransferase activity (GO:0003985)|acetyl-CoA C-acyltransferase activity (GO:0003988)|acetyl-CoA hydrolase activity (GO:0003986)|acetyltransferase activity (GO:0016407)|acyl-CoA hydrolase activity (GO:0047617)|C-acetyltransferase activity (GO:0016453)|C-acyltransferase activity (GO:0016408)|catalytic activity (GO:0003824)|CoA hydrolase activity (GO:0016289)|hydrolase activity (G…	cellular anatomical entity (GO:0110165)|cellular_component (GO:0005575)|cytoplasm (GO:0005737)|envelope (GO:0031975)|intracellular anatomical structure (GO:0005622)|intracellular membrane-bounded organelle (GO:0043231)|intracellular organelle (GO:0043229)|intracellular organelle lumen (GO:0070013)|membrane-bounded organelle (GO:0043227)|membrane-enclosed lumen (GO:0031974)|membrane (GO:0016020)|m…	chr18	chr18:74779211-74806207+		mmu00062 Fatty acid elongation|mmu00071 Fatty acid degradation|mmu00280 Valine, leucine and isoleucine degradation|mmu01100 Metabolic pathways|mmu01212 Fatty acid metabolism	Fatty acid biosynthesis (WP336)|Fatty acid oxidation (WP2318)	k2	2.44081	2.109	1.966	1.75118
Pcdh18	protocadherin 18	anatomical structure development (GO:0048856)|animal organ development (GO:0048513)|biological adhesion (GO:0022610)|biological_process (GO:0008150)|brain development (GO:0007420)|calcium-dependent cell-cell adhesion via plasma membrane cell adhesion molecules (GO:0016339)|cell-cell adhesion (GO:0098609)|cell-cell adhesion via plasma-membrane adhesion molecules (GO:0098742)|cell adhesion (GO:0007…	binding (GO:0005488)|calcium ion binding (GO:0005509)|cation binding (GO:0043169)|ion binding (GO:0043167)|metal ion binding (GO:0046872)|molecular_function (GO:0003674)|protein binding (GO:0005515)	cell periphery (GO:0071944)|cellular anatomical entity (GO:0110165)|cellular_component (GO:0005575)|integral component of membrane (GO:0016021)|integral component of plasma membrane (GO:0005887)|intrinsic component of membrane (GO:0031224)|intrinsic component of plasma membrane (GO:0031226)|membrane (GO:0016020)|plasma membrane (GO:0005886)	chr3	chr3:49743295-49757316-				k2	0.442867	0.182375	0.279483	0.0201398
Klhl5	kelch-like 5				chr5	chr5:65107567-65168142+|chr5:65131230-65153632+|chr5:65131230-65168142+	chr5|chr5q|chr5qC3|chr5qC3.1			k2	0.400582	0.137427	0.173487	0.0250107
Stk24	serine/threonine kinase 24	anatomical structure development (GO:0048856)|apoptotic process (GO:0006915)|apoptotic signaling pathway (GO:0097190)|axon development (GO:0061564)|axon regeneration (GO:0031103)|biological regulation (GO:0065007)|biological_process (GO:0008150)|cell communication (GO:0007154)|cell death (GO:0008219)|cell death in response to oxidative stress (GO:0036473)|cell development (GO:0048468)|cell differ…	adenyl nucleotide binding (GO:0030554)|adenyl ribonucleotide binding (GO:0032559)|anion binding (GO:0043168)|ATP binding (GO:0005524)|binding (GO:0005488)|carbohydrate derivative binding (GO:0097367)|catalytic activity (GO:0003824)|catalytic activity, acting on a protein (GO:0140096)|cation binding (GO:0043169)|heterocyclic compound binding (GO:1901363)|ion binding (GO:0043167)|kinase activity (G…	bounding membrane of organelle (GO:0098588)|cellular anatomical entity (GO:0110165)|cellular_component (GO:0005575)|cytoplasm (GO:0005737)|cytosol (GO:0005829)|endomembrane system (GO:0012505)|Golgi apparatus (GO:0005794)|Golgi apparatus subcompartment (GO:0098791)|Golgi membrane (GO:0000139)|intracellular anatomical structure (GO:0005622)|intracellular membrane-bounded organelle (GO:0043231)|int…	chr14	chr14:121286340-121379230-				k2	1.08342	0.733776	1.13562	0.51828
Lzts1	leucine zipper, putative tumor suppressor 1	anatomical structure development (GO:0048856)|anatomical structure morphogenesis (GO:0009653)|anterograde trans-synaptic signaling (GO:0098916)|autophagy (GO:0006914)|biological regulation (GO:0065007)|biological_process (GO:0008150)|catabolic process (GO:0009056)|cell-cell signaling (GO:0007267)|cell communication (GO:0007154)|cell cycle (GO:0007049)|cell cycle phase transition (GO:0044770)|cell…	binding (GO:0005488)|cytoskeletal protein binding (GO:0008092)|microtubule binding (GO:0008017)|molecular_function (GO:0003674)|protein binding (GO:0005515)|tubulin binding (GO:0015631)	apical part of cell (GO:0045177)|apical plasma membrane (GO:0016324)|asymmetric synapse (GO:0032279)|cell body (GO:0044297)|cell junction (GO:0030054)|cell periphery (GO:0071944)|cell projection (GO:0042995)|cellular anatomical entity (GO:0110165)|cellular_component (GO:0005575)|cytoplasm (GO:0005737)|dendrite (GO:0030425)|dendritic shaft (GO:0043198)|dendritic spine (GO:0043197)|dendritic tree (…	chr8	chr8:69132658-69184198-	chr8|chr8q|chr8qB3|chr8qB3.3			k2	0.368338	0.132329	0.16975	0.0294321
Cox6b2	cytochrome c oxidase subunit 6B2	biological_process (GO:0008150)		cellular anatomical entity (GO:0110165)|cellular_component (GO:0005575)|cytoplasm (GO:0005737)|envelope (GO:0031975)|intracellular anatomical structure (GO:0005622)|intracellular membrane-bounded organelle (GO:0043231)|intracellular organelle (GO:0043229)|membrane-bounded organelle (GO:0043227)|membrane (GO:0016020)|mitochondrial crista (GO:0030061)|mitochondrial envelope (GO:0005740)|mitochondri…	chr7	chr7:4751791-4752902-|chr7:4751791-4753094-		mmu00190 Oxidative phosphorylation|mmu01100 Metabolic pathways|mmu04260 Cardiac muscle contraction|mmu04714 Thermogenesis|mmu04932 Non-alcoholic fatty liver disease|mmu05010 Alzheimer disease|mmu05012 Parkinson disease|mmu05014 Amyotrophic lateral sclerosis|mmu05016 Huntington disease|mmu05020 Prion disease|mmu05022 Pathways of neurodegeneration - multiple diseases		k2	0.8951	0.544996	0.485233	0.157167
Tmem131l	transmembrane 131 like	anatomical structure development (GO:0048856)|animal organ development (GO:0048513)|biological adhesion (GO:0022610)|biological regulation (GO:0065007)|biological_process (GO:0008150)|canonical Wnt signaling pathway (GO:0060070)|cell-cell adhesion (GO:0098609)|cell-cell signaling (GO:0007267)|cell-cell signaling by wnt (GO:0198738)|cell activation (GO:0001775)|cell adhesion (GO:0007155)|cell comm…	molecular_function (GO:0003674)	cell periphery (GO:0071944)|cellular anatomical entity (GO:0110165)|cellular_component (GO:0005575)|cytoplasm (GO:0005737)|endomembrane system (GO:0012505)|endoplasmic reticulum (GO:0005783)|integral component of membrane (GO:0016021)|intracellular anatomical structure (GO:0005622)|intracellular membrane-bounded organelle (GO:0043231)|intracellular organelle (GO:0043229)|intrinsic component of me…	chr3	chr3:83898286-84040161-				k2	0.479769	0.226829	0.268864	0.12411
Smpdl3b	sphingomyelin phosphodiesterase, acid-like 3B	biological process involved in interspecies interaction between organisms (GO:0044419)|biological regulation (GO:0065007)|biological_process (GO:0008150)|catabolic process (GO:0009056)|cell communication (GO:0007154)|cellular amide metabolic process (GO:0043603)|cellular catabolic process (GO:0044248)|cellular lipid catabolic process (GO:0044242)|cellular lipid metabolic process (GO:0044255)|cell…	binding (GO:0005488)|catalytic activity (GO:0003824)|cation binding (GO:0043169)|hydrolase activity (GO:0016787)|hydrolase activity, acting on ester bonds (GO:0016788)|hydrolase activity, acting on glycosyl bonds (GO:0016798)|ion binding (GO:0043167)|lipase activity (GO:0016298)|metal ion binding (GO:0046872)|molecular_function (GO:0003674)|phospholipase activity (GO:0004620)|phosphoric diester h…	anchored component of membrane (GO:0031225)|cell periphery (GO:0071944)|cellular anatomical entity (GO:0110165)|cellular_component (GO:0005575)|extracellular region (GO:0005576)|extracellular space (GO:0005615)|intrinsic component of membrane (GO:0031224)|membrane (GO:0016020)|plasma membrane (GO:0005886)	chr4	chr4:132732965-132757171-	chr4|chr4q|chr4qD2|chr4qD2.3			k2	0.549794	0.29138	0.327629	0.127449
Frmd6	FERM domain containing 6	actin-mediated cell contraction (GO:0070252)|actin cytoskeleton organization (GO:0030036)|actin filament-based movement (GO:0030048)|actin filament-based process (GO:0030029)|actomyosin structure organization (GO:0031032)|anatomical structure development (GO:0048856)|anatomical structure morphogenesis (GO:0009653)|apical constriction (GO:0003383)|biological regulation (GO:0065007)|biological_proc…	binding (GO:0005488)|molecular_function (GO:0003674)|protein binding (GO:0005515)	anchoring junction (GO:0070161)|apical junction complex (GO:0043296)|cell-cell junction (GO:0005911)|cell junction (GO:0030054)|cell periphery (GO:0071944)|cellular anatomical entity (GO:0110165)|cellular_component (GO:0005575)|cytoplasm (GO:0005737)|cytoskeleton (GO:0005856)|intracellular anatomical structure (GO:0005622)|intracellular non-membrane-bounded organelle (GO:0043232)|intracellular or…	chr12	chr12:70825513-70902234+		mmu04390 Hippo signaling pathway|mmu04392 Hippo signaling pathway - multiple species		k2	0.370223	0.142376	0.203341	0.0194377
Gxylt2	glucoside xylosyltransferase 2	biological_process (GO:0008150)|biosynthetic process (GO:0009058)|carbohydrate derivative biosynthetic process (GO:1901137)|carbohydrate derivative metabolic process (GO:1901135)|cellular biosynthetic process (GO:0044249)|cellular macromolecule biosynthetic process (GO:0034645)|cellular macromolecule metabolic process (GO:0044260)|cellular metabolic process (GO:0044237)|cellular process (GO:00099…	catalytic activity (GO:0003824)|molecular_function (GO:0003674)|transferase activity (GO:0016740)|transferase activity, transferring glycosyl groups (GO:0016757)|transferase activity, transferring pentosyl groups (GO:0016763)|UDP-glycosyltransferase activity (GO:0008194)|UDP-xylosyltransferase activity (GO:0035252)|xylosyltransferase activity (GO:0042285)	cellular anatomical entity (GO:0110165)|cellular_component (GO:0005575)|integral component of membrane (GO:0016021)|intrinsic component of membrane (GO:0031224)|membrane (GO:0016020)	chr6	chr6:100704733-100805081+		mmu00514 Other types of O-glycan biosynthesis		k2	0.960688	0.641564	0.716579	0.135895
Atp13a3	ATPase type 13A3	biological regulation (GO:0065007)|biological_process (GO:0008150)|calcium ion homeostasis (GO:0055074)|cation homeostasis (GO:0055080)|cation transport (GO:0006812)|cellular calcium ion homeostasis (GO:0006874)|cellular cation homeostasis (GO:0030003)|cellular chemical homeostasis (GO:0055082)|cellular divalent inorganic cation homeostasis (GO:0072503)|cellular homeostasis (GO:0019725)|cellular …	adenyl nucleotide binding (GO:0030554)|adenyl ribonucleotide binding (GO:0032559)|anion binding (GO:0043168)|ATP binding (GO:0005524)|ATPase activity (GO:0016887)|binding (GO:0005488)|carbohydrate derivative binding (GO:0097367)|catalytic activity (GO:0003824)|cation binding (GO:0043169)|heterocyclic compound binding (GO:1901363)|hydrolase activity (GO:0016787)|hydrolase activity, acting on acid …	cellular anatomical entity (GO:0110165)|cellular_component (GO:0005575)|integral component of membrane (GO:0016021)|intrinsic component of membrane (GO:0031224)|membrane (GO:0016020)	chr16	chr16:30312423-30388530-				k2	0.533238	0.255565	0.443932	0.167907
Sp5	trans-acting transcription factor 5	anatomical structure development (GO:0048856)|anatomical structure morphogenesis (GO:0009653)|animal organ development (GO:0048513)|animal organ morphogenesis (GO:0009887)|aromatic compound biosynthetic process (GO:0019438)|biological regulation (GO:0065007)|biological_process (GO:0008150)|biosynthetic process (GO:0009058)|bone development (GO:0060348)|bone morphogenesis (GO:0060349)|cellular aro…	binding (GO:0005488)|cation binding (GO:0043169)|cis-regulatory region sequence-specific DNA binding (GO:0000987)|DNA-binding transcription factor activity (GO:0003700)|DNA-binding transcription factor activity, RNA polymerase II-specific (GO:0000981)|DNA-binding transcription repressor activity (GO:0001217)|DNA-binding transcription repressor activity, RNA polymerase II-specific (GO:0001227)|DNA…	cellular anatomical entity (GO:0110165)|cellular_component (GO:0005575)|intracellular anatomical structure (GO:0005622)|intracellular membrane-bounded organelle (GO:0043231)|intracellular organelle (GO:0043229)|membrane-bounded organelle (GO:0043227)|nucleus (GO:0005634)|organelle (GO:0043226)	chr2	chr2:70474922-70477726+				k2	0.234323	0.0497855	0.238069	0.0164545
Fmnl2	formin-like 2	actin cytoskeleton organization (GO:0030036)|actin filament-based process (GO:0030029)|anatomical structure development (GO:0048856)|anatomical structure morphogenesis (GO:0009653)|biological regulation (GO:0065007)|biological_process (GO:0008150)|cell migration (GO:0016477)|cell morphogenesis (GO:0000902)|cell motility (GO:0048870)|cellular component organization (GO:0016043)|cellular component …	actin binding (GO:0003779)|actin filament binding (GO:0051015)|binding (GO:0005488)|cytoskeletal protein binding (GO:0008092)|enzyme binding (GO:0019899)|GTPase binding (GO:0051020)|molecular_function (GO:0003674)|protein-containing complex binding (GO:0044877)|protein binding (GO:0005515)|small GTPase binding (GO:0031267)	cellular anatomical entity (GO:0110165)|cellular_component (GO:0005575)|cytoplasm (GO:0005737)|cytosol (GO:0005829)|intracellular anatomical structure (GO:0005622)	chr2	chr2:52857867-53134202+	chr2|chr2q|chr2qC1|chr2qC1.1			k2	0.831755	0.503411	0.636677	0.252187
Sptbn1	spectrin beta, non-erythrocytic 1	actin cytoskeleton organization (GO:0030036)|actin filament-based process (GO:0030029)|actin filament capping (GO:0051693)|actin filament depolymerization (GO:0030042)|actin filament organization (GO:0007015)|actin filament polymerization (GO:0030041)|actin polymerization or depolymerization (GO:0008154)|amide transport (GO:0042886)|anion transport (GO:0006820)|biological regulation (GO:0065007)|…	actin binding (GO:0003779)|ankyrin binding (GO:0030506)|binding (GO:0005488)|calmodulin binding (GO:0005516)|cytoskeletal protein binding (GO:0008092)|enzyme binding (GO:0019899)|GTPase binding (GO:0051020)|lipid binding (GO:0008289)|molecular_function (GO:0003674)|phospholipid binding (GO:0005543)|protein-containing complex binding (GO:0044877)|protein binding (GO:0005515)|structural constituent…	A band (GO:0031672)|actin cytoskeleton (GO:0015629)|asymmetric synapse (GO:0032279)|axolemma (GO:0030673)|axon (GO:0030424)|cell cortex (GO:0005938)|cell junction (GO:0030054)|cell leading edge (GO:0031252)|cell periphery (GO:0071944)|cell projection (GO:0042995)|cell projection membrane (GO:0031253)|cellular anatomical entity (GO:0110165)|cellular_component (GO:0005575)|contractile fiber (GO:004…	chr11	chr11:30099394-30219772-|chr11:30106842-30198257-	chr11|chr11q|chr11qA3|chr11qA3.3		Protein-protein interactions in podocytes (WP2309)|Protein-protein interactions in the podocyte (WP2310)	k2	0.983026	0.673434	0.837212	0.604439
Man1a	mannosidase 1, alpha	amide transport (GO:0042886)|anion transport (GO:0006820)|biological_process (GO:0008150)|carbohydrate derivative catabolic process (GO:1901136)|carbohydrate derivative metabolic process (GO:1901135)|catabolic process (GO:0009056)|cellular catabolic process (GO:0044248)|cellular localization (GO:0051641)|cellular macromolecule catabolic process (GO:0044265)|cellular macromolecule localization (GO…	alpha-mannosidase activity (GO:0004559)|binding (GO:0005488)|calcium ion binding (GO:0005509)|catalytic activity (GO:0003824)|cation binding (GO:0043169)|hydrolase activity (GO:0016787)|hydrolase activity, acting on glycosyl bonds (GO:0016798)|hydrolase activity, hydrolyzing O-glycosyl compounds (GO:0004553)|ion binding (GO:0043167)|mannosidase activity (GO:0015923)|mannosyl-oligosaccharide 1,2-a…	bounding membrane of organelle (GO:0098588)|cellular anatomical entity (GO:0110165)|cellular_component (GO:0005575)|cytoplasm (GO:0005737)|cytoplasmic vesicle (GO:0031410)|cytosol (GO:0005829)|endomembrane system (GO:0012505)|endoplasmic reticulum-Golgi intermediate compartment (GO:0005793)|endoplasmic reticulum (GO:0005783)|Golgi apparatus (GO:0005794)|Golgi apparatus subcompartment (GO:0098791)…	chr10	chr10:53904784-54075737-		mmu00510 N-Glycan biosynthesis|mmu00513 Various types of N-glycan biosynthesis|mmu01100 Metabolic pathways|mmu04141 Protein processing in endoplasmic reticulum		k2	0.236873	0.0632946	0.151072	0.0288449
Tcf4	transcription factor 4	anatomical structure development (GO:0048856)|anatomical structure formation involved in morphogenesis (GO:0048646)|anatomical structure morphogenesis (GO:0009653)|angiogenesis (GO:0001525)|aromatic compound biosynthetic process (GO:0019438)|biological regulation (GO:0065007)|biological_process (GO:0008150)|biosynthetic process (GO:0009058)|blood vessel development (GO:0001568)|blood vessel morph…	basal RNA polymerase II transcription machinery binding (GO:0001099)|basal transcription machinery binding (GO:0001098)|beta-catenin binding (GO:0008013)|bHLH transcription factor binding (GO:0043425)|binding (GO:0005488)|chromatin binding (GO:0003682)|cis-regulatory region sequence-specific DNA binding (GO:0000987)|DNA-binding transcription activator activity (GO:0001216)|DNA-binding transcripti…	beta-catenin-TCF complex (GO:1990907)|beta-catenin-TCF7L2 complex (GO:0070369)|catenin-TCF7L2 complex (GO:0071664)|cellular anatomical entity (GO:0110165)|cellular_component (GO:0005575)|chromatin (GO:0000785)|chromosome (GO:0005694)|intracellular anatomical structure (GO:0005622)|intracellular membrane-bounded organelle (GO:0043231)|intracellular non-membrane-bounded organelle (GO:0043232)|intra…	chr18	chr18:69344491-69687967+|chr18:69345720-69687967+|chr18:69346159-69687967+			Neural crest differentiation (WP2074)|Wnt signaling pathway (WP539)|Wnt signaling pathway and pluripotency (WP723)	k2	0.632583	0.377468	0.538007	0.227839
Tcf12	transcription factor 12	anatomical structure development (GO:0048856)|aromatic compound biosynthetic process (GO:0019438)|biological regulation (GO:0065007)|biological_process (GO:0008150)|biosynthetic process (GO:0009058)|cell differentiation (GO:0030154)|cellular aromatic compound metabolic process (GO:0006725)|cellular biosynthetic process (GO:0044249)|cellular developmental process (GO:0048869)|cellular macromolecul…	bHLH transcription factor binding (GO:0043425)|binding (GO:0005488)|cAMP response element binding (GO:0035497)|cis-regulatory region sequence-specific DNA binding (GO:0000987)|DNA-binding transcription activator activity (GO:0001216)|DNA-binding transcription activator activity, RNA polymerase II-specific (GO:0001228)|DNA-binding transcription factor activity (GO:0003700)|DNA-binding transcriptio…	cellular anatomical entity (GO:0110165)|cellular_component (GO:0005575)|chromatin (GO:0000785)|chromosome (GO:0005694)|cytoplasm (GO:0005737)|intracellular anatomical structure (GO:0005622)|intracellular membrane-bounded organelle (GO:0043231)|intracellular non-membrane-bounded organelle (GO:0043232)|intracellular organelle (GO:0043229)|intracellular organelle lumen (GO:0070013)|membrane-bounded …	chr9	chr9:71844251-71896096-|chr9:71844251-72111201-|chr9:71844251-72111819-			ID signaling pathway (WP512)	k2	0.674457	0.402556	0.456826	0.299763
Rab11fip2	RAB11 family interacting protein 2 (class I)	amide transport (GO:0042886)|anion transport (GO:0006820)|biological regulation (GO:0065007)|biological_process (GO:0008150)|carbohydrate homeostasis (GO:0033500)|cell-cell signaling (GO:0007267)|cell communication (GO:0007154)|cellular chemical homeostasis (GO:0055082)|cellular glucose homeostasis (GO:0001678)|cellular homeostasis (GO:0019725)|cellular localization (GO:0051641)|cellular macromol…	binding (GO:0005488)|enzyme binding (GO:0019899)|GTPase binding (GO:0051020)|identical protein binding (GO:0042802)|kinase binding (GO:0019900)|molecular_function (GO:0003674)|protein binding (GO:0005515)|protein dimerization activity (GO:0046983)|protein homodimerization activity (GO:0042803)|protein kinase binding (GO:0019901)|small GTPase binding (GO:0031267)	cell periphery (GO:0071944)|cellular anatomical entity (GO:0110165)|cellular_component (GO:0005575)|cytoplasm (GO:0005737)|cytoplasmic vesicle (GO:0031410)|endomembrane system (GO:0012505)|endosome (GO:0005768)|intracellular anatomical structure (GO:0005622)|intracellular membrane-bounded organelle (GO:0043231)|intracellular organelle (GO:0043229)|intracellular organelle lumen (GO:0070013)|intrac…	chr19	chr19:59902883-59943364-|chr19:59902883-59943654-		mmu04144 Endocytosis		k2	0.955649	0.658233	0.744923	0.308844
Il6st	interleukin 6 signal transducer	acylglycerol metabolic process (GO:0006639)|anatomical structure development (GO:0048856)|astrocyte differentiation (GO:0048708)|biological adhesion (GO:0022610)|biological regulation (GO:0065007)|biological_process (GO:0008150)|calcium ion homeostasis (GO:0055074)|carbohydrate metabolic process (GO:0005975)|cation homeostasis (GO:0055080)|cell-cell adhesion (GO:0098609)|cell activation (GO:00017…	binding (GO:0005488)|ciliary neurotrophic factor receptor activity (GO:0004897)|ciliary neurotrophic factor receptor binding (GO:0005127)|cytokine binding (GO:0019955)|cytokine receptor activity (GO:0004896)|cytokine receptor binding (GO:0005126)|growth factor binding (GO:0019838)|growth factor receptor binding (GO:0070851)|identical protein binding (GO:0042802)|immune receptor activity (GO:01403…	cell body (GO:0044297)|cell body membrane (GO:0044298)|cell periphery (GO:0071944)|cell projection (GO:0042995)|cell surface (GO:0009986)|cellular anatomical entity (GO:0110165)|cellular_component (GO:0005575)|ciliary neurotrophic factor receptor complex (GO:0070110)|dendrite (GO:0030425)|dendritic tree (GO:0097447)|external side of plasma membrane (GO:0009897)|extracellular region (GO:0005576)|e…	chr13	chr13:112464069-112506860+	chr13|chr13q|chr13qD2|chr13qD2.2	mmu04060 Cytokine-cytokine receptor interaction|mmu04061 Viral protein interaction with cytokine and cytokine receptor|mmu04550 Signaling pathways regulating pluripotency of stem cells|mmu04630 JAK-STAT signaling pathway|mmu04659 Th17 cell differentiation|mmu05167 Kaposi sarcoma-associated herpesvirus infection|mmu05171 Coronavirus disease - COVID-19|mmu05200 Pathways in cancer|mmu05203 Viral car…	Adipogenesis genes (WP447)|Androgen receptor signaling pathway (WP252)|ESC pluripotency pathways (WP339)|IL-6 signaling pathway (WP387)|Mechanisms associated with pluripotency (WP1763)|MicroRNAs in cardiomyocyte hypertrophy (WP1560)	k2	0.319198	0.11792	0.180351	0.0627179
Prrx2	paired related homeobox 2	anatomical structure development (GO:0048856)|anatomical structure morphogenesis (GO:0009653)|animal organ development (GO:0048513)|animal organ morphogenesis (GO:0009887)|appendage development (GO:0048736)|appendage morphogenesis (GO:0035107)|aromatic compound biosynthetic process (GO:0019438)|artery development (GO:0060840)|artery morphogenesis (GO:0048844)|biological regulation (GO:0065007)|bi…	binding (GO:0005488)|cis-regulatory region sequence-specific DNA binding (GO:0000987)|DNA-binding transcription activator activity (GO:0001216)|DNA-binding transcription activator activity, RNA polymerase II-specific (GO:0001228)|DNA-binding transcription factor activity (GO:0003700)|DNA-binding transcription factor activity, RNA polymerase II-specific (GO:0000981)|DNA binding (GO:0003677)|double…	cellular anatomical entity (GO:0110165)|cellular_component (GO:0005575)|intracellular anatomical structure (GO:0005622)|intracellular membrane-bounded organelle (GO:0043231)|intracellular organelle (GO:0043229)|membrane-bounded organelle (GO:0043227)|nucleus (GO:0005634)|organelle (GO:0043226)	chr2	chr2:30845366-30881247+				k2	0.341299	0.157918	0.352349	0.043718
Wt1os	Wilms tumor 1 homolog, opposite strand	biological_process (GO:0008150)	molecular_function (GO:0003674)	cellular_component (GO:0005575)	chr2	chr2:105076537-105126510-				k2	0.672711	0.421407	0.586623	0.338553
Atrx	ATRX, chromatin remodeler	anatomical structure development (GO:0048856)|anatomical structure homeostasis (GO:0060249)|anatomical structure morphogenesis (GO:0009653)|animal organ development (GO:0048513)|appendage development (GO:0048736)|appendage morphogenesis (GO:0035107)|aromatic compound biosynthetic process (GO:0019438)|biological regulation (GO:0065007)|biological_process (GO:0008150)|biosynthetic process (GO:00090…	adenyl nucleotide binding (GO:0030554)|adenyl ribonucleotide binding (GO:0032559)|anion binding (GO:0043168)|ATP binding (GO:0005524)|ATPase activity (GO:0016887)|binding (GO:0005488)|carbohydrate derivative binding (GO:0097367)|catalytic activity (GO:0003824)|catalytic activity, acting on DNA (GO:0140097)|cation binding (GO:0043169)|chromatin binding (GO:0003682)|chromo shadow domain binding (GO…	cellular anatomical entity (GO:0110165)|cellular_component (GO:0005575)|chromatin (GO:0000785)|chromosomal region (GO:0098687)|chromosome (GO:0005694)|chromosome, centromeric region (GO:0000775)|chromosome, subtelomeric region (GO:0099115)|chromosome, telomeric region (GO:0000781)|condensed chromosome (GO:0000793)|condensed chromosome, centromeric region (GO:0000779)|cytoplasm (GO:0005737)|hetero…	chrX	chrX:105797614-105929372-			Mechanisms associated with pluripotency (WP1763)	k2	1.17514	0.934623	1.04497	0.857648
Pbx1	pre B cell leukemia homeobox 1	adrenal gland development (GO:0030325)|anatomical structure development (GO:0048856)|anatomical structure morphogenesis (GO:0009653)|animal organ development (GO:0048513)|animal organ morphogenesis (GO:0009887)|anterior/posterior pattern specification (GO:0009952)|appendage development (GO:0048736)|appendage morphogenesis (GO:0035107)|aromatic compound biosynthetic process (GO:0019438)|biological…	binding (GO:0005488)|cis-regulatory region sequence-specific DNA binding (GO:0000987)|DNA-binding transcription activator activity (GO:0001216)|DNA-binding transcription activator activity, RNA polymerase II-specific (GO:0001228)|DNA-binding transcription factor activity (GO:0003700)|DNA-binding transcription factor activity, RNA polymerase II-specific (GO:0000981)|DNA binding (GO:0003677)|double…	cellular anatomical entity (GO:0110165)|cellular_component (GO:0005575)|cytoplasm (GO:0005737)|intracellular anatomical structure (GO:0005622)|intracellular membrane-bounded organelle (GO:0043231)|intracellular organelle (GO:0043229)|intracellular organelle lumen (GO:0070013)|membrane-bounded organelle (GO:0043227)|membrane-enclosed lumen (GO:0031974)|nuclear lumen (GO:0031981)|nuclear protein-co…	chr1	chr1:168119363-168432169-|chr1:168153526-168432169-	chr1|chr1q|chr1qH2|chr1qH2.3	mmu04927 Cortisol synthesis and secretion|mmu04934 Cushing syndrome|mmu05202 Transcriptional misregulation in cancer		k2	0.654579	0.436856	0.493465	0.22596
Wfdc1	WAP four-disulfide core domain 1	biological regulation (GO:0065007)|biological_process (GO:0008150)|cell growth (GO:0016049)|cell population proliferation (GO:0008283)|cellular component organization (GO:0016043)|cellular component organization or biogenesis (GO:0071840)|cellular macromolecule metabolic process (GO:0044260)|cellular metabolic process (GO:0044237)|cellular process (GO:0009987)|cellular protein metabolic process (…	endopeptidase inhibitor activity (GO:0004866)|endopeptidase regulator activity (GO:0061135)|enzyme inhibitor activity (GO:0004857)|enzyme regulator activity (GO:0030234)|molecular function regulator (GO:0098772)|molecular_function (GO:0003674)|peptidase inhibitor activity (GO:0030414)|peptidase regulator activity (GO:0061134)|serine-type endopeptidase inhibitor activity (GO:0004867)	cellular anatomical entity (GO:0110165)|cellular_component (GO:0005575)|extracellular region (GO:0005576)|extracellular space (GO:0005615)	chr8	chr8:119666364-119688020+				k2	0.32421	0.113999	0.403013	0.00220372
Arhgap21	Rho GTPase activating protein 21	biological regulation (GO:0065007)|biological_process (GO:0008150)|cell communication (GO:0007154)|cellular component organization (GO:0016043)|cellular component organization or biogenesis (GO:0071840)|cellular localization (GO:0051641)|cellular process (GO:0009987)|cellular response to stimulus (GO:0051716)|cytoskeleton-dependent intracellular transport (GO:0030705)|endocytosis (GO:0006897)|end…	enzyme activator activity (GO:0008047)|enzyme regulator activity (GO:0030234)|GTPase activator activity (GO:0005096)|GTPase regulator activity (GO:0030695)|molecular function regulator (GO:0098772)|molecular_function (GO:0003674)|nucleoside-triphosphatase regulator activity (GO:0060589)	actin cytoskeleton (GO:0015629)|cell junction (GO:0030054)|cell periphery (GO:0071944)|cellular anatomical entity (GO:0110165)|cellular_component (GO:0005575)|cytoplasm (GO:0005737)|cytoplasmic vesicle (GO:0031410)|cytoskeleton (GO:0005856)|endomembrane system (GO:0012505)|Golgi apparatus (GO:0005794)|intracellular anatomical structure (GO:0005622)|intracellular membrane-bounded organelle (GO:004…	chr2	chr2:20847918-20967721-				k2	0.370265	0.192676	0.295475	0.196167
Phf14	PHD finger protein 14	anatomical structure development (GO:0048856)|animal organ development (GO:0048513)|aromatic compound biosynthetic process (GO:0019438)|biological regulation (GO:0065007)|biological_process (GO:0008150)|biosynthetic process (GO:0009058)|cell communication (GO:0007154)|cell population proliferation (GO:0008283)|cell surface receptor signaling pathway (GO:0007166)|cellular aromatic compound metabol…	acetyltransferase activity (GO:0016407)|binding (GO:0005488)|catalytic activity (GO:0003824)|catalytic activity, acting on a protein (GO:0140096)|cation binding (GO:0043169)|H3 histone acetyltransferase activity (GO:0010484)|histone acetyltransferase activity (GO:0004402)|histone acetyltransferase activity (H3-K23 specific) (GO:0043994)|histone binding (GO:0042393)|ion binding (GO:0043167)|metal …	acetyltransferase complex (GO:1902493)|catalytic complex (GO:1902494)|cellular anatomical entity (GO:0110165)|cellular_component (GO:0005575)|H3 histone acetyltransferase complex (GO:0070775)|histone acetyltransferase complex (GO:0000123)|intracellular anatomical structure (GO:0005622)|intracellular membrane-bounded organelle (GO:0043231)|intracellular organelle (GO:0043229)|intracellular organel…	chr6	chr6:11907828-12039759+|chr6:11925880-12008081+|chr6:11925880-12081198+				k2	0.887399	0.656632	0.689013	0.48973
Aldh1b1	aldehyde dehydrogenase 1 family, member B1		aldehyde dehydrogenase (NAD+) activity (GO:0004029)|aldehyde dehydrogenase [NAD(P)+] activity (GO:0004030)|catalytic activity (GO:0003824)|molecular_function (GO:0003674)|oxidoreductase activity (GO:0016491)|oxidoreductase activity, acting on the aldehyde or oxo group of donors (GO:0016903)|oxidoreductase activity, acting on the aldehyde or oxo group of donors, NAD or NADP as acceptor (GO:0016620)	cellular anatomical entity (GO:0110165)|cellular_component (GO:0005575)|cytoplasm (GO:0005737)|cytosol (GO:0005829)|intracellular anatomical structure (GO:0005622)|intracellular membrane-bounded organelle (GO:0043231)|intracellular organelle (GO:0043229)|intracellular organelle lumen (GO:0070013)|membrane-bounded organelle (GO:0043227)|membrane-enclosed lumen (GO:0031974)|mitochondrion (GO:000573…	chr4	chr4:45799021-45804608+		mmu00010 Glycolysis / Gluconeogenesis|mmu00053 Ascorbate and aldarate metabolism|mmu00071 Fatty acid degradation|mmu00280 Valine, leucine and isoleucine degradation|mmu00310 Lysine degradation|mmu00330 Arginine and proline metabolism|mmu00340 Histidine metabolism|mmu00380 Tryptophan metabolism|mmu00410 beta-Alanine metabolism|mmu00561 Glycerolipid metabolism|mmu00620 Pyruvate metabolism|mmu00770 …		k2	0.563314	0.357608	0.360065	0.0830856
Palld	palladin, cytoskeletal associated protein	actin cytoskeleton organization (GO:0030036)|actin filament-based process (GO:0030029)|anatomical structure development (GO:0048856)|anatomical structure morphogenesis (GO:0009653)|animal organ development (GO:0048513)|biological adhesion (GO:0022610)|biological regulation (GO:0065007)|biological_process (GO:0008150)|cell-cell adhesion (GO:0098609)|cell-cell adhesion via plasma-membrane adhesion …	actin binding (GO:0003779)|axon guidance receptor activity (GO:0008046)|binding (GO:0005488)|cytoskeletal protein binding (GO:0008092)|molecular transducer activity (GO:0060089)|molecular_function (GO:0003674)|protein binding (GO:0005515)|signaling receptor activity (GO:0038023)|transmembrane signaling receptor activity (GO:0004888)	actin-based cell projection (GO:0098858)|actin cytoskeleton (GO:0015629)|actin filament (GO:0005884)|actin filament bundle (GO:0032432)|actomyosin (GO:0042641)|anchoring junction (GO:0070161)|axon (GO:0030424)|axonal growth cone (GO:0044295)|cell-substrate junction (GO:0030055)|cell body (GO:0044297)|cell junction (GO:0030054)|cell leading edge (GO:0031252)|cell periphery (GO:0071944)|cell projec…	chr8	chr8:61511430-61591139-|chr8:61511430-61760089-|chr8:61511430-61902707-|chr8:61514703-61902707-	chr8|chr8q|chr8qB3|chr8qB3.1		Protein-protein interactions in podocytes (WP2309)|Protein-protein interactions in the podocyte (WP2310)	k2	0.255347	0.103466	0.233746	0.0323934
Adk	adenosine kinase	2'-deoxyribonucleotide biosynthetic process (GO:0009265)|2'-deoxyribonucleotide metabolic process (GO:0009394)|adenosine metabolic process (GO:0046085)|aromatic compound biosynthetic process (GO:0019438)|biological adhesion (GO:0022610)|biological regulation (GO:0065007)|biological_process (GO:0008150)|biosynthetic process (GO:0009058)|carbohydrate derivative biosynthetic process (GO:1901137)|car…	adenosine kinase activity (GO:0004001)|adenyl nucleotide binding (GO:0030554)|adenyl ribonucleotide binding (GO:0032559)|anion binding (GO:0043168)|ATP binding (GO:0005524)|binding (GO:0005488)|carbohydrate derivative binding (GO:0097367)|catalytic activity (GO:0003824)|cation binding (GO:0043169)|heterocyclic compound binding (GO:1901363)|ion binding (GO:0043167)|kinase activity (GO:0016301)|met…	cell periphery (GO:0071944)|cellular anatomical entity (GO:0110165)|cellular_component (GO:0005575)|cytoplasm (GO:0005737)|cytosol (GO:0005829)|intracellular anatomical structure (GO:0005622)|intracellular membrane-bounded organelle (GO:0043231)|intracellular organelle (GO:0043229)|intracellular organelle lumen (GO:0070013)|membrane-bounded organelle (GO:0043227)|membrane-enclosed lumen (GO:00319…	chr14	chr14:21052573-21448569+|chr14:21076151-21448569+		mmu00230 Purine metabolism|mmu01100 Metabolic pathways	Purine metabolism (WP2185)	k2	1.26354	1.03027	0.933072	0.378802
Timm8a1	translocase of inner mitochondrial membrane 8A1	amide transport (GO:0042886)|anion transport (GO:0006820)|biological_process (GO:0008150)|cellular component organization (GO:0016043)|cellular component organization or biogenesis (GO:0071840)|cellular localization (GO:0051641)|cellular macromolecule localization (GO:0070727)|cellular process (GO:0009987)|cellular protein localization (GO:0034613)|chaperone-mediated protein transport (GO:0072321…	binding (GO:0005488)|cation binding (GO:0043169)|identical protein binding (GO:0042802)|ion binding (GO:0043167)|metal ion binding (GO:0046872)|molecular_function (GO:0003674)|protein binding (GO:0005515)|transition metal ion binding (GO:0046914)|zinc ion binding (GO:0008270)	cellular anatomical entity (GO:0110165)|cellular_component (GO:0005575)|cytoplasm (GO:0005737)|envelope (GO:0031975)|intracellular anatomical structure (GO:0005622)|intracellular membrane-bounded organelle (GO:0043231)|intracellular organelle (GO:0043229)|intracellular organelle lumen (GO:0070013)|membrane-bounded organelle (GO:0043227)|membrane-enclosed lumen (GO:0031974)|membrane (GO:0016020)|m…	chrX	chr10:11609223-11610438+|chrX:134537255-134541670-				k2	1.60876	1.2524	0.955798	0.623717
Cgn	cingulin	anatomical structure development (GO:0048856)|anatomical structure morphogenesis (GO:0009653)|apical junction assembly (GO:0043297)|bicellular tight junction assembly (GO:0070830)|biological_process (GO:0008150)|cell-cell junction assembly (GO:0007043)|cell-cell junction organization (GO:0045216)|cell development (GO:0048468)|cell differentiation (GO:0030154)|cell junction assembly (GO:0034329)|c…	binding (GO:0005488)|catalytic activity (GO:0003824)|cytoskeletal protein binding (GO:0008092)|hydrolase activity (GO:0016787)|hydrolase activity, acting on acid anhydrides (GO:0016817)|hydrolase activity, acting on acid anhydrides, in phosphorus-containing anhydrides (GO:0016818)|microtubule binding (GO:0008017)|molecular_function (GO:0003674)|motor activity (GO:0003774)|nucleoside-triphosphatas…	actin cytoskeleton (GO:0015629)|anchoring junction (GO:0070161)|apical junction complex (GO:0043296)|bicellular tight junction (GO:0005923)|brush border (GO:0005903)|cell-cell junction (GO:0005911)|cell junction (GO:0030054)|cell periphery (GO:0071944)|cellular anatomical entity (GO:0110165)|cellular_component (GO:0005575)|cluster of actin-based cell projections (GO:0098862)|cytoskeleton (GO:0005…	chr3	chr3:94760069-94786482-	chr3|chr3q|chr3qF2|chr3qF2.1	mmu04530 Tight junction	Protein-protein interactions in podocytes (WP2309)|Protein-protein interactions in the podocyte (WP2310)	k2	0.569083	0.36222	0.309137	0.120115
2010204K13Rik	RIKEN cDNA 2010204K13 gene	biological_process (GO:0008150)	molecular_function (GO:0003674)	cellular_component (GO:0005575)	chrX	chrX:7411816-7422988-|chrX:7412103-7421047-	chrX|chrXq|chrXqA1|chrXqA1.1			k2	0.971836	0.67431	0.467992	0.248951
Pde1a	phosphodiesterase 1A, calmodulin-dependent	apoptotic process (GO:0006915)|aromatic compound biosynthetic process (GO:0019438)|aromatic compound catabolic process (GO:0019439)|biological regulation (GO:0065007)|biological_process (GO:0008150)|biosynthetic process (GO:0009058)|carbohydrate derivative catabolic process (GO:1901136)|carbohydrate derivative metabolic process (GO:1901135)|catabolic process (GO:0009056)|cell communication (GO:00…	3',5'-cyclic-GMP phosphodiesterase activity (GO:0047555)|3',5'-cyclic-nucleotide phosphodiesterase activity (GO:0004114)|binding (GO:0005488)|calcium- and calmodulin-regulated 3',5'-cyclic-GMP phosphodiesterase activity (GO:0048101)|calmodulin-dependent cyclic-nucleotide phosphodiesterase activity (GO:0004117)|calmodulin binding (GO:0005516)|catalytic activity (GO:0003824)|cation binding (GO:0043…	cell body (GO:0044297)|cellular anatomical entity (GO:0110165)|cellular_component (GO:0005575)|cytoplasm (GO:0005737)|intracellular anatomical structure (GO:0005622)|intracellular membrane-bounded organelle (GO:0043231)|intracellular organelle (GO:0043229)|membrane-bounded organelle (GO:0043227)|neuronal cell body (GO:0043025)|nucleus (GO:0005634)|organelle (GO:0043226)|somatodendritic compartmen…	chr2	chr2:79834452-80038902-|chr2:79834452-80128971-|chr2:79834452-80129412-|chr2:79834452-80129658-|chr2:79859024-79908399-		mmu00230 Purine metabolism|mmu01100 Metabolic pathways|mmu04020 Calcium signaling pathway|mmu04740 Olfactory transduction|mmu04742 Taste transduction|mmu04924 Renin secretion|mmu05032 Morphine addiction	G protein signaling pathways (WP232)|Purine metabolism (WP2185)	k2	0.359298	0.194993	0.25067	0.00875762
Chd2	chromodomain helicase DNA binding protein 2	anatomical structure development (GO:0048856)|animal organ development (GO:0048513)|biological_process (GO:0008150)|cell differentiation (GO:0030154)|cellular component organization (GO:0016043)|cellular component organization or biogenesis (GO:0071840)|cellular developmental process (GO:0048869)|cellular process (GO:0009987)|cellular response to DNA damage stimulus (GO:0006974)|cellular response…	adenyl nucleotide binding (GO:0030554)|adenyl ribonucleotide binding (GO:0032559)|anion binding (GO:0043168)|ATP binding (GO:0005524)|ATPase activity (GO:0016887)|binding (GO:0005488)|carbohydrate derivative binding (GO:0097367)|catalytic activity (GO:0003824)|cis-regulatory region sequence-specific DNA binding (GO:0000987)|DNA binding (GO:0003677)|double-stranded DNA binding (GO:0003690)|helicas…	cellular anatomical entity (GO:0110165)|cellular_component (GO:0005575)|intracellular anatomical structure (GO:0005622)|intracellular membrane-bounded organelle (GO:0043231)|intracellular organelle (GO:0043229)|membrane-bounded organelle (GO:0043227)|nucleus (GO:0005634)|organelle (GO:0043226)	chr7	chr7:73426651-73541746-				k2	0.560064	0.365875	0.455135	0.245142
Kdm3a	lysine (K)-specific demethylase 3A	adaptive thermogenesis (GO:1990845)|aldehyde biosynthetic process (GO:0046184)|anatomical structure development (GO:0048856)|androgen receptor signaling pathway (GO:0030521)|aromatic compound biosynthetic process (GO:0019438)|biological regulation (GO:0065007)|biological_process (GO:0008150)|biosynthetic process (GO:0009058)|cell communication (GO:0007154)|cell development (GO:0048468)|cell diffe…	androgen receptor binding (GO:0050681)|binding (GO:0005488)|catalytic activity (GO:0003824)|catalytic activity, acting on a protein (GO:0140096)|cation binding (GO:0043169)|chromatin binding (GO:0003682)|chromatin DNA binding (GO:0031490)|demethylase activity (GO:0032451)|dioxygenase activity (GO:0051213)|DNA-binding transcription factor binding (GO:0140297)|DNA binding (GO:0003677)|heterocyclic …	catalytic complex (GO:1902494)|cellular anatomical entity (GO:0110165)|cellular_component (GO:0005575)|chromatin (GO:0000785)|chromosome (GO:0005694)|cytoplasm (GO:0005737)|histone deacetylase complex (GO:0000118)|intracellular anatomical structure (GO:0005622)|intracellular membrane-bounded organelle (GO:0043231)|intracellular non-membrane-bounded organelle (GO:0043232)|intracellular organelle (…	chr6	chr6:71588969-71609139-|chr6:71588969-71632686-|chr6:71588969-71632917-		mmu04714 Thermogenesis	Mechanisms associated with pluripotency (WP1763)	k2	0.583578	0.393218	0.387999	0.139433
E330013P04Rik	RIKEN cDNA E330013P04 gene	biological_process (GO:0008150)	molecular_function (GO:0003674)	cellular_component (GO:0005575)	chr19	chr19:60144674-60162591+				k2	0.76587	0.54604	0.545814	0.174035
Gm45716	predicted gene 45716				chr11					k2	0.459922	0.282737	0.372553	0.220951
Adgrl3	adhesion G protein-coupled receptor L3	adenylate cyclase-activating G protein-coupled receptor signaling pathway (GO:0007189)|adenylate cyclase-modulating G protein-coupled receptor signaling pathway (GO:0007188)|anatomical structure development (GO:0048856)|animal organ development (GO:0048513)|behavior (GO:0007610)|biological adhesion (GO:0022610)|biological regulation (GO:0065007)|biological_process (GO:0008150)|brain development (…	binding (GO:0005488)|calcium ion binding (GO:0005509)|carbohydrate binding (GO:0030246)|cation binding (GO:0043169)|G protein-coupled receptor activity (GO:0004930)|ion binding (GO:0043167)|metal ion binding (GO:0046872)|molecular transducer activity (GO:0060089)|molecular_function (GO:0003674)|protein binding (GO:0005515)|signaling receptor activity (GO:0038023)|transmembrane signaling receptor …	anchoring junction (GO:0070161)|axon (GO:0030424)|cell-cell junction (GO:0005911)|cell junction (GO:0030054)|cell periphery (GO:0071944)|cell projection (GO:0042995)|cellular anatomical entity (GO:0110165)|cellular_component (GO:0005575)|glutamatergic synapse (GO:0098978)|integral component of membrane (GO:0016021)|integral component of plasma membrane (GO:0005887)|intrinsic component of membrane…	chr5	chr5:81020570-81802142+|chr5:81020751-81802142+|chr5:81020751-81825133+|chr5:81021592-81802142+			GPCRs, class B secretin-like (WP456)|GPCRs, non-odorant (WP1396)	k2	0.689139	0.485167	0.456722	0.213148
Rnf213	ring finger protein 213	anatomical structure development (GO:0048856)|anatomical structure formation involved in morphogenesis (GO:0048646)|anatomical structure morphogenesis (GO:0009653)|angiogenesis (GO:0001525)|biological regulation (GO:0065007)|biological_process (GO:0008150)|blood vessel development (GO:0001568)|blood vessel morphogenesis (GO:0048514)|catabolic process (GO:0009056)|cell-cell signaling (GO:0007267)|…	ATPase activity (GO:0016887)|binding (GO:0005488)|catalytic activity (GO:0003824)|catalytic activity, acting on a protein (GO:0140096)|cation binding (GO:0043169)|hydrolase activity (GO:0016787)|hydrolase activity, acting on acid anhydrides (GO:0016817)|hydrolase activity, acting on acid anhydrides, in phosphorus-containing anhydrides (GO:0016818)|ion binding (GO:0043167)|metal ion binding (GO:00…	cellular anatomical entity (GO:0110165)|cellular_component (GO:0005575)|cytoplasm (GO:0005737)|cytosol (GO:0005829)|intracellular anatomical structure (GO:0005622)|intracellular membrane-bounded organelle (GO:0043231)|intracellular non-membrane-bounded organelle (GO:0043232)|intracellular organelle (GO:0043229)|intracellular organelle lumen (GO:0070013)|membrane-bounded organelle (GO:0043227)|mem…	chr11	chr11:119390098-119487418+				k2	0.53141	0.35158	0.419137	0.295821
Cdc42ep5	CDC42 effector protein (Rho GTPase binding) 5	actin cytoskeleton organization (GO:0030036)|actin filament-based process (GO:0030029)|actin filament organization (GO:0007015)|actin filament polymerization (GO:0030041)|actin polymerization or depolymerization (GO:0008154)|anatomical structure development (GO:0048856)|anatomical structure morphogenesis (GO:0009653)|biological regulation (GO:0065007)|biological_process (GO:0008150)|cell communic…	binding (GO:0005488)|enzyme binding (GO:0019899)|GTPase binding (GO:0051020)|molecular_function (GO:0003674)|protein binding (GO:0005515)|small GTPase binding (GO:0031267)	cell periphery (GO:0071944)|cellular anatomical entity (GO:0110165)|cellular_component (GO:0005575)|cytoplasm (GO:0005737)|cytoskeleton (GO:0005856)|intracellular anatomical structure (GO:0005622)|intracellular non-membrane-bounded organelle (GO:0043232)|intracellular organelle (GO:0043229)|membrane (GO:0016020)|non-membrane-bounded organelle (GO:0043228)|organelle (GO:0043226)|plasma membrane (G…	chr7	chr7:4151259-4164705-			Protein-protein interactions in podocytes (WP2309)	k2	0.591129	0.400534	0.481809	0.317846
Ly6h	lymphocyte antigen 6 complex, locus H	acetylcholine receptor signaling pathway (GO:0095500)|biological regulation (GO:0065007)|biological_process (GO:0008150)|cell-cell signaling (GO:0007267)|cell communication (GO:0007154)|cellular process (GO:0009987)|cellular response to acetylcholine (GO:1905145)|cellular response to chemical stimulus (GO:0070887)|cellular response to nitrogen compound (GO:1901699)|cellular response to oxygen-con…	acetylcholine receptor binding (GO:0033130)|acetylcholine receptor inhibitor activity (GO:0030550)|acetylcholine receptor regulator activity (GO:0030548)|binding (GO:0005488)|molecular function regulator (GO:0098772)|molecular_function (GO:0003674)|neurotransmitter receptor regulator activity (GO:0099602)|protein binding (GO:0005515)|receptor inhibitor activity (GO:0030547)|receptor regulator act…	anchored component of membrane (GO:0031225)|cell periphery (GO:0071944)|cellular anatomical entity (GO:0110165)|cellular_component (GO:0005575)|intrinsic component of membrane (GO:0031224)|membrane (GO:0016020)|plasma membrane (GO:0005886)	chr15	chr15:75564744-75566648-|chr15:75564744-75566856-|chr15:75564744-75567182-				k2	0.11111	0.0151495	0.10822	0.0473629
Kcnq1ot1	KCNQ1 overlapping transcript 1	biological regulation (GO:0065007)|biological_process (GO:0008150)|cellular aromatic compound metabolic process (GO:0006725)|cellular macromolecule metabolic process (GO:0044260)|cellular metabolic process (GO:0044237)|cellular nitrogen compound metabolic process (GO:0034641)|cellular process (GO:0009987)|DNA alkylation (GO:0006305)|DNA hypermethylation (GO:0044026)|DNA metabolic process (GO:0006…	binding (GO:0005488)|chromatin binding (GO:0003682)|molecular_function (GO:0003674)|protein-containing complex binding (GO:0044877)|protein binding (GO:0005515)		chr7	chr7:143213110-143296547-				k2	0.972811	0.75333	0.869252	0.679055
Cyb5b	cytochrome b5 type B	biological_process (GO:0008150)|biosynthetic process (GO:0009058)|cellular biosynthetic process (GO:0044249)|cellular metabolic process (GO:0044237)|cellular nitrogen compound biosynthetic process (GO:0044271)|cellular nitrogen compound metabolic process (GO:0034641)|cellular process (GO:0009987)|metabolic process (GO:0008152)|nitric oxide biosynthetic process (GO:0006809)|nitric oxide metabolic …	binding (GO:0005488)|catalytic activity (GO:0003824)|cation binding (GO:0043169)|electron transfer activity (GO:0009055)|enzyme activator activity (GO:0008047)|enzyme regulator activity (GO:0030234)|heme binding (GO:0020037)|heterocyclic compound binding (GO:1901363)|ion binding (GO:0043167)|metal ion binding (GO:0046872)|molecular function regulator (GO:0098772)|molecular_function (GO:0003674)|n…	bounding membrane of organelle (GO:0098588)|catalytic complex (GO:1902494)|cellular anatomical entity (GO:0110165)|cellular_component (GO:0005575)|cytoplasm (GO:0005737)|envelope (GO:0031975)|integral component of membrane (GO:0016021)|intracellular anatomical structure (GO:0005622)|intracellular membrane-bounded organelle (GO:0043231)|intracellular organelle (GO:0043229)|intrinsic component of m…	chr8	chr8:107150660-107187470+			Oxidation by cytochrome P450 (WP1274)	k2	0.673245	0.469924	0.412917	0.17622
Parp1	poly (ADP-ribose) polymerase family, member 1	adult behavior (GO:0030534)|anatomical structure homeostasis (GO:0060249)|apoptotic process (GO:0006915)|apoptotic signaling pathway (GO:0097190)|aromatic compound biosynthetic process (GO:0019438)|ATP biosynthetic process (GO:0006754)|ATP generation from poly-ADP-D-ribose (GO:1990966)|ATP metabolic process (GO:0046034)|base-excision repair (GO:0006284)|behavior (GO:0007610)|behavioral response t…	binding (GO:0005488)|catalytic activity (GO:0003824)|catalytic activity, acting on a protein (GO:0140096)|cation binding (GO:0043169)|chromatin binding (GO:0003682)|DNA-binding transcription factor binding (GO:0140297)|DNA binding (GO:0003677)|enzyme binding (GO:0019899)|estrogen receptor binding (GO:0030331)|heterocyclic compound binding (GO:1901363)|histone deacetylase binding (GO:0042826)|horm…	cellular anatomical entity (GO:0110165)|cellular_component (GO:0005575)|chromosome (GO:0005694)|cytoplasm (GO:0005737)|endomembrane system (GO:0012505)|envelope (GO:0031975)|intracellular anatomical structure (GO:0005622)|intracellular membrane-bounded organelle (GO:0043231)|intracellular non-membrane-bounded organelle (GO:0043232)|intracellular organelle (GO:0043229)|intracellular organelle lume…	chr1	chr1:180568890-180600999+		mmu03410 Base excision repair|mmu04064 NF-kappa B signaling pathway|mmu04210 Apoptosis|mmu04217 Necroptosis	FAS pathway and stress induction of HSP regulation (WP571)|Mechanisms associated with pluripotency (WP1763)	k2	0.82922	0.652692	0.760409	0.555171
Wwtr1	WW domain containing transcription regulator 1	anatomical structure development (GO:0048856)|anatomical structure homeostasis (GO:0060249)|anatomical structure morphogenesis (GO:0009653)|animal organ development (GO:0048513)|animal organ morphogenesis (GO:0009887)|aromatic compound biosynthetic process (GO:0019438)|biological regulation (GO:0065007)|biological_process (GO:0008150)|biosynthetic process (GO:0009058)|canonical Wnt signaling path…	binding (GO:0005488)|identical protein binding (GO:0042802)|molecular function regulator (GO:0098772)|molecular_function (GO:0003674)|protein binding (GO:0005515)|protein dimerization activity (GO:0046983)|protein homodimerization activity (GO:0042803)|transcription coactivator activity (GO:0003713)|transcription coregulator activity (GO:0003712)|transcription corepressor activity (GO:0003714)|tr…	cell periphery (GO:0071944)|cellular anatomical entity (GO:0110165)|cellular_component (GO:0005575)|cytoplasm (GO:0005737)|cytosol (GO:0005829)|intracellular anatomical structure (GO:0005622)|intracellular membrane-bounded organelle (GO:0043231)|intracellular organelle (GO:0043229)|intracellular organelle lumen (GO:0070013)|membrane-bounded organelle (GO:0043227)|membrane-enclosed lumen (GO:00319…	chr3	chr3:57455643-57575876-|chr3:57455643-57575910-		mmu04390 Hippo signaling pathway|mmu04392 Hippo signaling pathway - multiple species	Adipogenesis genes (WP447)	k2	0.903426	0.718136	0.823152	0.371668
Cers4	ceramide synthase 4	amide biosynthetic process (GO:0043604)|biological_process (GO:0008150)|biosynthetic process (GO:0009058)|cellular amide metabolic process (GO:0043603)|cellular biosynthetic process (GO:0044249)|cellular lipid metabolic process (GO:0044255)|cellular metabolic process (GO:0044237)|cellular nitrogen compound biosynthetic process (GO:0044271)|cellular nitrogen compound metabolic process (GO:0034641)…	binding (GO:0005488)|catalytic activity (GO:0003824)|DNA binding (GO:0003677)|heterocyclic compound binding (GO:1901363)|molecular_function (GO:0003674)|N-acyltransferase activity (GO:0016410)|nucleic acid binding (GO:0003676)|organic cyclic compound binding (GO:0097159)|sphingosine N-acyltransferase activity (GO:0050291)|transferase activity (GO:0016740)|transferase activity, transferring acyl g…	cellular anatomical entity (GO:0110165)|cellular_component (GO:0005575)|cytoplasm (GO:0005737)|endomembrane system (GO:0012505)|endoplasmic reticulum (GO:0005783)|integral component of membrane (GO:0016021)|intracellular anatomical structure (GO:0005622)|intracellular membrane-bounded organelle (GO:0043231)|intracellular organelle (GO:0043229)|intrinsic component of membrane (GO:0031224)|membrane…	chr8	chr8:4493404-4526079+	chr8|chr8q|chr8qA1|chr8qA1.1	mmu00600 Sphingolipid metabolism|mmu01100 Metabolic pathways|mmu04071 Sphingolipid signaling pathway	Sphingolipid metabolism (integrated pathway) (WP4690)|Sphingolipid metabolism overview (WP4344)	k2	0.600557	0.429453	0.395248	0.108668
Dclk1	doublecortin-like kinase 1	anatomical structure development (GO:0048856)|anatomical structure morphogenesis (GO:0009653)|animal organ development (GO:0048513)|axon development (GO:0061564)|axon extension (GO:0048675)|axonogenesis (GO:0007409)|biological regulation (GO:0065007)|biological_process (GO:0008150)|brain development (GO:0007420)|cell communication (GO:0007154)|cell development (GO:0048468)|cell differentiation (G…	adenyl nucleotide binding (GO:0030554)|adenyl ribonucleotide binding (GO:0032559)|anion binding (GO:0043168)|ATP binding (GO:0005524)|binding (GO:0005488)|carbohydrate derivative binding (GO:0097367)|catalytic activity (GO:0003824)|catalytic activity, acting on a protein (GO:0140096)|heterocyclic compound binding (GO:1901363)|ion binding (GO:0043167)|kinase activity (GO:0016301)|molecular_functio…	asymmetric synapse (GO:0032279)|cell junction (GO:0030054)|cellular anatomical entity (GO:0110165)|cellular_component (GO:0005575)|neuron to neuron synapse (GO:0098984)|organelle (GO:0043226)|postsynapse (GO:0098794)|postsynaptic density (GO:0014069)|postsynaptic specialization (GO:0099572)|synapse (GO:0045202)	chr3	chr3:55242363-55471317+|chr3:55242363-55539068+|chr3:55461727-55471317+|chr3:55461727-55539068+				k2	0.798741	0.507256	0.601928	0.157772
Oat	ornithine aminotransferase	alpha-amino acid catabolic process (GO:1901606)|alpha-amino acid metabolic process (GO:1901605)|arginine catabolic process (GO:0006527)|arginine catabolic process to glutamate (GO:0019544)|arginine catabolic process to proline (GO:0019493)|arginine catabolic process to proline via ornithine (GO:0010121)|arginine metabolic process (GO:0006525)|biological_process (GO:0008150)|carboxylic acid catabo…	anion binding (GO:0043168)|binding (GO:0005488)|catalytic activity (GO:0003824)|heterocyclic compound binding (GO:1901363)|identical protein binding (GO:0042802)|ion binding (GO:0043167)|molecular_function (GO:0003674)|organic cyclic compound binding (GO:0097159)|ornithine-oxo-acid transaminase activity (GO:0004587)|protein binding (GO:0005515)|pyridoxal phosphate binding (GO:0030170)|small molec…	cellular anatomical entity (GO:0110165)|cellular_component (GO:0005575)|cytoplasm (GO:0005737)|intracellular anatomical structure (GO:0005622)|intracellular membrane-bounded organelle (GO:0043231)|intracellular organelle (GO:0043229)|intracellular organelle lumen (GO:0070013)|membrane-bounded organelle (GO:0043227)|membrane-enclosed lumen (GO:0031974)|mitochondrial matrix (GO:0005759)|mitochondri…	chr7	chr7:132557474-132576398-		mmu00330 Arginine and proline metabolism|mmu01100 Metabolic pathways	Amino acid metabolism (WP662)|Urea cycle and metabolism of amino groups (WP426)	k2	0.870843	0.701393	0.797505	0.561497
Resf1	retroelement silencing factor 1	aromatic compound biosynthetic process (GO:0019438)|biological process involved in interspecies interaction between organisms (GO:0044419)|biological process involved in symbiotic interaction (GO:0044403)|biological regulation (GO:0065007)|biological_process (GO:0008150)|biosynthetic process (GO:0009058)|cellular aromatic compound metabolic process (GO:0006725)|cellular biosynthetic process (GO:0…	binding (GO:0005488)|enzyme binding (GO:0019899)|histone methyltransferase binding (GO:1990226)|molecular_function (GO:0003674)|protein binding (GO:0005515)	cellular anatomical entity (GO:0110165)|cellular_component (GO:0005575)|cytoskeleton (GO:0005856)|gamma-tubulin complex (GO:0000930)|intracellular anatomical structure (GO:0005622)|intracellular membrane-bounded organelle (GO:0043231)|intracellular non-membrane-bounded organelle (GO:0043232)|intracellular organelle (GO:0043229)|membrane-bounded organelle (GO:0043227)|microtubule cytoskeleton (GO:…	chr6	chr6:149309413-149335663+				k2	0.833144	0.653964	0.654822	0.394912
Ifitm1	interferon induced transmembrane protein 1	anatomical structure development (GO:0048856)|anatomical structure formation involved in morphogenesis (GO:0048646)|anatomical structure morphogenesis (GO:0009653)|anterior/posterior pattern specification (GO:0009952)|biological process involved in interaction with host (GO:0051701)|biological process involved in interspecies interaction between organisms (GO:0044419)|biological process involved …	molecular_function (GO:0003674)	cell periphery (GO:0071944)|cellular anatomical entity (GO:0110165)|cellular_component (GO:0005575)|cytoplasm (GO:0005737)|cytoplasmic vesicle (GO:0031410)|early endosome (GO:0005769)|endomembrane system (GO:0012505)|endosome (GO:0005768)|integral component of membrane (GO:0016021)|intracellular anatomical structure (GO:0005622)|intracellular vesicle (GO:0097708)|intrinsic component of membrane (…	chr7	chr7:140967428-140969827+|chr7:140968027-140969827+|chr7:140968075-140969827+		mmu04662 B cell receptor signaling pathway		k2	3.64697	3.51837	3.18269	2.98019
Pnlip	pancreatic lipase	anatomical structure development (GO:0048856)|anion transport (GO:0006820)|biological regulation (GO:0065007)|biological_process (GO:0008150)|catabolic process (GO:0009056)|cholesterol transport (GO:0030301)|developmental process (GO:0032502)|digestion (GO:0007586)|digestive system process (GO:0022600)|establishment of localization (GO:0051234)|intestinal absorption (GO:0050892)|intestinal choles…	binding (GO:0005488)|carboxylic ester hydrolase activity (GO:0052689)|catalytic activity (GO:0003824)|cation binding (GO:0043169)|hydrolase activity (GO:0016787)|hydrolase activity, acting on ester bonds (GO:0016788)|ion binding (GO:0043167)|lipase activity (GO:0016298)|metal ion binding (GO:0046872)|molecular_function (GO:0003674)|triglyceride lipase activity (GO:0004806)	cellular anatomical entity (GO:0110165)|cellular_component (GO:0005575)|extracellular region (GO:0005576)|extracellular space (GO:0005615)	chr19	chr19:58670364-58681799+		mmu00561 Glycerolipid metabolism|mmu01100 Metabolic pathways|mmu04972 Pancreatic secretion|mmu04975 Fat digestion and absorption|mmu04977 Vitamin digestion and absorption		k2	0.683875	0.746904	0.171405	0.142785
Cpne8	copine VIII	biological_process (GO:0008150)|cellular process (GO:0009987)|cellular response to calcium ion (GO:0071277)|cellular response to chemical stimulus (GO:0070887)|cellular response to inorganic substance (GO:0071241)|cellular response to metal ion (GO:0071248)|cellular response to stimulus (GO:0051716)|response to calcium ion (GO:0051592)|response to chemical (GO:0042221)|response to inorganic subst…	binding (GO:0005488)|calcium-dependent phospholipid binding (GO:0005544)|cation binding (GO:0043169)|ion binding (GO:0043167)|lipid binding (GO:0008289)|metal ion binding (GO:0046872)|molecular_function (GO:0003674)|phospholipid binding (GO:0005543)	cell periphery (GO:0071944)|cellular anatomical entity (GO:0110165)|cellular_component (GO:0005575)|membrane (GO:0016020)|plasma membrane (GO:0005886)	chr15	chr15:90487480-90679388-|chr15:90643322-90679388-				k2	0.693666	0.509786	0.350946	0.178015
Slitrk1	SLIT and NTRK-like family, member 1	adult behavior (GO:0030534)|anatomical structure development (GO:0048856)|anatomical structure morphogenesis (GO:0009653)|axon development (GO:0061564)|axonogenesis (GO:0007409)|behavior (GO:0007610)|biological adhesion (GO:0022610)|biological regulation (GO:0065007)|biological_process (GO:0008150)|cell-cell adhesion (GO:0098609)|cell-cell adhesion via plasma-membrane adhesion molecules (GO:00987…	molecular_function (GO:0003674)	asymmetric synapse (GO:0032279)|cell junction (GO:0030054)|cell periphery (GO:0071944)|cellular anatomical entity (GO:0110165)|cellular_component (GO:0005575)|extracellular region (GO:0005576)|GABA-ergic synapse (GO:0098982)|glutamatergic synapse (GO:0098978)|integral component of membrane (GO:0016021)|integral component of plasma membrane (GO:0005887)|integral component of postsynaptic density m…	chr14	chr14:108909988-108914239-				k2	0.287954	0.177009	0.101145	0.00461102
Sh2d4a	SH2 domain containing 4A	biological regulation (GO:0065007)|biological_process (GO:0008150)|cellular metabolic process (GO:0044237)|cellular process (GO:0009987)|dephosphorylation (GO:0016311)|metabolic process (GO:0008152)|negative regulation of biological process (GO:0048519)|negative regulation of catalytic activity (GO:0043086)|negative regulation of cellular metabolic process (GO:0031324)|negative regulation of cell…	binding (GO:0005488)|enzyme binding (GO:0019899)|molecular_function (GO:0003674)|phosphatase binding (GO:0019902)|protein binding (GO:0005515)	cellular anatomical entity (GO:0110165)|cellular_component (GO:0005575)|cytoplasm (GO:0005737)|cytosol (GO:0005829)|intracellular anatomical structure (GO:0005622)	chr8	chr8:68276527-68347704+	chr8|chr8q|chr8qB3|chr8qB3.3		Protein-protein interactions in podocytes (WP2309)|Protein-protein interactions in the podocyte (WP2310)	k2	0.503368	0.361929	0.262234	0.139384
Sphkap	SPHK1 interactor, AKAP domain containing		binding (GO:0005488)|molecular_function (GO:0003674)|protein binding (GO:0005515)|protein kinase A binding (GO:0051018)	cellular anatomical entity (GO:0110165)|cellular_component (GO:0005575)|contractile fiber (GO:0043292)|cytoplasm (GO:0005737)|I band (GO:0031674)|intracellular anatomical structure (GO:0005622)|intracellular membrane-bounded organelle (GO:0043231)|intracellular non-membrane-bounded organelle (GO:0043232)|intracellular organelle (GO:0043229)|membrane-bounded organelle (GO:0043227)|mitochondrion (G…	chr1	chr1:83255443-83408200-				k2	0.222768	0.22604	0.0684099	0.0290698
Reep1	receptor accessory protein 1	biological regulation (GO:0065007)|biological_process (GO:0008150)|cellular component organization (GO:0016043)|cellular component organization or biogenesis (GO:0071840)|cellular localization (GO:0051641)|cellular macromolecule localization (GO:0070727)|cellular process (GO:0009987)|cellular protein localization (GO:0034613)|endomembrane system organization (GO:0010256)|endoplasmic reticulum org…	binding (GO:0005488)|cytoskeletal protein binding (GO:0008092)|G protein-coupled receptor binding (GO:0001664)|microtubule binding (GO:0008017)|molecular_function (GO:0003674)|olfactory receptor binding (GO:0031849)|protein binding (GO:0005515)|signaling receptor binding (GO:0005102)|tubulin binding (GO:0015631)	cellular anatomical entity (GO:0110165)|cellular_component (GO:0005575)|cytoplasm (GO:0005737)|cytoplasmic microtubule (GO:0005881)|cytoskeleton (GO:0005856)|endomembrane system (GO:0012505)|endoplasmic reticulum (GO:0005783)|endoplasmic reticulum membrane (GO:0005789)|endoplasmic reticulum subcompartment (GO:0098827)|endoplasmic reticulum tubular network (GO:0071782)|integral component of membra…	chr6	chr6:71707680-71810705+				k2	0.774864	0.616046	0.524514	0.253044
Tmc4	transmembrane channel-like gene family 4	biological_process (GO:0008150)|establishment of localization (GO:0051234)|ion transport (GO:0006811)|localization (GO:0051179)|transport (GO:0006810)	channel activity (GO:0015267)|gated channel activity (GO:0022836)|inorganic molecular entity transmembrane transporter activity (GO:0015318)|ion channel activity (GO:0005216)|ion transmembrane transporter activity (GO:0015075)|mechanosensitive ion channel activity (GO:0008381)|molecular_function (GO:0003674)|passive transmembrane transporter activity (GO:0022803)|transmembrane transporter activit…	cell periphery (GO:0071944)|cellular anatomical entity (GO:0110165)|cellular_component (GO:0005575)|integral component of membrane (GO:0016021)|integral component of plasma membrane (GO:0005887)|intrinsic component of membrane (GO:0031224)|intrinsic component of plasma membrane (GO:0031226)|membrane (GO:0016020)|plasma membrane (GO:0005886)	chr7	chr7:3665753-3677553-				k2	0.474897	0.365937	0.288326	0.113857
Emx2os	Emx2 opposite strand/antisense transcript (non-protein coding)	biological_process (GO:0008150)	molecular_function (GO:0003674)	cellular_component (GO:0005575)	chr19	chr19:59425103-59458635-				k2	0.495912	0.39486	0.311934	0.0932526
Dapk1	death associated protein kinase 1	amide biosynthetic process (GO:0043604)|apoptotic process (GO:0006915)|apoptotic signaling pathway (GO:0097190)|autophagy (GO:0006914)|biological process involved in interspecies interaction between organisms (GO:0044419)|biological regulation (GO:0065007)|biological_process (GO:0008150)|biosynthetic process (GO:0009058)|catabolic process (GO:0009056)|cation transmembrane transport (GO:0098655)|c…	adenyl nucleotide binding (GO:0030554)|adenyl ribonucleotide binding (GO:0032559)|anion binding (GO:0043168)|ATP binding (GO:0005524)|binding (GO:0005488)|calmodulin-dependent protein kinase activity (GO:0004683)|calmodulin binding (GO:0005516)|carbohydrate derivative binding (GO:0097367)|catalytic activity (GO:0003824)|catalytic activity, acting on a protein (GO:0140096)|GTP binding (GO:0005525)…	actin cytoskeleton (GO:0015629)|cell periphery (GO:0071944)|cellular anatomical entity (GO:0110165)|cellular_component (GO:0005575)|cytoplasm (GO:0005737)|cytoskeleton (GO:0005856)|cytosol (GO:0005829)|intracellular anatomical structure (GO:0005622)|intracellular membrane-bounded organelle (GO:0043231)|intracellular non-membrane-bounded organelle (GO:0043232)|intracellular organelle (GO:0043229)|…	chr13	chr13:60601946-60763191+|chr13:60602210-60763191+		mmu04140 Autophagy - animal|mmu05200 Pathways in cancer|mmu05219 Bladder cancer		k2	0.805142	0.646663	0.570671	0.244236
Rad51b	RAD51 paralog B	anatomical structure development (GO:0048856)|biological regulation (GO:0065007)|biological_process (GO:0008150)|blastocyst development (GO:0001824)|blastocyst growth (GO:0001832)|cell cycle (GO:0007049)|cell cycle G2/M phase transition (GO:0044839)|cell cycle phase transition (GO:0044770)|cell cycle process (GO:0022402)|cell population proliferation (GO:0008283)|cellular aromatic compound metabo…	adenyl nucleotide binding (GO:0030554)|adenyl ribonucleotide binding (GO:0032559)|anion binding (GO:0043168)|ATP binding (GO:0005524)|ATPase activity (GO:0016887)|binding (GO:0005488)|carbohydrate derivative binding (GO:0097367)|catalytic activity (GO:0003824)|DNA-dependent ATPase activity (GO:0008094)|DNA binding (GO:0003677)|DNA secondary structure binding (GO:0000217)|double-stranded DNA bindi…	cellular anatomical entity (GO:0110165)|cellular_component (GO:0005575)|chromosome (GO:0005694)|DNA recombinase mediator complex (GO:0033061)|intracellular anatomical structure (GO:0005622)|intracellular membrane-bounded organelle (GO:0043231)|intracellular non-membrane-bounded organelle (GO:0043232)|intracellular organelle (GO:0043229)|membrane-bounded organelle (GO:0043227)|non-membrane-bounded…	chr12	chr12:79297281-79814690+|chr12:79297350-79508654+		mmu03440 Homologous recombination		k2	0.196956	0.130144	0.0768453	0.0291029
Nfia	nuclear factor I/A	anatomical structure development (GO:0048856)|animal organ development (GO:0048513)|aromatic compound biosynthetic process (GO:0019438)|biological regulation (GO:0065007)|biological_process (GO:0008150)|biosynthetic process (GO:0009058)|cell junction organization (GO:0034330)|cellular aromatic compound metabolic process (GO:0006725)|cellular biosynthetic process (GO:0044249)|cellular component or…	binding (GO:0005488)|chromatin binding (GO:0003682)|cis-regulatory region sequence-specific DNA binding (GO:0000987)|DNA-binding transcription activator activity (GO:0001216)|DNA-binding transcription activator activity, RNA polymerase II-specific (GO:0001228)|DNA-binding transcription factor activity (GO:0003700)|DNA-binding transcription factor activity, RNA polymerase II-specific (GO:0000981)|…	cell junction (GO:0030054)|cellular anatomical entity (GO:0110165)|cellular_component (GO:0005575)|intracellular anatomical structure (GO:0005622)|intracellular membrane-bounded organelle (GO:0043231)|intracellular organelle (GO:0043229)|intracellular organelle lumen (GO:0070013)|membrane-bounded organelle (GO:0043227)|membrane-enclosed lumen (GO:0031974)|nuclear lumen (GO:0031981)|nucleoplasm (G…	chr4	chr4:97581942-98118876+|chr4:97777625-98118876+				k2	0.67501	0.56815	0.469571	0.331667
Usp9x	ubiquitin specific peptidase 9, X chromosome	activation of immune response (GO:0002253)|anatomical structure arrangement (GO:0048532)|anatomical structure development (GO:0048856)|anatomical structure morphogenesis (GO:0009653)|animal organ development (GO:0048513)|antigen receptor-mediated signaling pathway (GO:0050851)|axon development (GO:0061564)|axon extension (GO:0048675)|axonogenesis (GO:0007409)|biological regulation (GO:0065007)|bi…	binding (GO:0005488)|catalytic activity (GO:0003824)|catalytic activity, acting on a protein (GO:0140096)|co-SMAD binding (GO:0070410)|cysteine-type endopeptidase activity (GO:0004197)|cysteine-type peptidase activity (GO:0008234)|endopeptidase activity (GO:0004175)|enzyme binding (GO:0019899)|hydrolase activity (GO:0016787)|Lys48-specific deubiquitinase activity (GO:1990380)|molecular_function (…	apical part of cell (GO:0045177)|axon (GO:0030424)|cell projection (GO:0042995)|cellular anatomical entity (GO:0110165)|cellular_component (GO:0005575)|cytoplasm (GO:0005737)|cytosol (GO:0005829)|distal axon (GO:0150034)|growth cone (GO:0030426)|intracellular anatomical structure (GO:0005622)|intracellular membrane-bounded organelle (GO:0043231)|intracellular organelle (GO:0043229)|membrane-bound…	chrX	chrX:13071497-13173327+	chrX|chrXq|chrXqA1|chrXqA1.1			k2	1.09318	0.969146	0.84362	0.727562
Lef1	lymphoid enhancer binding factor 1	adaptive immune response (GO:0002250)|adaptive immune response based on somatic recombination of immune receptors built from immunoglobulin superfamily domains (GO:0002460)|alpha-beta T cell activation (GO:0046631)|alpha-beta T cell activation involved in immune response (GO:0002287)|alpha-beta T cell differentiation (GO:0046632)|alpha-beta T cell differentiation involved in immune response (GO:0…	armadillo repeat domain binding (GO:0070016)|beta-catenin binding (GO:0008013)|binding (GO:0005488)|C2H2 zinc finger domain binding (GO:0070742)|chromatin binding (GO:0003682)|cis-regulatory region sequence-specific DNA binding (GO:0000987)|DNA-binding transcription activator activity (GO:0001216)|DNA-binding transcription activator activity, RNA polymerase II-specific (GO:0001228)|DNA-binding tr…	beta-catenin-TCF complex (GO:1990907)|cellular anatomical entity (GO:0110165)|cellular_component (GO:0005575)|cytoplasm (GO:0005737)|intracellular anatomical structure (GO:0005622)|intracellular membrane-bounded organelle (GO:0043231)|intracellular organelle (GO:0043229)|membrane-bounded organelle (GO:0043227)|nuclear protein-containing complex (GO:0140513)|nucleus (GO:0005634)|organelle (GO:0043…	chr3	chr3:131110296-131224357+|chr3:131110322-131224321+|chr3:131112790-131224321+|chr3:131112790-131224357+|chr3:131156293-131224321+		mmu04310 Wnt signaling pathway|mmu04390 Hippo signaling pathway|mmu04520 Adherens junction|mmu04916 Melanogenesis|mmu04934 Cushing syndrome|mmu05132 Salmonella infection|mmu05167 Kaposi sarcoma-associated herpesvirus infection|mmu05200 Pathways in cancer|mmu05210 Colorectal cancer|mmu05213 Endometrial cancer|mmu05215 Prostate cancer|mmu05216 Thyroid cancer|mmu05217 Basal cell carcinoma|mmu05221 A…	Delta-Notch signaling pathway (WP265)|Mechanisms associated with pluripotency (WP1763)|Protein-protein interactions in podocytes (WP2309)|TGF-beta receptor signaling pathway (WP258)|TGF-beta signaling pathway (WP113)|Wnt signaling pathway (WP539)|Wnt signaling pathway and pluripotency (WP723)	k2	0.356798	0.25219	0.259482	0.0105323
Cntnap5a	contactin associated protein-like 5A	biological adhesion (GO:0022610)|biological_process (GO:0008150)|cell adhesion (GO:0007155)|cellular process (GO:0009987)|macromolecule metabolic process (GO:0043170)|metabolic process (GO:0008152)|nitrogen compound metabolic process (GO:0006807)|organic substance metabolic process (GO:0071704)|organonitrogen compound metabolic process (GO:1901564)|primary metabolic process (GO:0044238)|protein m…	aspartic-type endopeptidase activity (GO:0004190)|aspartic-type peptidase activity (GO:0070001)|catalytic activity (GO:0003824)|catalytic activity, acting on a protein (GO:0140096)|endopeptidase activity (GO:0004175)|hydrolase activity (GO:0016787)|molecular_function (GO:0003674)|peptidase activity (GO:0008233)	cellular anatomical entity (GO:0110165)|cellular_component (GO:0005575)|integral component of membrane (GO:0016021)|intrinsic component of membrane (GO:0031224)|membrane (GO:0016020)	chr1	chr1:115684736-116587322+	chr1|chr1q|chr1qE2|chr1qE2.3			k2	0.361708	0.31237	0.21422	0.0553748
Tcea3	transcription elongation factor A (SII), 3	aromatic compound biosynthetic process (GO:0019438)|biological regulation (GO:0065007)|biological_process (GO:0008150)|biosynthetic process (GO:0009058)|cellular aromatic compound metabolic process (GO:0006725)|cellular biosynthetic process (GO:0044249)|cellular macromolecule biosynthetic process (GO:0034645)|cellular macromolecule metabolic process (GO:0044260)|cellular metabolic process (GO:004…	binding (GO:0005488)|cation binding (GO:0043169)|DNA binding (GO:0003677)|heterocyclic compound binding (GO:1901363)|ion binding (GO:0043167)|metal ion binding (GO:0046872)|molecular_function (GO:0003674)|nucleic acid binding (GO:0003676)|organic cyclic compound binding (GO:0097159)|transition metal ion binding (GO:0046914)|zinc ion binding (GO:0008270)	cellular anatomical entity (GO:0110165)|cellular_component (GO:0005575)|intracellular anatomical structure (GO:0005622)|intracellular membrane-bounded organelle (GO:0043231)|intracellular organelle (GO:0043229)|membrane-bounded organelle (GO:0043227)|nucleus (GO:0005634)|organelle (GO:0043226)	chr4	chr4:136247956-136274899+				k2	0.370031	0.349062	0.213309	0.0833332
Usp29	ubiquitin specific peptidase 29	biological_process (GO:0008150)|catabolic process (GO:0009056)|cell cycle (GO:0007049)|cell cycle G1/S phase transition (GO:0044843)|cell cycle phase transition (GO:0044770)|cell cycle process (GO:0022402)|cellular catabolic process (GO:0044248)|cellular macromolecule catabolic process (GO:0044265)|cellular macromolecule metabolic process (GO:0044260)|cellular metabolic process (GO:0044237)|cellu…	catalytic activity (GO:0003824)|catalytic activity, acting on a protein (GO:0140096)|cysteine-type endopeptidase activity (GO:0004197)|cysteine-type peptidase activity (GO:0008234)|endopeptidase activity (GO:0004175)|hydrolase activity (GO:0016787)|molecular_function (GO:0003674)|omega peptidase activity (GO:0008242)|peptidase activity (GO:0008233)|thiol-dependent ubiquitin-specific protease acti…	cellular anatomical entity (GO:0110165)|cellular_component (GO:0005575)|cytoplasm (GO:0005737)|cytosol (GO:0005829)|intracellular anatomical structure (GO:0005622)|intracellular membrane-bounded organelle (GO:0043231)|intracellular organelle (GO:0043229)|membrane-bounded organelle (GO:0043227)|nucleus (GO:0005634)|organelle (GO:0043226)	chr7	chr7:6730582-6751468+|chr7:6730582-6770139+|chr7:6730582-6913430+|chr7:6730582-6967219+				k2	0.394821	0.35157	0.246003	0.0859363
Lhpp	phospholysine phosphohistidine inorganic pyrophosphate phosphatase	biological_process (GO:0008150)|cellular macromolecule metabolic process (GO:0044260)|cellular metabolic process (GO:0044237)|cellular process (GO:0009987)|cellular protein metabolic process (GO:0044267)|cellular protein modification process (GO:0006464)|dephosphorylation (GO:0016311)|macromolecule metabolic process (GO:0043170)|macromolecule modification (GO:0043412)|metabolic process (GO:000815…	binding (GO:0005488)|catalytic activity (GO:0003824)|catalytic activity, acting on a protein (GO:0140096)|cation binding (GO:0043169)|hydrolase activity (GO:0016787)|hydrolase activity, acting on acid anhydrides (GO:0016817)|hydrolase activity, acting on acid anhydrides, in phosphorus-containing anhydrides (GO:0016818)|hydrolase activity, acting on ester bonds (GO:0016788)|identical protein bindi…	cellular anatomical entity (GO:0110165)|cellular_component (GO:0005575)|cytoplasm (GO:0005737)|cytosol (GO:0005829)|intracellular anatomical structure (GO:0005622)|intracellular membrane-bounded organelle (GO:0043231)|intracellular organelle (GO:0043229)|intracellular organelle lumen (GO:0070013)|membrane-bounded organelle (GO:0043227)|membrane-enclosed lumen (GO:0031974)|nuclear body (GO:0016604…	chr7	chr7:132610642-132706419+		mmu00190 Oxidative phosphorylation		k2	0.385034	0.230334	0.228762	0.0435746
Gm28085	-	-	-	-	-	-	-	-	-	k2	0.131686	0.134682	0.0523679	0.0101132
Gm17660	predicted gene, 17660				chr5	chr5:104070059-104077608-				k2	0.227754	0.167422	0.112249	0.0295404
Chpt1	choline phosphotransferase 1	biological_process (GO:0008150)|biosynthetic process (GO:0009058)|cellular biosynthetic process (GO:0044249)|cellular lipid biosynthetic process (GO:0097384)|cellular lipid metabolic process (GO:0044255)|cellular metabolic process (GO:0044237)|cellular process (GO:0009987)|ether biosynthetic process (GO:1901503)|ether lipid biosynthetic process (GO:0008611)|ether lipid metabolic process (GO:00464…	binding (GO:0005488)|catalytic activity (GO:0003824)|cation binding (GO:0043169)|CDP-alcohol phosphatidyltransferase activity (GO:0017169)|diacylglycerol cholinephosphotransferase activity (GO:0004142)|ion binding (GO:0043167)|metal ion binding (GO:0046872)|molecular_function (GO:0003674)|phosphotransferase activity, for other substituted phosphate groups (GO:0016780)|transferase activity (GO:001…	cellular anatomical entity (GO:0110165)|cellular_component (GO:0005575)|cytoplasm (GO:0005737)|endomembrane system (GO:0012505)|endoplasmic reticulum (GO:0005783)|endoplasmic reticulum membrane (GO:0005789)|endoplasmic reticulum subcompartment (GO:0098827)|Golgi apparatus (GO:0005794)|integral component of membrane (GO:0016021)|intracellular anatomical structure (GO:0005622)|intracellular membran…	chr10	chr10:88472812-88503970-|chr10:88473475-88503970-		mmu00440 Phosphonate and phosphinate metabolism|mmu00564 Glycerophospholipid metabolism|mmu00565 Ether lipid metabolism|mmu01100 Metabolic pathways|mmu05231 Choline metabolism in cancer	Glycerolipids and glycerophospholipids (WP4345)|Kennedy pathway (WP1771)|One-carbon metabolism and related pathways (WP1770)	k2	0.748715	0.621722	0.564549	0.288034
Jpx	Jpx transcript, Xist activator (non-protein coding)	aromatic compound biosynthetic process (GO:0019438)|biological regulation (GO:0065007)|biological_process (GO:0008150)|biosynthetic process (GO:0009058)|cellular aromatic compound metabolic process (GO:0006725)|cellular biosynthetic process (GO:0044249)|cellular macromolecule biosynthetic process (GO:0034645)|cellular macromolecule metabolic process (GO:0044260)|cellular metabolic process (GO:004…	molecular_function (GO:0003674)	cellular_component (GO:0005575)	chrX	chrX:103493557-103506425+				k2	0.242556	0.189619	0.108417	0.0487004
Mtr	5-methyltetrahydrofolate-homocysteine methyltransferase	alpha-amino acid biosynthetic process (GO:1901607)|alpha-amino acid metabolic process (GO:1901605)|anatomical structure development (GO:0048856)|aspartate family amino acid biosynthetic process (GO:0009067)|aspartate family amino acid metabolic process (GO:0009066)|axon development (GO:0061564)|axon regeneration (GO:0031103)|biological_process (GO:0008150)|biosynthetic process (GO:0009058)|carbox…	5-methyltetrahydrofolate-dependent methyltransferase activity (GO:0042084)|amide binding (GO:0033218)|amino acid binding (GO:0016597)|anion binding (GO:0043168)|binding (GO:0005488)|carboxylic acid binding (GO:0031406)|catalytic activity (GO:0003824)|cation binding (GO:0043169)|cobalamin binding (GO:0031419)|folic acid binding (GO:0005542)|heterocyclic compound binding (GO:1901363)|ion binding (G…	cellular anatomical entity (GO:0110165)|cellular_component (GO:0005575)|cytoplasm (GO:0005737)|cytosol (GO:0005829)|intracellular anatomical structure (GO:0005622)	chr13	chr13:12186539-12258113-		mmu00270 Cysteine and methionine metabolism|mmu00450 Selenocompound metabolism|mmu00670 One carbon pool by folate|mmu01100 Metabolic pathways|mmu01230 Biosynthesis of amino acids	Folic acid network (WP1273)|Glutathione and one-carbon metabolism (WP730)|One-carbon metabolism (WP435)|One-carbon metabolism and related pathways (WP1770)|Selenium micronutrient network (WP1272)	k2	0.372584	0.28504	0.234446	0.0925036
Peak1	pseudopodium-enriched atypical kinase 1	anatomical structure development (GO:0048856)|anatomical structure morphogenesis (GO:0009653)|biological adhesion (GO:0022610)|biological regulation (GO:0065007)|biological_process (GO:0008150)|cell-matrix adhesion (GO:0007160)|cell-substrate adhesion (GO:0031589)|cell-substrate junction assembly (GO:0007044)|cell-substrate junction organization (GO:0150115)|cell adhesion (GO:0007155)|cell develo…	adenyl nucleotide binding (GO:0030554)|adenyl ribonucleotide binding (GO:0032559)|anion binding (GO:0043168)|ATP binding (GO:0005524)|binding (GO:0005488)|carbohydrate derivative binding (GO:0097367)|catalytic activity (GO:0003824)|catalytic activity, acting on a protein (GO:0140096)|heterocyclic compound binding (GO:1901363)|identical protein binding (GO:0042802)|ion binding (GO:0043167)|kinase …	actin cytoskeleton (GO:0015629)|anchoring junction (GO:0070161)|cell-substrate junction (GO:0030055)|cell junction (GO:0030054)|cellular anatomical entity (GO:0110165)|cellular_component (GO:0005575)|cytoplasm (GO:0005737)|cytoskeleton (GO:0005856)|focal adhesion (GO:0005925)|intracellular anatomical structure (GO:0005622)|intracellular non-membrane-bounded organelle (GO:0043232)|intracellular or…	chr9	chr9:56201128-56418050-				k2	0.342495	0.202564	0.218869	0.0564407
Txnip	thioredoxin interacting protein	amide transport (GO:0042886)|anatomical structure development (GO:0048856)|animal organ development (GO:0048513)|anion transport (GO:0006820)|apoptotic process (GO:0006915)|aromatic compound biosynthetic process (GO:0019438)|biological regulation (GO:0065007)|biological_process (GO:0008150)|biosynthetic process (GO:0009058)|cell communication (GO:0007154)|cell cycle (GO:0007049)|cell death (GO:00…	binding (GO:0005488)|enzyme binding (GO:0019899)|enzyme inhibitor activity (GO:0004857)|enzyme regulator activity (GO:0030234)|molecular function regulator (GO:0098772)|molecular_function (GO:0003674)|protein binding (GO:0005515)|ubiquitin-like protein ligase binding (GO:0044389)|ubiquitin protein ligase binding (GO:0031625)	cellular anatomical entity (GO:0110165)|cellular_component (GO:0005575)|cytoplasm (GO:0005737)|cytosol (GO:0005829)|envelope (GO:0031975)|intracellular anatomical structure (GO:0005622)|intracellular membrane-bounded organelle (GO:0043231)|intracellular organelle (GO:0043229)|intracellular organelle lumen (GO:0070013)|membrane-bounded organelle (GO:0043227)|membrane-enclosed lumen (GO:0031974)|mi…	chr3	chr3:96557956-96561857+	chr3|chr3q|chr3qF2|chr3qF2.1	mmu04621 NOD-like receptor signaling pathway		k2	0.399975	0.267241	0.288625	0.0983465
Usp8	ubiquitin specific peptidase 8	anterograde trans-synaptic signaling (GO:0098916)|biological regulation (GO:0065007)|biological_process (GO:0008150)|canonical Wnt signaling pathway (GO:0060070)|catabolic process (GO:0009056)|cell-cell signaling (GO:0007267)|cell-cell signaling by wnt (GO:0198738)|cell communication (GO:0007154)|cell cycle (GO:0007049)|cell cycle process (GO:0022402)|cell division (GO:0051301)|cell surface recep…	binding (GO:0005488)|catalytic activity (GO:0003824)|catalytic activity, acting on a protein (GO:0140096)|cysteine-type peptidase activity (GO:0008234)|hydrolase activity (GO:0016787)|molecular_function (GO:0003674)|omega peptidase activity (GO:0008242)|peptidase activity (GO:0008233)|protein binding (GO:0005515)|protein domain specific binding (GO:0019904)|SH3 domain binding (GO:0017124)|thiol-d…	acrosomal membrane (GO:0002080)|acrosomal vesicle (GO:0001669)|asymmetric synapse (GO:0032279)|bounding membrane of organelle (GO:0098588)|cell junction (GO:0030054)|cell periphery (GO:0071944)|cell projection (GO:0042995)|cellular anatomical entity (GO:0110165)|cellular_component (GO:0005575)|cytoplasm (GO:0005737)|cytoplasmic vesicle (GO:0031410)|cytoplasmic vesicle membrane (GO:0030659)|cytoso…	chr2	chr2:126707327-126759314+		mmu04137 Mitophagy - animal|mmu04144 Endocytosis|mmu04934 Cushing syndrome	Protein-protein interactions in podocytes (WP2309)	k2	0.406247	0.335652	0.30753	0.152059
Tshz1	teashirt zinc finger family member 1	anatomical structure development (GO:0048856)|anatomical structure morphogenesis (GO:0009653)|animal organ development (GO:0048513)|animal organ morphogenesis (GO:0009887)|anterior/posterior pattern specification (GO:0009952)|aromatic compound biosynthetic process (GO:0019438)|biological regulation (GO:0065007)|biological_process (GO:0008150)|biosynthetic process (GO:0009058)|cellular aromatic co…	binding (GO:0005488)|cation binding (GO:0043169)|DNA-binding transcription factor activity (GO:0003700)|DNA-binding transcription factor activity, RNA polymerase II-specific (GO:0000981)|DNA binding (GO:0003677)|heterocyclic compound binding (GO:1901363)|ion binding (GO:0043167)|metal ion binding (GO:0046872)|molecular_function (GO:0003674)|nucleic acid binding (GO:0003676)|organic cyclic compoun…	cellular anatomical entity (GO:0110165)|cellular_component (GO:0005575)|intracellular anatomical structure (GO:0005622)|intracellular membrane-bounded organelle (GO:0043231)|intracellular organelle (GO:0043229)|membrane-bounded organelle (GO:0043227)|nucleus (GO:0005634)|organelle (GO:0043226)	chr18	chr18:84011626-84086465-|chr18:84011626-84087708-				k2	0.437686	0.321179	0.387602	0.12794
Kat6b	K(lysine) acetyltransferase 6B	aromatic compound biosynthetic process (GO:0019438)|biological regulation (GO:0065007)|biological_process (GO:0008150)|biosynthetic process (GO:0009058)|cellular aromatic compound metabolic process (GO:0006725)|cellular biosynthetic process (GO:0044249)|cellular component assembly (GO:0022607)|cellular component biogenesis (GO:0044085)|cellular component organization (GO:0016043)|cellular compone…	acetyltransferase activity (GO:0016407)|binding (GO:0005488)|catalytic activity (GO:0003824)|catalytic activity, acting on a protein (GO:0140096)|cation binding (GO:0043169)|DNA binding (GO:0003677)|heterocyclic compound binding (GO:1901363)|histone acetyltransferase activity (GO:0004402)|histone binding (GO:0042393)|ion binding (GO:0043167)|metal ion binding (GO:0046872)|molecular function regul…	acetyltransferase complex (GO:1902493)|catalytic complex (GO:1902494)|cellular anatomical entity (GO:0110165)|cellular_component (GO:0005575)|chromatin (GO:0000785)|chromosome (GO:0005694)|DNA packaging complex (GO:0044815)|H3 histone acetyltransferase complex (GO:0070775)|histone acetyltransferase complex (GO:0000123)|intracellular anatomical structure (GO:0005622)|intracellular membrane-bounded…	chr14	chr14:21499769-21672478+|chr14:21499784-21672478+				k2	0.445813	0.310437	0.340489	0.124087
Comt	catechol-O-methyltransferase	alpha-amino acid metabolic process (GO:1901605)|amine catabolic process (GO:0009310)|amine metabolic process (GO:0009308)|aromatic compound catabolic process (GO:0019439)|behavior (GO:0007610)|biological regulation (GO:0065007)|biological_process (GO:0008150)|carboxylic acid metabolic process (GO:0019752)|catabolic process (GO:0009056)|catechol-containing compound catabolic process (GO:0019614)|c…	binding (GO:0005488)|catalytic activity (GO:0003824)|catechol O-methyltransferase activity (GO:0016206)|cation binding (GO:0043169)|ion binding (GO:0043167)|L-dopa O-methyltransferase activity (GO:0102084)|magnesium ion binding (GO:0000287)|metal ion binding (GO:0046872)|methyltransferase activity (GO:0008168)|molecular_function (GO:0003674)|O-methyltransferase activity (GO:0008171)|S-adenosylmet…	axon (GO:0030424)|cell body (GO:0044297)|cell junction (GO:0030054)|cell periphery (GO:0071944)|cell projection (GO:0042995)|cellular anatomical entity (GO:0110165)|cellular_component (GO:0005575)|cytoplasm (GO:0005737)|cytosol (GO:0005829)|dendrite (GO:0030425)|dendritic spine (GO:0043197)|dendritic tree (GO:0097447)|integral component of membrane (GO:0016021)|intracellular anatomical structure …	chr16	chr16:18406881-18413494-|chr16:18406881-18426716-		mmu00140 Steroid hormone biosynthesis|mmu00350 Tyrosine metabolism|mmu01100 Metabolic pathways|mmu04728 Dopaminergic synapse	Biogenic amine synthesis (WP522)|Estrogen metabolism (WP1264)|Metapathway biotransformation (WP1251)|Methylation (WP1247)	k2	0.638149	0.55434	0.486313	0.330846
Arfgef1	ADP-ribosylation factor guanine nucleotide-exchange factor 1(brefeldin A-inhibited)	actin cytoskeleton organization (GO:0030036)|actin filament-based process (GO:0030029)|actin filament organization (GO:0007015)|actin filament polymerization (GO:0030041)|actin polymerization or depolymerization (GO:0008154)|amide transport (GO:0042886)|anatomical structure development (GO:0048856)|anion transport (GO:0006820)|ARF protein signal transduction (GO:0032011)|biological regulation (GO…	binding (GO:0005488)|cytoskeletal protein binding (GO:0008092)|enzyme regulator activity (GO:0030234)|GTPase regulator activity (GO:0030695)|guanyl-nucleotide exchange factor activity (GO:0005085)|molecular function regulator (GO:0098772)|molecular_function (GO:0003674)|myosin binding (GO:0017022)|nucleoside-triphosphatase regulator activity (GO:0060589)|protein binding (GO:0005515)|protein kinas…	bounding membrane of organelle (GO:0098588)|cellular anatomical entity (GO:0110165)|cellular_component (GO:0005575)|cytoplasm (GO:0005737)|cytosol (GO:0005829)|endomembrane system (GO:0012505)|Golgi apparatus (GO:0005794)|Golgi apparatus subcompartment (GO:0098791)|Golgi membrane (GO:0000139)|intracellular anatomical structure (GO:0005622)|intracellular membrane-bounded organelle (GO:0043231)|int…	chr1	chr1:10137506-10232670-		mmu04144 Endocytosis		k2	0.471237	0.354326	0.42864	0.191071
Pgrmc2	progesterone receptor membrane component 2	adipose tissue development (GO:0060612)|anatomical structure development (GO:0048856)|animal organ development (GO:0048513)|anion transport (GO:0006820)|biological_process (GO:0008150)|cation transport (GO:0006812)|connective tissue development (GO:0061448)|developmental process (GO:0032502)|establishment of localization (GO:0051234)|heme transport (GO:0015886)|ion transport (GO:0006811)|iron coo…	anion transmembrane transporter activity (GO:0008509)|binding (GO:0005488)|heme binding (GO:0020037)|heme transmembrane transporter activity (GO:0015232)|heterocyclic compound binding (GO:1901363)|ion transmembrane transporter activity (GO:0015075)|lipid binding (GO:0008289)|molecular_function (GO:0003674)|organic cyclic compound binding (GO:0097159)|protein binding (GO:0005515)|steroid binding (…	cellular anatomical entity (GO:0110165)|cellular_component (GO:0005575)|cytoplasm (GO:0005737)|endomembrane system (GO:0012505)|endoplasmic reticulum (GO:0005783)|envelope (GO:0031975)|integral component of membrane (GO:0016021)|intracellular anatomical structure (GO:0005622)|intracellular membrane-bounded organelle (GO:0043231)|intracellular organelle (GO:0043229)|intrinsic component of membrane…	chr3	chr3:41066325-41083046-				k2	0.604272	0.474622	0.461283	0.294328
Zfp292	zinc finger protein 292	aromatic compound biosynthetic process (GO:0019438)|biological regulation (GO:0065007)|biological_process (GO:0008150)|biosynthetic process (GO:0009058)|cellular aromatic compound metabolic process (GO:0006725)|cellular biosynthetic process (GO:0044249)|cellular macromolecule biosynthetic process (GO:0034645)|cellular macromolecule metabolic process (GO:0044260)|cellular metabolic process (GO:004…	binding (GO:0005488)|cation binding (GO:0043169)|DNA-binding transcription activator activity (GO:0001216)|DNA-binding transcription activator activity, RNA polymerase II-specific (GO:0001228)|DNA-binding transcription factor activity (GO:0003700)|DNA-binding transcription factor activity, RNA polymerase II-specific (GO:0000981)|DNA binding (GO:0003677)|heterocyclic compound binding (GO:1901363)|…	cellular anatomical entity (GO:0110165)|cellular_component (GO:0005575)|intracellular anatomical structure (GO:0005622)|intracellular membrane-bounded organelle (GO:0043231)|intracellular organelle (GO:0043229)|membrane-bounded organelle (GO:0043227)|nucleus (GO:0005634)|organelle (GO:0043226)	chr4	chr4:34803109-34882948-				k2	0.821635	0.691838	0.623173	0.482677
H1f0	H1.0 linker histone	aromatic compound biosynthetic process (GO:0019438)|biological regulation (GO:0065007)|biological_process (GO:0008150)|biosynthetic process (GO:0009058)|cellular aromatic compound metabolic process (GO:0006725)|cellular biosynthetic process (GO:0044249)|cellular component assembly (GO:0022607)|cellular component biogenesis (GO:0044085)|cellular component organization (GO:0016043)|cellular compone…	binding (GO:0005488)|chromatin binding (GO:0003682)|chromatin DNA binding (GO:0031490)|DNA binding (GO:0003677)|DNA secondary structure binding (GO:0000217)|double-stranded DNA binding (GO:0003690)|heterocyclic compound binding (GO:1901363)|minor groove of adenine-thymine-rich DNA binding (GO:0003680)|molecular_function (GO:0003674)|nucleic acid binding (GO:0003676)|nucleosomal DNA binding (GO:00…	actin cytoskeleton (GO:0015629)|cellular anatomical entity (GO:0110165)|cellular_component (GO:0005575)|chromatin (GO:0000785)|chromosome (GO:0005694)|cytoplasm (GO:0005737)|cytoskeleton (GO:0005856)|DNA packaging complex (GO:0044815)|endomembrane system (GO:0012505)|euchromatin (GO:0000791)|Golgi apparatus (GO:0005794)|intracellular anatomical structure (GO:0005622)|intracellular membrane-bounde…	chr15	chr15:79028211-79030500+				k2	0.664234	0.607937	0.538424	0.410397
Akap9	A kinase (PRKA) anchor protein (yotiao) 9	anatomical structure development (GO:0048856)|animal organ development (GO:0048513)|biological regulation (GO:0065007)|biological_process (GO:0008150)|cardiac muscle cell membrane repolarization (GO:0099622)|cation transmembrane transport (GO:0098655)|cation transport (GO:0006812)|cell communication (GO:0007154)|cell development (GO:0048468)|cell differentiation (GO:0030154)|cellular component or…	binding (GO:0005488)|channel regulator activity (GO:0016247)|ion channel regulator activity (GO:0099106)|molecular adaptor activity (GO:0060090)|molecular function regulator (GO:0098772)|molecular_function (GO:0003674)|potassium channel regulator activity (GO:0015459)|protein binding (GO:0005515)|protein kinase A binding (GO:0051018)|protein kinase A regulatory subunit binding (GO:0034237)	9+2 motile cilium (GO:0097729)|asymmetric synapse (GO:0032279)|cell body (GO:0044297)|cell junction (GO:0030054)|cell periphery (GO:0071944)|cell projection (GO:0042995)|cellular anatomical entity (GO:0110165)|cellular_component (GO:0005575)|centrosome (GO:0005813)|ciliary basal body (GO:0036064)|cilium (GO:0005929)|cis-Golgi network (GO:0005801)|cytoplasm (GO:0005737)|cytoskeleton (GO:0005856)|d…	chr5	chr5:3928185-4080204+			G protein signaling pathways (WP232)	k2	0.791412	0.731657	0.667989	0.542974
Aff1	AF4/FMR2 family, member 1	aromatic compound biosynthetic process (GO:0019438)|biological regulation (GO:0065007)|biological_process (GO:0008150)|biosynthetic process (GO:0009058)|cellular aromatic compound metabolic process (GO:0006725)|cellular biosynthetic process (GO:0044249)|cellular macromolecule biosynthetic process (GO:0034645)|cellular macromolecule metabolic process (GO:0044260)|cellular metabolic process (GO:004…	DNA-binding transcription factor activity (GO:0003700)|molecular_function (GO:0003674)|transcription regulator activity (GO:0140110)	cellular anatomical entity (GO:0110165)|cellular_component (GO:0005575)|intracellular anatomical structure (GO:0005622)|intracellular membrane-bounded organelle (GO:0043231)|intracellular organelle (GO:0043229)|intracellular organelle lumen (GO:0070013)|membrane-bounded organelle (GO:0043227)|membrane-enclosed lumen (GO:0031974)|nuclear lumen (GO:0031981)|nuclear protein-containing complex (GO:01…	chr5	chr5:103754161-103855322+|chr5:103754572-103855322+		mmu05202 Transcriptional misregulation in cancer		k2	0.300427	0.195433	0.29846	0.0852611
Plxna4	plexin A4	anatomical structure arrangement (GO:0048532)|anatomical structure development (GO:0048856)|anatomical structure morphogenesis (GO:0009653)|animal organ development (GO:0048513)|anterior commissure morphogenesis (GO:0021960)|autonomic nervous system development (GO:0048483)|axon development (GO:0061564)|axon extension (GO:0048675)|axon extension involved in axon guidance (GO:0048846)|axon guidanc…	binding (GO:0005488)|molecular transducer activity (GO:0060089)|molecular_function (GO:0003674)|protein binding (GO:0005515)|semaphorin receptor activity (GO:0017154)|signaling receptor activity (GO:0038023)|transmembrane signaling receptor activity (GO:0004888)	cell periphery (GO:0071944)|cellular anatomical entity (GO:0110165)|cellular_component (GO:0005575)|integral component of membrane (GO:0016021)|integral component of plasma membrane (GO:0005887)|intrinsic component of membrane (GO:0031224)|intrinsic component of plasma membrane (GO:0031226)|membrane (GO:0016020)|plasma membrane (GO:0005886)|protein-containing complex (GO:0032991)|receptor complex…	chr6	chr6:32144556-32588192-	chr6|chr6q|chr6qA3|chr6qA3.3	mmu04360 Axon guidance		k2	0.263222	0.136567	0.181019	0.0342947
Itpr2	inositol 1,4,5-triphosphate receptor 2	biological regulation (GO:0065007)|biological_process (GO:0008150)|calcium ion homeostasis (GO:0055074)|calcium ion transmembrane import into cytosol (GO:0097553)|calcium ion transmembrane transport (GO:0070588)|calcium ion transport (GO:0006816)|calcium ion transport into cytosol (GO:0060402)|cation homeostasis (GO:0055080)|cation transmembrane transport (GO:0098655)|cation transport (GO:0006812…	alcohol binding (GO:0043178)|anion binding (GO:0043168)|binding (GO:0005488)|calcium-release channel activity (GO:0015278)|calcium channel activity (GO:0005262)|calcium ion binding (GO:0005509)|calcium ion transmembrane transporter activity (GO:0015085)|cation binding (GO:0043169)|cation channel activity (GO:0005261)|cation transmembrane transporter activity (GO:0008324)|channel activity (GO:0015…	axon (GO:0030424)|bounding membrane of organelle (GO:0098588)|cell cortex (GO:0005938)|cell periphery (GO:0071944)|cell projection (GO:0042995)|cellular anatomical entity (GO:0110165)|cellular_component (GO:0005575)|cytoplasm (GO:0005737)|cytoplasmic vesicle (GO:0031410)|cytoplasmic vesicle membrane (GO:0030659)|endomembrane system (GO:0012505)|endoplasmic reticulum (GO:0005783)|endoplasmic retic…	chr6	chr6:146108298-146502223-		mmu04020 Calcium signaling pathway|mmu04022 cGMP-PKG signaling pathway|mmu04070 Phosphatidylinositol signaling system|mmu04114 Oocyte meiosis|mmu04210 Apoptosis|mmu04218 Cellular senescence|mmu04270 Vascular smooth muscle contraction|mmu04371 Apelin signaling pathway|mmu04540 Gap junction|mmu04611 Platelet activation|mmu04621 NOD-like receptor signaling pathway|mmu04625 C-type lectin receptor sig…	Alzheimer's disease (WP2075)|B cell receptor signaling pathway (WP274)|Calcium regulation in cardiac cells (WP553)|Myometrial relaxation and contraction pathways (WP385)	k2	0.251492	0.11224	0.205237	0.0393741
Myh10	myosin, heavy polypeptide 10, non-muscle	actin cytoskeleton organization (GO:0030036)|actin filament-based movement (GO:0030048)|actin filament-based process (GO:0030029)|actin filament bundle assembly (GO:0051017)|actin filament bundle distribution (GO:0070650)|actin filament bundle organization (GO:0061572)|actin filament organization (GO:0007015)|actomyosin structure organization (GO:0031032)|adult heart development (GO:0007512)|amid…	actin-dependent ATPase activity (GO:0030898)|actin binding (GO:0003779)|actin filament binding (GO:0051015)|adenyl nucleotide binding (GO:0030554)|adenyl ribonucleotide binding (GO:0032559)|ADP binding (GO:0043531)|anion binding (GO:0043168)|ATP binding (GO:0005524)|ATPase activity (GO:0016887)|binding (GO:0005488)|calmodulin binding (GO:0005516)|carbohydrate derivative binding (GO:0097367)|catal…	actin cytoskeleton (GO:0015629)|actin filament bundle (GO:0032432)|actomyosin (GO:0042641)|axon (GO:0030424)|brush border (GO:0005903)|cell body (GO:0044297)|cell cortex (GO:0005938)|cell division site (GO:0032153)|cell junction (GO:0030054)|cell leading edge (GO:0031252)|cell periphery (GO:0071944)|cell projection (GO:0042995)|cellular anatomical entity (GO:0110165)|cellular_component (GO:000557…	chr11	chr11:68691914-68816624+		mmu04270 Vascular smooth muscle contraction|mmu04530 Tight junction|mmu04810 Regulation of actin cytoskeleton	Protein-protein interactions in podocytes (WP2309)|Protein-protein interactions in the podocyte (WP2310)|Regulation of actin cytoskeleton (WP523)	k2	0.401954	0.282579	0.461819	0.231568
Arid5b	AT rich interactive domain 5B (MRF1-like)	adipose tissue development (GO:0060612)|adrenal gland development (GO:0030325)|ameboidal-type cell migration (GO:0001667)|anatomical structure development (GO:0048856)|anatomical structure morphogenesis (GO:0009653)|animal organ development (GO:0048513)|animal organ morphogenesis (GO:0009887)|aromatic compound biosynthetic process (GO:0019438)|biological regulation (GO:0065007)|biological_process…	binding (GO:0005488)|DNA binding (GO:0003677)|double-stranded DNA binding (GO:0003690)|heterocyclic compound binding (GO:1901363)|molecular function regulator (GO:0098772)|molecular_function (GO:0003674)|nucleic acid binding (GO:0003676)|organic cyclic compound binding (GO:0097159)|regulatory region nucleic acid binding (GO:0001067)|sequence-specific DNA binding (GO:0043565)|sequence-specific dou…	cellular anatomical entity (GO:0110165)|cellular_component (GO:0005575)|intracellular anatomical structure (GO:0005622)|intracellular membrane-bounded organelle (GO:0043231)|intracellular organelle (GO:0043229)|membrane-bounded organelle (GO:0043227)|nucleus (GO:0005634)|organelle (GO:0043226)	chr10	chr10:68095592-68278726-	chr10|chr10q|chr10qB5|chr10qB5.2			k2	0.256113	0.145431	0.195178	0.059756
Abi2	abl-interactor 2	actin cytoskeleton organization (GO:0030036)|actin filament-based process (GO:0030029)|actin filament organization (GO:0007015)|actin filament polymerization (GO:0030041)|actin nucleation (GO:0045010)|actin polymerization or depolymerization (GO:0008154)|adherens junction assembly (GO:0034333)|adherens junction organization (GO:0034332)|anatomical structure development (GO:0048856)|anatomical str…	binding (GO:0005488)|enzyme binding (GO:0019899)|GTPase binding (GO:0051020)|identical protein binding (GO:0042802)|molecular adaptor activity (GO:0060090)|molecular_function (GO:0003674)|proline-rich region binding (GO:0070064)|protein-macromolecule adaptor activity (GO:0030674)|protein binding (GO:0005515)|protein domain specific binding (GO:0019904)|SH3 domain binding (GO:0017124)|signaling ad…	actin-based cell projection (GO:0098858)|actin cytoskeleton (GO:0015629)|actin filament (GO:0005884)|adherens junction (GO:0005912)|anchoring junction (GO:0070161)|cell-cell junction (GO:0005911)|cell junction (GO:0030054)|cell leading edge (GO:0031252)|cell projection (GO:0042995)|cellular anatomical entity (GO:0110165)|cellular_component (GO:0005575)|cytoplasm (GO:0005737)|cytoskeleton (GO:0005…	chr1	chr1:60409618-60481163+		mmu04810 Regulation of actin cytoskeleton	Regulation of actin cytoskeleton (WP523)	k2	0.272924	0.204285	0.214341	0.0765145
Cachd1	cache domain containing 1	biological_process (GO:0008150)|calcium ion transport (GO:0006816)|cation transport (GO:0006812)|establishment of localization (GO:0051234)|ion transport (GO:0006811)|localization (GO:0051179)|metal ion transport (GO:0030001)|transport (GO:0006810)	calcium channel activity (GO:0005262)|calcium ion transmembrane transporter activity (GO:0015085)|cation channel activity (GO:0005261)|cation transmembrane transporter activity (GO:0008324)|channel activity (GO:0015267)|gated channel activity (GO:0022836)|inorganic cation transmembrane transporter activity (GO:0022890)|inorganic molecular entity transmembrane transporter activity (GO:0015318)|ion…	calcium channel complex (GO:0034704)|cation channel complex (GO:0034703)|cell periphery (GO:0071944)|cellular anatomical entity (GO:0110165)|cellular_component (GO:0005575)|integral component of membrane (GO:0016021)|intrinsic component of membrane (GO:0031224)|ion channel complex (GO:0034702)|membrane (GO:0016020)|membrane protein complex (GO:0098796)|plasma membrane (GO:0005886)|plasma membrane…	chr4	chr4:100776678-101003748+				k2	0.239705	0.119339	0.208576	0.0694812
Specc1l	sperm antigen with calponin homology and coiled-coil domains 1-like	actin cytoskeleton organization (GO:0030036)|actin filament-based process (GO:0030029)|actin filament depolymerization (GO:0030042)|actin filament organization (GO:0007015)|actin polymerization or depolymerization (GO:0008154)|adherens junction organization (GO:0034332)|anatomical structure development (GO:0048856)|anatomical structure formation involved in morphogenesis (GO:0048646)|anatomical s…	beta-catenin binding (GO:0008013)|binding (GO:0005488)|molecular_function (GO:0003674)|protein binding (GO:0005515)	actin cytoskeleton (GO:0015629)|actin filament (GO:0005884)|anchoring junction (GO:0070161)|cell-cell junction (GO:0005911)|cell junction (GO:0030054)|cellular anatomical entity (GO:0110165)|cellular_component (GO:0005575)|cytoplasm (GO:0005737)|cytoskeleton (GO:0005856)|filamentous actin (GO:0031941)|gap junction (GO:0005921)|intracellular anatomical structure (GO:0005622)|intracellular non-memb…	chr10	chr10:75212072-75312400+|chr10:75212389-75312400+				k2	0.356286	0.293579	0.306098	0.148244
Aldh1a2	aldehyde dehydrogenase family 1, subfamily A2	9-cis-retinoic acid biosynthetic process (GO:0042904)|9-cis-retinoic acid metabolic process (GO:0042905)|anatomical structure development (GO:0048856)|anatomical structure formation involved in morphogenesis (GO:0048646)|anatomical structure maturation (GO:0071695)|anatomical structure morphogenesis (GO:0009653)|animal organ development (GO:0048513)|animal organ maturation (GO:0048799)|animal org…	3-chloroallyl aldehyde dehydrogenase activity (GO:0004028)|aldehyde dehydrogenase (NAD+) activity (GO:0004029)|aldehyde dehydrogenase [NAD(P)+] activity (GO:0004030)|binding (GO:0005488)|catalytic activity (GO:0003824)|isoprenoid binding (GO:0019840)|lipid binding (GO:0008289)|molecular_function (GO:0003674)|oxidoreductase activity (GO:0016491)|oxidoreductase activity, acting on the aldehyde or o…	cellular anatomical entity (GO:0110165)|cellular_component (GO:0005575)|cytoplasm (GO:0005737)|cytosol (GO:0005829)|intracellular anatomical structure (GO:0005622)|perinuclear region of cytoplasm (GO:0048471)	chr9	chr9:71215788-71296243+		mmu00830 Retinol metabolism|mmu01100 Metabolic pathways	Retinol metabolism (WP1259)|Tryptophan metabolism (WP79)	k2	0.234325	0.17129	0.209022	0.0838966
Sesn3	sestrin 3	autophagy (GO:0006914)|biological regulation (GO:0065007)|biological_process (GO:0008150)|carbohydrate homeostasis (GO:0033500)|catabolic process (GO:0009056)|cell communication (GO:0007154)|cell surface receptor signaling pathway (GO:0007166)|cellular catabolic process (GO:0044248)|cellular metabolic process (GO:0044237)|cellular process (GO:0009987)|cellular response to acid chemical (GO:007122…	amino acid binding (GO:0016597)|anion binding (GO:0043168)|binding (GO:0005488)|carboxylic acid binding (GO:0031406)|catalytic activity (GO:0003824)|ion binding (GO:0043167)|leucine binding (GO:0070728)|molecular_function (GO:0003674)|oxidoreductase activity (GO:0016491)|oxidoreductase activity, acting on peroxide as acceptor (GO:0016684)|protein binding (GO:0005515)	cellular anatomical entity (GO:0110165)|cellular_component (GO:0005575)|cytoplasm (GO:0005737)|GATOR2 complex (GO:0061700)|intracellular anatomical structure (GO:0005622)|intracellular membrane-bounded organelle (GO:0043231)|intracellular organelle (GO:0043229)|intracellular protein-containing complex (GO:0140535)|membrane-bounded organelle (GO:0043227)|nucleus (GO:0005634)|organelle (GO:0043226)…	chr9	chr9:14276300-14326134+		mmu04115 p53 signaling pathway|mmu04211 Longevity regulating pathway	p53 signaling (WP2902)	k2	0.395082	0.255986	0.377006	0.21378
Ints6	integrator complex subunit 6	biological_process (GO:0008150)|cellular aromatic compound metabolic process (GO:0006725)|cellular metabolic process (GO:0044237)|cellular nitrogen compound metabolic process (GO:0034641)|cellular process (GO:0009987)|gene expression (GO:0010467)|heterocycle metabolic process (GO:0046483)|macromolecule metabolic process (GO:0043170)|metabolic process (GO:0008152)|ncRNA 3'-end processing (GO:00436…		actin cytoskeleton (GO:0015629)|cellular anatomical entity (GO:0110165)|cellular_component (GO:0005575)|cytoskeleton (GO:0005856)|integrator complex (GO:0032039)|intracellular anatomical structure (GO:0005622)|intracellular membrane-bounded organelle (GO:0043231)|intracellular non-membrane-bounded organelle (GO:0043232)|intracellular organelle (GO:0043229)|intracellular organelle lumen (GO:007001…	chr14	chr14:62676324-62761112-				k2	0.368671	0.230813	0.284831	0.147861
Gm45889	predicted gene 45889				chr7					k2	1.27163	1.07874	1.14281	1.0176
Dancr	differentiation antagonizing non-protein coding RNA	biological_process (GO:0008150)|response to stimulus (GO:0050896)|response to stress (GO:0006950)|response to wounding (GO:0009611)			chr5	chr5:74093059-74094337+	chr5|chr5q|chr5qC3|chr5qC3.3			k2	0.274261	0.166532	0.2819	0.170823
Igf2	insulin-like growth factor 2	activated T cell proliferation (GO:0050798)|ameboidal-type cell migration (GO:0001667)|anatomical structure development (GO:0048856)|anatomical structure formation involved in morphogenesis (GO:0048646)|anatomical structure morphogenesis (GO:0009653)|angiogenesis (GO:0001525)|animal organ development (GO:0048513)|animal organ morphogenesis (GO:0009887)|aromatic compound biosynthetic process (GO:0…	binding (GO:0005488)|cell adhesion molecule binding (GO:0050839)|enzyme activator activity (GO:0008047)|enzyme regulator activity (GO:0030234)|growth factor activity (GO:0008083)|hormone activity (GO:0005179)|insulin-like growth factor receptor binding (GO:0005159)|insulin receptor binding (GO:0005158)|integrin binding (GO:0005178)|kinase activator activity (GO:0019209)|kinase regulator activity …	cell periphery (GO:0071944)|cellular anatomical entity (GO:0110165)|cellular_component (GO:0005575)|collagen-containing extracellular matrix (GO:0062023)|external encapsulating structure (GO:0030312)|extracellular matrix (GO:0031012)|extracellular region (GO:0005576)|extracellular space (GO:0005615)	chr7	chr7:142650767-142657496-|chr7:142650767-142658804-|chr7:142650767-142661271-|chr7:142650767-142666816-		mmu04010 MAPK signaling pathway|mmu04014 Ras signaling pathway|mmu04151 PI3K-Akt signaling pathway|mmu05200 Pathways in cancer|mmu05205 Proteoglycans in cancer|mmu05225 Hepatocellular carcinoma	Apoptosis (WP1254)|Endochondral ossification (WP1270)|Hedgehog signaling pathway (WP116)	k3	1.41256	1.95141	1.63566	0.521721
Soat1	sterol O-acyltransferase 1	alcohol metabolic process (GO:0006066)|amyloid precursor protein biosynthetic process (GO:0042983)|amyloid precursor protein metabolic process (GO:0042982)|anion transport (GO:0006820)|biological regulation (GO:0065007)|biological_process (GO:0008150)|biosynthetic process (GO:0009058)|carbohydrate derivative biosynthetic process (GO:1901137)|carbohydrate derivative metabolic process (GO:1901135)|…	acyl-CoA binding (GO:0120227)|adenyl nucleotide binding (GO:0030554)|adenyl ribonucleotide binding (GO:0032559)|alcohol binding (GO:0043178)|amide binding (GO:0033218)|binding (GO:0005488)|carbohydrate derivative binding (GO:0097367)|catalytic activity (GO:0003824)|cholesterol binding (GO:0015485)|cholesterol O-acyltransferase activity (GO:0034736)|fatty-acyl-CoA binding (GO:0000062)|fatty acid d…	cellular anatomical entity (GO:0110165)|cellular_component (GO:0005575)|cytoplasm (GO:0005737)|endomembrane system (GO:0012505)|endoplasmic reticulum (GO:0005783)|endoplasmic reticulum membrane (GO:0005789)|endoplasmic reticulum subcompartment (GO:0098827)|integral component of membrane (GO:0016021)|intracellular anatomical structure (GO:0005622)|intracellular membrane-bounded organelle (GO:00432…	chr1	chr1:156428107-156474328-		mmu00100 Steroid biosynthesis|mmu04979 Cholesterol metabolism	Cholesterol metabolism with Bloch and Kandutsch-Russell pathways (WP4346)|Statin pathway (WP1)	k3	1.01236	1.47431	1.73798	0.487026
Bmyc	brain expressed myelocytomatosis oncogene	aromatic compound biosynthetic process (GO:0019438)|biological regulation (GO:0065007)|biological_process (GO:0008150)|biosynthetic process (GO:0009058)|cell population proliferation (GO:0008283)|cellular aromatic compound metabolic process (GO:0006725)|cellular biosynthetic process (GO:0044249)|cellular macromolecule biosynthetic process (GO:0034645)|cellular macromolecule metabolic process (GO:…	binding (GO:0005488)|cis-regulatory region sequence-specific DNA binding (GO:0000987)|DNA-binding transcription factor activity (GO:0003700)|DNA-binding transcription factor activity, RNA polymerase II-specific (GO:0000981)|DNA binding (GO:0003677)|double-stranded DNA binding (GO:0003690)|heterocyclic compound binding (GO:1901363)|molecular_function (GO:0003674)|nucleic acid binding (GO:0003676)|…	cellular anatomical entity (GO:0110165)|cellular_component (GO:0005575)|cytoskeleton (GO:0005856)|intracellular anatomical structure (GO:0005622)|intracellular membrane-bounded organelle (GO:0043231)|intracellular non-membrane-bounded organelle (GO:0043232)|intracellular organelle (GO:0043229)|membrane-bounded organelle (GO:0043227)|microtubule cytoskeleton (GO:0015630)|non-membrane-bounded organ…	chr2	chr2:25706878-25707719+			Neural crest differentiation (WP2074)	k3	3.07914	2.78897	2.75533	1.81438
Wnt6	wingless-type MMTV integration site family, member 6	anatomical structure development (GO:0048856)|anatomical structure formation involved in morphogenesis (GO:0048646)|anatomical structure morphogenesis (GO:0009653)|animal organ development (GO:0048513)|animal organ morphogenesis (GO:0009887)|aromatic compound biosynthetic process (GO:0019438)|axis specification (GO:0009798)|biological regulation (GO:0065007)|biological_process (GO:0008150)|biomin…	binding (GO:0005488)|cytokine activity (GO:0005125)|frizzled binding (GO:0005109)|G protein-coupled receptor binding (GO:0001664)|molecular function regulator (GO:0098772)|molecular_function (GO:0003674)|protein binding (GO:0005515)|receptor ligand activity (GO:0048018)|receptor regulator activity (GO:0030545)|signaling receptor activator activity (GO:0030546)|signaling receptor binding (GO:00051…	cell periphery (GO:0071944)|cell surface (GO:0009986)|cellular anatomical entity (GO:0110165)|cellular_component (GO:0005575)|cytoplasm (GO:0005737)|endomembrane system (GO:0012505)|endoplasmic reticulum (GO:0005783)|endoplasmic reticulum lumen (GO:0005788)|external encapsulating structure (GO:0030312)|extracellular matrix (GO:0031012)|extracellular region (GO:0005576)|extracellular space (GO:000…	chr1	chr1:74771891-74785319+		mmu04150 mTOR signaling pathway|mmu04310 Wnt signaling pathway|mmu04390 Hippo signaling pathway|mmu04550 Signaling pathways regulating pluripotency of stem cells|mmu04916 Melanogenesis|mmu04934 Cushing syndrome|mmu05010 Alzheimer disease|mmu05022 Pathways of neurodegeneration - multiple diseases|mmu05165 Human papillomavirus infection|mmu05200 Pathways in cancer|mmu05205 Proteoglycans in cancer|m…	ESC pluripotency pathways (WP339)|Wnt signaling in kidney disease (WP3857)|Wnt signaling pathway (WP403)|Wnt signaling pathway and pluripotency (WP723)	k3	1.89267	2.14711	2.24087	1.42012
C430049B03Rik	RIKEN cDNA C430049B03 gene	biological_process (GO:0008150)	molecular_function (GO:0003674)	cellular_component (GO:0005575)	chrX	chrX:53053111-53057190-				k3	1.72716	2.05227	2.06019	1.05616
Apoe	apolipoprotein E	acylglycerol homeostasis (GO:0055090)|acylglycerol metabolic process (GO:0006639)|aging (GO:0007568)|alcohol biosynthetic process (GO:0046165)|alcohol catabolic process (GO:0046164)|alcohol metabolic process (GO:0006066)|ameboidal-type cell migration (GO:0001667)|amide transport (GO:0042886)|AMPA glutamate receptor clustering (GO:0097113)|amyloid-beta clearance (GO:0097242)|amyloid-beta formation…	amide binding (GO:0033218)|amyloid-beta binding (GO:0001540)|antioxidant activity (GO:0016209)|binding (GO:0005488)|carbohydrate derivative binding (GO:0097367)|cation binding (GO:0043169)|cholesterol transfer activity (GO:0120020)|cytoskeletal protein binding (GO:0008092)|enzyme activator activity (GO:0008047)|enzyme regulator activity (GO:0030234)|glycosaminoglycan binding (GO:0005539)|heparan …	cell body (GO:0044297)|cell junction (GO:0030054)|cell periphery (GO:0071944)|cell projection (GO:0042995)|cell surface (GO:0009986)|cellular anatomical entity (GO:0110165)|cellular_component (GO:0005575)|chylomicron (GO:0042627)|cytoplasm (GO:0005737)|cytoplasmic vesicle (GO:0031410)|cytoskeleton (GO:0005856)|cytosol (GO:0005829)|dendrite (GO:0030425)|dendritic tree (GO:0097447)|discoidal high-d…	chr7	chr7:19696243-19698398-|chr7:19696243-19698621-|chr7:19696243-19699188-		mmu04979 Cholesterol metabolism|mmu05010 Alzheimer disease	Alzheimer's disease (WP2075)|ApoE and miR-146 in inflammation and atherosclerosis (WP3592)|Statin pathway (WP1)	k3	0.891903	1.31496	1.32605	0.377053
H19	H19, imprinted maternally expressed transcript	biological regulation (GO:0065007)|biological_process (GO:0008150)|cell population proliferation (GO:0008283)|cellular aromatic compound metabolic process (GO:0006725)|cellular macromolecule metabolic process (GO:0044260)|cellular metabolic process (GO:0044237)|cellular nitrogen compound metabolic process (GO:0034641)|cellular process (GO:0009987)|developmental growth (GO:0048589)|developmental p…		cellular anatomical entity (GO:0110165)|cellular_component (GO:0005575)|cytoplasm (GO:0005737)|intracellular anatomical structure (GO:0005622)	chr7	chr7:142575529-142578146-				k3	1.67627	2.08034	1.99898	0.338896
Irf2bp2	interferon regulatory factor 2 binding protein 2	anatomical structure development (GO:0048856)|animal organ development (GO:0048513)|aromatic compound biosynthetic process (GO:0019438)|B cell activation (GO:0042113)|B cell differentiation (GO:0030183)|biological regulation (GO:0065007)|biological_process (GO:0008150)|biosynthetic process (GO:0009058)|cell activation (GO:0001775)|cell differentiation (GO:0030154)|cellular aromatic compound metab…	binding (GO:0005488)|cation binding (GO:0043169)|ion binding (GO:0043167)|metal ion binding (GO:0046872)|molecular function regulator (GO:0098772)|molecular_function (GO:0003674)|transcription coregulator activity (GO:0003712)|transcription corepressor activity (GO:0003714)|transcription regulator activity (GO:0140110)	cellular anatomical entity (GO:0110165)|cellular_component (GO:0005575)|cytoplasm (GO:0005737)|intracellular anatomical structure (GO:0005622)|intracellular membrane-bounded organelle (GO:0043231)|intracellular organelle (GO:0043229)|intracellular organelle lumen (GO:0070013)|membrane-bounded organelle (GO:0043227)|membrane-enclosed lumen (GO:0031974)|nuclear lumen (GO:0031981)|nucleoplasm (GO:00…	chr8	chr8:126588295-126593986-				k3	0.674007	0.899962	0.74648	0.406807
Rasa3	RAS p21 protein activator 3	biological regulation (GO:0065007)|biological_process (GO:0008150)|cell communication (GO:0007154)|cellular process (GO:0009987)|cellular response to heat (GO:0034605)|cellular response to stimulus (GO:0051716)|cellular response to stress (GO:0033554)|intracellular signal transduction (GO:0035556)|negative regulation of biological process (GO:0048519)|negative regulation of cell communication (GO…	binding (GO:0005488)|calcium-release channel activity (GO:0015278)|calcium channel activity (GO:0005262)|calcium ion transmembrane transporter activity (GO:0015085)|cation binding (GO:0043169)|cation channel activity (GO:0005261)|cation transmembrane transporter activity (GO:0008324)|channel activity (GO:0015267)|enzyme activator activity (GO:0008047)|enzyme regulator activity (GO:0030234)|gated …	cell periphery (GO:0071944)|cellular anatomical entity (GO:0110165)|cellular_component (GO:0005575)|cytoplasmic side of membrane (GO:0098562)|cytoplasmic side of plasma membrane (GO:0009898)|intrinsic component of membrane (GO:0031224)|intrinsic component of plasma membrane (GO:0031226)|intrinsic component of the cytoplasmic side of the plasma membrane (GO:0031235)|membrane (GO:0016020)|plasma me…	chr8	chr8:13567217-13677587-	chr8|chr8q|chr8qA1|chr8qA1.1	mmu04014 Ras signaling pathway	Mapk cascade (WP251)	k3	0.384236	0.599656	0.534801	0.146561
Epb41l1	erythrocyte membrane protein band 4.1 like 1	actin cytoskeleton organization (GO:0030036)|actin filament-based process (GO:0030029)|actomyosin structure organization (GO:0031032)|biological_process (GO:0008150)|cellular component organization (GO:0016043)|cellular component organization or biogenesis (GO:0071840)|cellular process (GO:0009987)|cortical actin cytoskeleton organization (GO:0030866)|cortical cytoskeleton organization (GO:003086…	actin binding (GO:0003779)|binding (GO:0005488)|cytoskeletal protein binding (GO:0008092)|molecular_function (GO:0003674)|protein binding (GO:0005515)|signaling receptor binding (GO:0005102)|structural molecule activity (GO:0005198)	asymmetric synapse (GO:0032279)|cell junction (GO:0030054)|cell periphery (GO:0071944)|cellular anatomical entity (GO:0110165)|cellular_component (GO:0005575)|cytoplasm (GO:0005737)|cytoskeleton (GO:0005856)|intracellular anatomical structure (GO:0005622)|intracellular non-membrane-bounded organelle (GO:0043232)|intracellular organelle (GO:0043229)|membrane (GO:0016020)|neuron to neuron synapse (…	chr2	chr2:156420908-156543214+|chr2:156421090-156543212+|chr2:156475533-156543214+|chr2:156475548-156543212+			Splicing factor NOVA regulated synaptic proteins (WP1983)	k3	0.151948	0.296143	0.283357	0.0374876
Doc2b	double C2, beta	amide transport (GO:0042886)|anion transport (GO:0006820)|anterograde trans-synaptic signaling (GO:0098916)|biological regulation (GO:0065007)|biological_process (GO:0008150)|calcium-ion regulated exocytosis (GO:0017156)|calcium ion-regulated exocytosis of neurotransmitter (GO:0048791)|cell-cell signaling (GO:0007267)|cell communication (GO:0007154)|cellular component organization (GO:0016043)|ce…	binding (GO:0005488)|calcium-dependent phospholipid binding (GO:0005544)|calcium ion binding (GO:0005509)|cation binding (GO:0043169)|ion binding (GO:0043167)|lipid binding (GO:0008289)|metal ion binding (GO:0046872)|molecular_function (GO:0003674)|phospholipid binding (GO:0005543)|protein binding (GO:0005515)|SNARE binding (GO:0000149)|syntaxin binding (GO:0019905)	cell periphery (GO:0071944)|cellular anatomical entity (GO:0110165)|cellular_component (GO:0005575)|cytoplasm (GO:0005737)|intracellular anatomical structure (GO:0005622)|membrane (GO:0016020)|membrane protein complex (GO:0098796)|plasma membrane (GO:0005886)|protein-containing complex (GO:0032991)|SNARE complex (GO:0031201)	chr11	chr11:75768270-75796060-				k3	0.192956	0.345705	0.356608	0.0817225
Zbtb7c	zinc finger and BTB domain containing 7C	aromatic compound biosynthetic process (GO:0019438)|biological regulation (GO:0065007)|biological_process (GO:0008150)|biosynthetic process (GO:0009058)|cell differentiation (GO:0030154)|cell population proliferation (GO:0008283)|cellular aromatic compound metabolic process (GO:0006725)|cellular biosynthetic process (GO:0044249)|cellular developmental process (GO:0048869)|cellular macromolecule b…	binding (GO:0005488)|cation binding (GO:0043169)|cis-regulatory region sequence-specific DNA binding (GO:0000987)|DNA-binding transcription factor activity (GO:0003700)|DNA-binding transcription factor activity, RNA polymerase II-specific (GO:0000981)|DNA binding (GO:0003677)|double-stranded DNA binding (GO:0003690)|heterocyclic compound binding (GO:1901363)|ion binding (GO:0043167)|metal ion bin…	cellular anatomical entity (GO:0110165)|cellular_component (GO:0005575)|intracellular anatomical structure (GO:0005622)|intracellular membrane-bounded organelle (GO:0043231)|intracellular organelle (GO:0043229)|membrane-bounded organelle (GO:0043227)|nucleus (GO:0005634)|organelle (GO:0043226)	chr18	chr18:75820177-76148564+|chr18:76059325-76148564+				k3	0.597089	0.797753	0.704113	0.208304
Ltbp1	latent transforming growth factor beta binding protein 1	anatomical structure development (GO:0048856)|animal organ development (GO:0048513)|aorta development (GO:0035904)|artery development (GO:0060840)|biological regulation (GO:0065007)|biological_process (GO:0008150)|biosynthetic process (GO:0009058)|blood vessel development (GO:0001568)|cardiac chamber development (GO:0003205)|cardiac septum development (GO:0003279)|cardiac ventricle development (G…	binding (GO:0005488)|calcium ion binding (GO:0005509)|cation binding (GO:0043169)|cytokine binding (GO:0019955)|extracellular matrix structural constituent (GO:0005201)|growth factor binding (GO:0019838)|ion binding (GO:0043167)|metal ion binding (GO:0046872)|microfibril binding (GO:0050436)|molecular_function (GO:0003674)|protein binding (GO:0005515)|structural molecule activity (GO:0005198)|tra…	cell body (GO:0044297)|cell periphery (GO:0071944)|cell projection (GO:0042995)|cellular anatomical entity (GO:0110165)|cellular_component (GO:0005575)|collagen-containing extracellular matrix (GO:0062023)|cytoplasm (GO:0005737)|dendrite (GO:0030425)|dendritic tree (GO:0097447)|external encapsulating structure (GO:0030312)|extracellular matrix (GO:0031012)|extracellular region (GO:0005576)|intrac…	chr17	chr17:75005528-75392512+|chr17:75178780-75392512+		mmu04350 TGF-beta signaling pathway	Protein-protein interactions in podocytes (WP2309)|TGF-beta signaling pathway (WP113)	k3	0.209164	0.363777	0.354127	0.0968688
Maml3	mastermind like transcriptional coactivator 3	aromatic compound biosynthetic process (GO:0019438)|biological regulation (GO:0065007)|biological_process (GO:0008150)|biosynthetic process (GO:0009058)|cell communication (GO:0007154)|cell surface receptor signaling pathway (GO:0007166)|cellular aromatic compound metabolic process (GO:0006725)|cellular biosynthetic process (GO:0044249)|cellular macromolecule biosynthetic process (GO:0034645)|cel…	molecular function regulator (GO:0098772)|molecular_function (GO:0003674)|transcription coactivator activity (GO:0003713)|transcription coregulator activity (GO:0003712)|transcription regulator activity (GO:0140110)	cellular anatomical entity (GO:0110165)|cellular_component (GO:0005575)|intracellular anatomical structure (GO:0005622)|intracellular membrane-bounded organelle (GO:0043231)|intracellular organelle (GO:0043229)|intracellular organelle lumen (GO:0070013)|membrane-bounded organelle (GO:0043227)|membrane-enclosed lumen (GO:0031974)|nuclear body (GO:0016604)|nuclear lumen (GO:0031981)|nuclear speck (…	chr3	chr3:51687612-52105006-		mmu04330 Notch signaling pathway|mmu04658 Th1 and Th2 cell differentiation|mmu05165 Human papillomavirus infection	Delta-Notch signaling pathway (WP265)|Notch signaling pathway (WP29)	k3	0.384769	0.576285	0.543654	0.1906
Runx1	runt related transcription factor 1	alpha-beta T cell activation (GO:0046631)|alpha-beta T cell differentiation (GO:0046632)|anatomical structure development (GO:0048856)|anatomical structure formation involved in morphogenesis (GO:0048646)|anatomical structure maturation (GO:0071695)|anatomical structure morphogenesis (GO:0009653)|angiogenesis (GO:0001525)|animal organ development (GO:0048513)|anion transport (GO:0006820)|aromatic…	adenyl nucleotide binding (GO:0030554)|adenyl ribonucleotide binding (GO:0032559)|anion binding (GO:0043168)|ATP binding (GO:0005524)|binding (GO:0005488)|calcium ion binding (GO:0005509)|carbohydrate derivative binding (GO:0097367)|cation binding (GO:0043169)|chromatin binding (GO:0003682)|cis-regulatory region sequence-specific DNA binding (GO:0000987)|DNA-binding transcription activator activi…	basement membrane (GO:0005604)|cell periphery (GO:0071944)|cellular anatomical entity (GO:0110165)|cellular_component (GO:0005575)|collagen-containing extracellular matrix (GO:0062023)|core-binding factor complex (GO:0016513)|external encapsulating structure (GO:0030312)|extracellular matrix (GO:0031012)|intracellular anatomical structure (GO:0005622)|intracellular membrane-bounded organelle (GO:…	chr16	chr16:92601465-92697329-|chr16:92601465-92826074-		mmu04530 Tight junction|mmu04659 Th17 cell differentiation|mmu05200 Pathways in cancer|mmu05202 Transcriptional misregulation in cancer|mmu05220 Chronic myeloid leukemia|mmu05221 Acute myeloid leukemia	Androgen receptor signaling pathway (WP252)	k3	0.885917	1.10805	0.949214	0.294637
Sec14l1	SEC14-like lipid binding 1	anion transport (GO:0006820)|biological process involved in interspecies interaction between organisms (GO:0044419)|biological regulation (GO:0065007)|biological_process (GO:0008150)|cation transport (GO:0006812)|cell communication (GO:0007154)|cellular process (GO:0009987)|cellular response to stimulus (GO:0051716)|cellular response to virus (GO:0098586)|choline transport (GO:0015871)|cytoplasmi…	binding (GO:0005488)|molecular_function (GO:0003674)|protein binding (GO:0005515)|RIG-I binding (GO:0039552)|signaling receptor binding (GO:0005102)	cellular anatomical entity (GO:0110165)|cellular_component (GO:0005575)|cytoplasm (GO:0005737)|cytosol (GO:0005829)|endomembrane system (GO:0012505)|Golgi apparatus (GO:0005794)|intracellular anatomical structure (GO:0005622)|intracellular membrane-bounded organelle (GO:0043231)|intracellular organelle (GO:0043229)|intracellular organelle lumen (GO:0070013)|membrane-bounded organelle (GO:0043227)…	chr11	chr11:117115167-117128763+|chr11:117115167-117159268+|chr11:117136007-117159268+				k3	0.346458	0.525798	0.452448	0.158929
Ccnjl	cyclin J-like	biological regulation (GO:0065007)|biological_process (GO:0008150)|cell cycle (GO:0007049)|cell cycle phase transition (GO:0044770)|cell cycle process (GO:0022402)|cellular macromolecule metabolic process (GO:0044260)|cellular metabolic process (GO:0044237)|cellular process (GO:0009987)|cellular protein metabolic process (GO:0044267)|cellular protein modification process (GO:0006464)|macromolecul…	cyclin-dependent protein serine/threonine kinase regulator activity (GO:0016538)|enzyme regulator activity (GO:0030234)|kinase regulator activity (GO:0019207)|molecular function regulator (GO:0098772)|molecular_function (GO:0003674)|protein kinase regulator activity (GO:0019887)	catalytic complex (GO:1902494)|cellular anatomical entity (GO:0110165)|cellular_component (GO:0005575)|centrosome (GO:0005813)|cyclin-dependent protein kinase holoenzyme complex (GO:0000307)|cytoplasm (GO:0005737)|cytoskeleton (GO:0005856)|intracellular anatomical structure (GO:0005622)|intracellular membrane-bounded organelle (GO:0043231)|intracellular non-membrane-bounded organelle (GO:0043232)…	chr11	chr11:43528748-43586999+	chr11|chr11q|chr11qB1|chr11qB1.1			k3	0.800311	0.981741	0.93974	0.431016
C1qtnf4	C1q and tumor necrosis factor related protein 4	biological regulation (GO:0065007)|biological_process (GO:0008150)|cell communication (GO:0007154)|cell surface receptor signaling pathway (GO:0007166)|cellular process (GO:0009987)|cellular response to chemical stimulus (GO:0070887)|cellular response to cytokine stimulus (GO:0071345)|cellular response to interleukin-6 (GO:0071354)|cellular response to organic substance (GO:0071310)|cellular resp…	binding (GO:0005488)|cytokine activity (GO:0005125)|molecular function regulator (GO:0098772)|molecular_function (GO:0003674)|protein binding (GO:0005515)|receptor ligand activity (GO:0048018)|receptor regulator activity (GO:0030545)|signaling receptor activator activity (GO:0030546)|signaling receptor binding (GO:0005102)	cellular anatomical entity (GO:0110165)|cellular_component (GO:0005575)|extracellular region (GO:0005576)|extracellular space (GO:0005615)	chr2	chr2:90885785-90890526+				k3	0.762534	0.987049	0.94585	0.337441
Tnni3	troponin I, cardiac 3	anatomical structure development (GO:0048856)|anatomical structure morphogenesis (GO:0009653)|animal organ development (GO:0048513)|animal organ morphogenesis (GO:0009887)|biological regulation (GO:0065007)|biological_process (GO:0008150)|blood circulation (GO:0008015)|blood vessel development (GO:0001568)|blood vessel morphogenesis (GO:0048514)|calcium-mediated signaling (GO:0019722)|calcium ion…	actin binding (GO:0003779)|actin filament binding (GO:0051015)|binding (GO:0005488)|calcium-dependent protein binding (GO:0048306)|calcium channel inhibitor activity (GO:0019855)|calcium channel regulator activity (GO:0005246)|cation binding (GO:0043169)|channel inhibitor activity (GO:0016248)|channel regulator activity (GO:0016247)|cytoskeletal protein binding (GO:0008092)|enzyme binding (GO:001…	actin cytoskeleton (GO:0015629)|cardiac myofibril (GO:0097512)|cardiac Troponin complex (GO:1990584)|cellular anatomical entity (GO:0110165)|cellular_component (GO:0005575)|contractile fiber (GO:0043292)|cytoplasm (GO:0005737)|cytoskeleton (GO:0005856)|intracellular anatomical structure (GO:0005622)|intracellular non-membrane-bounded organelle (GO:0043232)|intracellular organelle (GO:0043229)|myo…	chr7	chr7:4518304-4522528-		mmu04024 cAMP signaling pathway|mmu04260 Cardiac muscle contraction|mmu04261 Adrenergic signaling in cardiomyocytes|mmu05410 Hypertrophic cardiomyopathy|mmu05414 Dilated cardiomyopathy	Striated muscle contraction (WP216)	k3	0.259433	0.452329	0.377625	0.0754447
Tns3	tensin 3	anatomical structure development (GO:0048856)|animal organ development (GO:0048513)|biological regulation (GO:0065007)|biological_process (GO:0008150)|cell migration (GO:0016477)|cell motility (GO:0048870)|cell population proliferation (GO:0008283)|cellular process (GO:0009987)|developmental process (GO:0032502)|localization (GO:0051179)|localization of cell (GO:0051674)|locomotion (GO:0040011)|l…	molecular_function (GO:0003674)	anchoring junction (GO:0070161)|cell-substrate junction (GO:0030055)|cell junction (GO:0030054)|cellular anatomical entity (GO:0110165)|cellular_component (GO:0005575)|cytoplasm (GO:0005737)|cytosol (GO:0005829)|focal adhesion (GO:0005925)|intracellular anatomical structure (GO:0005622)	chr11	chr11:8431651-8664535-				k3	0.762228	0.946216	0.995686	0.409392
Mir100hg	Mir100 Mirlet7a-2 Mir125b-1 cluster host gene	biological_process (GO:0008150)	molecular_function (GO:0003674)	cellular_component (GO:0005575)	chr9	chr9:41376525-41432079+|chr9:41376525-41488426+|chr9:41376525-41590019+|chr9:41474892-41592829+|chr9:41474892-41615183+|chr9:41581252-41592829+	chr9|chr9q|chr9qA5|chr9qA5.1			k3	0.26847	0.440792	0.39349	0.0901643
Wnt4	wingless-type MMTV integration site family, member 4	actin cytoskeleton organization (GO:0030036)|actin filament-based process (GO:0030029)|actin filament bundle assembly (GO:0051017)|actin filament bundle organization (GO:0061572)|actin filament organization (GO:0007015)|actomyosin structure organization (GO:0031032)|adenohypophysis development (GO:0021984)|alcohol biosynthetic process (GO:0046165)|alcohol metabolic process (GO:0006066)|aldehyde b…	binding (GO:0005488)|cytokine activity (GO:0005125)|frizzled binding (GO:0005109)|G protein-coupled receptor binding (GO:0001664)|molecular function regulator (GO:0098772)|molecular_function (GO:0003674)|protein binding (GO:0005515)|receptor ligand activity (GO:0048018)|receptor regulator activity (GO:0030545)|signaling receptor activator activity (GO:0030546)|signaling receptor binding (GO:00051…	cell periphery (GO:0071944)|cell surface (GO:0009986)|cellular anatomical entity (GO:0110165)|cellular_component (GO:0005575)|cytoplasm (GO:0005737)|endomembrane system (GO:0012505)|endoplasmic reticulum (GO:0005783)|endoplasmic reticulum lumen (GO:0005788)|external encapsulating structure (GO:0030312)|extracellular matrix (GO:0031012)|extracellular region (GO:0005576)|extracellular space (GO:000…	chr4	chr4:137277634-137299501+		mmu04150 mTOR signaling pathway|mmu04310 Wnt signaling pathway|mmu04360 Axon guidance|mmu04390 Hippo signaling pathway|mmu04550 Signaling pathways regulating pluripotency of stem cells|mmu04916 Melanogenesis|mmu04919 Thyroid hormone signaling pathway|mmu04934 Cushing syndrome|mmu05010 Alzheimer disease|mmu05022 Pathways of neurodegeneration - multiple diseases|mmu05165 Human papillomavirus infect…	ESC pluripotency pathways (WP339)|Wnt signaling in kidney disease (WP3857)|Wnt signaling pathway (WP403)|Wnt signaling pathway (WP539)|Wnt signaling pathway and pluripotency (WP723)	k3	1.92684	1.64854	1.45345	0.232462
Ntng1	netrin G1	anatomical structure development (GO:0048856)|anatomical structure morphogenesis (GO:0009653)|animal organ development (GO:0048513)|animal organ morphogenesis (GO:0009887)|anterograde trans-synaptic signaling (GO:0098916)|axon development (GO:0061564)|axonogenesis (GO:0007409)|basement membrane assembly (GO:0070831)|basement membrane organization (GO:0071711)|biological adhesion (GO:0022610)|biol…	binding (GO:0005488)|cell-cell adhesion mediator activity (GO:0098632)|cell adhesion mediator activity (GO:0098631)|cell adhesion molecule binding (GO:0050839)|molecular_function (GO:0003674)|protein binding (GO:0005515)	anchored component of membrane (GO:0031225)|anchored component of plasma membrane (GO:0046658)|anchored component of presynaptic active zone membrane (GO:0099029)|anchored component of presynaptic membrane (GO:0099026)|anchored component of synaptic membrane (GO:0099144)|basement membrane (GO:0005604)|cell junction (GO:0030054)|cell periphery (GO:0071944)|cellular anatomical entity (GO:0110165)|c…	chr3	chr3:109780049-110143472-		mmu04360 Axon guidance|mmu04514 Cell adhesion molecules	Splicing factor NOVA regulated synaptic proteins (WP1983)	k3	0.133051	0.282174	0.280977	0.020322
Ddah2	dimethylarginine dimethylaminohydrolase 2	alpha-amino acid catabolic process (GO:1901606)|alpha-amino acid metabolic process (GO:1901605)|arginine catabolic process (GO:0006527)|arginine metabolic process (GO:0006525)|biological regulation (GO:0065007)|biological_process (GO:0008150)|biosynthetic process (GO:0009058)|carboxylic acid catabolic process (GO:0046395)|carboxylic acid metabolic process (GO:0019752)|catabolic process (GO:000905…	amino acid binding (GO:0016597)|anion binding (GO:0043168)|binding (GO:0005488)|carboxylic acid binding (GO:0031406)|catalytic activity (GO:0003824)|dimethylargininase activity (GO:0016403)|hydrolase activity (GO:0016787)|hydrolase activity, acting on carbon-nitrogen (but not peptide) bonds (GO:0016810)|hydrolase activity, acting on carbon-nitrogen (but not peptide) bonds, in linear amidines (GO:…	cellular anatomical entity (GO:0110165)|cellular_component (GO:0005575)|cytoplasm (GO:0005737)|intracellular anatomical structure (GO:0005622)|intracellular membrane-bounded organelle (GO:0043231)|intracellular organelle (GO:0043229)|membrane-bounded organelle (GO:0043227)|mitochondrion (GO:0005739)|organelle (GO:0043226)	chr17	chr17:35059034-35062099+				k3	0.292188	0.450452	0.518567	0.141159
Gtf2a1	general transcription factor II A, 1	aromatic compound biosynthetic process (GO:0019438)|biological_process (GO:0008150)|biosynthetic process (GO:0009058)|cellular aromatic compound metabolic process (GO:0006725)|cellular biosynthetic process (GO:0044249)|cellular macromolecule biosynthetic process (GO:0034645)|cellular macromolecule metabolic process (GO:0044260)|cellular metabolic process (GO:0044237)|cellular nitrogen compound bi…	binding (GO:0005488)|core promoter sequence-specific DNA binding (GO:0001046)|DNA-binding transcription factor binding (GO:0140297)|DNA binding (GO:0003677)|double-stranded DNA binding (GO:0003690)|general transcription initiation factor activity (GO:0140223)|general transcription initiation factor binding (GO:0140296)|heterocyclic compound binding (GO:1901363)|molecular_function (GO:0003674)|nuc…	catalytic complex (GO:1902494)|cellular anatomical entity (GO:0110165)|cellular_component (GO:0005575)|cytoplasm (GO:0005737)|cytosol (GO:0005829)|DNA-directed RNA polymerase complex (GO:0000428)|intracellular anatomical structure (GO:0005622)|intracellular membrane-bounded organelle (GO:0043231)|intracellular organelle (GO:0043229)|intracellular organelle lumen (GO:0070013)|intracellular protein…	chr12	chr12:91555261-91589649-|chr12:91555261-91590487-		mmu03022 Basal transcription factors|mmu05203 Viral carcinogenesis		k3	0.907338	1.11141	0.681589	0.190236
Nrtn	neurturin	ameboidal-type cell migration (GO:0001667)|anatomical structure development (GO:0048856)|animal organ development (GO:0048513)|biological regulation (GO:0065007)|biological_process (GO:0008150)|cell communication (GO:0007154)|cell development (GO:0048468)|cell differentiation (GO:0030154)|cell migration (GO:0016477)|cell motility (GO:0048870)|cell projection organization (GO:0030030)|cell surface…	binding (GO:0005488)|growth factor activity (GO:0008083)|molecular function regulator (GO:0098772)|molecular_function (GO:0003674)|protein binding (GO:0005515)|receptor ligand activity (GO:0048018)|receptor regulator activity (GO:0030545)|signaling receptor activator activity (GO:0030546)|signaling receptor binding (GO:0005102)	axon (GO:0030424)|cell projection (GO:0042995)|cellular anatomical entity (GO:0110165)|cellular_component (GO:0005575)|extracellular region (GO:0005576)|neuron projection (GO:0043005)|plasma membrane bounded cell projection (GO:0120025)	chr17	chr17:56751322-56757548-				k3	0.892114	0.866872	0.543493	0.187661
Zfp36l1	zinc finger protein 36, C3H type-like 1	3'-UTR-mediated mRNA destabilization (GO:0061158)|amide biosynthetic process (GO:0043604)|anatomical structure development (GO:0048856)|anatomical structure morphogenesis (GO:0009653)|animal organ development (GO:0048513)|anion transport (GO:0006820)|apoptotic process (GO:0006915)|aromatic compound catabolic process (GO:0019439)|B cell activation (GO:0042113)|B cell differentiation (GO:0030183)|b…	14-3-3 protein binding (GO:0071889)|binding (GO:0005488)|cation binding (GO:0043169)|DNA binding (GO:0003677)|heterocyclic compound binding (GO:1901363)|ion binding (GO:0043167)|metal ion binding (GO:0046872)|molecular_function (GO:0003674)|mRNA 3'-UTR AU-rich region binding (GO:0035925)|mRNA 3'-UTR binding (GO:0003730)|mRNA binding (GO:0003729)|nucleic acid binding (GO:0003676)|organic cyclic co…	cellular anatomical entity (GO:0110165)|cellular_component (GO:0005575)|cytoplasm (GO:0005737)|cytoplasmic ribonucleoprotein granule (GO:0036464)|cytosol (GO:0005829)|intracellular anatomical structure (GO:0005622)|intracellular membrane-bounded organelle (GO:0043231)|intracellular non-membrane-bounded organelle (GO:0043232)|intracellular organelle (GO:0043229)|membrane-bounded organelle (GO:0043…	chr12	chr12:80107759-80113013-		mmu04218 Cellular senescence		k3	1.20998	1.32101	1.50022	0.574691
Rspo1	R-spondin 1	biological regulation (GO:0065007)|biological_process (GO:0008150)|canonical Wnt signaling pathway (GO:0060070)|cell-cell signaling (GO:0007267)|cell-cell signaling by wnt (GO:0198738)|cell communication (GO:0007154)|cell cycle (GO:0007049)|cell cycle process (GO:0022402)|cell population proliferation (GO:0008283)|cell surface receptor signaling pathway (GO:0007166)|cell surface receptor signalin…	binding (GO:0005488)|carbohydrate derivative binding (GO:0097367)|G protein-coupled receptor binding (GO:0001664)|glycosaminoglycan binding (GO:0005539)|heparin binding (GO:0008201)|molecular_function (GO:0003674)|protein binding (GO:0005515)|signaling receptor binding (GO:0005102)|sulfur compound binding (GO:1901681)	cellular anatomical entity (GO:0110165)|cellular_component (GO:0005575)|extracellular region (GO:0005576)|extracellular space (GO:0005615)|intracellular anatomical structure (GO:0005622)|intracellular membrane-bounded organelle (GO:0043231)|intracellular organelle (GO:0043229)|membrane-bounded organelle (GO:0043227)|nucleus (GO:0005634)|organelle (GO:0043226)	chr4	chr4:124986429-125009099+	chr4|chr4q|chr4qD2|chr4qD2.2	mmu04310 Wnt signaling pathway		k3	1.21062	1.15941	1.46664	0.0993973
Mid1ip1	Mid1 interacting protein 1 (gastrulation specific G12-like (zebrafish))	biological regulation (GO:0065007)|biological_process (GO:0008150)|biosynthetic process (GO:0009058)|carboxylic acid biosynthetic process (GO:0046394)|carboxylic acid metabolic process (GO:0019752)|cellular biosynthetic process (GO:0044249)|cellular component assembly (GO:0022607)|cellular component biogenesis (GO:0044085)|cellular component disassembly (GO:0022411)|cellular component organizatio…	binding (GO:0005488)|identical protein binding (GO:0042802)|molecular_function (GO:0003674)|protein binding (GO:0005515)|protein C-terminus binding (GO:0008022)	cellular anatomical entity (GO:0110165)|cellular_component (GO:0005575)|cytoplasm (GO:0005737)|cytoskeleton (GO:0005856)|cytosol (GO:0005829)|intracellular anatomical structure (GO:0005622)|intracellular membrane-bounded organelle (GO:0043231)|intracellular non-membrane-bounded organelle (GO:0043232)|intracellular organelle (GO:0043229)|membrane-bounded organelle (GO:0043227)|microtubule (GO:0005…	chrX	chrX:10717364-10719702+	chrX|chrXq|chrXqA1|chrXqA1.1			k3	1.14618	1.03704	0.839851	0.173597
Tnnt1	troponin T1, skeletal, slow	actin cytoskeleton organization (GO:0030036)|actin filament-based process (GO:0030029)|actomyosin structure organization (GO:0031032)|anatomical structure development (GO:0048856)|anatomical structure formation involved in morphogenesis (GO:0048646)|anatomical structure morphogenesis (GO:0009653)|biological regulation (GO:0065007)|biological_process (GO:0008150)|cell development (GO:0048468)|cell…	binding (GO:0005488)|cytoskeletal protein binding (GO:0008092)|molecular_function (GO:0003674)|protein binding (GO:0005515)|tropomyosin binding (GO:0005523)|troponin T binding (GO:0031014)	actin cytoskeleton (GO:0015629)|cellular anatomical entity (GO:0110165)|cellular_component (GO:0005575)|contractile fiber (GO:0043292)|cytoplasm (GO:0005737)|cytoskeleton (GO:0005856)|intracellular anatomical structure (GO:0005622)|intracellular non-membrane-bounded organelle (GO:0043232)|intracellular organelle (GO:0043229)|myofibril (GO:0030016)|myofilament (GO:0036379)|non-membrane-bounded org…	chr7	chr7:4504569-4515975-			Striated muscle contraction (WP216)	k3	0.753793	0.732845	0.524693	0.222762
Peg3	paternally expressed 3	apoptotic process (GO:0006915)|aromatic compound biosynthetic process (GO:0019438)|biological regulation (GO:0065007)|biological_process (GO:0008150)|biosynthetic process (GO:0009058)|cell death (GO:0008219)|cellular aromatic compound metabolic process (GO:0006725)|cellular biosynthetic process (GO:0044249)|cellular macromolecule biosynthetic process (GO:0034645)|cellular macromolecule metabolic …	binding (GO:0005488)|cation binding (GO:0043169)|DNA-binding transcription factor activity (GO:0003700)|DNA-binding transcription factor activity, RNA polymerase II-specific (GO:0000981)|DNA-binding transcription repressor activity (GO:0001217)|DNA-binding transcription repressor activity, RNA polymerase II-specific (GO:0001227)|DNA binding (GO:0003677)|double-stranded DNA binding (GO:0003690)|he…	autophagosome (GO:0005776)|cellular anatomical entity (GO:0110165)|cellular_component (GO:0005575)|cytoplasm (GO:0005737)|intracellular anatomical structure (GO:0005622)|intracellular membrane-bounded organelle (GO:0043231)|intracellular organelle (GO:0043229)|membrane-bounded organelle (GO:0043227)|nucleus (GO:0005634)|organelle (GO:0043226)|vacuole (GO:0005773)	chr7	chr7:6705959-6730419-			TNF-alpha NF-kB signaling pathway (WP246)	k3	2.71576	2.73571	2.40934	1.25484
Rbbp6	retinoblastoma binding protein 6, ubiquitin ligase	anatomical structure development (GO:0048856)|animal organ development (GO:0048513)|biological regulation (GO:0065007)|biological_process (GO:0008150)|biosynthetic process (GO:0009058)|catabolic process (GO:0009056)|cellular aromatic compound metabolic process (GO:0006725)|cellular biosynthetic process (GO:0044249)|cellular catabolic process (GO:0044248)|cellular macromolecule biosynthetic proces…	binding (GO:0005488)|catalytic activity (GO:0003824)|catalytic activity, acting on a protein (GO:0140096)|cation binding (GO:0043169)|enzyme binding (GO:0019899)|heterocyclic compound binding (GO:1901363)|ion binding (GO:0043167)|kinase binding (GO:0019900)|metal ion binding (GO:0046872)|molecular_function (GO:0003674)|nucleic acid binding (GO:0003676)|organic cyclic compound binding (GO:0097159)…	cellular anatomical entity (GO:0110165)|cellular_component (GO:0005575)|centrosome (GO:0005813)|chromosome (GO:0005694)|cytoplasm (GO:0005737)|cytoskeleton (GO:0005856)|intracellular anatomical structure (GO:0005622)|intracellular membrane-bounded organelle (GO:0043231)|intracellular non-membrane-bounded organelle (GO:0043232)|intracellular organelle (GO:0043229)|intracellular organelle lumen (GO…	chr7	chr7:122970563-122980183+|chr7:122970563-123002572+				k3	1.09873	1.20762	1.25785	0.643974
Olfm1	olfactomedin 1	amyloid-beta formation (GO:0034205)|amyloid-beta metabolic process (GO:0050435)|amyloid precursor protein catabolic process (GO:0042987)|amyloid precursor protein metabolic process (GO:0042982)|anatomical structure development (GO:0048856)|anatomical structure morphogenesis (GO:0009653)|apoptotic process (GO:0006915)|axon development (GO:0061564)|axon extension (GO:0048675)|axonogenesis (GO:00074…	amide binding (GO:0033218)|amyloid-beta binding (GO:0001540)|binding (GO:0005488)|identical protein binding (GO:0042802)|molecular_function (GO:0003674)|peptide binding (GO:0042277)|protein binding (GO:0005515)	AMPA glutamate receptor complex (GO:0032281)|axon (GO:0030424)|axonal growth cone (GO:0044295)|cation channel complex (GO:0034703)|cell body (GO:0044297)|cell junction (GO:0030054)|cell periphery (GO:0071944)|cell projection (GO:0042995)|cellular anatomical entity (GO:0110165)|cellular_component (GO:0005575)|cytoplasm (GO:0005737)|distal axon (GO:0150034)|endomembrane system (GO:0012505)|endoplas…	chr2	chr2:28193092-28214431+|chr2:28193092-28230736+|chr2:28205688-28214431+|chr2:28205688-28230736+			Protein-protein interactions in podocytes (WP2309)|Protein-protein interactions in the podocyte (WP2310)	k3	0.232275	0.335464	0.424422	0.0632473
Cdkn1a	cyclin-dependent kinase inhibitor 1A (P21)	aging (GO:0007568)|amide transport (GO:0042886)|anatomical structure development (GO:0048856)|animal organ development (GO:0048513)|anion transport (GO:0006820)|apoptotic process (GO:0006915)|apoptotic signaling pathway (GO:0097190)|aromatic compound biosynthetic process (GO:0019438)|B cell activation (GO:0042113)|B cell proliferation (GO:0042100)|biological regulation (GO:0065007)|biological_pro…	binding (GO:0005488)|catalytic activity (GO:0003824)|catalytic activity, acting on a protein (GO:0140096)|cation binding (GO:0043169)|cyclin-dependent protein kinase activating kinase activity (GO:0019912)|cyclin-dependent protein serine/threonine kinase inhibitor activity (GO:0004861)|cyclin-dependent protein serine/threonine kinase regulator activity (GO:0016538)|cyclin binding (GO:0030332)|enz…	catalytic complex (GO:1902494)|cellular anatomical entity (GO:0110165)|cellular_component (GO:0005575)|cyclin-dependent protein kinase holoenzyme complex (GO:0000307)|cytoplasm (GO:0005737)|cytosol (GO:0005829)|intracellular anatomical structure (GO:0005622)|intracellular membrane-bounded organelle (GO:0043231)|intracellular non-membrane-bounded organelle (GO:0043232)|intracellular organelle (GO:…	chr17	chr17:29090978-29100722+|chr17:29093768-29100722+	chr17|chr17q|chr17qA3|chr17qA3.3	mmu01522 Endocrine resistance|mmu01524 Platinum drug resistance|mmu04012 ErbB signaling pathway|mmu04066 HIF-1 signaling pathway|mmu04068 FoxO signaling pathway|mmu04110 Cell cycle|mmu04115 p53 signaling pathway|mmu04151 PI3K-Akt signaling pathway|mmu04218 Cellular senescence|mmu04630 JAK-STAT signaling pathway|mmu04921 Oxytocin signaling pathway|mmu04928 Parathyroid hormone synthesis, secretion …	Alpha 6 beta 4 integrin signaling pathway (WP488)|Cell cycle (WP190)|ErbB signaling pathway (WP1261)|Focal adhesion: PI3K-Akt-mTOR signaling pathway (WP2841)|G1 to S cell cycle control (WP413)|Hypoxia-dependent differentiation of myoblasts (WP5025)|Hypoxia-dependent self-renewal of myoblasts (WP5023)|Mechanisms associated with pluripotency (WP1763)|miRNAs involved in DNA damage response (WP2085)|…	k3	0.77909	0.752155	0.506878	0.0288877
Strn3	striatin, calmodulin binding protein 3	aromatic compound biosynthetic process (GO:0019438)|biological regulation (GO:0065007)|biological_process (GO:0008150)|biosynthetic process (GO:0009058)|cell communication (GO:0007154)|cellular aromatic compound metabolic process (GO:0006725)|cellular biosynthetic process (GO:0044249)|cellular macromolecule biosynthetic process (GO:0034645)|cellular macromolecule metabolic process (GO:0044260)|ce…	armadillo repeat domain binding (GO:0070016)|binding (GO:0005488)|calmodulin binding (GO:0005516)|enzyme binding (GO:0019899)|GTPase binding (GO:0051020)|molecular_function (GO:0003674)|phosphatase binding (GO:0019902)|protein-containing complex binding (GO:0044877)|protein binding (GO:0005515)|protein domain specific binding (GO:0019904)|protein phosphatase 2A binding (GO:0051721)|protein phosph…	cell body (GO:0044297)|cell periphery (GO:0071944)|cell projection (GO:0042995)|cellular anatomical entity (GO:0110165)|cellular_component (GO:0005575)|cytoplasm (GO:0005737)|dendrite (GO:0030425)|dendritic tree (GO:0097447)|endomembrane system (GO:0012505)|FAR/SIN/STRIPAK complex (GO:0090443)|Golgi apparatus (GO:0005794)|intracellular anatomical structure (GO:0005622)|intracellular membrane-boun…	chr12	chr12:51608540-51691914-				k3	0.426494	0.56353	0.604051	0.289726
Malat1	metastasis associated lung adenocarcinoma transcript 1 (non-coding RNA)	alternative mRNA splicing, via spliceosome (GO:0000380)|biological regulation (GO:0065007)|biological_process (GO:0008150)|cell junction organization (GO:0034330)|cell population proliferation (GO:0008283)|cellular aromatic compound metabolic process (GO:0006725)|cellular component organization (GO:0016043)|cellular component organization or biogenesis (GO:0071840)|cellular metabolic process (GO:…	binding (GO:0005488)|molecular_function (GO:0003674)|protein-containing complex binding (GO:0044877)|protein binding (GO:0005515)	basal dendrite (GO:0097441)|cell projection (GO:0042995)|cellular anatomical entity (GO:0110165)|cellular_component (GO:0005575)|dendrite (GO:0030425)|dendritic tree (GO:0097447)|intracellular anatomical structure (GO:0005622)|intracellular membrane-bounded organelle (GO:0043231)|intracellular organelle (GO:0043229)|intracellular organelle lumen (GO:0070013)|membrane-bounded organelle (GO:0043227…	chr19	chr19:5795689-5802672-				k3	4.31552	4.43969	4.52033	3.68442
Aprt	adenine phosphoribosyl transferase	adenine biosynthetic process (GO:0046084)|adenine metabolic process (GO:0046083)|adenine salvage (GO:0006168)|AMP biosynthetic process (GO:0006167)|AMP metabolic process (GO:0046033)|AMP salvage (GO:0044209)|anatomical structure development (GO:0048856)|animal organ development (GO:0048513)|aromatic compound biosynthetic process (GO:0019438)|behavior (GO:0007610)|biological regulation (GO:0065007…	adenine binding (GO:0002055)|adenine phosphoribosyltransferase activity (GO:0003999)|adenyl nucleotide binding (GO:0030554)|adenyl ribonucleotide binding (GO:0032559)|AMP binding (GO:0016208)|anion binding (GO:0043168)|binding (GO:0005488)|carbohydrate derivative binding (GO:0097367)|catalytic activity (GO:0003824)|cation binding (GO:0043169)|heterocyclic compound binding (GO:1901363)|ion binding…	cellular anatomical entity (GO:0110165)|cellular_component (GO:0005575)|cytoplasm (GO:0005737)|cytosol (GO:0005829)|intracellular anatomical structure (GO:0005622)|intracellular membrane-bounded organelle (GO:0043231)|intracellular organelle (GO:0043229)|intracellular organelle lumen (GO:0070013)|membrane-bounded organelle (GO:0043227)|membrane-enclosed lumen (GO:0031974)|nuclear lumen (GO:003198…	chr8	chr8:122574636-122576907-		mmu00230 Purine metabolism|mmu01100 Metabolic pathways	Purine metabolism (WP2185)	k3	1.07118	1.11909	1.23781	0.598722
Ttc3	tetratricopeptide repeat domain 3	anatomical structure development (GO:0048856)|anatomical structure morphogenesis (GO:0009653)|biological regulation (GO:0065007)|biological_process (GO:0008150)|catabolic process (GO:0009056)|cell development (GO:0048468)|cell differentiation (GO:0030154)|cell morphogenesis (GO:0000902)|cell morphogenesis involved in differentiation (GO:0000904)|cellular catabolic process (GO:0044248)|cellular de…	binding (GO:0005488)|catalytic activity (GO:0003824)|catalytic activity, acting on a protein (GO:0140096)|cation binding (GO:0043169)|ion binding (GO:0043167)|metal ion binding (GO:0046872)|molecular_function (GO:0003674)|protein binding (GO:0005515)|transferase activity (GO:0016740)|ubiquitin-like protein transferase activity (GO:0019787)|ubiquitin-protein transferase activity (GO:0004842)	cellular anatomical entity (GO:0110165)|cellular_component (GO:0005575)|cytoplasm (GO:0005737)|cytosol (GO:0005829)|endomembrane system (GO:0012505)|Golgi apparatus (GO:0005794)|intracellular anatomical structure (GO:0005622)|intracellular membrane-bounded organelle (GO:0043231)|intracellular non-membrane-bounded organelle (GO:0043232)|intracellular organelle (GO:0043229)|intracellular organelle …	chr16	chr16:94370738-94469221+				k3	1.02235	1.1261	1.14511	0.741719
Ccdc61	coiled-coil domain containing 61	biological_process (GO:0008150)|cell cycle (GO:0007049)|cell cycle process (GO:0022402)|cell projection organization (GO:0030030)|cellular component assembly (GO:0022607)|cellular component biogenesis (GO:0044085)|cellular component organization (GO:0016043)|cellular component organization or biogenesis (GO:0071840)|cellular process (GO:0009987)|centriole assembly (GO:0098534)|cytoskeleton organi…	binding (GO:0005488)|cytoskeletal protein binding (GO:0008092)|identical protein binding (GO:0042802)|microtubule binding (GO:0008017)|molecular_function (GO:0003674)|protein binding (GO:0005515)|tubulin binding (GO:0015631)	cell projection (GO:0042995)|cellular anatomical entity (GO:0110165)|cellular_component (GO:0005575)|centriolar satellite (GO:0034451)|centriolar subdistal appendage (GO:0120103)|centrosome (GO:0005813)|ciliary basal body (GO:0036064)|cilium (GO:0005929)|cytoplasm (GO:0005737)|cytoskeleton (GO:0005856)|intracellular anatomical structure (GO:0005622)|intracellular non-membrane-bounded organelle (G…	chr7	chr7:18890883-18910404-				k3	0.506346	0.627302	0.731437	0.150669
Fndc5	fibronectin type III domain containing 5	biological regulation (GO:0065007)|biological_process (GO:0008150)|brown fat cell differentiation (GO:0050873)|cell differentiation (GO:0030154)|cellular developmental process (GO:0048869)|cellular process (GO:0009987)|developmental process (GO:0032502)|fat cell differentiation (GO:0045444)|positive regulation of biological process (GO:0048518)|positive regulation of brown fat cell differentiatio…	binding (GO:0005488)|hormone activity (GO:0005179)|molecular function regulator (GO:0098772)|molecular_function (GO:0003674)|protein binding (GO:0005515)|receptor ligand activity (GO:0048018)|receptor regulator activity (GO:0030545)|signaling receptor activator activity (GO:0030546)|signaling receptor binding (GO:0005102)	cell periphery (GO:0071944)|cellular anatomical entity (GO:0110165)|cellular_component (GO:0005575)|cytoplasm (GO:0005737)|endomembrane system (GO:0012505)|endoplasmic reticulum (GO:0005783)|extracellular region (GO:0005576)|integral component of membrane (GO:0016021)|intracellular anatomical structure (GO:0005622)|intracellular membrane-bounded organelle (GO:0043231)|intracellular organelle (GO:…	chr4	chr4:129136998-129144593+	chr4|chr4q|chr4qD2|chr4qD2.2			k3	1.26033	1.37192	1.39856	0.743246
Zfp703	zinc finger protein 703	adherens junction assembly (GO:0034333)|adherens junction organization (GO:0034332)|anatomical structure development (GO:0048856)|animal organ development (GO:0048513)|aromatic compound biosynthetic process (GO:0019438)|biological adhesion (GO:0022610)|biological regulation (GO:0065007)|biological_process (GO:0008150)|biosynthetic process (GO:0009058)|canonical Wnt signaling pathway (GO:0060070)|…	binding (GO:0005488)|cation binding (GO:0043169)|DNA-binding transcription factor binding (GO:0140297)|heterocyclic compound binding (GO:1901363)|ion binding (GO:0043167)|metal ion binding (GO:0046872)|molecular_function (GO:0003674)|nucleic acid binding (GO:0003676)|organic cyclic compound binding (GO:0097159)|protein binding (GO:0005515)|repressing transcription factor binding (GO:0070491)|tran…	cellular anatomical entity (GO:0110165)|cellular_component (GO:0005575)|cytoplasm (GO:0005737)|intracellular anatomical structure (GO:0005622)|intracellular membrane-bounded organelle (GO:0043231)|intracellular organelle (GO:0043229)|intracellular organelle lumen (GO:0070013)|membrane-bounded organelle (GO:0043227)|membrane-enclosed lumen (GO:0031974)|nuclear lumen (GO:0031981)|nuclear matrix (GO…	chr8	chr8:26977335-26981462+				k3	0.472576	0.476938	0.630124	0.0981318
Eva1b	eva-1 homolog B (C. elegans)		binding (GO:0005488)|molecular_function (GO:0003674)|protein binding (GO:0005515)	cellular anatomical entity (GO:0110165)|cellular_component (GO:0005575)|integral component of membrane (GO:0016021)|intrinsic component of membrane (GO:0031224)|membrane (GO:0016020)	chr4	chr4:126148002-126149874+	chr4|chr4q|chr4qD2|chr4qD2.2			k3	1.3647	1.48847	1.48967	0.623996
Wasf1	WASP family, member 1	actin cytoskeleton organization (GO:0030036)|actin filament-based process (GO:0030029)|actin filament organization (GO:0007015)|actin filament polymerization (GO:0030041)|actin nucleation (GO:0045010)|actin polymerization or depolymerization (GO:0008154)|anatomical structure development (GO:0048856)|anatomical structure morphogenesis (GO:0009653)|Arp2/3 complex-mediated actin nucleation (GO:00343…	actin binding (GO:0003779)|Arp2/3 complex binding (GO:0071933)|binding (GO:0005488)|cytoskeletal protein binding (GO:0008092)|enzyme binding (GO:0019899)|GTPase binding (GO:0051020)|molecular_function (GO:0003674)|protein-containing complex binding (GO:0044877)|protein binding (GO:0005515)|protein kinase A binding (GO:0051018)|protein kinase A regulatory subunit binding (GO:0034237)|small GTPase …	bounding membrane of organelle (GO:0098588)|cell junction (GO:0030054)|cell leading edge (GO:0031252)|cell projection (GO:0042995)|cellular anatomical entity (GO:0110165)|cellular_component (GO:0005575)|cytoplasm (GO:0005737)|cytoskeleton (GO:0005856)|envelope (GO:0031975)|intracellular anatomical structure (GO:0005622)|intracellular membrane-bounded organelle (GO:0043231)|intracellular non-membr…	chr10	chr10:40883533-40938569+|chr10:40883826-40938569+		mmu04520 Adherens junction|mmu04666 Fc gamma R-mediated phagocytosis|mmu04810 Regulation of actin cytoskeleton|mmu05100 Bacterial invasion of epithelial cells|mmu05231 Choline metabolism in cancer	Protein-protein interactions in podocytes (WP2309)|Regulation of actin cytoskeleton (WP523)	k3	0.370422	0.466466	0.490572	0.284479
Zfp503	zinc finger protein 503	aromatic compound biosynthetic process (GO:0019438)|biological regulation (GO:0065007)|biological_process (GO:0008150)|biosynthetic process (GO:0009058)|cell cycle (GO:0007049)|cell cycle process (GO:0022402)|cell differentiation (GO:0030154)|cell population proliferation (GO:0008283)|cellular aromatic compound metabolic process (GO:0006725)|cellular biosynthetic process (GO:0044249)|cellular dev…	binding (GO:0005488)|cation binding (GO:0043169)|DNA-binding transcription factor binding (GO:0140297)|heterocyclic compound binding (GO:1901363)|ion binding (GO:0043167)|metal ion binding (GO:0046872)|molecular_function (GO:0003674)|nucleic acid binding (GO:0003676)|organic cyclic compound binding (GO:0097159)|protein binding (GO:0005515)|repressing transcription factor binding (GO:0070491)|tran…	cellular anatomical entity (GO:0110165)|cellular_component (GO:0005575)|intracellular anatomical structure (GO:0005622)|intracellular membrane-bounded organelle (GO:0043231)|intracellular organelle (GO:0043229)|membrane-bounded organelle (GO:0043227)|nucleus (GO:0005634)|organelle (GO:0043226)	chr14	chr14:21983961-21989601-				k3	0.409713	0.433268	0.545075	0.0362196
Tle6	transducin-like enhancer of split 6	actin cytoskeleton organization (GO:0030036)|actin filament-based process (GO:0030029)|actin filament organization (GO:0007015)|anatomical structure development (GO:0048856)|aromatic compound biosynthetic process (GO:0019438)|biological regulation (GO:0065007)|biological_process (GO:0008150)|biosynthetic process (GO:0009058)|canonical Wnt signaling pathway (GO:0060070)|cell-cell signaling (GO:000…	binding (GO:0005488)|DNA-binding transcription factor binding (GO:0140297)|molecular function regulator (GO:0098772)|molecular_function (GO:0003674)|protein binding (GO:0005515)|repressing transcription factor binding (GO:0070491)|transcription coregulator activity (GO:0003712)|transcription corepressor activity (GO:0003714)|transcription factor binding (GO:0008134)|transcription regulator activi…	cell cortex (GO:0005938)|cell periphery (GO:0071944)|cellular anatomical entity (GO:0110165)|cellular_component (GO:0005575)|cytoplasm (GO:0005737)|cytosol (GO:0005829)|intracellular anatomical structure (GO:0005622)|intracellular membrane-bounded organelle (GO:0043231)|intracellular organelle (GO:0043229)|membrane-bounded organelle (GO:0043227)|nucleus (GO:0005634)|organelle (GO:0043226)|protein…	chr10	chr10:81590903-81597367-|chr10:81590903-81597590-|chr10:81590903-81600900-|chr10:81590904-81600900-		mmu04310 Wnt signaling pathway|mmu04330 Notch signaling pathway		k3	0.326806	0.441113	0.435951	0.244936
Plac8	placenta-specific 8	adaptive thermogenesis (GO:1990845)|apoptotic process (GO:0006915)|aromatic compound biosynthetic process (GO:0019438)|biological process involved in interspecies interaction between organisms (GO:0044419)|biological regulation (GO:0065007)|biological_process (GO:0008150)|biosynthetic process (GO:0009058)|brown fat cell differentiation (GO:0050873)|cell death (GO:0008219)|cell differentiation (GO…	binding (GO:0005488)|chromatin binding (GO:0003682)|molecular_function (GO:0003674)|protein binding (GO:0005515)	cellular anatomical entity (GO:0110165)|cellular_component (GO:0005575)|intracellular anatomical structure (GO:0005622)|intracellular membrane-bounded organelle (GO:0043231)|intracellular organelle (GO:0043229)|membrane-bounded organelle (GO:0043227)|nucleus (GO:0005634)|organelle (GO:0043226)	chr5	chr5:100553725-100563096-|chr5:100553725-100572205-				k3	0.0615195	0.162494	0.168637	0.0058471
Id1	inhibitor of DNA binding 1, HLH protein	actin cytoskeleton organization (GO:0030036)|actin filament-based process (GO:0030029)|actin filament bundle assembly (GO:0051017)|actin filament bundle organization (GO:0061572)|actin filament organization (GO:0007015)|adaptive thermogenesis (GO:1990845)|anatomical structure development (GO:0048856)|anatomical structure formation involved in morphogenesis (GO:0048646)|anatomical structure morpho…	binding (GO:0005488)|identical protein binding (GO:0042802)|molecular function regulator (GO:0098772)|molecular_function (GO:0003674)|proteasome binding (GO:0070628)|protein-containing complex binding (GO:0044877)|protein binding (GO:0005515)|protein C-terminus binding (GO:0008022)|protein dimerization activity (GO:0046983)|protein N-terminus binding (GO:0047485)|protein self-association (GO:0043…	cellular anatomical entity (GO:0110165)|cellular_component (GO:0005575)|centrosome (GO:0005813)|cytoplasm (GO:0005737)|cytoskeleton (GO:0005856)|endomembrane system (GO:0012505)|Golgi apparatus (GO:0005794)|intracellular anatomical structure (GO:0005622)|intracellular membrane-bounded organelle (GO:0043231)|intracellular non-membrane-bounded organelle (GO:0043232)|intracellular organelle (GO:0043…	chr2	chr2:152736250-152737410+		mmu04015 Rap1 signaling pathway|mmu04350 TGF-beta signaling pathway|mmu04390 Hippo signaling pathway|mmu04550 Signaling pathways regulating pluripotency of stem cells	Hfe effect on hepcidin production (WP3673)|ID signaling pathway (WP512)|IL-3 signaling pathway (WP373)|Mechanisms associated with pluripotency (WP1763)|Neural crest differentiation (WP2074)	k3	0.432693	0.306844	0.555053	0.10253
Adam8	a disintegrin and metallopeptidase domain 8	acute inflammatory response (GO:0002526)|ameboidal-type cell migration (GO:0001667)|anatomical structure development (GO:0048856)|anatomical structure formation involved in morphogenesis (GO:0048646)|anatomical structure homeostasis (GO:0060249)|anatomical structure morphogenesis (GO:0009653)|angiogenesis (GO:0001525)|animal organ development (GO:0048513)|apoptotic process (GO:0006915)|aromatic c…	binding (GO:0005488)|calcium ion binding (GO:0005509)|catalytic activity (GO:0003824)|catalytic activity, acting on a protein (GO:0140096)|cation binding (GO:0043169)|cell adhesion molecule binding (GO:0050839)|endopeptidase activity (GO:0004175)|hydrolase activity (GO:0016787)|integrin binding (GO:0005178)|ion binding (GO:0043167)|metal ion binding (GO:0046872)|metalloendopeptidase activity (GO:…	actin cytoskeleton (GO:0015629)|alpha9-beta1 integrin-ADAM8 complex (GO:0071133)|alpha9-beta1 integrin-vascular cell adhesion molecule-1 complex (GO:0071065)|bounding membrane of organelle (GO:0098588)|cell periphery (GO:0071944)|cell surface (GO:0009986)|cellular anatomical entity (GO:0110165)|cellular_component (GO:0005575)|cytoplasm (GO:0005737)|cytoplasmic vesicle (GO:0031410)|cytoplasmic ves…	chr7	chr7:139978931-139992562-				k3	0.644805	0.683443	0.550853	0.0299968
Arhgap29	Rho GTPase activating protein 29	activation of GTPase activity (GO:0090630)|biological regulation (GO:0065007)|biological_process (GO:0008150)|cell communication (GO:0007154)|cellular process (GO:0009987)|cellular response to stimulus (GO:0051716)|intracellular signal transduction (GO:0035556)|positive regulation of catalytic activity (GO:0043085)|positive regulation of GTPase activity (GO:0043547)|positive regulation of hydrola…	binding (GO:0005488)|cation binding (GO:0043169)|enzyme activator activity (GO:0008047)|enzyme regulator activity (GO:0030234)|GTPase activator activity (GO:0005096)|GTPase regulator activity (GO:0030695)|ion binding (GO:0043167)|metal ion binding (GO:0046872)|molecular function regulator (GO:0098772)|molecular_function (GO:0003674)|nucleoside-triphosphatase regulator activity (GO:0060589)|PDZ do…	cellular anatomical entity (GO:0110165)|cellular_component (GO:0005575)|cytoplasm (GO:0005737)|intracellular anatomical structure (GO:0005622)|protein-containing complex (GO:0032991)	chr3	chr3:121953228-122016677+|chr3:121967805-122016677+				k3	1.10703	1.18612	1.07585	0.169946
[truncated: 856 more rows]
