# Supplementary material for: The -KTS splice variant of WT1 is essential for ovarian determination in mice
Source: Science. Author manuscript; Available in PMC 2023 Nov 16. (PMC7615308; doi:10.1126/science.add8831)
Supplement: Data S3 [file EMS190512-supplement-Data_S3.xlsx]

## Sheet: seurat_prepipe_pipe_final.granu
term	category	gene.cluster	genes	r	R	n	N	rR	nN	rExpected	zscore	p.norm.enri	p.norm.depl	p.hyper.enri	p.hyper.depl	adj.p.norm.enri	adj.p.norm.depl	adj.p.hyper.enri	adj.p.hyper.depl	community	degree	closeness	betweeness	eigenvector	info
hydrogen peroxide catabolic process (GO:0042744)	biological_process	k1	Hbb-y|Snca|Prdx3|Hba-a1|Hba-x	5	151	25	17246	3.3	0.1	0	Inf	0	1	2.22107e-06	1	0	1	0.0355971	1	NA	NA	NA	NA	NA	enriched
response to external stimulus (GO:0009605)	biological_process	k1	Slc7a2|Colec12|Gas6|Bst2|Ifnar1|Ereg|Ifngr2|Samhd1|Dpysl2|Bmp2|F11r|Klf7|S1pr1|Snca|Prdx3|Pla2g4a|Igf1|Pld1|Hspb1|Il15|Stk39|Il10rb|Ifitm3|Hba-a1|Nrp1|Gsn|Rnf152|Efna1|Plxnc1|Plaat3|Epha7|Bcl2|Fam3a|Siglecg|Pik3c2a|Vav3|Asns|Snhg1|Pnliprp2|Wfdc10	40	151	2237	17246	26.5	13	20	4.81482	7.36651e-07	0.999999	5.91365e-06	0.999998	1.85205e-06	1	0.047389	1	NA	NA	NA	NA	NA	enriched
extracellular space (GO:0005615)	cellular_component	k1	Fst|Serpinb6b|Igfbp4|Cpa2|Gas6|Col12a1|Kitl|Ereg|Nrn1|Serpina3a|Bmp2|Snca|Igf1|Il15|Hba-a1|Gsn|Man2a1|Rarres1|Mmp23|Rnaset2a|Cthrc1|Krt18|Fam3a|Pnliprp2|Pnliprp1|Ces1h|Hilpda|Wfdc10	28	153	1295	17382	18.3	7.5	11	5.35146	4.36238e-08	1	7.80681e-06	0.999997	1.70169e-07	1	0.0153248	1	NA	NA	NA	NA	NA	enriched
chrX	chromosome	k1	Dcaf12l1|Mbnl3|Klhl13|Rnf128|Tmem35a|Xist|Pls3|Cul4b|Maoa|Fam3a|Sat1|Plac1|4933407K13Rik|C1galt1c1|Rlim	15	159	724	20448	9.4	3.5	6	3.7556	8.64635e-05	0.999914	0.000540162	0.999829	0.00172927	0.999914	0.0124237	1	NA	NA	NA	NA	NA	enriched
EPITHELIAL_MESENCHYMAL_TRANSITION	GSEA_hallmark	k1	Igfbp4|Mest|Col12a1|Myl9|Acta2|Il15|Msx1|Cthrc1|Tpm2|Sat1|Calu	11	70	196	4196	15.7	4.7	3	4.77	9.21125e-07	0.999999	0.000334312	0.999925	4.60562e-05	0.999999	0.0167156	0.999925	NA	NA	NA	NA	NA	enriched
CHICAS_RB1_TARGETS_CONFLUENT	GSEA_c2.ChemGenPerturbations	k1	Mest|Gas6|Myl9|Klf7|Pik3r3|Cyb5a|Hspb1|Acta2|Dipk1a|Rnf128|Ifitm3|Bace2|Tmem35a|Nrp1|Gsn|Rarres1|Cthrc1|Tpm2|Tmem171|Asns|Tmem97|Fkbp9	22	142	532	15637	15.5	3.4	5	7.77047	3.90976e-15	1	2.6001e-09	1	1.19775e-14	1	8.79874e-06	1	m1	4	NA	0	1	top.enriched
WINTER_HYPOXIA_METAGENE	GSEA_c2.ChemGenPerturbations	k1	Ifi27|Nsg1|Plin2|Bace2|Ndrg1|Efna1|Krt18|Sat1|Hilpda	9	142	227	15637	6.3	1.5	2	5.00871	2.73987e-07	1	0.000229542	0.999957	8.06761e-07	1	0.0287692	1	m2	14	0.434018	4	0.82697	top.enriched
WIERENGA_STAT5A_TARGETS_UP	GSEA_c2.ChemGenPerturbations	k1	Igfbp4|Plin2|Phlda1|Ndrg1|Hba-x|St3gal5|Maoa|Hilpda	8	142	191	15637	5.6	1.2	2	4.28817	9.00756e-06	0.999991	0.000356066	0.999938	2.59824e-05	1	0.0376539	1	m2	12	0.364929	1	0.794818	enriched
ELVIDGE_HYPOXIA_UP	GSEA_c2.ChemGenPerturbations	k1	Csgalnact1|Dpysl2|Plin2|Klf7|Cyb5a|Itpr1|Ndrg1|Nap1l1|Sat1|Hilpda	10	142	167	15637	7	1.1	2	5.71312	5.54607e-09	1	2.91547e-06	1	1.67725e-08	1	0.00328299	1	m2	12	0.306434	0	0.996868	enriched
ELVIDGE_HYPOXIA_BY_DMOG_UP	GSEA_c2.ChemGenPerturbations	k1	Csgalnact1|Klf7|Cyb5a|Itpr1|Ndrg1|Nap1l1|Sat1|Hilpda	8	142	129	15637	5.6	0.8	1	7.06096	8.26766e-13	1	2.29495e-05	0.999997	2.5255e-12	1	0.00848925	1	m2	12	0.308708	0	0.984806	enriched
ONDER_CDH1_TARGETS_2_DN	GSEA_c2.ChemGenPerturbations	k1	Fst|Ereg|Nsg1|Bmp2|F11r|Snca|Pla2g4a|Dipk1a|Rnf128|Bace2|Ndrg1|Efna1|Krt18|Maoa	14	142	440	15637	9.9	2.8	4	5.09489	1.74472e-07	1	4.78402e-05	0.999989	5.23169e-07	1	0.0124532	1	m2	6	0.256842	0	0.14604	enriched
ELVIDGE_HIF1A_AND_HIF2A_TARGETS_DN	GSEA_c2.ChemGenPerturbations	k1	Dpysl2|Plin2|Cyb5a|Itpr1|Ndrg1|Hilpda	6	142	103	15637	4.2	0.7	1	5.03932	2.33592e-07	1	0.000350224	0.999958	6.9069e-07	1	0.0376539	1	m2	12	0.29367	0	1	enriched
BOYLAN_MULTIPLE_MYELOMA_PCA3_UP	GSEA_c2.ChemGenPerturbations	k1	Laptm4b|Klf7|Pla2g4a|Trps1|Uchl1|Asns	6	142	80	15637	4.2	0.5	1	5.0356	2.38183e-07	1	8.72894e-05	0.999992	7.03285e-07	1	0.0173757	1	m3	12	0.54819	1	0.917248	top.enriched
PODAR_RESPONSE_TO_ADAPHOSTIN_UP	GSEA_c2.ChemGenPerturbations	k1	Hspb1|Il15|Msx1|Slc38a2|Nap1l1|Sat1|Zfand5|Ifrd1|Asns	9	142	134	15637	6.3	0.9	1	8.07097	3.48702e-16	1	3.63109e-06	1	1.06979e-15	1	0.00328299	1	m3	10	0.458185	0	0.746162	enriched
YANG_BREAST_CANCER_ESR1_LASER_DN	GSEA_c2.ChemGenPerturbations	k1	Pld1|Pls3|Acat3|Mccc1|Ifrd1	5	142	48	15637	3.5	0.3	0	Inf	0	1	7.19772e-05	0.999995	0	1	0.0162381	1	m3	12	0.521495	0	0.945451	enriched
CAIRO_LIVER_DEVELOPMENT_UP	GSEA_c2.ChemGenPerturbations	k1	Mest|Colec12|Hbb-y|Cdk14|Hba-x|Pls3|Trps1|Ifrd1	8	142	163	15637	5.6	1	1	7.06872	7.81872e-13	1	0.000120705	0.999982	2.39181e-12	1	0.0199607	1	m3	10	0.44765	0	0.772363	enriched
GROSS_HYPOXIA_VIA_ELK3_DN	GSEA_c2.ChemGenPerturbations	k1	Fst|Ndrg1|Trps1|Sat1|Ifrd1|Asns|Hilpda	7	142	152	15637	4.9	1	1	6.05675	6.94511e-10	1	0.000475018	0.999926	2.11846e-09	1	0.0472782	1	m3	12	0.485412	0	1	enriched
FARMER_BREAST_CANCER_APOCRINE_VS_LUMINAL	GSEA_c2.ChemGenPerturbations	k1	Igfbp4|Bst2|Csgalnact1|Cyb5a|Stk39|Ndrg1|Plaat3|Trps1|Sptlc2|Bcl2|Mccc1|Maoa|Gmps	13	142	307	15637	9.2	2	3	5.8575	2.34948e-09	1	4.50565e-06	0.999999	7.12564e-09	1	0.00328299	1	m4	8	1.30391	0	0.985226	top.enriched
NAKAYAMA_SOFT_TISSUE_TUMORS_PCA2_DN	GSEA_c2.ChemGenPerturbations	k1	Mest|Bst2|Igf1|Plin1|Plaat3|Maoa	6	142	76	15637	4.2	0.5	1	5.03495	2.38989e-07	1	6.54193e-05	0.999994	7.04686e-07	1	0.0158128	1	m4	8	1.27458	0	1	enriched
SMID_BREAST_CANCER_BASAL_DN	GSEA_c2.ChemGenPerturbations	k1	Igfbp4|Igf1|Cyb5a|Hspb1|Plin1|Myh11|Stk39|Itpr1|Hba-a1|Cacna1d|Plaat3|Sptlc2|Bcl2|Krt18|Maoa|Vav3	16	142	649	15637	11.3	4.2	6	4.18886	1.40177e-05	0.999986	0.00027116	0.999917	4.02701e-05	1	0.0327717	1	m4	8	1.32033	0	0.976854	enriched
BOQUEST_STEM_CELL_CULTURED_VS_FRESH_UP	GSEA_c2.ChemGenPerturbations	k1	Colec12|Bst2|Samhd1|Bmp2|Igf1|Hba-a1|Gsn|Sptlc2|Uchl1|Nap1l1|Tpm2|Krt18|Maoa|Asns|Calu	15	142	410	15637	10.6	2.6	4	5.59886	1.07886e-08	1	4.85076e-06	0.999999	3.25343e-08	1	0.00328299	1	m5	4	NA	0	1	top.enriched
PEDERSEN_METASTASIS_BY_ERBB2_ISOFORM_4	GSEA_c2.ChemGenPerturbations	k1	Col12a1|Pld1|St3gal5|Epha7|Maoa|Sat1	6	142	103	15637	4.2	0.7	1	5.03932	2.33592e-07	1	0.000350224	0.999958	6.9069e-07	1	0.0376539	1	m6	12	0.608893	1	0.952669	top.enriched
IGLESIAS_E2F_TARGETS_UP	GSEA_c2.ChemGenPerturbations	k1	Igfbp4|Acadl|Gas6|Kitl|Acta2|Hba-a1|Gsn|Sat1|Zfand5	9	142	143	15637	6.3	0.9	1	8.07332	3.4207e-16	1	6.19198e-06	0.999999	1.05096e-15	1	0.00349228	1	m6	10	0.484957	0	0.75856	enriched
LEE_LIVER_CANCER_E2F1_DN	GSEA_c2.ChemGenPerturbations	k1	Igf1|Itpr1|Rarres1|Ppcs|Pnliprp1	5	142	54	15637	3.5	0.3	0	Inf	0	1	0.000127259	0.999991	0	1	0.0199607	1	m6	12	0.56903	0	1	enriched
RIGGI_EWING_SARCOMA_PROGENITOR_DN	GSEA_c2.ChemGenPerturbations	k1	Fst|Kitl|Csgalnact1|Nrp1|Rarres1|Nap1l1|Cul4b|Tmem171	8	142	178	15637	5.6	1.1	2	4.28637	9.08096e-06	0.999991	0.000221125	0.999964	2.61586e-05	1	0.0287692	1	m6	10	0.495365	0	0.796025	enriched
LANDIS_ERBB2_BREAST_TUMORS_324_DN	GSEA_c2.ChemGenPerturbations	k1	Gas6|Myl9|Hadhb|Cyb5a|Acta2|Nrp1|Mccc1	7	142	148	15637	4.9	0.9	1	6.05596	6.97894e-10	1	0.000404573	0.999939	2.12572e-09	1	0.0414872	1	m6	12	0.615743	0	0.938114	enriched
BERENJENO_TRANSFORMED_BY_RHOA_DN	GSEA_c2.ChemGenPerturbations	k1	Gas6|Ifi27|Ech1|Cdk14|Cyb5a|Ifitm3|Sec31a|Gsn|Man2a1|Hsd17b11|Slc38a2|St3gal5|Maoa|Fkbp9	14	142	396	15637	9.9	2.5	4	5.08753	1.81378e-07	1	1.50208e-05	0.999997	5.43111e-07	1	0.00726148	1	m7	4	NA	0	1	top.enriched
SARRIO_EPITHELIAL_MESENCHYMAL_TRANSITION_DN	GSEA_c2.ChemGenPerturbations	k1	F11r|Ifitm3|Efna1|Rarres1|Maoa|Sat1|Vav3	7	142	134	15637	4.9	0.9	1	6.05323	7.09852e-10	1	0.00022075	0.99997	2.15905e-09	1	0.0287692	1	m8	10	0.771889	2	1	top.enriched
BOQUEST_STEM_CELL_DN	GSEA_c2.ChemGenPerturbations	k1	Ifi27|Bst2|Nrn1|F11r|S1pr1|Pik3r3|Il15|Efna1|Sptlc2|Nap1l1	10	142	211	15637	7	1.3	2	5.72127	5.28668e-09	1	2.28402e-05	0.999996	1.60109e-08	1	0.00848925	1	m8	8	0.630189	0	0.802559	enriched
DELACROIX_RARG_BOUND_MEF	GSEA_c2.ChemGenPerturbations	k1	Ifi27|Kitl|Ereg|Nrn1|F11r|Nrp1|Efna1|Tpm2|Sat1|Ifrd1|Rlim|Calu	12	142	351	15637	8.5	2.2	3	5.27933	6.4829e-08	1	8.63695e-05	0.999981	1.94946e-07	1	0.0173757	1	m8	6	0.48048	0	0.422963	enriched
BLANCO_MELO_COVID19_BRONCHIAL_EPITHELIAL_CELLS_SARS_COV_2_INFECTION_UP	GSEA_c2.ChemGenPerturbations	k1	Bst2|Samhd1|Csgalnact1|Bmp2|Ifitm3|Efna1|Tmem171	7	142	125	15637	4.9	0.8	1	6.05147	7.17636e-10	1	0.000143497	0.999982	2.1796e-09	1	0.0211128	1	m8	8	0.559236	0	0.878774	enriched
LIM_MAMMARY_STEM_CELL_UP	GSEA_c2.ChemGenPerturbations	k1	Fst|Igfbp4|Mest|Col12a1|Myl9|Nsg1|Snca|Acta2|Myh11|Msx1|Nrp1|Gsn|Pls3|Tpm2|Calu	15	142	471	15637	10.6	3	4	5.6101	1.01102e-08	1	2.50864e-05	0.999994	3.05321e-08	1	0.00848925	1	m9	4	NA	0	1	top.enriched
PASINI_SUZ12_TARGETS_DN	GSEA_c2.ChemGenPerturbations	k1	Igfbp4|Colec12|Dpysl2|Bmp2|Plin2|Klf7|Pik3r3|Acta2|Phlda1|Gsn|Tpm2|Krt18	12	142	312	15637	8.5	2	3	5.27261	6.72497e-08	1	2.77209e-05	0.999995	2.01939e-07	1	0.00852795	1	m10	8	1.28776	1	1	top.enriched
WANG_SMARCE1_TARGETS_UP	GSEA_c2.ChemGenPerturbations	k1	Igfbp4|Col12a1|Myl9|Klf7|Acta2|Bace2|Gsn|Man2a1|Rarres1|Cthrc1|Krt18	11	142	278	15637	7.7	1.8	3	4.68157	1.42342e-06	0.999999	4.68212e-05	0.999991	4.18549e-06	1	0.0124532	1	m10	6	0.848973	0	0.730515	enriched
LINDGREN_BLADDER_CANCER_CLUSTER_2B	GSEA_c2.ChemGenPerturbations	k1	Slc7a2|Colec12|Myl9|Nrn1|Samhd1|Dpysl2|Stum|Acta2|Ifitm3|Gsn|Tpm2|Zfand5	12	142	366	15637	8.5	2.3	3	5.28192	6.39182e-08	1	0.000128115	0.999971	1.9248e-07	1	0.0199607	1	m10	6	0.868258	0	0.682896	enriched
FLECHNER_BIOPSY_KIDNEY_TRANSPLANT_REJECTED_VS_OK_DN	GSEA_c2.ChemGenPerturbations	k1	Igfbp4|Hadhb|Prdx3|Ech1|Cdk14|Cyb5a|Hspb1|Pcbd1|Myh11|Cdc42bpa|Ndrg1|Pls3|Plaat3|Maoa|Pik3c2a	15	142	531	15637	10.6	3.4	5	4.57071	2.43033e-06	0.999998	9.778e-05	0.999974	7.11668e-06	1	0.0183826	1	m11	4	NA	0	1	top.enriched
GOZGIT_ESR1_TARGETS_DN	GSEA_c2.ChemGenPerturbations	k1	Slc7a2|Igfbp4|Ifi27|Kitl|Klf7|Mbnl3|Pik3r3|Nrp1|Gsn|Plaat3|Trps1|Rgs22|Cthrc1|Epha7|Maoa|Sat1|Vav3	17	142	692	15637	12	4.4	6	4.61437	1.9714e-06	0.999998	0.000180217	0.999944	5.78878e-06	1	0.0254106	1	m12	4	NA	0	1	top.enriched
LIU_PROSTATE_CANCER_DN	GSEA_c2.ChemGenPerturbations	k1	Laptm4b|Gas6|Kitl|Myl9|Hspb1|Acta2|Myh11|Tmem35a|Epha7|Nap1l1|Tpm2|Bcl2|Vav3	13	142	465	15637	9.2	3	4	4.58918	2.22498e-06	0.999998	0.000320655	0.999914	6.52435e-06	1	0.0374172	1	m13	4	NA	0	1	top.enriched
MODULE_19	GSEA_c4.CancerModules	k1	Igfbp4|Ifi27|Myl9|Plin2|Cyb5a|Plin1|Pcbd1|Myh11|Itpr1|Man2a1|St3gal5|Tpm2|Maoa|Tmem97	14	92	299	7524	15.2	4	4	5.13355	1.42161e-07	1	1.38613e-05	0.999997	6.42015e-07	1	0.00597421	0.999997	NA	NA	NA	NA	NA	enriched
MODULE_47	GSEA_c4.CancerModules	k1	Igfbp4|Colec12|Gas6|Col12a1|Myl9|Nrn1|S1pr1|Acta2|Vav3|Calu	10	92	214	7524	10.9	2.8	3	4.12521	1.852e-05	0.999981	0.000264063	0.999946	7.97786e-05	1	0.0227622	0.999997	NA	NA	NA	NA	NA	enriched
MODULE_52	GSEA_c4.CancerModules	k1	Fst|Igfbp4|Mest|Gart|Ifi27|Plin2|Cyb5a|Msx1|Tpm2|Krt18|Asns|Ckap5|Gmps|Calu	14	92	409	7524	15.2	5.4	5	4.16425	1.56187e-05	0.999984	0.000404199	0.999885	6.83317e-05	1	0.0248871	0.999997	NA	NA	NA	NA	NA	enriched
ESC_J1_UP_LATE.V1_UP	GSEA_c6.OncogenicSignatures	k1	Fst|Igfbp4|Bmp2|Myo5b|Rnf128|Pcbd1|Rhou|Phlda1|Gsn|Efna1	10	103	177	9523	9.7	1.9	2	5.741	4.70592e-09	1	2.02351e-05	0.999997	2.09414e-07	1	0.00382444	0.999997	NA	NA	NA	NA	NA	enriched
GSE37319_WT_VS_RC3H1_KO_CD44LOW_CD8_TCELL_DN	GSEA_c7.IMMUNESIGDB	k1	Nsg1|Plin2|Itpr1|Phlda1|Bace2|Tmem35a|Uhrf1bp1l|Krt18	8	142	124	15704	5.6	0.8	1	7.05957	8.35111e-13	1	1.67022e-05	0.999998	2.03433e-09	1	0.0419828	0.999998	NA	NA	NA	NA	NA	enriched
GSE17974_CTRL_VS_ACT_IL4_AND_ANTI_IL12_12H_CD4_TCELL_UP	GSEA_c7.IMMUNESIGDB	k1	Samhd1|Csgalnact1|Klf7|Myh11|Ndrg1|Hsd17b11|Trps1|Tpm2|Sat1	9	142	163	15704	6.3	1	1	8.07819	3.28666e-16	1	1.72343e-05	0.999998	1.60126e-12	1	0.0419828	0.999998	NA	NA	NA	NA	NA	enriched
MURARO_PANCREAS_ACINAR_CELL	GSEA_c8.CellType	k1	Cpa2|Kitl|F11r|Cyb5a|Hspb1|Myo5b|Phlda1|Ifitm3|Bace2|Ndrg1|Man2a1|Pls3|Hsd17b11|Slc38a2|Mccc1|Krt18|Sat1|Zfand5|Asns|Pnliprp2|Pnliprp1|Tmem97|Rlim	23	136	622	13682	16.9	4.5	6	7.13888	4.70483e-13	1	4.49101e-08	1	4.41281e-12	1	3.1437e-05	1	m1	4	NA	0	1	top.enriched
MANNO_MIDBRAIN_NEUROTYPES_HENDO	GSEA_c8.CellType	k1	Igfbp4|Gas6|Ifi27|Kitl|Hbb-y|Csgalnact1|F11r|Plin2|S1pr1|Cyb5a|Hspb1|Phlda1|Ifitm3|Hba-a1|Nrp1|Efna1|Pls3|Gpcpd1|Slc38a2|Plaat3|Cthrc1|Maoa|Sat1	23	136	847	13682	16.9	6.2	8	5.50271	1.87e-08	1	9.48285e-06	0.999997	1.51833e-07	1	0.00175681	1	m2	4	NA	0	1	top.enriched
FAN_EMBRYONIC_CTX_BIG_GROUPS_BRAIN_ENDOTHELIAL	GSEA_c8.CellType	k1	Igfbp4|Colec12|Ifi27|Bst2|Myl9|Cyb5a|Ifitm3|Efna1|Gpcpd1|Slc39a10|Tpm2|Fkbp9	12	136	355	13682	8.8	2.6	4	4.07307	2.31986e-05	0.999977	0.00021878	0.999947	0.00014341	1	0.00978721	1	m3	14	0.191185	7	0.624034	top.enriched
AIZARANI_LIVER_C32_MVECS_3	GSEA_c8.CellType	k1	Ifi27|Bst2|Dpysl2|Ifitm3|Ndrg1|Slc38a2	6	136	128	13682	4.4	0.9	1	5.04852	2.22618e-07	1	0.00173877	0.999714	1.63654e-06	1	0.036883	1	m3	18	0.212071	5	0.990951	enriched
RUBENSTEIN_SKELETAL_MUSCLE_ENDOTHELIAL_CELLS	GSEA_c8.CellType	k1	Igfbp4|Ifi27|Bst2|Dpysl2|Hspb1|Ifitm3|Nrp1|Pls3	8	136	132	13682	5.9	1	1	7.06898	7.804e-13	1	5.07427e-05	0.999993	7.19555e-12	1	0.00355199	1	m3	16	0.179332	2	1	enriched
AIZARANI_LIVER_C13_LSECS_2	GSEA_c8.CellType	k1	Laptm4b|Igfbp4|Ifi27|Bst2|Klf7|Ifitm3|Nrp1|Cul4b|Calu	9	136	267	13682	6.6	2	3	3.51579	0.00021922	0.999781	0.00139005	0.999667	0.00114669	1	0.0317709	1	m3	16	0.194388	2	0.918136	enriched
FAN_OVARY_CL7_ANGEIOGENIC_ENDOTHELIAL_CELL	GSEA_c8.CellType	k1	Igfbp4|Ifi27|Bst2|Hspb1|Ifitm3|Gsn|Efna1|Pls3|Hsd17b11|Sat1	10	136	237	13682	7.4	1.7	2	5.73486	4.87967e-09	1	0.000127045	0.999976	4.08905e-08	1	0.00741094	1	m3	18	0.212829	1	0.977498	enriched
FAN_EMBRYONIC_CTX_BRAIN_ENDOTHELIAL_1	GSEA_c8.CellType	k1	Laptm4b|Igfbp4|Ifi27|Bst2|Kitl|S1pr1|Cyb5a|Pcbd1|Ifitm3|Efna1|Pls3|Gpcpd1|Plaat3|Cthrc1|Slc39a10|Maoa|Fkbp9	17	136	425	13682	12.5	3.1	4	6.63619	1.60946e-11	1	1.05263e-06	1	1.45924e-10	1	0.000368419	1	m3	6	0.114061	0	0.104457	enriched
FAN_OVARY_CL9_PUTATIVE_APOPTOTIC_ENDOTHELIAL_CELL	GSEA_c8.CellType	k1	Ifi27|Plin2|Hspb1|Ifitm3|Bace2|Ndrg1|Gsn|Efna1|Pls3|Slc38a2|Cthrc1|Krt18|Sat1|Zfand5	14	136	350	13682	10.3	2.6	3	6.46566	5.04302e-11	1	1.00389e-05	0.999998	4.49738e-10	1	0.00175681	1	m3	8	0.13212	0	0.326044	enriched
AIZARANI_LIVER_C10_MVECS_1	GSEA_c8.CellType	k1	Igfbp4|Gas6|Ifi27|Nrn1|Klf7|S1pr1|Pik3r3|Ifitm3|Ndrg1|Gsn	10	136	264	13682	7.4	1.9	3	4.1013	2.05416e-05	0.999979	0.000304032	0.999935	0.000130626	1	0.0112012	1	m3	14	0.166916	0	0.804022	enriched
RUBENSTEIN_SKELETAL_MUSCLE_PCV_ENDOTHELIAL_CELLS	GSEA_c8.CellType	k1	Igfbp4|Nrn1|S1pr1|Hspb1|Ifitm3|Ndrg1|Nap1l1|Sat1	8	136	173	13682	5.9	1.3	2	4.29094	8.89577e-06	0.999991	0.0003312	0.999943	5.94156e-05	1	0.0115511	1	m3	14	0.166141	0	0.824568	enriched
DURANTE_ADULT_OLFACTORY_NEUROEPITHELIUM_FIBROBLASTS_STROMAL_CELLS	GSEA_c8.CellType	k1	Igfbp4|Acta2|Ifitm3|Gsn|Tpm2	5	136	83	13682	3.7	0.6	1	4.03213	2.76366e-05	0.999972	0.001407	0.999826	0.00015994	1	0.0317709	1	m4	10	0.711924	2	1	top.enriched
HU_FETAL_RETINA_FIBROBLAST	GSEA_c8.CellType	k1	Fst|Igfbp4|Mest|Myl9|Hbb-y|Ifitm3|Hba-a1|Hba-x|Pls3|Plxnc1|Epha7|Tpm2|Fkbp9|Calu	14	136	367	13682	10.3	2.7	4	5.09363	1.75634e-07	1	1.71071e-05	0.999996	1.36493e-06	1	0.00231148	1	m4	8	0.531819	0	0.858567	enriched
MANNO_MIDBRAIN_NEUROTYPES_HPERIC	GSEA_c8.CellType	k1	Igfbp4|Colec12|Gas6|Myl9|Hadhb|Hbb-y|Ech1|Hspb1|Acta2|Phlda1|Ifitm3|Hba-a1|Gsn|Pls3|Slc38a2|St3gal5|Tpm2|Calu	18	136	734	13682	13.2	5.4	7	4.29507	8.73181e-06	0.999991	0.000346533	0.999883	5.94156e-05	1	0.0115511	1	m4	6	0.424456	0	0.465937	enriched
DESCARTES_FETAL_CEREBELLUM_VASCULAR_ENDOTHELIAL_CELLS	GSEA_c8.CellType	k1	Igfbp4|Ifi27|Myl9|Hbb-y|Acta2|Ifitm3|Hba-a1|Msx1|Hba-x|Efna1|Pls3|Slc38a2|Slc39a10|Fkbp9	14	136	520	13682	10.3	3.8	5	4.12406	1.86128e-05	0.999981	0.000666239	0.999796	0.000121992	1	0.019432	1	m4	8	0.528864	0	0.862065	enriched
AIZARANI_LIVER_C33_STELLATE_CELLS_2	GSEA_c8.CellType	k1	Myl9|Acta2|Myh11|Phlda1|Cdc42bpa|Pls3|Tpm2	7	136	124	13682	5.1	0.9	1	6.05734	6.91975e-10	1	0.000235293	0.999968	5.97515e-09	1	0.00978721	1	m5	20	0.222147	3	0.990408	top.enriched
RUBENSTEIN_SKELETAL_MUSCLE_PERICYTES	GSEA_c8.CellType	k1	Gas6|Myl9|Dpysl2|Acta2|Ifitm3|Tpm2	6	136	135	13682	4.4	1	1	5.04983	2.21104e-07	1	0.00227629	0.999605	1.63654e-06	1	0.0468649	1	m5	20	0.21718	2	1	enriched
AIZARANI_LIVER_C21_STELLATE_CELLS_1	GSEA_c8.CellType	k1	Igfbp4|Myl9|Dpysl2|Bmp2|Hspb1|Acta2|Phlda1|Ifitm3|Gsn|Slc38a2	10	136	192	13682	7.4	1.4	2	5.72529	5.16298e-09	1	2.15518e-05	0.999997	4.25555e-08	1	0.00231148	1	m5	16	0.200626	1	0.769356	enriched
GAUTAM_EYE_CORNEA_FIBROBLASTS	GSEA_c8.CellType	k1	Col12a1|Myl9|Dpysl2|Plin2|Snca|Cthrc1|Tpm2	7	136	129	13682	5.1	0.9	1	6.05845	6.87186e-10	1	0.000299857	0.999957	5.97515e-09	1	0.0112012	1	m5	16	0.201002	1	0.773726	enriched
FAN_OVARY_CL14_MATURE_SMOOTH_MUSCLE_CELL	GSEA_c8.CellType	k1	Myl9|Ech1|Hspb1|Acta2|Myh11|Ifitm3|Gsn|Pls3|Tpm2	9	136	294	13682	6.6	2.1	3	3.51934	0.000216313	0.999784	0.00267709	0.999294	0.00114247	1	0.0480503	1	m5	20	0.22146	1	0.989992	enriched
FAN_OVARY_CL6_PUTATIVE_EARLY_ATRETIC_FOLLICLE_THECAL_CELL_2	GSEA_c8.CellType	k1	Igfbp4|Bst2|Myl9|Hadhb|Igf1|Cyb5a|Acta2|Ifitm3|Gsn|Mmp23|Tpm2|Calu	12	136	291	13682	8.8	2.1	3	5.27842	6.51529e-08	1	3.31082e-05	0.999993	5.1367e-07	1	0.00257509	1	m5	14	0.187643	0	0.637809	enriched
HU_FETAL_RETINA_RPE	GSEA_c8.CellType	k1	Slc7a2|Colec12|Myl9|Bmp2|Hspb1|Bace2|Pls3|Plaat3|Tpm2|Krt18	10	136	256	13682	7.4	1.9	3	4.10008	2.06504e-05	0.999979	0.000237689	0.999951	0.000130626	1	0.00978721	1	m5	14	0.185002	0	0.662319	enriched
FAN_OVARY_CL5_HEALTHY_SELECTABLE_FOLLICLE_THECAL_CELL	GSEA_c8.CellType	k1	Mest|Nsg1|Ech1|Phlda1|Ifitm3|Nrp1|Slc38a2|Tpm2|Zfand5|Calu	10	136	295	13682	7.4	2.2	3	4.10605	2.01243e-05	0.99998	0.000725067	0.999826	0.000130329	1	0.0203019	1	m5	10	0.155564	0	0.377364	enriched
TRAVAGLINI_LUNG_AIRWAY_SMOOTH_MUSCLE_CELL	GSEA_c8.CellType	k1	Myl9|Hspb1|Acta2|Myh11|Tpm2|Krt18	6	136	136	13682	4.4	1	1	5.05001	2.20888e-07	1	0.00236227	0.999587	1.63654e-06	1	0.0472455	1	m5	18	0.185705	0	0.988408	enriched
MURARO_PANCREAS_MESENCHYMAL_STROMAL_CELL	GSEA_c8.CellType	k1	Igfbp4|Col12a1|Kitl|Plin2|Acta2|Phlda1|Ifitm3|Sec31a|Msx1|Nrp1|Pls3|Slc38a2|Cthrc1|Nap1l1|Tpm2|Asns|Rlim|Fkbp9|Calu	19	136	651	13682	14	4.8	6	5.46521	2.31177e-08	1	2.3267e-05	0.999993	1.84941e-07	1	0.00231148	1	m6	4	NA	0	1	top.enriched
MURARO_PANCREAS_DUCTAL_CELL	GSEA_c8.CellType	k1	Laptm4b|Ifnar1|Ifngr2|Hadhb|Hadha|Bmp2|F11r|Pld1|Hspb1|Myo5b|Rnf128|Rhou|Phlda1|Il10rb|Ifitm3|Bace2|Nrp1|Gsn|Efna1|Pls3|Wdr72|Hsd17b11|Rnaset2a|Slc38a2|Bcl2|Krt18|Sat1|Vav3	28	136	1235	13682	20.6	9	12	4.86659	5.67687e-07	0.999999	2.64169e-05	0.999991	4.11762e-06	1	0.00231148	1	m7	4	NA	0	1	top.enriched
FAN_OVARY_CL3_MATURE_CUMULUS_GRANULOSA_CELL_1	GSEA_c8.CellType	k1	Fst|Laptm4b|Ifi27|Nsg1|Prdx3|Sec31a|Plaat3|Siglecg|Tmem97|Fkbp9	10	136	236	13682	7.4	1.7	2	5.73465	4.88581e-09	1	0.000122708	0.999977	4.08905e-08	1	0.00741094	1	m8	8	0.722475	0	1	top.enriched
FAN_OVARY_CL11_MURAL_GRANULOSA_CELL	GSEA_c8.CellType	k1	Fst|Laptm4b|Ifi27|Snca|Phlda1|Sec31a|Plaat3|Krt18|Siglecg|Zfand5|Tmem97|Fkbp9	12	136	419	13682	8.8	3.1	4	4.08289	2.22399e-05	0.999978	0.000960375	0.999725	0.000139063	1	0.0231821	1	m8	8	0.869161	0	0.887216	enriched
FAN_OVARY_CL8_MATURE_CUMULUS_GRANULOSA_CELL_2	GSEA_c8.CellType	k1	Fst|Laptm4b|Gas6|Ifi27|Csgalnact1|Nsg1|Prdx3|Ech1|Polr2g|Sec31a|Acat3|Plaat3|Siglecg|Tmem97|Fkbp9	15	136	603	13682	11	4.4	6	3.77666	7.9473e-05	0.999921	0.0009604	0.999681	0.000455087	1	0.0231821	1	m8	8	0.822752	0	0.924388	enriched
CUI_DEVELOPING_HEART_C6_EPICARDIAL_CELL	GSEA_c8.CellType	k1	Mest|Colec12|Nsg1|Rarres1|Plaat3|St3gal5|Krt18|Sat1	8	136	186	13682	5.9	1.4	2	4.29301	8.81335e-06	0.999991	0.000537218	0.999901	5.94156e-05	1	0.0163501	1	m9	14	0.223442	6	0.706612	top.enriched
HAY_BONE_MARROW_CD34_POS_HSC	GSEA_c8.CellType	k1	Laptm4b|Bst2|Pcbd1|Uchl1|Krt18	5	136	95	13682	3.7	0.7	1	4.03391	2.7428e-05	0.999973	0.00255418	0.999636	0.00015994	1	0.0480503	1	m9	16	0.247558	4	0.871301	enriched
LAKE_ADULT_KIDNEY_C9_THIN_ASCENDING_LIMB	GSEA_c8.CellType	k1	Cyb5a|Ifitm3|Nap1l1|Krt18|Maoa|Sat1|Zfand5|Vav3	8	136	219	13682	5.9	1.6	2	4.29827	8.60689e-06	0.999991	0.00154631	0.999662	5.94156e-05	1	0.0338256	1	m9	16	0.236232	2	0.933197	enriched
LAKE_ADULT_KIDNEY_C10_THIN_ASCENDING_LIMB	GSEA_c8.CellType	k1	Laptm4b|Hadhb|Hadha|Ifitm3|Bace2|Cdc42bpa|Slc38a2|Krt18|Maoa|Sat1|Zfand5	11	136	295	13682	8.1	2.2	3	4.69263	1.3486e-06	0.999999	0.000173581	0.999962	9.65317e-06	1	0.00934667	1	m9	12	0.178864	0	0.724867	enriched
TRAVAGLINI_LUNG_MESOTHELIAL_CELL	GSEA_c8.CellType	k1	Fst|Igfbp4|Mest|Ifi27|Nsg1|Bmp2|Plin2|Prdx3|Cyb5a|Efna1|Rarres1|Plaat3|St3gal5|Krt18|Sat1	15	136	549	13682	11	4	5	4.58734	2.24462e-06	0.999998	0.000364539	0.99989	1.58581e-05	1	0.011599	1	m9	6	0.125971	0	0.151429	enriched
BUSSLINGER_DUODENAL_LATE_IMMATURE_ENTEROCYTES	GSEA_c8.CellType	k1	Hadhb|Hadha|Plin2|Cyb5a|Hsd17b11|Maoa|Sat1	7	136	154	13682	5.1	1.1	2	3.57327	0.000176272	0.999824	0.000867557	0.99985	0.000949427	1	0.0224922	1	m9	14	0.2101	0	0.891879	enriched
BUSSLINGER_DUODENAL_EARLY_IMMATURE_ENTEROCYTES	GSEA_c8.CellType	k1	Hadha|Cyb5a|Ndrg1|Maoa|Sat1	5	136	96	13682	3.7	0.7	1	4.03406	2.74106e-05	0.999973	0.00267337	0.999615	0.00015994	1	0.0480503	1	m9	16	0.221795	0	1	enriched
LAKE_ADULT_KIDNEY_C14_DISTAL_CONVOLUTED_TUBULE	GSEA_c8.CellType	k1	Ptpn4|Klhl13|Cdk14|Itpr1|Cacna1d|Wdr72|Vav3	7	136	189	13682	5.1	1.4	2	3.57791	0.000173179	0.999827	0.00280526	0.999403	0.000942094	1	0.0490921	1	m9	10	0.170843	0	0.48225	enriched
HAY_BONE_MARROW_STROMAL	GSEA_c8.CellType	k1	Fst|Slc7a2|Igfbp4|Gas6|Rasl11a|Col12a1|Kitl|Bmp2|Plin1|Tmem35a|Msx1|Nrp1|Gsn|Efna1|Pls3|Rarres1|Rgs22|Fkbp9	18	136	700	13682	13.2	5.1	7	4.28944	8.95603e-06	0.999991	0.000194534	0.999938	5.94156e-05	1	0.00972672	1	m10	4	NA	0	1	top.enriched
epithelium development (GO:0060429)	biological_process	k2	Cdkn1c|Irx3|Adm|Cdkn1b|Sulf1|Fgfr2|Tnfrsf19|Frmd6|Il6st|Atrx|Pbx1|Palld|Cgn|Wwtr1|Ifitm1|Rad51b|Lef1|Txnip|Akap9|Abi2|Specc1l|Aldh1a2	22	110	1114	17246	20	6.5	7	5.88057	2.04432e-09	1	1.73739e-06	1	5.34719e-09	1	0.0278451	1	NA	NA	NA	NA	NA	enriched
actin cytoskeleton (GO:0015629)	cellular_component	k2	Anxa2|Cib2|Sptbn1|Arhgap21|Palld|Cgn|Dapk1|Peak1|H1f0|Myh10|Abi2|Specc1l|Ints6	13	111	483	17382	11.7	2.8	3	5.87405	2.12642e-09	1	1.26097e-05	0.999998	8.31805e-09	1	0.0247528	1	NA	NA	NA	NA	NA	enriched
Protein-protein interactions in the podocyte (WP2310)	WikiPathways	k2	Lgals1|Igfbp2|Cdkn1c|Angptl4|Cdkn1b|Sulf1|Sptbn1|Palld|Cgn|Sh2d4a|Myh10	11	41	312	4525	26.8	6.9	3	4.80808	7.61945e-07	0.999999	6.81126e-05	0.999988	2.08414e-06	1	0.0158702	0.999988	NA	NA	NA	NA	NA	enriched
Protein-protein interactions in podocytes (WP2309)	WikiPathways	k2	Dock4|Lgals1|Igfbp2|Cdkn1c|Anxa2|Angptl4|Cdkn1b|Sulf1|Gabra4|Sptbn1|Palld|Cgn|Cdc42ep5|Sh2d4a|Lef1|Usp8|Myh10	17	41	813	4525	41.5	18	7	4.19165	1.38468e-05	0.999986	0.000360885	0.9999	3.67929e-05	1	0.0420431	0.999988	NA	NA	NA	NA	NA	enriched
DAZARD_RESPONSE_TO_UV_NHEK_DN	GSEA_c2.ChemGenPerturbations	k2	Dock4|Cdkn1b|Pcf11|Fgfr2|Tmem131l|Atp13a3|Atrx|Kat6b|Akap9|Aff1|Arid5b	11	106	293	15637	10.4	1.9	2	6.44612	5.73768e-11	1	4.75219e-06	0.999999	1.56116e-10	1	0.00201018	1	m1	10	0.737397	2	1	top.enriched
PLASARI_TGFB1_SIGNALING_VIA_NFIC_1HR_DN	GSEA_c2.ChemGenPerturbations	k2	Cdkn1c|Fgfr2|Cox6b2|Sptbn1|Atrx|Resf1|Nfia|Akap9|Sesn3	9	106	103	15637	8.5	0.7	1	8.05357	4.02083e-16	1	3.16746e-08	1	1.10391e-15	1	5.35933e-05	1	m1	6	0.456628	0	0.386777	enriched
DACOSTA_UV_RESPONSE_VIA_ERCC3_DN	GSEA_c2.ChemGenPerturbations	k2	Dock4|Cdkn1b|Pcf11|Stk24|Tmem131l|Atp13a3|Tcf12|Atrx|Phf14|Kdm3a|Wwtr1|Dapk1|Usp9x|Mtr|Kat6b|Arfgef1|Zfp292|Akap9|Aff1|Arid5b|Specc1l	21	106	843	15637	19.8	5.4	6	6.31703	1.33322e-10	1	1.84188e-07	1	3.62216e-10	1	0.000194144	1	m1	8	0.503105	0	0.986068	enriched
DACOSTA_UV_RESPONSE_VIA_ERCC3_COMMON_DN	GSEA_c2.ChemGenPerturbations	k2	Stk24|Atp13a3|Tcf12|Atrx|Dapk1|Usp9x|Kat6b|Arfgef1|Zfp292|Akap9|Aff1|Arid5b|Specc1l	13	106	458	15637	12.3	2.9	3	5.87973	2.05464e-09	1	1.3146e-05	0.999997	5.55728e-09	1	0.00444861	1	m1	8	0.521423	0	0.965219	enriched
SCHAEFFER_PROSTATE_DEVELOPMENT_48HR_DN	GSEA_c2.ChemGenPerturbations	k2	C1qtnf7|Sulf1|Gabra4|Pcdh18|Tcf4|Palld|Pde1a|Adgrl3|Slitrk1|Lhpp|Myh10|Arid5b|Abi2|Cachd1	14	106	392	15637	13.2	2.5	3	6.45369	5.45791e-11	1	4.00039e-07	1	1.48949e-10	1	0.000270747	1	m2	4	NA	0	1	top.enriched
GRAESSMANN_APOPTOSIS_BY_DOXORUBICIN_DN	GSEA_c2.ChemGenPerturbations	k2	Igfbp2|Lgals7|Pank1|Cdkn1b|Pcf11|Acaa2|Klhl5|Frmd6|Sptbn1|Tcf4|Tcf12|Il6st|Atrx|Pbx1|Arhgap21|Aldh1b1|Adk|Cyb5b|Dclk1|Rad51b|Usp9x|Peak1|Txnip|Arfgef1|Zfp292|H1f0|Cachd1|Sesn3|Ints6	29	106	1727	15637	27.4	11	12	5.22077	8.90903e-08	1	2.56715e-06	0.999999	2.39899e-07	1	0.00133853	1	m3	4	NA	0	1	top.enriched
CUI_TCF21_TARGETS_2_DN	GSEA_c2.ChemGenPerturbations	k2	Dock4|Cdkn1c|Adm|C1qtnf7|Gabra4|Klhl5|Frmd6|Fmnl2|Man1a|Il6st|Palld|Adgrl3|Wwtr1|Cpne8|Sh2d4a|Usp9x|Chpt1|Txnip|Arid5b	19	106	831	15637	17.9	5.3	6	5.47254	2.21819e-08	1	2.76882e-06	0.999999	5.99076e-08	1	0.00133853	1	m4	4	NA	0	1	top.enriched
YAGI_AML_FAB_MARKERS	GSEA_c2.ChemGenPerturbations	k2	Lgals1|Anxa2|Man1a|Pbx1|Cyb5b|Usp8|Myh10|Arid5b	8	106	186	15637	7.5	1.2	1	7.06577	7.98631e-13	1	3.84921e-05	0.999995	2.18276e-12	1	0.0108548	1	m5	14	0.299781	2	0.990987	top.enriched
VECCHI_GASTRIC_CANCER_ADVANCED_VS_EARLY_UP	GSEA_c2.ChemGenPerturbations	k2	Sulf1|Frmd6|Gxylt2|Rnf213|Wwtr1|Cpne8|Myh10	7	106	166	15637	6.6	1.1	1	6.05246	7.13254e-10	1	0.00013515	0.999983	1.93491e-09	1	0.0207886	1	m5	14	0.302882	2	0.983872	enriched
SENESE_HDAC1_TARGETS_DN	GSEA_c2.ChemGenPerturbations	k2	Gxylt2|Tcf4|Pbx1|Nfia|Pgrmc2|Myh10|Arid5b|Sesn3	8	106	238	15637	7.5	1.5	2	4.28973	8.94457e-06	0.999991	0.00021421	0.999966	2.3361e-05	1	0.0278803	1	m5	14	0.302541	1	0.9906	enriched
SERVITJA_LIVER_HNF1A_TARGETS_UP	GSEA_c2.ChemGenPerturbations	k2	Lgals1|Cdkn1c|Anxa2|Tnfrsf19|Cdc42ep5|Txnip	6	106	129	15637	5.7	0.8	1	5.0377	2.35585e-07	1	0.00024389	0.999973	6.28801e-07	1	0.0294759	1	m5	14	0.300142	1	1	enriched
PLASARI_TGFB1_TARGETS_10HR_DN	GSEA_c2.ChemGenPerturbations	k2	Adm|Fgfr2|Fmnl2|Man1a|Il6st|Pbx1|Pde1a|Dclk1|Nfia|Tcea3|Tshz1|Arid5b|Sesn3	13	106	250	15637	12.3	1.6	2	7.86757	1.808e-15	1	1.38953e-08	1	4.95636e-15	1	4.70218e-05	1	m5	10	0.244847	0	0.616641	enriched
PASINI_SUZ12_TARGETS_DN	GSEA_c2.ChemGenPerturbations	k2	Lgals1|Anxa2|Sulf1|Tnfrsf19|Sp5|Tcf12|Palld|Adk|Cgn|Wwtr1|Myh10	11	106	312	15637	10.4	2	2	6.45011	5.58846e-11	1	8.62638e-06	0.999999	1.52283e-10	1	0.00324352	1	m5	10	0.238625	0	0.687045	enriched
KINSEY_TARGETS_OF_EWSR1_FLII_FUSION_DN	GSEA_c2.ChemGenPerturbations	k2	Adm|Pcdh18|Frmd6|Fmnl2|Dclk1|Nfia|Tshz1|Aff1|Arid5b	9	106	316	15637	8.5	2	2	5.01741	2.61868e-07	1	0.000295789	0.999943	6.97931e-07	1	0.0345155	1	m5	12	0.266179	0	0.77487	enriched
ZHENG_BOUND_BY_FOXP3	GSEA_c2.ChemGenPerturbations	k2	Cdkn1b|Stk24|Sptbn1|Man1a|Tcf12|Il6st|Timm8a1|Chd2|Kdm3a|Lef1|Kat6b|Itpr2|Arid5b	13	106	473	15637	12.3	3	3	5.88264	2.01886e-09	1	1.84758e-05	0.999996	5.46862e-09	1	0.00568382	1	m6	4	NA	0	1	top.enriched
SANSOM_WNT_PATHWAY_REQUIRE_MYC	GSEA_c2.ChemGenPerturbations	k2	Igfbp2|Tnfrsf19|Sp5|Parp1|Lef1	5	106	61	15637	4.7	0.4	0	Inf	0	1	5.72803e-05	0.999997	0	1	0.0149105	1	m7	14	0.404232	2	0.971847	top.enriched
ROSS_AML_WITH_PML_RARA_FUSION	GSEA_c2.ChemGenPerturbations	k2	Igfbp2|Cdkn1c|Cers4|Arfgef1|Itpr2	5	106	75	15637	4.7	0.5	1	4.02316	2.87114e-05	0.999971	0.000154159	0.999988	7.18969e-05	1	0.0217364	1	m7	14	0.386825	1	1	enriched
RIGGI_EWING_SARCOMA_PROGENITOR_UP	GSEA_c2.ChemGenPerturbations	k2	Igfbp2|Tcf4|Tcf12|Pbx1|Wfdc1|Ifitm1|Reep1|Dapk1|Lef1|Cachd1	10	106	403	15637	9.4	2.6	3	4.10838	1.99225e-05	0.99998	0.000407578	0.99991	5.16624e-05	1	0.0417952	1	m7	12	0.371782	1	0.786064	enriched
BAELDE_DIABETIC_NEPHROPATHY_DN	GSEA_c2.ChemGenPerturbations	k2	Igfbp2|Cdkn1c|Adm|Sulf1|Fgfr2|Atp13a3|Palld|Parp1|Ifitm1|Usp9x|Arid5b	11	106	421	15637	10.4	2.7	3	4.69806	1.31319e-06	0.999999	0.000132345	0.999972	3.47958e-06	1	0.0207886	1	m7	8	0.267551	0	0.488862	enriched
CHANDRAN_METASTASIS_DN	GSEA_c2.ChemGenPerturbations	k2	Igfbp2|Maged2|Fgfr2|Pcdh18|Smpdl3b|Wfdc1|Nfia|Lhpp|Cachd1	9	106	301	15637	8.5	1.9	2	5.01495	2.65233e-07	1	0.000206435	0.999962	7.05868e-07	1	0.0278803	1	m7	10	0.310545	0	0.68662	enriched
MULLIGHAN_MLL_SIGNATURE_2_DN	GSEA_c2.ChemGenPerturbations	k2	Man1a|Atrx|Adk|Cers4|Ifitm1|Dapk1|Arfgef1|H1f0	8	106	261	15637	7.5	1.7	2	4.29294	8.8163e-06	0.999991	0.000398495	0.99993	2.3059e-05	1	0.0417952	1	m7	10	0.313585	0	0.696097	enriched
GOBERT_OLIGODENDROCYTE_DIFFERENTIATION_DN	GSEA_c2.ChemGenPerturbations	k2	Dock4|Fgfr2|Acaa2|Klhl5|Fmnl2|Sptbn1|Tcf4|Tcf12|Rab11fip2|Adgrl3|Cdc42ep5|Cers4|Dclk1|Reep1|Lhpp|Chpt1|Txnip|Itpr2|Sesn3	19	106	1055	15637	17.9	6.7	7	4.71263	1.22269e-06	0.999999	7.82417e-05	0.999976	3.24448e-06	1	0.0176513	1	m8	4	NA	0	1	top.enriched
GRYDER_PAX3FOXO1_ENHANCERS_IN_TADS	GSEA_c2.ChemGenPerturbations	k2	Maged2|Fgfr2|Tnfrsf19|Stk24|Lzts1|Tmem131l|Gxylt2|Tcf12|Pbx1|Chd2|Parp1|Dclk1|Oat|Dapk1|Rad51b|Nfia|Pgrmc2|Ints6	18	106	988	15637	17	6.3	7	4.31002	8.16191e-06	0.999992	0.000107171	0.999968	2.1564e-05	1	0.0207886	1	m9	4	NA	0	1	top.enriched
BYSTRYKH_HEMATOPOIESIS_STEM_CELL_QTL_TRANS	GSEA_c2.ChemGenPerturbations	k2	Igfbp2|Irx3|Stk24|Cox6b2|Tcf4|Il6st|Prrx2|Pbx1|Pde1a|Ly6h|Reep1|Usp9x|Lef1|Comt|Aldh1a2	15	106	732	15637	14.2	4.7	5	4.59609	2.15243e-06	0.999998	0.000120475	0.999968	5.69503e-06	1	0.0207886	1	m10	4	NA	0	1	top.enriched
BHAT_ESR1_TARGETS_NOT_VIA_AKT1_DN	GSEA_c2.ChemGenPerturbations	k2	Tnfrsf19|Frmd6|Pbx1|Cgn|Arid5b	5	106	87	15637	4.7	0.6	1	4.02471	2.85227e-05	0.999971	0.000309492	0.999973	7.15226e-05	1	0.0349108	1	m11	16	0.358002	3	1	top.enriched
BENPORATH_OCT4_TARGETS	GSEA_c2.ChemGenPerturbations	k2	Maged2|Sulf1|Fgfr2|Klhl5|Tcf4|Tcf12|Kdm3a|Resf1|Lhpp	9	106	278	15637	8.5	1.8	2	5.0112	2.70464e-07	1	0.000113641	0.999981	7.18739e-07	1	0.0207886	1	m11	12	0.284525	1	0.738422	enriched
UDAYAKUMAR_MED1_TARGETS_DN	GSEA_c2.ChemGenPerturbations	k2	Cdkn1c|Adm|Palld|Kdm3a|Txnip|H1f0|Arid5b|Ints6	8	106	224	15637	7.5	1.4	2	4.28778	9.02338e-06	0.999991	0.000141502	0.999979	2.35331e-05	1	0.0208192	1	m11	14	0.296275	1	0.958991	enriched
BERENJENO_TRANSFORMED_BY_RHOA_DN	GSEA_c2.ChemGenPerturbations	k2	Maged2|Fgfr2|Sptbn1|Tcf4|Il6st|Prrx2|Ly6h|Tcea3|Txnip|Itpr2	10	106	396	15637	9.4	2.5	3	4.10743	2.0004e-05	0.99998	0.000355039	0.999923	5.18002e-05	1	0.0387565	1	m11	12	0.274379	1	0.724901	enriched
TONKS_TARGETS_OF_RUNX1_RUNX1T1_FUSION_HSC_UP	GSEA_c2.ChemGenPerturbations	k2	Anxa2|Maged2|Sptbn1|Wfdc1|Palld|Txnip|H1f0|Arid5b|Abi2|Aldh1a2	10	106	170	15637	9.4	1.1	1	9.07986	5.43557e-20	1	2.29485e-07	1	1.49458e-19	1	0.000194144	1	m11	12	0.272212	0	0.785882	enriched
MANALO_HYPOXIA_UP	GSEA_c2.ChemGenPerturbations	k2	Cdkn1c|Angptl4|Adm|Maged2|Kdm3a|Txnip|Zfp292|Itpr2	8	106	204	15637	7.5	1.3	1	7.06989	7.75279e-13	1	7.39101e-05	0.99999	2.12212e-12	1	0.0176513	1	m11	14	0.289736	0	0.978887	enriched
DUTERTRE_ESTRADIOL_RESPONSE_24HR_DN	GSEA_c2.ChemGenPerturbations	k2	Anxa2|Acaa2|Klhl5|Frmd6|Palld|Cgn|Kdm3a|Wwtr1|Dclk1|Sh2d4a|Arid5b|Sesn3	12	106	494	15637	11.3	3.2	3	5.29805	5.85241e-08	1	0.000128582	0.999971	1.57825e-07	1	0.0207886	1	m11	8	0.209899	0	0.433883	enriched
MIR3121_3P	GSEA_c3.MIRDB	k2	Cdkn1c|Adm|Pcf11|Gabra4|Lzts1|Atp13a3|Fmnl2|Phf14|Pde1a|Wwtr1|Cpne8|Sphkap|Usp9x|Aldh1a2|Sesn3|Ints6	16	101	611	14393	15.8	4.2	4	6.15297	3.80224e-10	1	5.09349e-06	0.999999	2.21982e-09	1	0.00332601	0.999999	m1	4	NA	0	1	top.enriched
MIR4465	GSEA_c3.MIRDB	k2	Dock4|Adm|Sulf1|Gabra4|Pcdh18|Arhgap21|Phf14|Resf1|Dapk1|Usp9x|Lef1|Arfgef1|Pgrmc2	13	101	413	14393	12.9	2.9	3	5.87862	2.06848e-09	1	6.11315e-06	0.999999	1.19601e-08	1	0.00332601	0.999999	m2	10	0.367986	0	0.967163	top.enriched
MIR26A_5P	GSEA_c3.MIRDB	k2	Dock4|Adm|Sulf1|Gabra4|Pcdh18|Arhgap21|Phf14|Resf1|Dapk1|Usp9x|Lef1|Arfgef1|Pgrmc2|Myh10	14	101	479	14393	13.9	3.3	3	6.4818	4.53166e-11	1	6.11922e-06	0.999999	2.65426e-10	1	0.00332601	0.999999	m2	10	0.352175	0	1	enriched
MIR26B_5P	GSEA_c3.MIRDB	k2	Dock4|Adm|Sulf1|Gabra4|Pcdh18|Arhgap21|Phf14|Resf1|Dapk1|Usp9x|Lef1|Arfgef1|Pgrmc2|Myh10	14	101	479	14393	13.9	3.3	3	6.4818	4.53166e-11	1	6.11922e-06	0.999999	2.65426e-10	1	0.00332601	0.999999	m2	10	0.352175	0	1	enriched
MIR1297	GSEA_c3.MIRDB	k2	Dock4|Adm|Sulf1|Gabra4|Pcdh18|Arhgap21|Phf14|Dclk1|Resf1|Dapk1|Usp9x|Lef1|Arfgef1|Pgrmc2|Myh10	15	101	601	14393	14.9	4.2	4	5.63818	8.59293e-09	1	1.83256e-05	0.999996	4.9526e-08	1	0.00725997	0.999999	m2	10	0.361059	0	0.981268	enriched
MIR651_3P	GSEA_c3.MIRDB	k2	Cdkn1b|Gabra4|Stk24|Man1a|Tcf12|Aldh1b1|Adgrl3|Dclk1|Cpne8|Nfia|Lef1|Usp8|Kat6b|Pgrmc2|H1f0|Aff1|Sesn3|Ints6	18	101	779	14393	17.8	5.4	5	5.99867	9.94681e-10	1	6.99624e-06	0.999998	5.76979e-09	1	0.00332601	0.999999	m3	4	NA	0	1	top.enriched
MIR1277_5P	GSEA_c3.MIRDB	k2	Fgfr2|Gabra4|Fmnl2|Tcf4|Rab11fip2|Il6st|Arhgap21|Dclk1|Dapk1|Rad51b|Mtr|Txnip|Arfgef1|Zfp292|Aff1|Arid5b|Ints6	17	101	858	14393	16.8	6	6	4.64705	1.68355e-06	0.999998	9.08298e-05	0.999974	9.46145e-06	1	0.0308432	0.999999	m4	4	NA	0	1	top.enriched
MIR4502	GSEA_c3.MIRDB	k2	Sulf1|Gabra4|Tcf12|Arfgef1|Sesn3	5	101	72	14393	5	0.5	1	4.02405	2.86032e-05	0.999971	0.000148487	0.999989	0.000148704	1	0.0345486	0.999999	m5	12	0.515634	2	0.952231	top.enriched
MIR5583_3P	GSEA_c3.MIRDB	k2	Sptbn1|Tcf4|Atrx|Palld|Timm8a1	5	101	77	14393	5	0.5	1	4.02475	2.8518e-05	0.999971	0.00020396	0.999984	0.000148689	1	0.0404011	0.999999	m5	12	0.518658	1	0.943349	enriched
MIR142_3P	GSEA_c3.MIRDB	k2	Fmnl2|Rab11fip2|Il6st|Adgrl3|Aff1|Myh10|Arid5b	7	101	165	14393	6.9	1.1	1	6.05577	6.98757e-10	1	0.000159636	0.999979	4.06631e-09	1	0.0345486	0.999999	m5	8	0.398809	0	0.461361	enriched
MIR200A_3P	GSEA_c3.MIRDB	k2	Dock4|Tcf4|Tcf12|Chd2|Wwtr1|Dapk1|Kat6b|Pgrmc2|Plxna4|Myh10	10	101	366	14393	9.9	2.5	3	4.10814	1.99433e-05	0.99998	0.000246088	0.999949	0.000110361	1	0.0446021	0.999999	m5	10	0.380262	0	1	enriched
MIR141_3P	GSEA_c3.MIRDB	k2	Dock4|Tcf4|Tcf12|Chd2|Wwtr1|Dapk1|Kat6b|Pgrmc2|Plxna4|Myh10	10	101	369	14393	9.9	2.6	3	4.10857	1.99054e-05	0.99998	0.000262697	0.999945	0.000110361	1	0.0446021	0.999999	m5	10	0.380262	0	1	enriched
MIR520D_5P	GSEA_c3.MIRDB	k2	Dock4|C1qtnf7|Sulf1|Fgfr2|Tnfrsf19|Frmd6|Tcf4|Pbx1|Palld|Adk|Oat|Nfia|Lef1|Txnip|Tshz1|H1f0|Ints6	17	101	898	14393	16.8	6.2	6	4.65394	1.62829e-06	0.999998	0.00015776	0.999953	9.17951e-06	1	0.0345486	0.999999	m6	6	1	0	1	top.enriched
MIR524_5P	GSEA_c3.MIRDB	k2	Dock4|C1qtnf7|Sulf1|Fgfr2|Tnfrsf19|Frmd6|Tcf4|Pbx1|Palld|Adk|Oat|Nfia|Lef1|Txnip|Tshz1|H1f0|Ints6	17	101	899	14393	16.8	6.2	6	4.65411	1.62693e-06	0.999998	0.00015988	0.999952	9.17951e-06	1	0.0345486	0.999999	m6	6	1	0	1	enriched
SIX1	GSEA_c3.TFT_GTRD	k2	Dock4|C1qtnf7|Fgfr2|Frmd6|Parp1|Oat|Ifitm1|Lef1|Tshz1|Aldh1a2	10	101	294	14796	9.9	2	2	5.73332	4.92429e-09	1	3.21138e-05	0.999995	4.61652e-08	1	0.0165707	1	NA	NA	NA	NA	NA	enriched
GFI1_01	GSEA_c3.TFT_Legacy	k2	Irx3|Pank1|C1qtnf7|Tcf4|Tcf12|Pbx1|Cgn|Nfia|Arfgef1|Myh10	10	81	240	11448	12.3	2.1	2	5.73718	4.81323e-09	1	6.92833e-06	0.999999	1.20749e-07	1	0.00422628	0.999999	m1	4	NA	0	1	top.enriched
RTAAACA_FREAC2_01	GSEA_c3.TFT_Legacy	k2	Cdkn1c|Anxa2|Pank1|Cdkn1b|Sulf1|Tnfrsf19|Pcdh18|Frmd6|Tcf4|Tcf12|Il6st|Pbx1|Timm8a1|Pde1a|Chd2|Txnip|Arfgef1|Sesn3	18	81	884	11448	22.2	7.7	6	5.11775	1.546e-07	1	3.48309e-05	0.999991	3.71685e-06	1	0.0101936	0.999999	m2	4	NA	0	1	top.enriched
AACTTT_UNKNOWN	GSEA_c3.TFT_Legacy	k2	Dock4|Irx3|Adm|C1qtnf7|Pcf11|Fgfr2|Tnfrsf19|Pcdh18|Tcf4|Tcf12|Il6st|Prrx2|Pbx1|Arhgap21|Pde1a|Chd2|Kdm3a|Cpne8|Slitrk1|Nfia|Lef1|Cntnap5a|Arfgef1|Pgrmc2|H1f0|Myh10|Sesn3	27	81	1799	11448	33.3	15.7	13	4.24427	1.09653e-05	0.999989	6.48862e-05	0.999977	0.000218173	1	0.0101936	0.999999	m3	4	NA	0	1	top.enriched
FOXO4_02	GSEA_c3.TFT_Legacy	k2	Lhx9|Dock4|Cdkn1c|Pcdh18|Il6st|Chd2|Kdm3a|Txnip|Arfgef1	9	81	251	11448	11.1	2.2	2	5.0225	2.55016e-07	1	6.68434e-05	0.99999	5.6594e-06	1	0.0101936	0.999999	m4	8	0.938501	0	1	top.enriched
CCAWYNNGAAR_UNKNOWN	GSEA_c3.TFT_Legacy	k2	Il6st|Chd2|Kdm3a|Rnf213|Slitrk1|Aldh1a2	6	81	137	11448	7.4	1.2	1	5.04786	2.23394e-07	1	0.000409308	0.99995	5.15594e-06	1	0.0312097	0.999999	m4	8	0.963267	0	0.984422	enriched
ACAWYAAAG_UNKNOWN	GSEA_c3.TFT_Legacy	k2	Lhx9|Dock4|Pbx1|Myh10|Aldh1a2	5	81	94	11448	6.2	0.8	1	4.03063	2.78134e-05	0.999972	0.000525242	0.999948	0.000486313	1	0.0355997	0.999999	m4	8	1.076	0	0.910146	enriched
BRN2_01	GSEA_c3.TFT_Legacy	k2	Pcf11|Sulf1|Fgfr2|Pcdh18|Frmd6|Tcf4|Slitrk1|Nfia	8	81	218	11448	9.9	1.9	2	4.29867	8.59131e-06	0.999991	0.000148245	0.999978	0.000177042	1	0.0180859	0.999999	m5	4	NA	0	1	top.enriched
CAGCTG_AP4_Q5	GSEA_c3.TFT_Legacy	k2	Dock4|Lgals1|Cdkn1b|Pcf11|Tnfrsf19|Pcdh18|Sptbn1|Man1a|Tcf4|Tcf12|Pde1a|Adgrl3|Rnf213|Resf1|Reep1|Rad51b|Lef1|Cntnap5a|Arfgef1|H1f0|Akap9|Abi2	22	81	1416	11448	27.2	12.4	10	4.06795	2.37147e-05	0.999976	0.000241095	0.999916	0.000441399	1	0.0245114	0.999999	m6	4	NA	0	1	top.enriched
CEBP_Q2	GSEA_c3.TFT_Legacy	k2	Cdkn1c|Tcf4|Tcf12|Cgn|Chd2|Usp9x|Aldh1a2	7	81	225	11448	8.6	2	2	3.58334	0.000169613	0.99983	0.00104518	0.999816	0.00228992	1	0.0490432	0.999999	m7	8	0.775626	1	1	top.enriched
CEBP_Q2_01	GSEA_c3.TFT_Legacy	k2	Cdkn1c|Sulf1|Tcf12|Cgn|Chd2|Usp9x|Myh10|Aldh1a2	8	81	250	11448	9.9	2.2	2	4.30481	8.35655e-06	0.999992	0.000375967	0.999935	0.000177042	1	0.0312097	0.999999	m7	6	0.480282	0	0.84755	enriched
PAX4_04	GSEA_c3.TFT_Legacy	k2	Tcf4|Tcf12|Prrx2|Pde1a|Cdc42ep5|Slitrk1|Usp9x	7	81	215	11448	8.6	1.9	2	3.58175	0.000170652	0.999829	0.000800889	0.999865	0.00228992	1	0.0418386	0.999999	m7	6	0.559995	0	0.530715	enriched
WTGAAAT_UNKNOWN	GSEA_c3.TFT_Legacy	k2	C1qtnf7|Pcf11|Tnfrsf19|Klhl5|Man1a|Tcf4|Il6st|Arhgap21|Chd2|Dclk1|Myh10|Aldh1a2	12	81	570	11448	14.8	5	4	4.11788	1.91191e-05	0.999981	0.000627882	0.999833	0.000367724	1	0.0383008	0.999999	m8	6	2.24548	0	1	top.enriched
NKX61_01	GSEA_c3.TFT_Legacy	k2	C1qtnf7|Fgfr2|Klhl5|Tcf4|Chd2|Aldh1a2|Sesn3	7	81	216	11448	8.6	1.9	2	3.58191	0.000170548	0.999829	0.000823054	0.999861	0.00228992	1	0.0418386	0.999999	m8	6	2.24548	0	1	enriched
HU_FETAL_RETINA_FIBROBLAST	GSEA_c8.CellType	k2	Lgals1|Anxa2|Maged2|Sulf1|Fgfr2|Pcdh18|Frmd6|Tcf4|Il6st|Wwtr1|Nfia|Txnip|Myh10|Aldh1a2	14	105	367	13682	13.3	2.7	3	6.46239	5.15305e-11	1	7.82848e-07	1	4.03387e-10	1	0.000547994	1	m1	4	NA	0	1	top.enriched
LAKE_ADULT_KIDNEY_C16_COLLECTING_SYSTEM_PRINCIPAL_CELLS_CORTEX	GSEA_c8.CellType	k2	Man1a|Adk|Pde1a|Wwtr1|Rad51b|Mtr|Aff1|Myh10	8	105	131	13682	7.6	1	1	7.06064	8.28677e-13	1	7.29464e-06	0.999999	6.58996e-12	1	0.00168278	1	m2	10	0.600778	0	0.987271	top.enriched
LAKE_ADULT_KIDNEY_C17_COLLECTING_SYSTEM_PCS_STRESSED_DISSOC_SUBSET	GSEA_c8.CellType	k2	Sptbn1|Il6st|Palld|Adk|Wwtr1|Rad51b|Zfp292|Aff1	8	105	228	13682	7.6	1.7	2	4.29479	8.74278e-06	0.999991	0.000366114	0.999936	5.54447e-05	1	0.0170853	1	m2	10	0.590155	0	1	enriched
AIZARANI_LIVER_C32_MVECS_3	GSEA_c8.CellType	k2	Sptbn1|Il6st|Wwtr1|Ifitm1|Nfia|Aff1	6	105	128	13682	5.7	0.9	1	5.04276	2.29436e-07	1	0.000450348	0.999943	1.55636e-06	1	0.0185438	1	m2	10	0.633768	0	0.950092	enriched
LAKE_ADULT_KIDNEY_C15_CONNECTING_TUBULE	GSEA_c8.CellType	k2	Man1a|Tcf12|Adk|Wwtr1|Rad51b|Arid5b	6	105	164	13682	5.7	1.2	1	5.04947	2.21522e-07	1	0.00163906	0.999734	1.55636e-06	1	0.048732	1	m2	10	0.62649	0	0.958158	enriched
LAKE_ADULT_KIDNEY_C26_MESANGIAL_CELLS	GSEA_c8.CellType	k2	Dock4|Sptbn1|Tcf4|Il6st|Palld|Akap9|Arid5b	7	105	168	13682	6.7	1.2	1	6.06026	6.79518e-10	1	0.000308073	0.999956	5.23751e-09	1	0.0154036	1	m3	12	0.303578	2	0.789545	top.enriched
LAKE_ADULT_KIDNEY_C22_ENDOTHELIAL_CELLS_GLOMERULAR_CAPILLARIES	GSEA_c8.CellType	k2	Dock4|Fmnl2|Sptbn1|Tcf4|Il6st|Pbx1|Nfia|Peak1	8	105	136	13682	7.6	1	1	7.06194	8.20942e-13	1	9.6159e-06	0.999999	6.58996e-12	1	0.00168278	1	m3	12	0.298747	1	0.84819	enriched
LAKE_ADULT_KIDNEY_C23_ENDOTHELIAL_CELLS_AVR	GSEA_c8.CellType	k2	Dock4|Sptbn1|Tcf4|Il6st|Pbx1|Txnip	6	105	104	13682	5.7	0.8	1	5.0383	2.34844e-07	1	0.000146111	0.999985	1.56876e-06	1	0.00852312	1	m3	14	0.312644	1	1	enriched
FAN_OVARY_CL16_LYMPHATIC_ENDOTHELIAL_CELL	GSEA_c8.CellType	k2	Anxa2|Adm|Sptbn1|Man1a|Tcf4|Il6st|Nfia|Txnip|Comt|H1f0	10	105	223	13682	9.5	1.6	2	5.72533	5.16169e-09	1	8.07984e-06	0.999999	3.80295e-08	1	0.00168278	1	m3	10	0.280638	0	0.587861	enriched
MENON_FETAL_KIDNEY_9_ENDOTHELIAL_CELLS	GSEA_c8.CellType	k2	Lgals1|Anxa2|Maged2|Sptbn1|Tcf4|Il6st|Pbx1	7	105	101	13682	6.7	0.7	1	6.04529	7.45705e-10	1	1.22021e-05	0.999999	5.57609e-09	1	0.00170829	1	m3	12	0.304285	0	0.826594	enriched
TRAVAGLINI_LUNG_B_CELL	GSEA_c8.CellType	k2	Klhl5|Tcf4|Adk|Parp1|Chpt1|Txnip|Arid5b	7	105	134	13682	6.7	1	1	6.05265	7.12417e-10	1	7.57368e-05	0.999991	5.40789e-09	1	0.00707242	1	m3	8	0.246047	0	0.387785	enriched
MENON_FETAL_KIDNEY_3_STROMAL_CELLS	GSEA_c8.CellType	k2	Lgals1|Maged2|Pbx1|Palld|Myh10	5	105	71	13682	4.8	0.5	1	4.02575	2.8397e-05	0.999972	0.000210696	0.999983	0.000159853	1	0.0113451	1	m4	12	0.492372	3	1	top.enriched
TRAVAGLINI_LUNG_ARTERY_CELL	GSEA_c8.CellType	k2	Sulf1|Atp13a3|Palld|Ifitm1|Pgrmc2|Itpr2	6	105	126	13682	5.7	0.9	1	5.04239	2.29882e-07	1	0.000414033	0.999949	1.55636e-06	1	0.018114	1	m4	10	0.424644	1	0.850357	enriched
TRAVAGLINI_LUNG_BASAL_CELL	GSEA_c8.CellType	k2	Lgals1|Igfbp2|Lgals7|Anxa2|Tcf4|Palld|Oat|Ifitm1	8	105	149	13682	7.6	1.1	1	7.06534	8.01141e-13	1	1.87345e-05	0.999998	6.57986e-12	1	0.00218569	1	m4	8	0.359344	0	0.653819	enriched
LAKE_ADULT_KIDNEY_C27_VASCULAR_SMOOTH_MUSCLE_CELLS_AND_PERICYTES	GSEA_c8.CellType	k2	Dock4|Pbx1|Palld|Pde1a|Adgrl3|Arid5b	6	105	149	13682	5.7	1.1	1	5.04667	2.2479e-07	1	0.0010014	0.999853	1.55636e-06	1	0.0389432	1	m4	8	0.334138	0	0.737685	enriched
FAN_EMBRYONIC_CTX_BRAIN_ENDOTHELIAL_1	GSEA_c8.CellType	k2	Igfbp2|Adm|Maged2|Klhl5|Sptbn1|Tcf4|Wwtr1|Ifitm1|Lef1|Myh10	10	105	425	13682	9.5	3.1	3	4.12142	1.88274e-05	0.999981	0.00156451	0.999587	0.000116451	1	0.048732	1	m4	6	0.297576	0	0.332284	enriched
HAY_BONE_MARROW_STROMAL	GSEA_c8.CellType	k2	Igfbp2|Angptl4|Irx3|Adm|Sulf1|Tnfrsf19|Pcdh18|Frmd6|Il6st|Prrx2|Palld|Pde1a|Cdc42ep5|Wwtr1|Dclk1|Cachd1	16	105	700	13682	15.2	5.1	5	5.06954	1.99388e-07	1	8.19888e-05	0.999978	1.44773e-06	1	0.00707242	1	m5	4	NA	0	1	top.enriched
CUI_DEVELOPING_HEART_C6_EPICARDIAL_CELL	GSEA_c8.CellType	k2	Sulf1|Il6st|Cgn|Oat|Reep1|Dapk1|Arid5b|Aldh1a2	8	105	186	13682	7.6	1.4	1	7.07501	7.47168e-13	1	9.09312e-05	0.999987	6.23885e-12	1	0.00707242	1	m6	4	NA	0	1	top.enriched
FAN_EMBRYONIC_CTX_BRAIN_ENDOTHELIAL_2	GSEA_c8.CellType	k2	Lgals1|Anxa2|Angptl4|Maged2|Pcdh18|Lzts1|Frmd6|Ifitm1	8	105	288	13682	7.6	2.1	2	4.3044	8.37184e-06	0.999992	0.00167081	0.999632	5.3773e-05	1	0.048732	1	m7	8	0.978122	1	1	top.enriched
MANNO_MIDBRAIN_NEUROTYPES_HPERIC	GSEA_c8.CellType	k2	Lgals1|Anxa2|Angptl4|Maged2|Pcdh18|Lzts1|Frmd6|Sptbn1|Rnf213|Cdc42ep5|Wwtr1|Ifitm1|Tmc4|Peak1|Txnip|Arid5b	16	105	734	13682	15.2	5.4	6	4.21264	1.26199e-05	0.999987	0.000142365	0.999959	7.90321e-05	1	0.00852312	1	m7	6	0.624766	0	0.79306	enriched
MURARO_PANCREAS_MESENCHYMAL_STROMAL_CELL	GSEA_c8.CellType	k2	Lgals1|Anxa2|Angptl4|Sulf1|Stk24|Frmd6|Tcf4|Arhgap21|Wwtr1|Oat|Ifitm1|Peak1|Arid5b	13	105	651	13682	12.4	4.8	5	3.68	0.000116617	0.999883	0.00140795	0.999559	0.000649166	1	0.048732	1	m7	6	0.681894	0	0.609144	enriched
MURARO_PANCREAS_DUCTAL_CELL	GSEA_c8.CellType	k2	Anxa2|Adm|Fgfr2|Acaa2|Klhl5|Stk24|Atp13a3|Fmnl2|Sptbn1|Il6st|Pbx1|Arhgap21|Rnf213|Wwtr1|Resf1|Sh2d4a|Tmc4|Dapk1|Nfia|Txnip|Zfp292|Itpr2	22	105	1235	13682	21	9	9	4.5606	2.55044e-06	0.999997	0.000142898	0.999951	1.68128e-05	1	0.00852312	1	m8	4	NA	0	1	top.enriched
regulation of macromolecule metabolic process (GO:0060255)	biological_process	k3	Igf2|Soat1|Bmyc|Wnt6|Apoe|H19|Irf2bp2|Zbtb7c|Ltbp1|Maml3|Runx1|Ccnjl|C1qtnf4|Wnt4|Zfp36l1|Rspo1|Peg3|Rbbp6|Olfm1|Cdkn1a|Strn3|Malat1|Zfp703|Zfp503|Tle6|Plac8|Id1|Adam8|Tgfb1i1|Emx2|Foxl2|Nr2e3|Ahnak|Lrrn3|Sp3|Tex15|Inpp5f|Nfat5|Aff3|Sohlh1|Chd3|Tshz2|Trim24|Nab1|Pycard|Irf2bpl|Hoxc6|Gpsm3|Bag3|Ccnd3|Itga6|Meis1|Bhlhe41|Nfib|Lrp1|Hoxc8|Ppp4r2|Med13l|Gata6|Cdon|Chd4|Kmt2e|Nrip1|Atf7ip|Ago2|Jund|Gas…	81	144	5466	17246	56.2	31.7	46	6.27002	1.80503e-10	1	8.8926e-10	1	4.39456e-10	1	6.51292e-07	1	m1	84	0.0375499	24	0.831971	top.enriched
biosynthetic process (GO:0009058)	biological_process	k3	Igf2|Soat1|Bmyc|Wnt6|Apoe|Irf2bp2|Zbtb7c|Ltbp1|Maml3|Runx1|Wnt4|Ddah2|Gtf2a1|Zfp36l1|Mid1ip1|Peg3|Rbbp6|Cdkn1a|Strn3|Aprt|Zfp703|Zfp503|Tle6|Plac8|Id1|Adam8|Tgfb1i1|Emx2|Foxl2|Cygb|Nr2e3|Sp3|Nfat5|Aff3|B4galt5|Sohlh1|Chd3|Tshz2|Trim24|Nab1|Pycard|Irf2bpl|Hoxc6|Hs6st2|Bag3|Ccnd3|Itga6|Gk5|Meis1|Pmm1|Bhlhe41|Nfib|Hoxc8|Med13l|Gata6|Cdon|Chd4|Hmgcs1|Kmt2e|Nrip1|Atf7ip|Ago2|Jund|Rock2|Zeb1|Nedd4|Pim1…	76	144	5021	17246	52.8	29.1	42	6.25723	1.95937e-10	1	2.0192e-09	1	4.76455e-10	1	1.04392e-06	1	m1	84	0.0368306	20	0.864799	enriched
regulation of biosynthetic process (GO:0009889)	biological_process	k3	Igf2|Soat1|Bmyc|Wnt6|Apoe|Irf2bp2|Zbtb7c|Ltbp1|Maml3|Runx1|Wnt4|Ddah2|Zfp36l1|Mid1ip1|Peg3|Rbbp6|Cdkn1a|Strn3|Zfp703|Zfp503|Tle6|Plac8|Id1|Adam8|Tgfb1i1|Emx2|Foxl2|Cygb|Nr2e3|Sp3|Nfat5|Aff3|Sohlh1|Chd3|Tshz2|Trim24|Nab1|Pycard|Irf2bpl|Hoxc6|Bag3|Ccnd3|Itga6|Meis1|Bhlhe41|Nfib|Hoxc8|Med13l|Gata6|Cdon|Chd4|Kmt2e|Nrip1|Atf7ip|Ago2|Jund|Rock2|Zeb1|Nedd4|Pim1|Smarca1|Hdgfl3|Lrrfip1|Rock1|Ash1l|Caprin1…	67	144	3609	17246	46.5	20.9	30	7.62841	1.18834e-14	1	5.06731e-12	1	2.95395e-14	1	4.06069e-08	1	m1	88	0.0362701	15	0.944112	enriched
regulation of gene expression (GO:0010468)	biological_process	k3	Igf2|Bmyc|Wnt6|Apoe|H19|Irf2bp2|Zbtb7c|Ltbp1|Maml3|Runx1|C1qtnf4|Wnt4|Zfp36l1|Rspo1|Peg3|Cdkn1a|Strn3|Malat1|Zfp703|Zfp503|Tle6|Plac8|Id1|Adam8|Tgfb1i1|Emx2|Foxl2|Nr2e3|Ahnak|Sp3|Nfat5|Aff3|Sohlh1|Chd3|Tshz2|Trim24|Nab1|Pycard|Irf2bpl|Hoxc6|Gpsm3|Bag3|Ccnd3|Itga6|Meis1|Bhlhe41|Nfib|Lrp1|Hoxc8|Med13l|Gata6|Cdon|Chd4|Kmt2e|Nrip1|Atf7ip|Ago2|Jund|Gas1|Rock2|Thoc2|Zeb1|Nedd4|Pim1|Smarca1|Hdgfl3|Lrrfi…	70	144	4178	17246	48.6	24.2	35	6.82467	4.40631e-12	1	1.65569e-10	1	1.08326e-11	1	2.21131e-07	1	m1	86	0.0357194	6	0.91247	enriched
regulation of metabolic process (GO:0019222)	biological_process	k3	Igf2|Soat1|Bmyc|Wnt6|Apoe|H19|Irf2bp2|Zbtb7c|Ltbp1|Maml3|Runx1|Ccnjl|C1qtnf4|Wnt4|Ddah2|Zfp36l1|Rspo1|Mid1ip1|Peg3|Rbbp6|Olfm1|Cdkn1a|Strn3|Malat1|Zfp703|Zfp503|Tle6|Plac8|Id1|Adam8|Tgfb1i1|Emx2|Foxl2|Cygb|Nr2e3|Ahnak|Lrrn3|Sp3|Tex15|Inpp5f|Elfn1|Nfat5|Aff3|Sohlh1|Chd3|Tshz2|Trim24|Nab1|Pycard|Irf2bpl|Hoxc6|Gpsm3|Bag3|Ccnd3|Itga6|Meis1|Bhlhe41|Nfib|Lrp1|Hoxc8|Ppp4r2|Med13l|Gata6|Cdon|Chd4|Mfap2|K…	86	144	5932	17246	59.7	34.4	50	6.31192	1.37794e-10	1	4.16464e-10	1	3.35883e-10	1	3.92627e-07	1	m1	64	0.031558	4	0.61641	enriched
cellular macromolecule metabolic process (GO:0044260)	biological_process	k3	Igf2|Soat1|Bmyc|Wnt6|Apoe|H19|Irf2bp2|Zbtb7c|Maml3|Runx1|Ccnjl|Wnt4|Gtf2a1|Zfp36l1|Rspo1|Peg3|Rbbp6|Cdkn1a|Strn3|Ttc3|Zfp703|Zfp503|Tle6|Plac8|Id1|Adam8|Tgfb1i1|Emx2|Foxl2|Nr2e3|Lrrn3|Sp3|Tex15|Inpp5f|Nfat5|Aff3|B4galt5|Sohlh1|Chd3|Tshz2|Trim24|Nab1|Pycard|Irf2bpl|Hoxc6|Hs6st2|Bag3|Ccnd3|Itga6|Tpst2|Meis1|Pmm1|Bhlhe41|Nfib|Lrp1|Hoxc8|Ppp4r2|Med13l|Gata6|Cdon|Chd4|Pim3|Kmt2e|Nrip1|Atf7ip|Ago2|Jund…	83	144	6792	17246	57.6	39.4	57	4.44168	4.46302e-06	0.999996	6.65427e-06	0.999997	1.02632e-05	1	0.00118498	1	m1	84	0.0378132	4	0.818575	enriched
cellular biosynthetic process (GO:0044249)	biological_process	k3	Igf2|Soat1|Bmyc|Wnt6|Apoe|Irf2bp2|Zbtb7c|Maml3|Runx1|Wnt4|Ddah2|Gtf2a1|Zfp36l1|Mid1ip1|Peg3|Rbbp6|Cdkn1a|Strn3|Aprt|Zfp703|Zfp503|Tle6|Plac8|Id1|Adam8|Tgfb1i1|Emx2|Foxl2|Nr2e3|Sp3|Nfat5|Aff3|B4galt5|Sohlh1|Chd3|Tshz2|Trim24|Nab1|Pycard|Irf2bpl|Hoxc6|Hs6st2|Bag3|Ccnd3|Itga6|Meis1|Pmm1|Bhlhe41|Nfib|Hoxc8|Med13l|Gata6|Cdon|Chd4|Hmgcs1|Kmt2e|Nrip1|Atf7ip|Ago2|Jund|Rock2|Zeb1|Nedd4|Pim1|Ext1|Smarca1|H…	73	144	4859	17246	50.7	28.2	41	5.92144	1.59568e-09	1	8.61039e-09	1	3.82468e-09	1	3.20927e-06	1	m1	86	0.0355936	3	0.916458	enriched
organic substance biosynthetic process (GO:1901576)	biological_process	k3	Igf2|Soat1|Bmyc|Wnt6|Apoe|Irf2bp2|Zbtb7c|Maml3|Runx1|Wnt4|Gtf2a1|Zfp36l1|Mid1ip1|Peg3|Rbbp6|Cdkn1a|Strn3|Aprt|Zfp703|Zfp503|Tle6|Plac8|Id1|Adam8|Tgfb1i1|Emx2|Foxl2|Nr2e3|Sp3|Nfat5|Aff3|B4galt5|Sohlh1|Chd3|Tshz2|Trim24|Nab1|Pycard|Irf2bpl|Hoxc6|Hs6st2|Bag3|Ccnd3|Itga6|Gk5|Meis1|Pmm1|Bhlhe41|Nfib|Hoxc8|Med13l|Gata6|Cdon|Chd4|Hmgcs1|Kmt2e|Nrip1|Atf7ip|Ago2|Jund|Rock2|Zeb1|Nedd4|Pim1|Ext1|Smarca1|Hdg…	73	144	4932	17246	50.7	28.6	41	5.93897	1.43413e-09	1	1.71313e-08	1	3.43952e-09	1	5.60335e-06	1	m1	86	0.0354436	3	0.920512	enriched
macromolecule biosynthetic process (GO:0009059)	biological_process	k3	Igf2|Soat1|Bmyc|Wnt6|Apoe|Irf2bp2|Zbtb7c|Maml3|Runx1|Wnt4|Gtf2a1|Zfp36l1|Peg3|Rbbp6|Cdkn1a|Strn3|Zfp703|Zfp503|Tle6|Plac8|Id1|Adam8|Tgfb1i1|Emx2|Foxl2|Nr2e3|Sp3|Nfat5|Aff3|B4galt5|Sohlh1|Chd3|Tshz2|Trim24|Nab1|Pycard|Irf2bpl|Hoxc6|Hs6st2|Bag3|Ccnd3|Itga6|Meis1|Pmm1|Bhlhe41|Nfib|Hoxc8|Med13l|Gata6|Cdon|Chd4|Kmt2e|Nrip1|Atf7ip|Ago2|Jund|Rock2|Zeb1|Nedd4|Pim1|Ext1|Smarca1|Hdgfl3|Lrrfip1|Galnt1|Rock1…	69	144	4072	17246	47.9	23.6	34	6.89639	2.66695e-12	1	1.4966e-10	1	6.58469e-12	1	2.21131e-07	1	m1	88	0.0356984	2.66667	0.957581	enriched
cellular macromolecule biosynthetic process (GO:0034645)	biological_process	k3	Igf2|Soat1|Bmyc|Wnt6|Apoe|Irf2bp2|Zbtb7c|Maml3|Runx1|Wnt4|Gtf2a1|Zfp36l1|Peg3|Rbbp6|Cdkn1a|Strn3|Zfp703|Zfp503|Tle6|Plac8|Id1|Adam8|Tgfb1i1|Emx2|Foxl2|Nr2e3|Sp3|Nfat5|Aff3|B4galt5|Sohlh1|Chd3|Tshz2|Trim24|Nab1|Pycard|Irf2bpl|Hoxc6|Hs6st2|Bag3|Ccnd3|Itga6|Meis1|Pmm1|Bhlhe41|Nfib|Hoxc8|Med13l|Gata6|Cdon|Chd4|Kmt2e|Nrip1|Atf7ip|Ago2|Jund|Rock2|Zeb1|Nedd4|Pim1|Ext1|Smarca1|Hdgfl3|Lrrfip1|Galnt1|Rock1…	69	144	4036	17246	47.9	23.4	34	6.88699	2.84924e-12	1	9.85144e-11	1	7.02615e-12	1	2.07535e-07	1	m1	88	0.0356984	2.33333	0.957581	enriched
nucleobase-containing compound metabolic process (GO:0006139)	biological_process	k3	Igf2|Bmyc|Wnt6|Apoe|H19|Irf2bp2|Zbtb7c|Maml3|Runx1|Wnt4|Gtf2a1|Zfp36l1|Peg3|Rbbp6|Cdkn1a|Strn3|Malat1|Aprt|Zfp703|Zfp503|Tle6|Plac8|Id1|Adam8|Tgfb1i1|Emx2|Foxl2|Nr2e3|Ahnak|Sp3|Tex15|Nfat5|Aff3|Sohlh1|Chd3|Tshz2|Trim24|Nab1|Pycard|Irf2bpl|Hoxc6|Bag3|Ccnd3|Itga6|Meis1|Pmm1|Bhlhe41|Nfib|Hoxc8|Ppp4r2|Med13l|Gata6|Cdon|Chd4|Hmgcs1|Kmt2e|Nrip1|Atf7ip|Ago2|Jund|Rock2|Thoc2|Zeb1|Nedd4|Pim1|Smarca1|Hdgfl…	71	144	4734	17246	49.3	27.4	40	5.77857	3.76682e-09	1	1.86298e-08	1	9.00723e-09	1	5.97161e-06	1	m1	88	0.035419	2	0.964953	enriched
heterocycle metabolic process (GO:0046483)	biological_process	k3	Igf2|Bmyc|Wnt6|Apoe|H19|Irf2bp2|Zbtb7c|Maml3|Runx1|Wnt4|Gtf2a1|Zfp36l1|Peg3|Rbbp6|Cdkn1a|Strn3|Malat1|Aprt|Zfp703|Zfp503|Tle6|Plac8|Id1|Adam8|Tgfb1i1|Emx2|Foxl2|Nr2e3|Ahnak|Sp3|Tex15|Nfat5|Aff3|Sohlh1|Chd3|Tshz2|Trim24|Nab1|Pycard|Irf2bpl|Hoxc6|Bag3|Ccnd3|Itga6|Meis1|Pmm1|Bhlhe41|Nfib|Hoxc8|Ppp4r2|Med13l|Blvrb|Gata6|Cdon|Chd4|Hmgcs1|Kmt2e|Nrip1|Atf7ip|Ago2|Jund|Rock2|Thoc2|Zeb1|Nedd4|Pim1|Smarca1…	72	144	4841	17246	50	28.1	40	5.99065	1.04502e-09	1	1.93073e-08	1	2.5123e-09	1	6.0674e-06	1	m1	86	0.0348724	0.5	0.937647	enriched
cellular aromatic compound metabolic process (GO:0006725)	biological_process	k3	Igf2|Bmyc|Wnt6|Apoe|H19|Irf2bp2|Zbtb7c|Maml3|Runx1|Wnt4|Gtf2a1|Zfp36l1|Peg3|Rbbp6|Cdkn1a|Strn3|Malat1|Aprt|Zfp703|Zfp503|Tle6|Plac8|Id1|Adam8|Tgfb1i1|Emx2|Foxl2|Nr2e3|Ahnak|Sp3|Tex15|Nfat5|Aff3|Sohlh1|Chd3|Tshz2|Trim24|Nab1|Pycard|Irf2bpl|Hoxc6|Bag3|Ccnd3|Itga6|Meis1|Pmm1|Bhlhe41|Nfib|Hoxc8|Ppp4r2|Med13l|Blvrb|Gata6|Cdon|Chd4|Hmgcs1|Kmt2e|Nrip1|Atf7ip|Ago2|Jund|Rock2|Thoc2|Zeb1|Nedd4|Pim1|Smarca1…	72	144	4921	17246	50	28.5	41	5.7508	4.44098e-09	1	4.02817e-08	1	1.0613e-08	1	1.13262e-05	1	m1	86	0.0348724	0.5	0.937647	enriched
regulation of nucleobase-containing compound metabolic process (GO:0019219)	biological_process	k3	Igf2|Bmyc|Wnt6|Apoe|H19|Irf2bp2|Zbtb7c|Maml3|Runx1|Wnt4|Zfp36l1|Peg3|Cdkn1a|Strn3|Malat1|Zfp703|Zfp503|Tle6|Plac8|Id1|Adam8|Tgfb1i1|Emx2|Foxl2|Nr2e3|Ahnak|Sp3|Tex15|Nfat5|Aff3|Sohlh1|Chd3|Tshz2|Trim24|Nab1|Pycard|Irf2bpl|Hoxc6|Bag3|Ccnd3|Itga6|Meis1|Bhlhe41|Nfib|Hoxc8|Ppp4r2|Med13l|Gata6|Cdon|Chd4|Kmt2e|Nrip1|Atf7ip|Ago2|Jund|Rock2|Zeb1|Nedd4|Pim1|Smarca1|Hdgfl3|Top2b|Lrrfip1|Rock1|Ash1l	65	144	3425	17246	45.1	19.9	29	7.4987	3.22264e-14	1	4.95164e-12	1	8.00584e-14	1	4.06069e-08	1	m1	88	0.0345255	0	0.990827	enriched
regulation of cellular macromolecule biosynthetic process (GO:2000112)	biological_process	k3	Igf2|Soat1|Bmyc|Wnt6|Apoe|Irf2bp2|Zbtb7c|Maml3|Runx1|Wnt4|Zfp36l1|Peg3|Rbbp6|Cdkn1a|Strn3|Zfp703|Zfp503|Tle6|Plac8|Id1|Adam8|Tgfb1i1|Emx2|Foxl2|Nr2e3|Sp3|Nfat5|Aff3|Sohlh1|Chd3|Tshz2|Trim24|Nab1|Pycard|Irf2bpl|Hoxc6|Bag3|Ccnd3|Itga6|Meis1|Bhlhe41|Nfib|Hoxc8|Med13l|Gata6|Cdon|Chd4|Kmt2e|Nrip1|Atf7ip|Ago2|Jund|Rock2|Zeb1|Nedd4|Pim1|Smarca1|Hdgfl3|Lrrfip1|Rock1|Ash1l|Caprin1|Itm2a	63	144	3353	17246	43.8	19.4	28	7.4002	6.79907e-14	1	2.124e-11	1	1.68697e-13	1	8.97312e-08	1	m1	86	0.0332333	0	0.989555	enriched
regulation of cellular biosynthetic process (GO:0031326)	biological_process	k3	Igf2|Soat1|Bmyc|Wnt6|Apoe|Irf2bp2|Zbtb7c|Maml3|Runx1|Wnt4|Ddah2|Zfp36l1|Mid1ip1|Peg3|Rbbp6|Cdkn1a|Strn3|Zfp703|Zfp503|Tle6|Plac8|Id1|Adam8|Tgfb1i1|Emx2|Foxl2|Nr2e3|Sp3|Nfat5|Aff3|Sohlh1|Chd3|Tshz2|Trim24|Nab1|Pycard|Irf2bpl|Hoxc6|Bag3|Ccnd3|Itga6|Meis1|Bhlhe41|Nfib|Hoxc8|Med13l|Gata6|Cdon|Chd4|Kmt2e|Nrip1|Atf7ip|Ago2|Jund|Rock2|Zeb1|Nedd4|Pim1|Smarca1|Hdgfl3|Lrrfip1|Rock1|Ash1l|Caprin1|Itm2a	65	144	3539	17246	45.1	20.5	30	7.19761	3.06377e-13	1	2.2395e-11	1	7.58773e-13	1	8.97312e-08	1	m1	88	0.0352164	0	0.972791	enriched
regulation of macromolecule biosynthetic process (GO:0010556)	biological_process	k3	Igf2|Soat1|Bmyc|Wnt6|Apoe|Irf2bp2|Zbtb7c|Maml3|Runx1|Wnt4|Zfp36l1|Peg3|Rbbp6|Cdkn1a|Strn3|Zfp703|Zfp503|Tle6|Plac8|Id1|Adam8|Tgfb1i1|Emx2|Foxl2|Nr2e3|Sp3|Nfat5|Aff3|Sohlh1|Chd3|Tshz2|Trim24|Nab1|Pycard|Irf2bpl|Hoxc6|Bag3|Ccnd3|Itga6|Meis1|Bhlhe41|Nfib|Hoxc8|Med13l|Gata6|Cdon|Chd4|Kmt2e|Nrip1|Atf7ip|Ago2|Jund|Rock2|Zeb1|Nedd4|Pim1|Smarca1|Hdgfl3|Lrrfip1|Rock1|Ash1l|Caprin1|Itm2a	63	144	3386	17246	43.8	19.6	28	7.409	6.36264e-14	1	3.2808e-11	1	1.57966e-13	1	1.05163e-07	1	m1	86	0.0332333	0	0.989555	enriched
regulation of RNA metabolic process (GO:0051252)	biological_process	k3	Igf2|Bmyc|Wnt6|Apoe|Irf2bp2|Zbtb7c|Maml3|Runx1|Wnt4|Zfp36l1|Peg3|Strn3|Malat1|Zfp703|Zfp503|Tle6|Plac8|Id1|Adam8|Tgfb1i1|Emx2|Foxl2|Nr2e3|Ahnak|Sp3|Nfat5|Aff3|Sohlh1|Chd3|Tshz2|Trim24|Nab1|Pycard|Irf2bpl|Hoxc6|Bag3|Ccnd3|Itga6|Meis1|Bhlhe41|Nfib|Hoxc8|Med13l|Gata6|Cdon|Chd4|Kmt2e|Nrip1|Atf7ip|Ago2|Jund|Rock2|Zeb1|Nedd4|Pim1|Smarca1|Hdgfl3|Lrrfip1|Rock1|Ash1l	60	144	3182	17246	41.7	18.5	27	7.06204	8.20398e-13	1	7.76435e-11	1	2.0293e-12	1	2.07399e-07	1	m1	84	0.0322601	0	0.982108	enriched
regulation of nitrogen compound metabolic process (GO:0051171)	biological_process	k3	Igf2|Soat1|Bmyc|Wnt6|Apoe|H19|Irf2bp2|Zbtb7c|Maml3|Runx1|Ccnjl|Wnt4|Ddah2|Zfp36l1|Rspo1|Peg3|Olfm1|Cdkn1a|Strn3|Malat1|Zfp703|Zfp503|Tle6|Plac8|Id1|Adam8|Tgfb1i1|Emx2|Foxl2|Nr2e3|Ahnak|Lrrn3|Sp3|Tex15|Inpp5f|Nfat5|Aff3|Sohlh1|Chd3|Tshz2|Trim24|Nab1|Pycard|Irf2bpl|Hoxc6|Bag3|Ccnd3|Itga6|Meis1|Bhlhe41|Nfib|Lrp1|Hoxc8|Ppp4r2|Med13l|Gata6|Cdon|Chd4|Kmt2e|Nrip1|Atf7ip|Ago2|Jund|Gas1|Rock2|Zeb1|Nedd4|P…	77	144	4934	17246	53.5	28.6	41	6.68188	1.17949e-11	1	2.92769e-10	1	2.89616e-11	1	3.44338e-07	1	m1	84	0.0361474	0	0.865832	enriched
regulation of cellular metabolic process (GO:0031323)	biological_process	k3	Igf2|Soat1|Bmyc|Wnt6|Apoe|H19|Irf2bp2|Zbtb7c|Maml3|Runx1|Ccnjl|Wnt4|Ddah2|Zfp36l1|Rspo1|Mid1ip1|Peg3|Rbbp6|Olfm1|Cdkn1a|Strn3|Malat1|Zfp703|Zfp503|Tle6|Plac8|Id1|Adam8|Tgfb1i1|Emx2|Foxl2|Nr2e3|Ahnak|Lrrn3|Sp3|Tex15|Inpp5f|Elfn1|Nfat5|Aff3|Sohlh1|Chd3|Tshz2|Trim24|Nab1|Pycard|Irf2bpl|Hoxc6|Bag3|Ccnd3|Itga6|Meis1|Bhlhe41|Nfib|Lrp1|Hoxc8|Ppp4r2|Med13l|Gata6|Cdon|Chd4|Kmt2e|Nrip1|Atf7ip|Ago2|Jund|Gas…	80	144	5317	17246	55.6	30.8	44	6.55279	2.82353e-11	1	5.87565e-10	1	6.92031e-11	1	4.95626e-07	1	m1	84	0.0371036	0	0.842108	enriched
regulation of transcription, DNA-templated (GO:0006355)	biological_process	k3	Igf2|Bmyc|Wnt6|Apoe|Irf2bp2|Zbtb7c|Maml3|Runx1|Wnt4|Peg3|Strn3|Zfp703|Zfp503|Tle6|Plac8|Id1|Adam8|Tgfb1i1|Emx2|Foxl2|Nr2e3|Sp3|Nfat5|Aff3|Sohlh1|Chd3|Tshz2|Trim24|Nab1|Pycard|Irf2bpl|Hoxc6|Bag3|Ccnd3|Itga6|Meis1|Bhlhe41|Nfib|Hoxc8|Med13l|Gata6|Cdon|Chd4|Kmt2e|Nrip1|Atf7ip|Ago2|Jund|Zeb1|Nedd4|Pim1|Smarca1|Hdgfl3|Lrrfip1|Ash1l	55	144	2930	17246	38.2	17	24	6.97425	1.53752e-12	1	9.34733e-10	1	3.79848e-12	1	6.51292e-07	1	m1	78	0.0306917	0	0.93343	enriched
regulation of nucleic acid-templated transcription (GO:1903506)	biological_process	k3	Igf2|Bmyc|Wnt6|Apoe|Irf2bp2|Zbtb7c|Maml3|Runx1|Wnt4|Peg3|Strn3|Zfp703|Zfp503|Tle6|Plac8|Id1|Adam8|Tgfb1i1|Emx2|Foxl2|Nr2e3|Sp3|Nfat5|Aff3|Sohlh1|Chd3|Tshz2|Trim24|Nab1|Pycard|Irf2bpl|Hoxc6|Bag3|Ccnd3|Itga6|Meis1|Bhlhe41|Nfib|Hoxc8|Med13l|Gata6|Cdon|Chd4|Kmt2e|Nrip1|Atf7ip|Ago2|Jund|Zeb1|Nedd4|Pim1|Smarca1|Hdgfl3|Lrrfip1|Ash1l	55	144	2934	17246	38.2	17	24	6.97523	1.5269e-12	1	9.8418e-10	1	3.77456e-12	1	6.51292e-07	1	m1	78	0.0306917	0	0.93343	enriched
transcription, DNA-templated (GO:0006351)	biological_process	k3	Igf2|Bmyc|Wnt6|Apoe|Irf2bp2|Zbtb7c|Maml3|Runx1|Wnt4|Gtf2a1|Peg3|Strn3|Zfp703|Zfp503|Tle6|Plac8|Id1|Adam8|Tgfb1i1|Emx2|Foxl2|Nr2e3|Sp3|Nfat5|Aff3|Sohlh1|Chd3|Tshz2|Trim24|Nab1|Pycard|Irf2bpl|Hoxc6|Bag3|Ccnd3|Itga6|Meis1|Bhlhe41|Nfib|Hoxc8|Med13l|Gata6|Cdon|Chd4|Kmt2e|Nrip1|Atf7ip|Ago2|Jund|Zeb1|Nedd4|Pim1|Smarca1|Hdgfl3|Lrrfip1|Ash1l	56	144	3024	17246	38.9	17.5	25	6.85589	3.54355e-12	1	1.0044e-09	1	8.71692e-12	1	6.51292e-07	1	m1	78	0.030664	0	0.940523	enriched
regulation of RNA biosynthetic process (GO:2001141)	biological_process	k3	Igf2|Bmyc|Wnt6|Apoe|Irf2bp2|Zbtb7c|Maml3|Runx1|Wnt4|Peg3|Strn3|Zfp703|Zfp503|Tle6|Plac8|Id1|Adam8|Tgfb1i1|Emx2|Foxl2|Nr2e3|Sp3|Nfat5|Aff3|Sohlh1|Chd3|Tshz2|Trim24|Nab1|Pycard|Irf2bpl|Hoxc6|Bag3|Ccnd3|Itga6|Meis1|Bhlhe41|Nfib|Hoxc8|Med13l|Gata6|Cdon|Chd4|Kmt2e|Nrip1|Atf7ip|Ago2|Jund|Zeb1|Nedd4|Pim1|Smarca1|Hdgfl3|Lrrfip1|Ash1l	55	144	2937	17246	38.2	17	25	6.61453	1.86368e-11	1	1.0229e-09	1	4.57335e-11	1	6.51292e-07	1	m1	78	0.0306917	0	0.93343	enriched
nucleic acid-templated transcription (GO:0097659)	biological_process	k3	Igf2|Bmyc|Wnt6|Apoe|Irf2bp2|Zbtb7c|Maml3|Runx1|Wnt4|Gtf2a1|Peg3|Strn3|Zfp703|Zfp503|Tle6|Plac8|Id1|Adam8|Tgfb1i1|Emx2|Foxl2|Nr2e3|Sp3|Nfat5|Aff3|Sohlh1|Chd3|Tshz2|Trim24|Nab1|Pycard|Irf2bpl|Hoxc6|Bag3|Ccnd3|Itga6|Meis1|Bhlhe41|Nfib|Hoxc8|Med13l|Gata6|Cdon|Chd4|Kmt2e|Nrip1|Atf7ip|Ago2|Jund|Zeb1|Nedd4|Pim1|Smarca1|Hdgfl3|Lrrfip1|Ash1l	56	144	3028	17246	38.9	17.6	25	6.85685	3.51973e-12	1	1.05657e-09	1	8.66361e-12	1	6.51292e-07	1	m1	78	0.030664	0	0.940523	enriched
RNA biosynthetic process (GO:0032774)	biological_process	k3	Igf2|Bmyc|Wnt6|Apoe|Irf2bp2|Zbtb7c|Maml3|Runx1|Wnt4|Gtf2a1|Peg3|Strn3|Zfp703|Zfp503|Tle6|Plac8|Id1|Adam8|Tgfb1i1|Emx2|Foxl2|Nr2e3|Sp3|Nfat5|Aff3|Sohlh1|Chd3|Tshz2|Trim24|Nab1|Pycard|Irf2bpl|Hoxc6|Bag3|Ccnd3|Itga6|Meis1|Bhlhe41|Nfib|Hoxc8|Med13l|Gata6|Cdon|Chd4|Kmt2e|Nrip1|Atf7ip|Ago2|Jund|Zeb1|Nedd4|Pim1|Smarca1|Hdgfl3|Lrrfip1|Ash1l	56	144	3037	17246	38.9	17.6	25	6.85902	3.46665e-12	1	1.18359e-09	1	8.54342e-12	1	6.77481e-07	1	m1	78	0.030664	0	0.940523	enriched
regulation of primary metabolic process (GO:0080090)	biological_process	k3	Igf2|Soat1|Bmyc|Wnt6|Apoe|H19|Irf2bp2|Zbtb7c|Maml3|Runx1|Ccnjl|Wnt4|Zfp36l1|Rspo1|Mid1ip1|Peg3|Olfm1|Cdkn1a|Strn3|Malat1|Zfp703|Zfp503|Tle6|Plac8|Id1|Adam8|Tgfb1i1|Emx2|Foxl2|Nr2e3|Ahnak|Lrrn3|Sp3|Tex15|Inpp5f|Nfat5|Aff3|Sohlh1|Chd3|Tshz2|Trim24|Nab1|Pycard|Irf2bpl|Hoxc6|Bag3|Ccnd3|Itga6|Meis1|Bhlhe41|Nfib|Lrp1|Hoxc8|Ppp4r2|Med13l|Gata6|Cdon|Chd4|Kmt2e|Nrip1|Atf7ip|Ago2|Jund|Gas1|Rock2|Zeb1|Nedd4…	77	144	5106	17246	53.5	29.6	43	6.20566	2.72346e-10	1	1.66585e-09	1	6.59072e-10	1	8.89954e-07	1	m1	84	0.0360611	0	0.868042	enriched
nucleobase-containing compound biosynthetic process (GO:0034654)	biological_process	k3	Igf2|Bmyc|Wnt6|Apoe|Irf2bp2|Zbtb7c|Maml3|Runx1|Wnt4|Gtf2a1|Peg3|Cdkn1a|Strn3|Aprt|Zfp703|Zfp503|Tle6|Plac8|Id1|Adam8|Tgfb1i1|Emx2|Foxl2|Nr2e3|Sp3|Nfat5|Aff3|Sohlh1|Chd3|Tshz2|Trim24|Nab1|Pycard|Irf2bpl|Hoxc6|Bag3|Ccnd3|Itga6|Meis1|Pmm1|Bhlhe41|Nfib|Hoxc8|Med13l|Gata6|Cdon|Chd4|Kmt2e|Nrip1|Atf7ip|Ago2|Jund|Zeb1|Nedd4|Pim1|Smarca1|Hdgfl3|Lrrfip1|Ash1l	59	144	3389	17246	41	19.7	28	6.56297	2.63733e-11	1	3.10306e-09	1	6.46788e-11	1	1.48077e-06	1	m1	78	0.030878	0	0.935565	enriched
RNA metabolic process (GO:0016070)	biological_process	k3	Igf2|Bmyc|Wnt6|Apoe|Irf2bp2|Zbtb7c|Maml3|Runx1|Wnt4|Gtf2a1|Zfp36l1|Peg3|Rbbp6|Strn3|Malat1|Zfp703|Zfp503|Tle6|Plac8|Id1|Adam8|Tgfb1i1|Emx2|Foxl2|Nr2e3|Ahnak|Sp3|Nfat5|Aff3|Sohlh1|Chd3|Tshz2|Trim24|Nab1|Pycard|Irf2bpl|Hoxc6|Bag3|Ccnd3|Itga6|Meis1|Bhlhe41|Nfib|Hoxc8|Ppp4r2|Med13l|Gata6|Cdon|Chd4|Kmt2e|Nrip1|Atf7ip|Ago2|Jund|Rock2|Thoc2|Zeb1|Nedd4|Pim1|Smarca1|Hdgfl3|Lrrfip1|Rock1|Ash1l	64	144	3874	17246	44.4	22.5	32	6.45103	5.55458e-11	1	3.60122e-09	1	1.35809e-10	1	1.60324e-06	1	m1	86	0.0331852	0	0.989931	enriched
cellular nitrogen compound biosynthetic process (GO:0044271)	biological_process	k3	Igf2|Bmyc|Wnt6|Apoe|Irf2bp2|Zbtb7c|Maml3|Runx1|Wnt4|Ddah2|Gtf2a1|Zfp36l1|Peg3|Cdkn1a|Strn3|Aprt|Zfp703|Zfp503|Tle6|Plac8|Id1|Adam8|Tgfb1i1|Emx2|Foxl2|Nr2e3|Sp3|Nfat5|Aff3|B4galt5|Sohlh1|Chd3|Tshz2|Trim24|Nab1|Pycard|Irf2bpl|Hoxc6|Bag3|Ccnd3|Itga6|Meis1|Pmm1|Bhlhe41|Nfib|Hoxc8|Med13l|Gata6|Cdon|Chd4|Kmt2e|Nrip1|Atf7ip|Ago2|Jund|Rock2|Zeb1|Nedd4|Pim1|Smarca1|Hdgfl3|Lrrfip1|Rock1|Ash1l|Caprin1	65	144	3974	17246	45.1	23	33	6.37642	9.06356e-11	1	3.73431e-09	1	2.21199e-10	1	1.61756e-06	1	m1	88	0.034271	0	1	enriched
heterocycle biosynthetic process (GO:0018130)	biological_process	k3	Igf2|Bmyc|Wnt6|Apoe|Irf2bp2|Zbtb7c|Maml3|Runx1|Wnt4|Gtf2a1|Peg3|Cdkn1a|Strn3|Aprt|Zfp703|Zfp503|Tle6|Plac8|Id1|Adam8|Tgfb1i1|Emx2|Foxl2|Nr2e3|Sp3|Nfat5|Aff3|Sohlh1|Chd3|Tshz2|Trim24|Nab1|Pycard|Irf2bpl|Hoxc6|Bag3|Ccnd3|Itga6|Meis1|Pmm1|Bhlhe41|Nfib|Hoxc8|Med13l|Gata6|Cdon|Chd4|Kmt2e|Nrip1|Atf7ip|Ago2|Jund|Zeb1|Nedd4|Pim1|Smarca1|Hdgfl3|Lrrfip1|Ash1l	59	144	3451	17246	41	20	29	6.2548	1.99007e-10	1	6.29983e-09	1	4.83629e-10	1	2.65704e-06	1	m1	78	0.030878	0	0.935565	enriched
aromatic compound biosynthetic process (GO:0019438)	biological_process	k3	Igf2|Bmyc|Wnt6|Apoe|Irf2bp2|Zbtb7c|Maml3|Runx1|Wnt4|Gtf2a1|Peg3|Cdkn1a|Strn3|Aprt|Zfp703|Zfp503|Tle6|Plac8|Id1|Adam8|Tgfb1i1|Emx2|Foxl2|Nr2e3|Sp3|Nfat5|Aff3|Sohlh1|Chd3|Tshz2|Trim24|Nab1|Pycard|Irf2bpl|Hoxc6|Bag3|Ccnd3|Itga6|Meis1|Pmm1|Bhlhe41|Nfib|Hoxc8|Med13l|Gata6|Cdon|Chd4|Kmt2e|Nrip1|Atf7ip|Ago2|Jund|Zeb1|Nedd4|Pim1|Smarca1|Hdgfl3|Lrrfip1|Ash1l	59	144	3464	17246	41	20.1	29	6.25775	1.95281e-10	1	7.28875e-09	1	4.75148e-10	1	2.9953e-06	1	m1	78	0.030878	0	0.935565	enriched
nucleic acid metabolic process (GO:0090304)	biological_process	k3	Igf2|Bmyc|Wnt6|Apoe|H19|Irf2bp2|Zbtb7c|Maml3|Runx1|Wnt4|Gtf2a1|Zfp36l1|Peg3|Rbbp6|Cdkn1a|Strn3|Malat1|Zfp703|Zfp503|Tle6|Plac8|Id1|Adam8|Tgfb1i1|Emx2|Foxl2|Nr2e3|Ahnak|Sp3|Tex15|Nfat5|Aff3|Sohlh1|Chd3|Tshz2|Trim24|Nab1|Pycard|Irf2bpl|Hoxc6|Bag3|Ccnd3|Itga6|Meis1|Bhlhe41|Nfib|Hoxc8|Ppp4r2|Med13l|Gata6|Cdon|Chd4|Kmt2e|Nrip1|Atf7ip|Ago2|Jund|Rock2|Thoc2|Zeb1|Nedd4|Pim1|Smarca1|Hdgfl3|Top2b|Lrrfip1|R…	68	144	4342	17246	47.2	25.2	36	6.1914	2.9816e-10	1	7.92341e-09	1	7.21106e-10	1	3.11799e-06	1	m1	88	0.0346936	0	0.985201	enriched
organic cyclic compound biosynthetic process (GO:1901362)	biological_process	k3	Igf2|Bmyc|Wnt6|Apoe|Irf2bp2|Zbtb7c|Maml3|Runx1|Wnt4|Gtf2a1|Peg3|Cdkn1a|Strn3|Aprt|Zfp703|Zfp503|Tle6|Plac8|Id1|Adam8|Tgfb1i1|Emx2|Foxl2|Nr2e3|Sp3|Nfat5|Aff3|Sohlh1|Chd3|Tshz2|Trim24|Nab1|Pycard|Irf2bpl|Hoxc6|Bag3|Ccnd3|Itga6|Meis1|Pmm1|Bhlhe41|Nfib|Hoxc8|Med13l|Gata6|Cdon|Chd4|Hmgcs1|Kmt2e|Nrip1|Atf7ip|Ago2|Jund|Zeb1|Nedd4|Pim1|Smarca1|Hdgfl3|Lrrfip1|Ash1l	60	144	3583	17246	41.7	20.8	30	6.17931	3.21913e-10	1	9.61488e-09	1	7.78086e-10	1	3.50222e-06	1	m1	78	0.0312159	0	0.925205	enriched
gene expression (GO:0010467)	biological_process	k3	Igf2|Bmyc|Wnt6|Apoe|H19|Irf2bp2|Zbtb7c|Ltbp1|Maml3|Runx1|C1qtnf4|Wnt4|Gtf2a1|Zfp36l1|Rspo1|Peg3|Rbbp6|Cdkn1a|Strn3|Malat1|Zfp703|Zfp503|Tle6|Plac8|Id1|Adam8|Tgfb1i1|Emx2|Foxl2|Nr2e3|Ahnak|Sp3|Nfat5|Aff3|Sohlh1|Chd3|Tshz2|Trim24|Nab1|Pycard|Irf2bpl|Hoxc6|Gpsm3|Bag3|Ccnd3|Itga6|Meis1|Bhlhe41|Nfib|Lrp1|Hoxc8|Ppp4r2|Med13l|Gata6|Cdon|Chd4|Kmt2e|Nrip1|Atf7ip|Ago2|Jund|Gas1|Rock2|Thoc2|Zeb1|Nedd4|Pim1|…	75	144	5115	17246	52.1	29.7	43	5.84278	2.56679e-09	1	1.34155e-08	1	6.14501e-09	1	4.47936e-06	1	m1	84	0.0355563	0	0.886191	enriched
organic cyclic compound metabolic process (GO:1901360)	biological_process	k3	Igf2|Soat1|Bmyc|Wnt6|Apoe|H19|Irf2bp2|Zbtb7c|Maml3|Runx1|Wnt4|Gtf2a1|Zfp36l1|Peg3|Rbbp6|Cdkn1a|Strn3|Malat1|Aprt|Zfp703|Zfp503|Tle6|Plac8|Id1|Adam8|Tgfb1i1|Emx2|Foxl2|Nr2e3|Ahnak|Sp3|Tex15|Nfat5|Aff3|Sohlh1|Chd3|Tshz2|Trim24|Nab1|Pycard|Irf2bpl|Hoxc6|Bag3|Ccnd3|Itga6|Meis1|Pmm1|Bhlhe41|Nfib|Lrp1|Hoxc8|Ppp4r2|Med13l|Blvrb|Gata6|Cdon|Chd4|Hmgcs1|Kmt2e|Nrip1|Atf7ip|Ago2|Jund|Rock2|Thoc2|Zeb1|Nedd4|P…	74	144	5106	17246	51.4	29.6	43	5.6581	7.65299e-09	1	3.22565e-08	1	1.81917e-08	1	9.2317e-06	1	m1	86	0.034746	0	0.93868	enriched
cellular nitrogen compound metabolic process (GO:0034641)	biological_process	k3	Igf2|Bmyc|Wnt6|Apoe|H19|Irf2bp2|Zbtb7c|Maml3|Runx1|Wnt4|Ddah2|Gtf2a1|Zfp36l1|Peg3|Rbbp6|Olfm1|Cdkn1a|Strn3|Malat1|Aprt|Zfp703|Zfp503|Tle6|Plac8|Id1|Adam8|Tgfb1i1|Emx2|Foxl2|Nr2e3|Ahnak|Sp3|Tex15|Nfat5|Aff3|B4galt5|Sohlh1|Chd3|Tshz2|Trim24|Nab1|Pycard|Irf2bpl|Hoxc6|Bag3|Ccnd3|Itga6|Meis1|Pmm1|Bhlhe41|Nfib|Hoxc8|Ppp4r2|Med13l|Blvrb|Gata6|Cdon|Chd4|Hmgcs1|Kmt2e|Nrip1|Atf7ip|Ago2|Jund|Rock2|Thoc2|Zeb…	76	144	5374	17246	52.8	31.2	45	5.59301	1.11581e-08	1	5.26096e-08	1	2.64767e-08	1	1.45375e-05	1	m1	84	0.0346281	0	0.909874	enriched
transcription by RNA polymerase II (GO:0006366)	biological_process	k3	Igf2|Bmyc|Irf2bp2|Zbtb7c|Maml3|Runx1|Gtf2a1|Peg3|Strn3|Tle6|Plac8|Id1|Emx2|Foxl2|Nr2e3|Sp3|Nfat5|Sohlh1|Chd3|Tshz2|Irf2bpl|Hoxc6|Bag3|Ccnd3|Itga6|Meis1|Bhlhe41|Nfib|Hoxc8|Med13l|Gata6|Cdon|Chd4|Nrip1|Atf7ip|Ago2|Jund|Zeb1|Nedd4|Smarca1|Hdgfl3|Lrrfip1|Ash1l	43	144	2313	17246	29.9	13.4	19	5.94173	1.41011e-09	1	1.90741e-07	1	3.38392e-09	1	4.43045e-05	1	m1	62	0.0312979	0	0.618689	enriched
regulation of transcription by RNA polymerase II (GO:0006357)	biological_process	k3	Igf2|Bmyc|Irf2bp2|Zbtb7c|Maml3|Runx1|Peg3|Strn3|Tle6|Plac8|Id1|Emx2|Foxl2|Nr2e3|Sp3|Nfat5|Sohlh1|Chd3|Tshz2|Irf2bpl|Hoxc6|Bag3|Ccnd3|Itga6|Meis1|Bhlhe41|Nfib|Hoxc8|Med13l|Gata6|Cdon|Chd4|Nrip1|Atf7ip|Ago2|Jund|Zeb1|Nedd4|Smarca1|Hdgfl3|Lrrfip1|Ash1l	42	144	2248	17246	29.2	13	19	5.68181	6.66384e-09	1	2.44696e-07	1	1.58591e-08	1	5.60248e-05	1	m1	52	0.0278295	0	0.529735	enriched
macromolecule metabolic process (GO:0043170)	biological_process	k3	Igf2|Soat1|Bmyc|Wnt6|Apoe|H19|Irf2bp2|Zbtb7c|Ltbp1|Maml3|Runx1|Ccnjl|C1qtnf4|Wnt4|Gtf2a1|Zfp36l1|Rspo1|Peg3|Rbbp6|Olfm1|Cdkn1a|Strn3|Malat1|Ttc3|Zfp703|Zfp503|Tle6|Plac8|Id1|Adam8|Tgfb1i1|Emx2|Foxl2|Nr2e3|Ahnak|Lrrn3|Sp3|Tex15|Inpp5f|Nfat5|Aff3|B4galt5|Sohlh1|Chd3|Tshz2|Trim24|Nab1|Pycard|Irf2bpl|Hoxc6|Hs6st2|Gpsm3|Bag3|Ccnd3|Itga6|Tpst2|Meis1|Pmm1|Bhlhe41|Nfib|Lrp1|Hoxc8|Ppp4r2|Med13l|Gata6|Cdon…	90	144	8000	17246	62.5	46.4	67	3.85359	5.81985e-05	0.999942	6.88923e-05	0.999966	0.000130331	1	0.00909577	1	m1	64	0.030081	0	0.606643	enriched
nitrogen compound metabolic process (GO:0006807)	biological_process	k3	Igf2|Soat1|Bmyc|Wnt6|Apoe|H19|Irf2bp2|Zbtb7c|Maml3|Runx1|Ccnjl|Wnt4|Ddah2|Gtf2a1|Zfp36l1|Rspo1|Peg3|Rbbp6|Olfm1|Cdkn1a|Strn3|Malat1|Aprt|Ttc3|Zfp703|Zfp503|Tle6|Plac8|Id1|Adam8|Tgfb1i1|Emx2|Foxl2|Nr2e3|Ahnak|Lrrn3|Sp3|Tex15|Inpp5f|Nfat5|Aff3|B4galt5|Sohlh1|Chd3|Tshz2|Trim24|Nab1|Pycard|Irf2bpl|Hoxc6|Hs6st2|Bag3|Ccnd3|Itga6|Tpst2|Meis1|Pmm1|Bhlhe41|Nfib|Lrp1|Hoxc8|Ppp4r2|Med13l|Blvrb|Gata6|Cdon|Ch…	91	144	8188	17246	63.2	47.5	68	3.86464	5.56255e-05	0.999944	0.000100231	0.99995	0.000124638	1	0.01255	1	m1	64	0.0297223	0	0.619379	enriched
cellular metabolic process (GO:0044237)	biological_process	k3	Igf2|Soat1|Bmyc|Wnt6|Apoe|H19|Irf2bp2|Zbtb7c|Maml3|Runx1|Ccnjl|Wnt4|Ddah2|Gtf2a1|Zfp36l1|Rspo1|Mid1ip1|Peg3|Rbbp6|Olfm1|Cdkn1a|Strn3|Malat1|Aprt|Ttc3|Zfp703|Zfp503|Tle6|Plac8|Id1|Adam8|Tgfb1i1|Emx2|Foxl2|Cygb|Nr2e3|Ahnak|Lrrn3|Sp3|Tex15|Inpp5f|Elfn1|Nfat5|Aff3|B4galt5|Sohlh1|Chd3|Tshz2|Trim24|Nab1|Pycard|Irf2bpl|Hoxc6|Hs6st2|Bag3|Ccnd3|Itga6|Gk5|Tpst2|Meis1|Pmm1|Bhlhe41|Nfib|Sult5a1|Lrp1|Hoxc8|Pp…	96	144	8902	17246	66.7	51.6	74	3.69209	0.00011121	0.999889	0.000171763	0.999912	0.000248218	1	0.0206981	1	m1	54	0.0280863	0	0.497452	enriched
primary metabolic process (GO:0044238)	biological_process	k3	Igf2|Soat1|Bmyc|Wnt6|Apoe|H19|Irf2bp2|Zbtb7c|Maml3|Runx1|Ccnjl|Wnt4|Ddah2|Gtf2a1|Zfp36l1|Rspo1|Mid1ip1|Peg3|Rbbp6|Olfm1|Cdkn1a|Strn3|Malat1|Aprt|Ttc3|Zfp703|Zfp503|Tle6|Plac8|Id1|Adam8|Tgfb1i1|Emx2|Foxl2|Cygb|Nr2e3|Ahnak|Lrrn3|Sp3|Tex15|Inpp5f|Nfat5|Aff3|B4galt5|Sohlh1|Chd3|Tshz2|Trim24|Nab1|Pycard|Irf2bpl|Hoxc6|Hs6st2|Bag3|Ccnd3|Itga6|Gk5|Tpst2|Meis1|Pmm1|Bhlhe41|Nfib|Lrp1|Hoxc8|Ppp4r2|Med13l|Ga…	93	144	8662	17246	64.6	50.2	72	3.52258	0.000213686	0.999786	0.000338814	0.999821	0.000469643	1	0.0362011	1	m1	62	0.0298919	0	0.586754	enriched
positive regulation of metabolic process (GO:0009893)	biological_process	k3	Igf2|Soat1|Wnt6|Apoe|Zbtb7c|Ltbp1|Maml3|Runx1|C1qtnf4|Wnt4|Ddah2|Zfp36l1|Rspo1|Mid1ip1|Peg3|Cdkn1a|Strn3|Plac8|Id1|Adam8|Tgfb1i1|Foxl2|Nr2e3|Lrrn3|Sp3|Inpp5f|Nfat5|Sohlh1|Trim24|Pycard|Irf2bpl|Gpsm3|Bag3|Ccnd3|Itga6|Meis1|Nfib|Lrp1|Gata6|Cdon|Mfap2|Kmt2e|Nrip1|Atf7ip|Ago2|Jund|Rock2|Zeb1|Nedd4|Pim1|Smarca1|Top2b|Map3k1|Rock1|Ash1l	55	144	3372	17246	38.2	19.6	28	5.71263	5.56211e-09	1	1.51099e-07	1	1.32607e-08	1	3.78386e-05	1	m2	32	0.113396	13	0.827892	top.enriched
positive regulation of macromolecule metabolic process (GO:0010604)	biological_process	k3	Igf2|Soat1|Wnt6|Apoe|Zbtb7c|Maml3|Runx1|C1qtnf4|Wnt4|Zfp36l1|Rspo1|Peg3|Cdkn1a|Strn3|Plac8|Id1|Adam8|Tgfb1i1|Foxl2|Nr2e3|Lrrn3|Sp3|Inpp5f|Nfat5|Sohlh1|Trim24|Pycard|Irf2bpl|Gpsm3|Ccnd3|Itga6|Meis1|Nfib|Lrp1|Gata6|Cdon|Kmt2e|Nrip1|Atf7ip|Ago2|Jund|Rock2|Zeb1|Nedd4|Pim1|Smarca1|Top2b|Map3k1|Rock1|Ash1l	50	144	3085	17246	34.7	17.9	26	5.21591	9.14593e-08	1	9.4302e-07	1	2.15747e-07	1	0.000184314	1	m2	32	0.108531	4	0.871198	enriched
positive regulation of nitrogen compound metabolic process (GO:0051173)	biological_process	k3	Igf2|Soat1|Wnt6|Apoe|Zbtb7c|Maml3|Runx1|Wnt4|Ddah2|Zfp36l1|Rspo1|Peg3|Cdkn1a|Strn3|Plac8|Adam8|Tgfb1i1|Foxl2|Nr2e3|Lrrn3|Sp3|Nfat5|Sohlh1|Trim24|Pycard|Irf2bpl|Ccnd3|Itga6|Meis1|Nfib|Lrp1|Gata6|Cdon|Kmt2e|Nrip1|Atf7ip|Ago2|Jund|Rock2|Zeb1|Nedd4|Pim1|Smarca1|Top2b|Map3k1|Rock1|Ash1l	47	144	2726	17246	32.6	15.8	23	5.47667	2.16706e-08	1	3.91697e-07	1	5.13304e-08	1	8.71907e-05	1	m2	32	0.104101	1	0.913744	enriched
positive regulation of RNA metabolic process (GO:0051254)	biological_process	k3	Igf2|Wnt6|Apoe|Zbtb7c|Maml3|Runx1|Wnt4|Zfp36l1|Peg3|Strn3|Plac8|Tgfb1i1|Foxl2|Nr2e3|Sp3|Nfat5|Sohlh1|Trim24|Irf2bpl|Itga6|Meis1|Nfib|Gata6|Cdon|Kmt2e|Nrip1|Atf7ip|Ago2|Jund|Rock2|Zeb1|Pim1|Smarca1|Rock1|Ash1l	35	144	1518	17246	24.3	8.8	13	6.41603	6.99355e-11	1	2.18611e-08	1	1.70887e-10	1	6.73784e-06	1	m2	28	0.0857341	0	0.968419	enriched
positive regulation of nucleobase-containing compound metabolic process (GO:0045935)	biological_process	k3	Igf2|Wnt6|Apoe|Zbtb7c|Maml3|Runx1|Wnt4|Zfp36l1|Peg3|Strn3|Plac8|Tgfb1i1|Foxl2|Nr2e3|Sp3|Nfat5|Sohlh1|Trim24|Irf2bpl|Itga6|Meis1|Nfib|Gata6|Cdon|Kmt2e|Nrip1|Atf7ip|Ago2|Jund|Rock2|Zeb1|Pim1|Smarca1|Top2b|Rock1|Ash1l	36	144	1685	17246	25	9.8	14	6.21573	2.5543e-10	1	9.12267e-08	1	6.18507e-10	1	2.47812e-05	1	m2	28	0.0858786	0	0.96331	enriched
positive regulation of nucleic acid-templated transcription (GO:1903508)	biological_process	k3	Igf2|Wnt6|Apoe|Zbtb7c|Maml3|Runx1|Wnt4|Peg3|Strn3|Plac8|Tgfb1i1|Foxl2|Nr2e3|Sp3|Nfat5|Sohlh1|Trim24|Irf2bpl|Itga6|Meis1|Nfib|Gata6|Cdon|Kmt2e|Nrip1|Atf7ip|Ago2|Jund|Zeb1|Pim1|Smarca1|Ash1l	32	144	1421	17246	22.2	8.2	12	6.05229	7.13998e-10	1	1.7513e-07	1	1.72164e-09	1	4.25273e-05	1	m2	28	0.0840014	0	1	enriched
positive regulation of transcription, DNA-templated (GO:0045893)	biological_process	k3	Igf2|Wnt6|Apoe|Zbtb7c|Maml3|Runx1|Wnt4|Peg3|Strn3|Plac8|Tgfb1i1|Foxl2|Nr2e3|Sp3|Nfat5|Sohlh1|Trim24|Irf2bpl|Itga6|Meis1|Nfib|Gata6|Cdon|Kmt2e|Nrip1|Atf7ip|Ago2|Jund|Zeb1|Pim1|Smarca1|Ash1l	32	144	1421	17246	22.2	8.2	12	6.05229	7.13998e-10	1	1.7513e-07	1	1.72164e-09	1	4.25273e-05	1	m2	28	0.0840014	0	1	enriched
positive regulation of RNA biosynthetic process (GO:1902680)	biological_process	k3	Igf2|Wnt6|Apoe|Zbtb7c|Maml3|Runx1|Wnt4|Peg3|Strn3|Plac8|Tgfb1i1|Foxl2|Nr2e3|Sp3|Nfat5|Sohlh1|Trim24|Irf2bpl|Itga6|Meis1|Nfib|Gata6|Cdon|Kmt2e|Nrip1|Atf7ip|Ago2|Jund|Zeb1|Pim1|Smarca1|Ash1l	32	144	1422	17246	22.2	8.2	12	6.05248	7.1315e-10	1	1.77951e-07	1	1.72164e-09	1	4.25674e-05	1	m2	28	0.0840014	0	1	enriched
positive regulation of biosynthetic process (GO:0009891)	biological_process	k3	Igf2|Soat1|Wnt6|Apoe|Zbtb7c|Ltbp1|Maml3|Runx1|Wnt4|Ddah2|Mid1ip1|Peg3|Strn3|Plac8|Tgfb1i1|Foxl2|Nr2e3|Sp3|Nfat5|Sohlh1|Trim24|Irf2bpl|Itga6|Meis1|Nfib|Gata6|Cdon|Kmt2e|Nrip1|Atf7ip|Ago2|Jund|Zeb1|Pim1|Smarca1|Ash1l	36	144	1774	17246	25	10.3	15	5.74848	4.50255e-09	1	3.27027e-07	1	1.07537e-08	1	7.38205e-05	1	m2	28	0.0873053	0	0.952646	enriched
positive regulation of cellular metabolic process (GO:0031325)	biological_process	k3	Igf2|Soat1|Wnt6|Apoe|Zbtb7c|Maml3|Runx1|Wnt4|Ddah2|Zfp36l1|Rspo1|Mid1ip1|Peg3|Cdkn1a|Strn3|Plac8|Adam8|Tgfb1i1|Foxl2|Nr2e3|Lrrn3|Sp3|Inpp5f|Nfat5|Sohlh1|Trim24|Pycard|Irf2bpl|Bag3|Ccnd3|Itga6|Meis1|Nfib|Lrp1|Gata6|Cdon|Kmt2e|Nrip1|Atf7ip|Ago2|Jund|Rock2|Zeb1|Pim1|Smarca1|Top2b|Map3k1|Rock1|Ash1l	49	144	2929	17246	34	17	24	5.6242	9.31851e-09	1	4.93494e-07	1	2.21246e-08	1	0.000106882	1	m2	32	0.105624	0	0.895796	enriched
positive regulation of cellular biosynthetic process (GO:0031328)	biological_process	k3	Igf2|Soat1|Wnt6|Apoe|Zbtb7c|Maml3|Runx1|Wnt4|Ddah2|Mid1ip1|Peg3|Strn3|Plac8|Tgfb1i1|Foxl2|Nr2e3|Sp3|Nfat5|Sohlh1|Trim24|Irf2bpl|Itga6|Meis1|Nfib|Gata6|Cdon|Kmt2e|Nrip1|Atf7ip|Ago2|Jund|Zeb1|Pim1|Smarca1|Ash1l	35	144	1733	17246	24.3	10	14	5.94237	1.40465e-09	1	5.60542e-07	1	3.37283e-09	1	0.000119784	1	m2	28	0.0856826	0	0.969165	enriched
positive regulation of cellular process (GO:0048522)	biological_process	k3	Igf2|Soat1|Bmyc|Wnt6|Apoe|Doc2b|Zbtb7c|Maml3|Runx1|C1qtnf4|Tns3|Wnt4|Ddah2|Zfp36l1|Rspo1|Mid1ip1|Peg3|Olfm1|Cdkn1a|Strn3|Malat1|Fndc5|Zfp703|Wasf1|Tle6|Plac8|Id1|Adam8|Podxl|Tgfb1i1|Foxl2|Ryr2|Nr2e3|Lrrn3|Sp3|Inpp5f|Nfat5|Sohlh1|Trim24|Ccdc80|Pycard|Irf2bpl|Gpsm3|Bag3|Ccnd3|Itga6|Meis1|Nfib|Lrp1|Sema4b|Zmynd8|Sema6d|Gata6|Cdon|Kmt2e|Nrip1|Atf7ip|Ago2|Jund|Gas1|Rock2|Zeb1|Lypd6|Pim1|Smarca1|Tcaf1|…	71	144	5130	17246	49.3	29.7	43	5.1156	1.56373e-07	1	5.94309e-07	1	3.67797e-07	1	0.000123701	1	m2	14	0.0709777	0	0.245331	enriched
positive regulation of biological process (GO:0048518)	biological_process	k3	Igf2|Soat1|Bmyc|Wnt6|Apoe|Doc2b|Zbtb7c|Ltbp1|Maml3|Runx1|C1qtnf4|Tns3|Wnt4|Ddah2|Zfp36l1|Rspo1|Mid1ip1|Peg3|Olfm1|Cdkn1a|Strn3|Malat1|Fndc5|Zfp703|Wasf1|Tle6|Plac8|Id1|Adam8|Podxl|Tgfb1i1|Foxl2|Ryr2|Nr2e3|Lrrn3|Sp3|Inpp5f|Nfat5|B4galt5|Sohlh1|Trim24|Ccdc80|Pycard|Irf2bpl|Gpsm3|Bag3|Ccnd3|Itga6|Meis1|Nfib|Lrp1|Sema4b|Zmynd8|Sema6d|Gata6|Cdon|Mfap2|Kmt2e|Nrip1|Atf7ip|Ago2|Jund|Gas1|Rock2|Zeb1|Lypd6…	75	144	5562	17246	52.1	32.3	46	5.21646	9.11889e-08	1	6.04598e-07	1	2.15236e-07	1	0.000124229	1	m2	14	0.0722572	0	0.240549	enriched
positive regulation of macromolecule biosynthetic process (GO:0010557)	biological_process	k3	Igf2|Soat1|Wnt6|Apoe|Zbtb7c|Maml3|Runx1|Wnt4|Peg3|Strn3|Plac8|Tgfb1i1|Foxl2|Nr2e3|Sp3|Nfat5|Sohlh1|Trim24|Irf2bpl|Itga6|Meis1|Nfib|Gata6|Cdon|Kmt2e|Nrip1|Atf7ip|Ago2|Jund|Zeb1|Pim1|Smarca1|Ash1l	33	144	1640	17246	22.9	9.5	14	5.36039	4.1522e-08	1	1.39945e-06	1	9.82362e-08	1	0.000267011	1	m2	28	0.0838982	0	0.997494	enriched
positive regulation of transcription by RNA polymerase II (GO:0045944)	biological_process	k3	Igf2|Zbtb7c|Maml3|Runx1|Peg3|Strn3|Plac8|Foxl2|Nr2e3|Sp3|Nfat5|Sohlh1|Irf2bpl|Itga6|Meis1|Nfib|Gata6|Cdon|Nrip1|Ago2|Jund|Zeb1|Smarca1|Ash1l	24	144	1147	17246	16.7	6.7	10	4.6013	2.09927e-06	0.999998	2.65486e-05	0.999991	4.85245e-06	1	0.00405234	1	m2	28	0.0962731	0	0.862662	enriched
negative regulation of metabolic process (GO:0009892)	biological_process	k3	Igf2|Apoe|H19|Irf2bp2|Runx1|Wnt4|Zfp36l1|Peg3|Olfm1|Cdkn1a|Strn3|Zfp703|Zfp503|Tle6|Id1|Foxl2|Cygb|Nr2e3|Sp3|Inpp5f|Elfn1|Chd3|Trim24|Nab1|Pycard|Irf2bpl|Bag3|Ccnd3|Bhlhe41|Nfib|Hoxc8|Gata6|Chd4|Nrip1|Atf7ip|Ago2|Gas1|Rock2|Zeb1|Nedd4|Lrrfip1|Rock1|Caprin1|Itm2a	44	144	2763	17246	30.6	16	23	4.7982	8.00485e-07	0.999999	9.22572e-06	0.999996	1.86317e-06	1	0.00157299	1	m3	34	0.0919369	14	0.93403	top.enriched
negative regulation of macromolecule metabolic process (GO:0010605)	biological_process	k3	Igf2|Apoe|H19|Irf2bp2|Runx1|Wnt4|Zfp36l1|Peg3|Olfm1|Cdkn1a|Strn3|Zfp703|Zfp503|Tle6|Id1|Foxl2|Nr2e3|Sp3|Inpp5f|Chd3|Trim24|Nab1|Pycard|Irf2bpl|Bag3|Ccnd3|Bhlhe41|Nfib|Hoxc8|Gata6|Chd4|Nrip1|Atf7ip|Ago2|Gas1|Rock2|Zeb1|Nedd4|Lrrfip1|Rock1|Caprin1|Itm2a	42	144	2520	17246	29.2	14.6	21	4.97989	3.18105e-07	1	5.12859e-06	0.999998	7.41692e-07	1	0.000934045	1	m3	32	0.0834587	10	0.948249	enriched
negative regulation of biosynthetic process (GO:0009890)	biological_process	k3	Igf2|Apoe|Irf2bp2|Runx1|Wnt4|Zfp36l1|Peg3|Cdkn1a|Strn3|Zfp703|Zfp503|Tle6|Id1|Foxl2|Cygb|Nr2e3|Sp3|Chd3|Trim24|Nab1|Irf2bpl|Bag3|Ccnd3|Bhlhe41|Nfib|Hoxc8|Gata6|Chd4|Nrip1|Atf7ip|Ago2|Rock2|Zeb1|Nedd4|Lrrfip1|Rock1|Caprin1|Itm2a	38	144	1466	17246	26.4	8.5	12	7.87919	1.64755e-15	1	1.6377e-10	1	4.09799e-15	1	2.21131e-07	1	m3	30	0.0760675	0	0.98115	enriched
negative regulation of cellular macromolecule biosynthetic process (GO:2000113)	biological_process	k3	Igf2|Irf2bp2|Runx1|Wnt4|Zfp36l1|Peg3|Cdkn1a|Strn3|Zfp703|Zfp503|Tle6|Id1|Foxl2|Nr2e3|Sp3|Chd3|Trim24|Nab1|Irf2bpl|Bag3|Ccnd3|Bhlhe41|Nfib|Hoxc8|Gata6|Chd4|Nrip1|Atf7ip|Ago2|Rock2|Zeb1|Nedd4|Lrrfip1|Rock1|Caprin1|Itm2a	36	144	1357	17246	25	7.9	11	7.88584	1.56219e-15	1	3.00788e-10	1	3.88807e-15	1	3.44338e-07	1	m3	30	0.0752245	0	1	enriched
negative regulation of macromolecule biosynthetic process (GO:0010558)	biological_process	k3	Igf2|Irf2bp2|Runx1|Wnt4|Zfp36l1|Peg3|Cdkn1a|Strn3|Zfp703|Zfp503|Tle6|Id1|Foxl2|Nr2e3|Sp3|Chd3|Trim24|Nab1|Irf2bpl|Bag3|Ccnd3|Bhlhe41|Nfib|Hoxc8|Gata6|Chd4|Nrip1|Atf7ip|Ago2|Rock2|Zeb1|Nedd4|Lrrfip1|Rock1|Caprin1|Itm2a	36	144	1372	17246	25	8	11	7.88956	1.51626e-15	1	4.07015e-10	1	3.7761e-15	1	3.92627e-07	1	m3	30	0.0752245	0	1	enriched
negative regulation of cellular biosynthetic process (GO:0031327)	biological_process	k3	Igf2|Irf2bp2|Runx1|Wnt4|Zfp36l1|Peg3|Cdkn1a|Strn3|Zfp703|Zfp503|Tle6|Id1|Foxl2|Nr2e3|Sp3|Chd3|Trim24|Nab1|Irf2bpl|Bag3|Ccnd3|Bhlhe41|Nfib|Hoxc8|Gata6|Chd4|Nrip1|Atf7ip|Ago2|Rock2|Zeb1|Nedd4|Lrrfip1|Rock1|Caprin1|Itm2a	36	144	1426	17246	25	8.3	12	7.2639	1.88046e-13	1	1.16576e-09	1	4.66003e-13	1	6.77481e-07	1	m3	30	0.0752245	0	1	enriched
negative regulation of cellular process (GO:0048523)	biological_process	k3	Igf2|Apoe|H19|Irf2bp2|Rasa3|Zbtb7c|Ltbp1|Runx1|Sec14l1|Wnt4|Zfp36l1|Mid1ip1|Peg3|Olfm1|Cdkn1a|Strn3|Ttc3|Zfp703|Zfp503|Tle6|Plac8|Id1|Adam8|Podxl|Tgfb1i1|Foxl2|Ryr2|Cygb|Nr2e3|Sp3|Tex15|Inpp5f|Elfn1|Chd3|Trim24|Nab1|Pycard|Irf2bpl|Bag3|Ccnd3|Itga6|Meis1|Bhlhe41|Nfib|Lrp1|Hoxc8|Sema4b|Zmynd8|Sema6d|Gata6|Chd4|Pim3|Kmt2e|Nrip1|Atf7ip|Ago2|Gas1|Rock2|Thoc2|Zeb1|Rflnb|Nedd4|Pim1|Arhgap42|Tcaf1|Hdgfl3…	72	144	4580	17246	50	26.6	38	6.46279	5.13966e-11	1	1.49233e-09	1	1.2574e-10	1	8.24742e-07	1	m3	12	0.0621565	0	0.143936	enriched
negative regulation of biological process (GO:0048519)	biological_process	k3	Igf2|Apoe|H19|Irf2bp2|Rasa3|Zbtb7c|Ltbp1|Runx1|Sec14l1|Wnt4|Zfp36l1|Mid1ip1|Tnnt1|Peg3|Olfm1|Cdkn1a|Strn3|Ttc3|Zfp703|Zfp503|Tle6|Plac8|Id1|Adam8|Podxl|Tgfb1i1|Foxl2|Ryr2|Cygb|Nr2e3|Sp3|Tex15|Inpp5f|Elfn1|Chd3|Trim24|Nab1|Pycard|Irf2bpl|Bag3|Ccnd3|Itga6|Tpst2|Meis1|Bhlhe41|Nfib|Lrp1|Hoxc8|Sema4b|Zmynd8|Sema6d|Gata6|Chd4|Pim3|Kmt2e|Nrip1|Atf7ip|Ago2|Gas1|Rock2|Thoc2|Zeb1|Rflnb|Nedd4|Pim1|Arhgap42|…	74	144	4996	17246	51.4	29	42	5.88315	2.0127e-09	1	1.17651e-08	1	4.82138e-09	1	4.09846e-06	1	m3	8	0.0559348	0	0.058719	enriched
negative regulation of transcription, DNA-templated (GO:0045892)	biological_process	k3	Igf2|Irf2bp2|Runx1|Wnt4|Peg3|Strn3|Zfp703|Zfp503|Tle6|Id1|Foxl2|Nr2e3|Sp3|Chd3|Trim24|Nab1|Irf2bpl|Bag3|Ccnd3|Bhlhe41|Nfib|Hoxc8|Gata6|Chd4|Nrip1|Atf7ip|Zeb1|Nedd4|Lrrfip1	29	144	1168	17246	20.1	6.8	10	6.2487	2.06937e-10	1	9.72096e-08	1	5.0199e-10	1	2.59663e-05	1	m3	30	0.0778412	0	0.982198	enriched
negative regulation of nucleic acid-templated transcription (GO:1903507)	biological_process	k3	Igf2|Irf2bp2|Runx1|Wnt4|Peg3|Strn3|Zfp703|Zfp503|Tle6|Id1|Foxl2|Nr2e3|Sp3|Chd3|Trim24|Nab1|Irf2bpl|Bag3|Ccnd3|Bhlhe41|Nfib|Hoxc8|Gata6|Chd4|Nrip1|Atf7ip|Zeb1|Nedd4|Lrrfip1	29	144	1172	17246	20.1	6.8	10	6.24948	2.05909e-10	1	1.04571e-07	1	4.99799e-10	1	2.74748e-05	1	m3	30	0.0778412	0	0.982198	enriched
negative regulation of RNA biosynthetic process (GO:1902679)	biological_process	k3	Igf2|Irf2bp2|Runx1|Wnt4|Peg3|Strn3|Zfp703|Zfp503|Tle6|Id1|Foxl2|Nr2e3|Sp3|Chd3|Trim24|Nab1|Irf2bpl|Bag3|Ccnd3|Bhlhe41|Nfib|Hoxc8|Gata6|Chd4|Nrip1|Atf7ip|Zeb1|Nedd4|Lrrfip1	29	144	1173	17246	20.1	6.8	10	6.24968	2.05653e-10	1	1.06491e-07	1	4.99479e-10	1	2.7528e-05	1	m3	30	0.0778412	0	0.982198	enriched
negative regulation of nitrogen compound metabolic process (GO:0051172)	biological_process	k3	Igf2|Apoe|Irf2bp2|Runx1|Wnt4|Zfp36l1|Peg3|Olfm1|Cdkn1a|Strn3|Zfp703|Zfp503|Tle6|Id1|Foxl2|Nr2e3|Sp3|Inpp5f|Chd3|Trim24|Nab1|Pycard|Irf2bpl|Bag3|Ccnd3|Bhlhe41|Nfib|Hoxc8|Gata6|Chd4|Nrip1|Atf7ip|Ago2|Gas1|Rock2|Zeb1|Nedd4|Lrrfip1|Rock1|Caprin1|Itm2a	41	144	2141	17246	28.5	12.4	18	5.81679	2.99938e-09	1	1.84454e-07	1	7.17639e-09	1	4.34743e-05	1	m3	30	0.0767207	0	0.9546	enriched
negative regulation of RNA metabolic process (GO:0051253)	biological_process	k3	Igf2|Irf2bp2|Runx1|Wnt4|Peg3|Strn3|Zfp703|Zfp503|Tle6|Id1|Foxl2|Nr2e3|Sp3|Chd3|Trim24|Nab1|Irf2bpl|Bag3|Ccnd3|Bhlhe41|Nfib|Hoxc8|Gata6|Chd4|Nrip1|Atf7ip|Zeb1|Nedd4|Lrrfip1	29	144	1271	17246	20.1	7.4	11	5.6625	7.45925e-09	1	5.72728e-07	1	1.77416e-08	1	0.000120778	1	m3	30	0.0778412	0	0.982198	enriched
negative regulation of cellular metabolic process (GO:0031324)	biological_process	k3	Igf2|Apoe|Irf2bp2|Runx1|Wnt4|Zfp36l1|Peg3|Olfm1|Cdkn1a|Strn3|Zfp703|Zfp503|Tle6|Id1|Foxl2|Nr2e3|Sp3|Inpp5f|Elfn1|Chd3|Trim24|Nab1|Pycard|Irf2bpl|Bag3|Ccnd3|Bhlhe41|Nfib|Hoxc8|Gata6|Chd4|Nrip1|Atf7ip|Ago2|Gas1|Rock2|Zeb1|Nedd4|Lrrfip1|Rock1|Caprin1|Itm2a	42	144	2331	17246	29.2	13.5	19	5.6976	6.07538e-09	1	6.59334e-07	1	1.44758e-08	1	0.000133761	1	m3	32	0.0826388	0	0.95798	enriched
negative regulation of transcription by RNA polymerase II (GO:0000122)	biological_process	k3	Igf2|Irf2bp2|Runx1|Peg3|Strn3|Tle6|Id1|Foxl2|Nr2e3|Chd3|Irf2bpl|Bag3|Ccnd3|Bhlhe41|Nfib|Hoxc8|Gata6|Chd4|Nrip1|Atf7ip|Zeb1|Nedd4|Lrrfip1	23	144	859	17246	16	5	7	6.22979	2.33527e-10	1	6.96103e-07	1	5.66151e-10	1	0.000139455	1	m3	30	0.0862314	0	0.883293	enriched
negative regulation of nucleobase-containing compound metabolic process (GO:0045934)	biological_process	k3	Igf2|Irf2bp2|Runx1|Wnt4|Peg3|Cdkn1a|Strn3|Zfp703|Zfp503|Tle6|Id1|Foxl2|Nr2e3|Sp3|Chd3|Trim24|Nab1|Irf2bpl|Bag3|Ccnd3|Bhlhe41|Nfib|Hoxc8|Gata6|Chd4|Nrip1|Atf7ip|Zeb1|Nedd4|Lrrfip1	30	144	1370	17246	20.8	7.9	11	5.99569	1.01313e-09	1	8.35797e-07	1	2.43708e-09	1	0.000165374	1	m3	30	0.0780293	0	0.97595	enriched
anatomical structure morphogenesis (GO:0009653)	biological_process	k3	Igf2|Wnt6|Apoe|Runx1|Tnni3|Wnt4|Ntng1|Zfp36l1|Tnnt1|Olfm1|Ttc3|Wasf1|Id1|Adam8|Parvb|Tgfb1i1|Emx2|Foxl2|Ryr2|Nr2e3|Sp3|Aff3|B4galt5|Nab1|Itga6|Meis1|Nfib|Lrp1|Hoxc8|Sema4b|Sema6d|Gata6|Cdon|Matn2|Mfap2|Ago2|Gas1|Rock2|Thoc2|Zeb1|Rflnb|Nedd4|Pim1|Ext1|Top2b|Tnni1|Map3k1|Rock1|Ash1l|Caprin1	50	144	2661	17246	34.7	15.4	22	6.51847	3.55136e-11	1	7.9764e-09	1	8.69888e-11	1	3.11799e-06	1	m4	64	0.0172014	245	0.312056	top.enriched
tube development (GO:0035295)	biological_process	k3	Igf2|Wnt6|Apoe|Runx1|Tnni3|Tns3|Wnt4|Zfp36l1|Id1|Adam8|Emx2|Ryr2|Sp3|Meis1|Nfib|Lrp1|Gata6|Ago2|Gas1|Rock2|Zeb1|Nedd4|Ext1|Rock1	24	144	1098	17246	16.7	6.4	9	5.18875	1.05854e-07	1	1.29911e-05	0.999996	2.4941e-07	1	0.00214648	1	m4	112	0.0211825	107	0.869442	enriched
regulation of developmental process (GO:0050793)	biological_process	k3	Igf2|Wnt6|Apoe|H19|Zbtb7c|Runx1|Wnt4|Ntng1|Zfp36l1|Olfm1|Cdkn1a|Ttc3|Fndc5|Zfp703|Tle6|Plac8|Id1|Adam8|Parvb|Tgfb1i1|Lrrn3|Inpp5f|B4galt5|Nab1|Meis1|Bhlhe41|Nfib|Lrp1|Sema4b|Zmynd8|Sema6d|Gata6|Cdon|Ago2|Jund|Rock2|Zeb1|Rflnb|Nedd4|Pim1|Rock1|Caprin1	42	144	2384	17246	29.2	13.8	20	5.32134	5.15015e-08	1	1.20504e-06	1	1.21775e-07	1	0.000232688	1	m4	50	0.0158378	82	0.287435	enriched
nervous system development (GO:0007399)	biological_process	k3	Wnt6|Apoe|Runx1|Wnt4|Ntng1|Nrtn|Zfp36l1|Olfm1|Ttc3|Wasf1|Tle6|Id1|Emx2|Drp2|Nr2e3|Lrrn3|Inpp5f|B4galt5|Nab1|Irf2bpl|Itga6|Meis1|Bhlhe41|Nfib|Lrp1|Hoxc8|Sema4b|Zmynd8|Sema6d|Cdon|Matn2|Gas1|Rock2|Thoc2|Zeb1|Nedd4|Ext1|Smarca1|Hdgfl3|Top2b|Rock1|Caprin1	42	144	2289	17246	29.2	13.3	19	5.68959	6.36716e-09	1	4.02215e-07	1	1.51621e-08	1	8.83054e-05	1	m4	54	0.016175	78	0.379515	enriched
cell differentiation (GO:0030154)	biological_process	k3	Igf2|Soat1|Wnt6|Apoe|Irf2bp2|Zbtb7c|Runx1|Tnni3|Wnt4|Ntng1|Nrtn|Zfp36l1|Tnnt1|Olfm1|Ttc3|Fndc5|Zfp703|Wasf1|Zfp503|Tle6|Plac8|Id1|Adam8|Parvb|Tgfb1i1|Emx2|Foxl2|Nr2e3|Sp3|Tex15|Inpp5f|B4galt5|Sohlh1|Nab1|Itga6|Meis1|Bhlhe41|Nfib|Lrp1|Hoxc8|Ppp4r2|Sema4b|Zmynd8|Sema6d|Gata6|Cdon|Matn2|Mfap2|Kmt2e|Ago2|Jund|Gas1|Rock2|Thoc2|Zeb1|Rflnb|Nedd4|Pim1|Ext1|Smarca1|Hdgfl3|Top2b|Map3k1|Rock1|Caprin1|Itm2a	66	144	3891	17246	45.8	22.6	32	6.85858	3.47738e-12	1	5.1461e-10	1	8.56461e-12	1	4.58203e-07	1	m4	30	0.0130216	63	0.056079	enriched
generation of neurons (GO:0048699)	biological_process	k3	Wnt6|Apoe|Runx1|Wnt4|Ntng1|Nrtn|Olfm1|Ttc3|Wasf1|Tle6|Id1|Emx2|Nr2e3|Inpp5f|B4galt5|Itga6|Meis1|Bhlhe41|Nfib|Lrp1|Hoxc8|Sema4b|Zmynd8|Sema6d|Cdon|Matn2|Gas1|Rock2|Thoc2|Zeb1|Nedd4|Ext1|Smarca1|Hdgfl3|Top2b|Rock1|Caprin1	37	144	1632	17246	25.7	9.5	14	6.48723	4.37154e-11	1	1.2019e-08	1	1.07014e-10	1	4.09846e-06	1	m4	58	0.0164945	54	0.444561	enriched
neuron development (GO:0048666)	biological_process	k3	Apoe|Runx1|Ntng1|Nrtn|Olfm1|Wasf1|Id1|Nr2e3|Inpp5f|B4galt5|Itga6|Nfib|Lrp1|Sema4b|Zmynd8|Sema6d|Matn2|Gas1|Rock2|Thoc2|Nedd4|Ext1|Hdgfl3|Top2b|Rock1|Caprin1	26	144	1221	17246	18.1	7.1	10	5.27076	6.79297e-08	1	8.51762e-06	0.999997	1.60431e-07	1	0.00148383	1	m4	100	0.0194852	53	0.892758	enriched
negative regulation of developmental process (GO:0051093)	biological_process	k3	Igf2|Apoe|H19|Runx1|Wnt4|Zfp36l1|Cdkn1a|Ttc3|Plac8|Id1|Tgfb1i1|Inpp5f|Meis1|Bhlhe41|Nfib|Sema4b|Sema6d|Rock2|Zeb1|Rflnb|Rock1	21	144	908	17246	14.6	5.3	8	4.74189	1.05868e-06	0.999999	2.11361e-05	0.999994	2.45986e-06	1	0.0032572	1	m4	108	0.020656	46	0.84446	enriched
axonogenesis (GO:0007409)	biological_process	k3	Apoe|Ntng1|Olfm1|B4galt5|Nfib|Lrp1|Sema4b|Sema6d|Matn2|Gas1|Ext1|Top2b	12	144	454	17246	8.3	2.6	4	4.07063	2.34436e-05	0.999977	0.000431211	0.999887	5.31511e-05	1	0.0440192	1	m4	108	0.019449	43	0.983127	enriched
cell activation (GO:0001775)	biological_process	k3	Igf2|Apoe|Irf2bp2|Runx1|Wnt4|Zfp36l1|Cdkn1a|Adam8|Cygb|Sp3|Pycard|Ccnd3|Tpst2|Lrp1|Kmt2e|Zeb1|Nedd4|Mad1l1|Itm2a	19	144	918	17246	13.2	5.3	8	4.01359	2.99005e-05	0.99997	0.000230503	0.999922	6.70718e-05	1	0.0262005	1	m4	84	0.0173014	33	0.694158	enriched
regulation of developmental growth (GO:0048638)	biological_process	k3	Igf2|Apoe|H19|Olfm1|Cdkn1a|Plac8|Meis1|Lrp1|Sema4b|Sema6d|Gata6|Pim1	12	144	379	17246	8.3	2.2	3	5.27613	6.59711e-08	1	8.16807e-05	0.999982	1.55896e-07	1	0.0104728	1	m4	104	0.0190724	28	0.874185	enriched
eye morphogenesis (GO:0048592)	biological_process	k3	Foxl2|Nr2e3|Sp3|Meis1|Cdon|Mfap2|Gas1|Zeb1	8	144	169	17246	5.6	1	1	7.0639	8.09462e-13	1	8.75562e-05	0.999988	2.00348e-12	1	0.011137	1	m4	92	0.0177037	28	0.775477	enriched
blood vessel development (GO:0001568)	biological_process	k3	Igf2|Apoe|Ltbp1|Runx1|Tnni3|Wnt4|Zfp36l1|Id1|Adam8|Meis1|Lrp1|Gata6|Ago2|Rock2|Nedd4|Rock1	16	144	714	17246	11.1	4.1	6	4.18711	1.41267e-05	0.999986	0.000311791	0.999903	3.22643e-05	1	0.0343196	1	m4	104	0.019164	27	0.899984	enriched
animal organ morphogenesis (GO:0009887)	biological_process	k3	Igf2|Wnt6|Tnni3|Wnt4|Ntng1|Id1|Emx2|Foxl2|Ryr2|Nr2e3|Sp3|Nab1|Itga6|Meis1|Nfib|Hoxc8|Gata6|Cdon|Mfap2|Gas1|Zeb1|Rflnb|Nedd4|Pim1|Ext1|Tnni1|Ash1l	27	144	1042	17246	18.8	6	9	6.21573	2.55425e-10	1	1.24281e-07	1	6.18507e-10	1	3.16168e-05	1	m4	44	0.015504	25	0.308054	enriched
embryonic morphogenesis (GO:0048598)	biological_process	k3	Igf2|Wnt6|Wnt4|Zfp36l1|Tgfb1i1|Foxl2|Ryr2|Sp3|Aff3|Gata6|Cdon|Mfap2|Gas1|Rock2|Zeb1|Ext1|Rock1	17	144	624	17246	11.8	3.6	5	5.48917	2.0191e-08	1	1.81354e-05	0.999995	4.78539e-08	1	0.00293592	1	m4	86	0.0183316	25	0.73323	enriched
cell junction organization (GO:0034330)	biological_process	k3	Apoe|Wnt4|Ntng1|Malat1|Zfp703|Wasf1|Drp2|Lrrn3|Elfn1|Lrp1|Zmynd8|Chd4|Rock2|Nedd4|Ext1|Rock1|Caprin1	17	144	715	17246	11.8	4.1	6	4.60596	2.05287e-06	0.999998	9.88512e-05	0.999971	4.74793e-06	1	0.0124747	1	m4	98	0.0184039	25	0.854152	enriched
regulation of cell differentiation (GO:0045595)	biological_process	k3	Igf2|Apoe|Zbtb7c|Runx1|Wnt4|Zfp36l1|Ttc3|Fndc5|Zfp703|Tle6|Id1|Adam8|Tgfb1i1|Meis1|Bhlhe41|Lrp1|Sema4b|Sema6d|Gata6|Cdon|Jund|Rock2|Zeb1|Rflnb|Pim1|Rock1|Caprin1	27	144	1497	17246	18.8	8.7	12	4.55016	2.68028e-06	0.999997	0.000103453	0.99996	6.18125e-06	1	0.012853	1	m4	92	0.0185691	24	0.723531	enriched
animal organ development (GO:0048513)	biological_process	k3	Igf2|Wnt6|Irf2bp2|Ltbp1|Runx1|Tnni3|Tns3|Wnt4|Ntng1|Nrtn|Zfp36l1|Rbbp6|Cdkn1a|Aprt|Zfp703|Id1|Adam8|Tgfb1i1|Emx2|Foxl2|Ryr2|Nr2e3|Ccdc182|Sp3|Tex15|Sohlh1|Nab1|Itga6|Meis1|Nfib|Lrp1|Hoxc8|Ppp4r2|Sema4b|Sema6d|Gata6|Cdon|Mfap2|Kmt2e|Nrip1|Gas1|Rock2|Zeb1|Rflnb|Nedd4|Pim1|Ext1|Smarca1|Top2b|Tnni1|Mad1l1|Map3k1|Rock1|Ash1l|Itm2a	55	144	3210	17246	38.2	18.6	27	5.998	9.98783e-10	1	2.68252e-08	1	2.40401e-09	1	7.81687e-06	1	m4	20	0.0124429	22	0.021494	enriched
positive regulation of multicellular organismal process (GO:0051240)	biological_process	k3	Igf2|Wnt6|Apoe|Runx1|C1qtnf4|Wnt4|Zfp36l1|Zfp703|Tle6|Plac8|Adam8|Tgfb1i1|Foxl2|Ryr2|Lrrn3|B4galt5|Pycard|Gpsm3|Lrp1|Gata6|Cdon|Mfap2|Ago2|Rock2|Pim1|Rock1|Caprin1	27	144	1437	17246	18.8	8.3	12	4.54152	2.79257e-06	0.999997	5.16751e-05	0.999981	6.43651e-06	1	0.00720172	1	m4	70	0.016985	22	0.532473	enriched
regulation of multicellular organismal development (GO:2000026)	biological_process	k3	Igf2|Wnt6|Apoe|Runx1|Wnt4|Zfp36l1|Tle6|Id1|Adam8|Lrrn3|B4galt5|Meis1|Bhlhe41|Lrp1|Sema4b|Sema6d|Gata6|Ago2|Rock2|Zeb1|Rflnb|Pim1|Rock1|Caprin1	24	144	1356	17246	16.7	7.9	11	4.10051	2.06124e-05	0.999979	0.000350856	0.999862	4.6838e-05	1	0.0372396	1	m4	104	0.0200027	22	0.8447	enriched
blood vessel morphogenesis (GO:0048514)	biological_process	k3	Igf2|Apoe|Runx1|Tnni3|Wnt4|Zfp36l1|Id1|Adam8|Meis1|Lrp1|Gata6|Ago2|Rock2|Nedd4|Rock1	15	144	621	17246	10.4	3.6	5	4.5739	2.39366e-06	0.999998	0.000218882	0.999937	5.52658e-06	1	0.0252375	1	m4	110	0.0196954	21	0.926616	enriched
tissue development (GO:0009888)	biological_process	k3	Igf2|Wnt6|Runx1|Tnni3|Wnt4|Ntng1|Nrtn|Zfp36l1|Rbbp6|Cdkn1a|Zfp703|Id1|Adam8|Tgfb1i1|Foxl2|Ryr2|Nab1|Meis1|Nfib|Sema4b|Sema6d|Gata6|Cdon|Gas1|Rock2|Zeb1|Rflnb|Nedd4|Pim1|Ext1|Tnni1|Map3k1|Rock1|Ash1l	34	144	1841	17246	23.6	10.7	15	5.2123	9.32565e-08	1	6.28897e-06	0.999998	2.19858e-07	1	0.00113251	1	m4	52	0.0165249	19	0.340444	enriched
movement of cell or subcellular component (GO:0006928)	biological_process	k3	Igf2|Apoe|Tns3|Wnt4|Ntng1|Nrtn|Olfm1|Zfp703|Wasf1|Adam8|Podxl|Emx2|Ryr2|Cygb|Inpp5f|Pycard|Gpsm3|Itga6|Nfib|Lrp1|Sema4b|Zmynd8|Sema6d|Matn2|Ago2|Gas1|Rock2|Ext1|Tcaf1|Top2b|Map3k1|Rock1|Ash1l	33	144	1981	17246	22.9	11.5	17	4.1419	1.72221e-05	0.999983	7.27759e-05	0.99997	3.92672e-05	1	0.00948275	1	m4	68	0.0163168	18	0.590545	enriched
neuron differentiation (GO:0030182)	biological_process	k3	Wnt6|Apoe|Runx1|Wnt4|Ntng1|Nrtn|Olfm1|Ttc3|Wasf1|Tle6|Id1|Emx2|Nr2e3|Inpp5f|B4galt5|Itga6|Meis1|Nfib|Lrp1|Hoxc8|Sema4b|Zmynd8|Sema6d|Cdon|Matn2|Gas1|Rock2|Thoc2|Zeb1|Nedd4|Ext1|Smarca1|Hdgfl3|Top2b|Rock1|Caprin1	36	144	1469	17246	25	8.5	12	7.27379	1.7477e-13	1	2.59225e-09	1	4.33369e-13	1	1.29831e-06	1	m4	60	0.0165064	16	0.478152	enriched
cell morphogenesis involved in differentiation (GO:0000904)	biological_process	k3	Apoe|Ntng1|Olfm1|Ttc3|Id1|Parvb|B4galt5|Nfib|Lrp1|Sema4b|Sema6d|Matn2|Mfap2|Gas1|Rock2|Nedd4|Ext1|Top2b|Map3k1|Rock1|Caprin1	21	144	784	17246	14.6	4.5	7	5.43864	2.68449e-08	1	2.23541e-06	0.999999	6.35492e-08	1	0.000421493	1	m4	108	0.0201927	16	0.964596	enriched
cell morphogenesis (GO:0000902)	biological_process	k3	Apoe|Ntng1|Olfm1|Ttc3|Wasf1|Id1|Adam8|Parvb|B4galt5|Nfib|Lrp1|Sema4b|Sema6d|Matn2|Mfap2|Gas1|Rock2|Thoc2|Nedd4|Ext1|Top2b|Map3k1|Rock1|Caprin1	24	144	1074	17246	16.7	6.2	9	5.1849	1.08065e-07	1	8.9929e-06	0.999997	2.54322e-07	1	0.00154978	1	m4	104	0.0197726	16	0.927359	enriched
tube morphogenesis (GO:0035239)	biological_process	k3	Igf2|Wnt6|Apoe|Runx1|Tnni3|Wnt4|Zfp36l1|Id1|Adam8|Emx2|Ryr2|Meis1|Nfib|Lrp1|Gata6|Ago2|Rock2|Zeb1|Nedd4|Ext1|Rock1	21	144	902	17246	14.6	5.2	8	4.74102	1.06324e-06	0.999999	1.9155e-05	0.999994	2.46902e-06	1	0.00303958	1	m4	114	0.0213322	16	0.918624	enriched
circulatory system development (GO:0072359)	biological_process	k3	Igf2|Apoe|Ltbp1|Runx1|Tnni3|Wnt4|Zfp36l1|Cdkn1a|Id1|Adam8|Ryr2|Meis1|Lrp1|Gata6|Ago2|Rock2|Nedd4|Pim1|Ext1|Tnni1|Rock1	21	144	1116	17246	14.6	6.5	9	4.15332	1.63845e-05	0.999984	0.000384916	0.999857	3.73997e-05	1	0.0400588	1	m4	98	0.0193082	16	0.823701	enriched
embryo development (GO:0009790)	biological_process	k3	Igf2|Wnt6|Runx1|Wnt4|Zfp36l1|Rbbp6|Tle6|Tgfb1i1|Foxl2|Ryr2|Sp3|Aff3|B4galt5|Hoxc6|Meis1|Gata6|Cdon|Mfap2|Gas1|Rock2|Thoc2|Zeb1|Ext1|Rock1	24	144	1205	17246	16.7	7	10	4.60962	2.01708e-06	0.999998	5.83644e-05	0.99998	4.66783e-06	1	0.00799492	1	m4	60	0.0161918	14	0.466661	enriched
developmental growth (GO:0048589)	biological_process	k3	Igf2|Apoe|H19|Zfp36l1|Rbbp6|Olfm1|Cdkn1a|Wasf1|Plac8|Meis1|Lrp1|Sema4b|Sema6d|Gata6|Gas1|Pim1|Ext1	17	144	742	17246	11.8	4.3	6	4.60972	2.01603e-06	0.999998	0.000154272	0.999953	4.66783e-06	1	0.0187312	1	m4	100	0.0189242	14	0.835319	enriched
cellular response to endogenous stimulus (GO:0071495)	biological_process	k3	Igf2|Ltbp1|Runx1|Wnt4|Zfp36l1|Strn3|Zfp703|Wasf1|Id1|Tgfb1i1|Ryr2|Trim24|Ccnd3|Lrp1|Gata6|Rock2|Zeb1|Ext1|Top2b|Map3k1|Rock1	21	144	1087	17246	14.6	6.3	9	4.14959	1.66536e-05	0.999983	0.000270666	0.999902	3.79926e-05	1	0.0301247	1	m4	88	0.0175276	14	0.749016	enriched
regulation of multicellular organismal process (GO:0051239)	biological_process	k3	Igf2|Wnt6|Apoe|H19|Ltbp1|Runx1|C1qtnf4|Tnni3|Wnt4|Zfp36l1|Rspo1|Tnnt1|Zfp703|Tle6|Plac8|Id1|Adam8|Tgfb1i1|Foxl2|Ryr2|Lrrn3|B4galt5|Pycard|Gpsm3|Meis1|Bhlhe41|Nfib|Lrp1|Sema4b|Zmynd8|Sema6d|Gata6|Cdon|Mfap2|Ago2|Rock2|Zeb1|Rflnb|Pim1|Arhgap42|Tnni1|Rock1|Caprin1	43	144	2592	17246	29.9	15	22	4.87733	5.37655e-07	0.999999	4.25603e-06	0.999998	1.25287e-06	1	0.00078404	1	m4	28	0.0151895	13	0.169682	enriched
female gonad development (GO:0008585)	biological_process	k3	Runx1|Wnt4|Foxl2|Ccdc182|Sohlh1|Nrip1	6	144	110	17246	4.2	0.6	1	5.03695	2.36504e-07	1	0.000320661	0.999962	5.53679e-07	1	0.0349607	1	m4	92	0.0176866	10	0.829005	enriched
development of primary female sexual characteristics (GO:0046545)	biological_process	k3	Runx1|Wnt4|Foxl2|Ccdc182|Sohlh1|Nrip1	6	144	113	17246	4.2	0.7	1	5.03739	2.3596e-07	1	0.000370609	0.999955	5.52727e-07	1	0.0388219	1	m4	92	0.0176866	10	0.829005	enriched
response to endogenous stimulus (GO:0009719)	biological_process	k3	Igf2|Apoe|Ltbp1|Runx1|Wnt4|Zfp36l1|Strn3|Zfp703|Wasf1|Id1|Tgfb1i1|Ryr2|Trim24|Ccnd3|Lrp1|Gata6|Hmgcs1|Rock2|Zeb1|Ext1|Top2b|Map3k1|Rock1	23	144	1262	17246	16	7.3	11	3.77394	8.03461e-05	0.99992	0.000312639	0.99988	0.000179629	1	0.0343196	1	m4	88	0.0175039	9	0.746309	enriched
cell development (GO:0048468)	biological_process	k3	Apoe|Runx1|Wnt4|Ntng1|Nrtn|Tnnt1|Olfm1|Ttc3|Wasf1|Tle6|Id1|Parvb|Nr2e3|Inpp5f|B4galt5|Sohlh1|Itga6|Meis1|Bhlhe41|Nfib|Lrp1|Sema4b|Zmynd8|Sema6d|Matn2|Mfap2|Jund|Gas1|Rock2|Thoc2|Rflnb|Nedd4|Ext1|Hdgfl3|Top2b|Map3k1|Rock1|Caprin1	38	144	2198	17246	26.4	12.7	18	5.06765	2.01378e-07	1	7.30295e-06	0.999997	4.73259e-07	1	0.0012862	1	m4	60	0.0161662	8	0.461553	enriched
locomotion (GO:0040011)	biological_process	k3	Igf2|Apoe|Tns3|Wnt4|Ntng1|Nrtn|Olfm1|Zfp703|Adam8|Podxl|Emx2|Cygb|Inpp5f|Pycard|Gpsm3|Itga6|Nfib|Lrp1|Sema4b|Zmynd8|Sema6d|Matn2|Ago2|Gas1|Rock2|Ext1|Tcaf1|Top2b|Map3k1|Rock1|Ash1l	31	144	1734	17246	21.5	10.1	14	4.81065	7.52219e-07	0.999999	3.36966e-05	0.999987	1.75184e-06	1	0.00504724	1	m4	68	0.0159337	8	0.602804	enriched
cell part morphogenesis (GO:0032990)	biological_process	k3	Apoe|Ntng1|Olfm1|Wasf1|Id1|B4galt5|Nfib|Lrp1|Sema4b|Sema6d|Matn2|Gas1|Rock2|Nedd4|Ext1|Top2b|Rock1|Caprin1	18	144	711	17246	12.5	4.1	6	5.02407	2.52936e-07	1	2.69062e-05	0.999993	5.91459e-07	1	0.00406817	1	m4	106	0.0194897	6.71667	1	enriched
cell migration (GO:0016477)	biological_process	k3	Igf2|Apoe|Tns3|Wnt4|Ntng1|Nrtn|Olfm1|Zfp703|Adam8|Podxl|Emx2|Cygb|Pycard|Gpsm3|Itga6|Lrp1|Sema4b|Zmynd8|Sema6d|Matn2|Ago2|Rock2|Ext1|Tcaf1|Top2b|Map3k1|Rock1	27	144	1432	17246	18.8	8.3	12	4.5408	2.8021e-06	0.999997	4.8666e-05	0.999982	6.45477e-06	1	0.00684184	1	m4	90	0.0176545	6	0.790553	enriched
cellular developmental process (GO:0048869)	biological_process	k3	Igf2|Soat1|Wnt6|Apoe|Irf2bp2|Zbtb7c|Runx1|Tnni3|Wnt4|Ntng1|Nrtn|Zfp36l1|Tnnt1|Olfm1|Cdkn1a|Ttc3|Fndc5|Zfp703|Wasf1|Zfp503|Tle6|Plac8|Id1|Adam8|Parvb|Tgfb1i1|Emx2|Foxl2|Nr2e3|Sp3|Tex15|Inpp5f|B4galt5|Sohlh1|Nab1|Itga6|Meis1|Bhlhe41|Nfib|Lrp1|Hoxc8|Ppp4r2|Sema4b|Zmynd8|Sema6d|Gata6|Cdon|Matn2|Mfap2|Kmt2e|Ago2|Jund|Gas1|Rock2|Thoc2|Zeb1|Rflnb|Nedd4|Pim1|Ext1|Smarca1|Hdgfl3|Top2b|Map3k1|Rock1|Caprin1…	67	144	3952	17246	46.5	22.9	33	6.76934	6.46848e-12	1	3.45428e-10	1	1.58926e-11	1	3.69078e-07	1	m4	28	0.0129194	5	0.0469493	enriched
mesenchyme development (GO:0060485)	biological_process	k3	Wnt4|Nrtn|Zfp36l1|Zfp703|Tgfb1i1|Sema4b|Sema6d|Rflnb|Nedd4|Ext1	10	144	279	17246	6.9	1.6	2	5.72697	5.11206e-09	1	0.000119492	0.999977	1.22022e-08	1	0.0147316	1	m4	106	0.0193411	4	0.940528	enriched
axon development (GO:0061564)	biological_process	k3	Apoe|Ntng1|Olfm1|Inpp5f|B4galt5|Nfib|Lrp1|Sema4b|Sema6d|Matn2|Gas1|Ext1|Top2b	13	144	494	17246	9	2.9	4	4.58492	2.27083e-06	0.999998	0.00025865	0.999932	5.24599e-06	1	0.0289887	1	m4	108	0.0193076	4	0.983052	enriched
regulation of localization (GO:0032879)	biological_process	k3	Igf2|Apoe|Doc2b|Runx1|Wnt4|Ntng1|Zfp36l1|Rspo1|Olfm1|Zfp703|Adam8|Foxl2|Ryr2|Cygb|Ahnak|Tex15|Inpp5f|Pycard|Gpsm3|Bag3|Itga6|Lrp1|Sema4b|Zmynd8|Sema6d|Pim3|Fxyd2|Ago2|Nedd1|Gas1|Rock2|Thoc2|Nedd4|Pim1|Tcaf1|Mad1l1|Map3k1|Rock1	38	144	2659	17246	26.4	15.4	22	3.72459	9.78181e-05	0.999902	0.000460939	0.99978	0.000218448	1	0.0467562	1	m4	28	0.0131923	4	0.196619	enriched
cell projection morphogenesis (GO:0048858)	biological_process	k3	Apoe|Ntng1|Olfm1|Wasf1|Id1|B4galt5|Nfib|Lrp1|Sema4b|Sema6d|Matn2|Gas1|Rock2|Nedd4|Ext1|Top2b|Rock1|Caprin1	18	144	691	17246	12.5	4	6	5.02104	2.56967e-07	1	1.84365e-05	0.999995	6.00536e-07	1	0.00295481	1	m4	106	0.0194897	3.81667	1	enriched
neuron projection morphogenesis (GO:0048812)	biological_process	k3	Apoe|Ntng1|Olfm1|Wasf1|Id1|B4galt5|Nfib|Lrp1|Sema4b|Sema6d|Matn2|Gas1|Rock2|Nedd4|Ext1|Top2b|Rock1|Caprin1	18	144	672	17246	12.5	3.9	6	5.01816	2.60847e-07	1	1.26903e-05	0.999997	6.08895e-07	1	0.00211862	1	m4	106	0.0194897	3.23333	1	enriched
plasma membrane bounded cell projection morphogenesis (GO:0120039)	biological_process	k3	Apoe|Ntng1|Olfm1|Wasf1|Id1|B4galt5|Nfib|Lrp1|Sema4b|Sema6d|Matn2|Gas1|Rock2|Nedd4|Ext1|Top2b|Rock1|Caprin1	18	144	686	17246	12.5	4	6	5.02028	2.57983e-07	1	1.67339e-05	0.999996	6.0256e-07	1	0.00273667	1	m4	106	0.0194897	3.23333	1	enriched
cell morphogenesis involved in neuron differentiation (GO:0048667)	biological_process	k3	Apoe|Ntng1|Olfm1|Id1|B4galt5|Nfib|Lrp1|Sema4b|Sema6d|Matn2|Gas1|Rock2|Nedd4|Ext1|Top2b|Caprin1	16	144	619	17246	11.1	3.6	5	5.03099	2.43982e-07	1	6.0811e-05	0.999984	5.70854e-07	1	0.00825948	1	m4	106	0.018806	3	0.995425	enriched
regulation of cell motility (GO:2000145)	biological_process	k3	Igf2|Apoe|Wnt4|Ntng1|Olfm1|Zfp703|Adam8|Cygb|Inpp5f|Pycard|Gpsm3|Itga6|Lrp1|Sema4b|Zmynd8|Sema6d|Ago2|Rock2|Tcaf1|Map3k1|Rock1	21	144	941	17246	14.6	5.5	8	4.74668	1.03389e-06	0.999999	3.572e-05	0.999989	2.40366e-06	1	0.00515752	1	m4	98	0.018123	2.75	0.875811	enriched
regulation of locomotion (GO:0040012)	biological_process	k3	Igf2|Apoe|Wnt4|Ntng1|Olfm1|Zfp703|Adam8|Cygb|Inpp5f|Pycard|Gpsm3|Itga6|Lrp1|Sema4b|Zmynd8|Sema6d|Ago2|Rock2|Tcaf1|Map3k1|Rock1	21	144	982	17246	14.6	5.7	8	4.75266	1.00377e-06	0.999999	6.60737e-05	0.999979	2.33498e-06	1	0.00889884	1	m4	98	0.018123	2.25	0.875811	enriched
multicellular organismal process (GO:0032501)	biological_process	k3	Igf2|Soat1|Wnt6|Apoe|H19|Irf2bp2|Ltbp1|Runx1|C1qtnf4|Tnni3|Tns3|Wnt4|Ntng1|Nrtn|Zfp36l1|Rspo1|Tnnt1|Rbbp6|Olfm1|Cdkn1a|Aprt|Ttc3|Zfp703|Wasf1|Tle6|Plac8|Id1|Adam8|Tgfb1i1|Emx2|Foxl2|Ryr2|Drp2|Nr2e3|Lrrn3|Ccdc182|Sp3|Tex15|Inpp5f|Nfat5|Aff3|B4galt5|Sohlh1|Tshz2|Nab1|Pycard|Irf2bpl|Hoxc6|Gpsm3|Itga6|Tpst2|Meis1|Bhlhe41|Nfib|Lrp1|Hoxc8|Ppp4r2|Sema4b|Zmynd8|Sema6d|Gata6|Cdon|Matn2|Mfap2|Kmt2e|Nrip1|A…	87	144	6505	17246	60.4	37.7	54	5.71409	5.51465e-09	1	2.5436e-08	1	1.31553e-08	1	7.54932e-06	1	m4	18	0.00964989	2	0.00371325	enriched
regulation of cellular component movement (GO:0051270)	biological_process	k3	Igf2|Apoe|Wnt4|Ntng1|Olfm1|Zfp703|Adam8|Ryr2|Cygb|Inpp5f|Pycard|Gpsm3|Itga6|Lrp1|Sema4b|Zmynd8|Sema6d|Ago2|Rock2|Tcaf1|Map3k1|Rock1	22	144	1024	17246	15.3	5.9	9	4.48665	3.61758e-06	0.999996	4.05175e-05	0.999987	8.32375e-06	1	0.00579798	1	m4	98	0.0182527	2	0.871276	enriched
cellular component morphogenesis (GO:0032989)	biological_process	k3	Apoe|Ntng1|Tnnt1|Olfm1|Wasf1|Id1|B4galt5|Nfib|Lrp1|Sema4b|Sema6d|Matn2|Gas1|Rock2|Nedd4|Ext1|Top2b|Rock1|Caprin1	19	144	806	17246	13.2	4.7	7	4.66481	1.54454e-06	0.999998	4.19742e-05	0.999988	3.57841e-06	1	0.00595328	1	m4	106	0.0195232	2	0.993181	enriched
cell projection organization (GO:0030030)	biological_process	k3	Apoe|Ntng1|Nrtn|Olfm1|Ccdc61|Wasf1|Id1|Podxl|Parvb|Inpp5f|B4galt5|Itga6|Nfib|Lrp1|Sema4b|Zmynd8|Sema6d|Matn2|Gas1|Rock2|Thoc2|Nedd4|Ext1|Hdgfl3|Top2b|Rock1|Caprin1	27	144	1563	17246	18.8	9.1	13	4.08878	2.16821e-05	0.999978	0.000210759	0.999915	4.92407e-05	1	0.024477	1	m4	84	0.0172991	2	0.775732	enriched
cell motility (GO:0048870)	biological_process	k3	Igf2|Apoe|Tns3|Wnt4|Ntng1|Nrtn|Olfm1|Zfp703|Adam8|Podxl|Emx2|Cygb|Inpp5f|Pycard|Gpsm3|Itga6|Lrp1|Sema4b|Zmynd8|Sema6d|Matn2|Ago2|Rock2|Ext1|Tcaf1|Top2b|Map3k1|Rock1|Ash1l	29	144	1569	17246	20.1	9.1	13	4.67379	1.47846e-06	0.999999	3.49007e-05	0.999987	3.4273e-06	1	0.00513168	1	m4	70	0.015802	1.5	0.635875	enriched
localization of cell (GO:0051674)	biological_process	k3	Igf2|Apoe|Tns3|Wnt4|Ntng1|Nrtn|Olfm1|Zfp703|Adam8|Podxl|Emx2|Cygb|Inpp5f|Pycard|Gpsm3|Itga6|Lrp1|Sema4b|Zmynd8|Sema6d|Matn2|Ago2|Rock2|Ext1|Tcaf1|Top2b|Map3k1|Rock1|Ash1l	29	144	1569	17246	20.1	9.1	13	4.67379	1.47846e-06	0.999999	3.49007e-05	0.999987	3.4273e-06	1	0.00513168	1	m4	70	0.015802	1.5	0.635875	enriched
amyloid precursor protein metabolic process (GO:0042982)	biological_process	k3	Soat1|Apoe|Olfm1|Ago2|Rock2|Rock1|Itm2a	7	144	73	17246	4.9	0.4	1	6.03782	7.81028e-10	1	2.51391e-06	1	1.88101e-09	1	0.000468494	1	m4	98	0.0176511	1	0.923105	enriched
response to transforming growth factor beta (GO:0071559)	biological_process	k3	Ltbp1|Runx1|Zfp36l1|Zfp703|Tgfb1i1|Rock2|Zeb1|Map3k1|Rock1	9	144	213	17246	6.2	1.2	2	5.00138	2.84608e-07	1	7.60994e-05	0.999988	6.63975e-07	1	0.00983585	1	m4	96	0.017724	1	0.864043	enriched
plasma membrane bounded cell projection organization (GO:0120036)	biological_process	k3	Apoe|Ntng1|Nrtn|Olfm1|Wasf1|Id1|Podxl|Parvb|Inpp5f|B4galt5|Itga6|Nfib|Lrp1|Sema4b|Zmynd8|Sema6d|Matn2|Gas1|Rock2|Thoc2|Nedd4|Ext1|Hdgfl3|Top2b|Rock1|Caprin1	26	144	1520	17246	18.1	8.8	13	3.79153	7.486e-05	0.999925	0.000328029	0.999867	0.00016755	1	0.0355225	1	m4	86	0.017326	1	0.796107	enriched
system development (GO:0048731)	biological_process	k3	Igf2|Wnt6|Apoe|Irf2bp2|Ltbp1|Runx1|Tnni3|Tns3|Wnt4|Ntng1|Nrtn|Zfp36l1|Rbbp6|Olfm1|Cdkn1a|Aprt|Ttc3|Zfp703|Wasf1|Tle6|Id1|Adam8|Tgfb1i1|Emx2|Foxl2|Ryr2|Drp2|Nr2e3|Lrrn3|Ccdc182|Sp3|Tex15|Inpp5f|B4galt5|Sohlh1|Nab1|Irf2bpl|Hoxc6|Itga6|Meis1|Bhlhe41|Nfib|Lrp1|Hoxc8|Ppp4r2|Sema4b|Zmynd8|Sema6d|Gata6|Cdon|Matn2|Mfap2|Kmt2e|Nrip1|Ago2|Gas1|Rock2|Thoc2|Zeb1|Rflnb|Nedd4|Pim1|Ext1|Smarca1|Hdgfl3|Top2b|Tnn…	73	144	4432	17246	50.7	25.7	37	6.89464	2.70006e-12	1	1.03593e-10	1	6.66236e-12	1	2.07535e-07	1	m4	22	0.0116083	0	0.0171059	enriched
developmental process (GO:0032502)	biological_process	k3	Igf2|Soat1|Wnt6|Apoe|H19|Irf2bp2|Zbtb7c|Ltbp1|Runx1|Tnni3|Tns3|Wnt4|Ntng1|Nrtn|Zfp36l1|Tnnt1|Rbbp6|Olfm1|Cdkn1a|Aprt|Ttc3|Fndc5|Zfp703|Wasf1|Zfp503|Tle6|Plac8|Id1|Adam8|Parvb|Tgfb1i1|Emx2|Foxl2|Ryr2|Drp2|Nr2e3|Lrrn3|Ccdc182|Sp3|Tex15|Inpp5f|Aff3|B4galt5|Sohlh1|Tshz2|Nab1|Irf2bpl|Hoxc6|Itga6|Meis1|Bhlhe41|Nfib|Lrp1|Hoxc8|Ppp4r2|Sema4b|Zmynd8|Sema6d|Gata6|Cdon|Matn2|Mfap2|Kmt2e|Nrip1|Ago2|Jund|Gas1…	84	144	5760	17246	58.3	33.4	48	6.39366	8.09785e-11	1	6.59488e-10	1	1.97751e-10	1	5.28481e-07	1	m4	20	0.0113304	0	0.00983879	enriched
multicellular organism development (GO:0007275)	biological_process	k3	Igf2|Wnt6|Apoe|Irf2bp2|Ltbp1|Runx1|Tnni3|Tns3|Wnt4|Ntng1|Nrtn|Zfp36l1|Rbbp6|Olfm1|Cdkn1a|Aprt|Ttc3|Zfp703|Wasf1|Tle6|Id1|Adam8|Tgfb1i1|Emx2|Foxl2|Ryr2|Drp2|Nr2e3|Lrrn3|Ccdc182|Sp3|Tex15|Inpp5f|Aff3|B4galt5|Sohlh1|Tshz2|Nab1|Irf2bpl|Hoxc6|Itga6|Meis1|Bhlhe41|Nfib|Lrp1|Hoxc8|Ppp4r2|Sema4b|Zmynd8|Sema6d|Gata6|Cdon|Matn2|Mfap2|Kmt2e|Nrip1|Ago2|Gas1|Rock2|Thoc2|Zeb1|Rflnb|Nedd4|Pim1|Ext1|Smarca1|Hdgfl…	75	144	4962	17246	52.1	28.8	41	6.31785	1.32612e-10	1	3.14134e-09	1	3.23448e-10	1	1.48077e-06	1	m4	20	0.0110589	0	0.0100428	enriched
anatomical structure development (GO:0048856)	biological_process	k3	Igf2|Wnt6|Apoe|Irf2bp2|Ltbp1|Runx1|Tnni3|Tns3|Wnt4|Ntng1|Nrtn|Zfp36l1|Tnnt1|Rbbp6|Olfm1|Cdkn1a|Aprt|Ttc3|Zfp703|Wasf1|Tle6|Id1|Adam8|Parvb|Tgfb1i1|Emx2|Foxl2|Ryr2|Drp2|Nr2e3|Lrrn3|Ccdc182|Sp3|Tex15|Inpp5f|Aff3|B4galt5|Sohlh1|Tshz2|Nab1|Irf2bpl|Hoxc6|Itga6|Meis1|Bhlhe41|Nfib|Lrp1|Hoxc8|Ppp4r2|Sema4b|Zmynd8|Sema6d|Gata6|Cdon|Matn2|Mfap2|Kmt2e|Nrip1|Ago2|Jund|Gas1|Rock2|Thoc2|Zeb1|Rflnb|Nedd4|Pim1|E…	78	144	5382	17246	54.2	31.2	45	5.95586	1.29354e-09	1	8.3645e-09	1	3.1079e-09	1	3.19185e-06	1	m4	20	0.0109974	0	0.010214	enriched
neurogenesis (GO:0022008)	biological_process	k3	Wnt6|Apoe|Runx1|Wnt4|Ntng1|Nrtn|Olfm1|Ttc3|Wasf1|Tle6|Id1|Emx2|Nr2e3|Inpp5f|B4galt5|Nab1|Itga6|Meis1|Bhlhe41|Nfib|Lrp1|Hoxc8|Sema4b|Zmynd8|Sema6d|Cdon|Matn2|Gas1|Rock2|Thoc2|Zeb1|Nedd4|Ext1|Smarca1|Hdgfl3|Top2b|Rock1|Caprin1	38	144	1752	17246	26.4	10.2	15	6.29148	1.57227e-10	1	2.38266e-08	1	3.83022e-10	1	7.20507e-06	1	m4	52	0.0157856	0	0.395927	enriched
neuron projection development (GO:0031175)	biological_process	k3	Apoe|Ntng1|Nrtn|Olfm1|Wasf1|Id1|Inpp5f|B4galt5|Itga6|Nfib|Lrp1|Sema4b|Zmynd8|Sema6d|Matn2|Gas1|Rock2|Thoc2|Nedd4|Ext1|Hdgfl3|Top2b|Rock1|Caprin1	24	144	1081	17246	16.7	6.3	9	5.18602	1.07416e-07	1	1.00239e-05	0.999997	2.52943e-07	1	0.00169109	1	m4	94	0.0179354	0	0.874229	enriched
cell population proliferation (GO:0008283)	biological_process	k3	Igf2|Bmyc|Apoe|H19|Zbtb7c|Runx1|Tns3|Wnt4|Zfp36l1|Rspo1|Cdkn1a|Malat1|Zfp703|Zfp503|Plac8|Id1|Emx2|Nr2e3|Trim24|Pycard|Ccnd3|Meis1|Nfib|Lrp1|Gata6|Cdon|Jund|Gas1|Zeb1|Pim1|Ext1|Smarca1|Mad1l1	33	144	1861	17246	22.9	10.8	16	4.51848	3.11423e-06	0.999997	2.0802e-05	0.999992	7.16969e-06	1	0.00323684	1	m4	30	0.0144884	0	0.191615	enriched
regulation of cell population proliferation (GO:0042127)	biological_process	k3	Igf2|Bmyc|Apoe|H19|Zbtb7c|Runx1|Tns3|Zfp36l1|Rspo1|Cdkn1a|Malat1|Zfp703|Zfp503|Plac8|Id1|Nr2e3|Trim24|Pycard|Ccnd3|Meis1|Nfib|Gata6|Cdon|Jund|Gas1|Zeb1|Pim1|Smarca1|Mad1l1	29	144	1570	17246	20.1	9.1	13	4.67394	1.47739e-06	0.999999	3.5311e-05	0.999987	3.4273e-06	1	0.00514481	1	m4	24	0.0137536	0	0.149932	enriched
regulation of cell migration (GO:0030334)	biological_process	k3	Igf2|Apoe|Wnt4|Ntng1|Olfm1|Zfp703|Adam8|Cygb|Pycard|Gpsm3|Itga6|Lrp1|Sema4b|Zmynd8|Sema6d|Ago2|Rock2|Tcaf1|Map3k1|Rock1	20	144	897	17246	13.9	5.2	7	5.06759	2.01447e-07	1	5.65564e-05	0.999982	4.73259e-07	1	0.00781405	1	m4	98	0.0179379	0	0.882206	enriched
response to growth factor (GO:0070848)	biological_process	k3	Ltbp1|Runx1|Wnt4|Zfp36l1|Zfp703|Wasf1|Id1|Tgfb1i1|Gata6|Rock2|Zeb1|Nedd4|Ext1|Map3k1|Rock1	15	144	595	17246	10.4	3.5	5	4.57033	2.43483e-06	0.999998	0.000137625	0.999962	5.61841e-06	1	0.0168375	1	m4	94	0.0172336	0	0.853595	enriched
negative regulation of cellular amide metabolic process (GO:0034249)	biological_process	k3	Apoe|Zfp36l1|Olfm1|Ago2|Rock2|Rock1|Caprin1	7	144	149	17246	4.9	0.9	1	6.05123	7.18722e-10	1	0.000255514	0.999964	1.73199e-09	1	0.0288389	1	m4	98	0.0174068	0	0.93638	enriched
regulation of biological process (GO:0050789)	biological_process	k3	Igf2|Soat1|Bmyc|Wnt6|Apoe|H19|Irf2bp2|Rasa3|Doc2b|Zbtb7c|Ltbp1|Maml3|Runx1|Sec14l1|Ccnjl|C1qtnf4|Tnni3|Tns3|Wnt4|Ntng1|Ddah2|Nrtn|Zfp36l1|Rspo1|Mid1ip1|Tnnt1|Peg3|Rbbp6|Olfm1|Cdkn1a|Strn3|Malat1|Ttc3|Fndc5|Zfp703|Wasf1|Zfp503|Tle6|Plac8|Id1|Adam8|Arhgap29|Podxl|Parvb|Tgfb1i1|Emx2|Foxl2|Ryr2|Cygb|Nr2e3|Ahnak|Lrrn3|Sp3|Tex15|Inpp5f|Elfn1|Nfat5|Aff3|B4galt5|Sohlh1|Chd3|Tshz2|Trim24|Ccdc80|Nab1|Pycar…	118	144	9807	17246	81.9	56.9	82	6.07842	6.06866e-10	1	1.32615e-10	1	1.46596e-09	1	2.21131e-07	1	m5	8	0.563982	0	1	top.enriched
biological regulation (GO:0065007)	biological_process	k3	Igf2|Soat1|Bmyc|Wnt6|Apoe|H19|Irf2bp2|Rasa3|Doc2b|Zbtb7c|Ltbp1|Maml3|Runx1|Sec14l1|Ccnjl|C1qtnf4|Tnni3|Tns3|Wnt4|Ntng1|Ddah2|Nrtn|Zfp36l1|Rspo1|Mid1ip1|Tnnt1|Peg3|Rbbp6|Olfm1|Cdkn1a|Strn3|Malat1|Aprt|Ttc3|Fndc5|Zfp703|Wasf1|Zfp503|Tle6|Plac8|Id1|Adam8|Arhgap29|Podxl|Parvb|Tgfb1i1|Emx2|Foxl2|Ryr2|Cygb|Nr2e3|Ahnak|Lrrn3|Sp3|Tex15|Inpp5f|Elfn1|Nfat5|Aff3|B4galt5|Sohlh1|Chd3|Tshz2|Trim24|Ccdc80|Nab1|…	119	144	10339	17246	82.6	60	86	5.64641	8.1917e-09	1	3.39929e-09	1	1.94607e-08	1	1.55658e-06	1	m5	8	0.569185	0	0.994257	enriched
regulation of cellular process (GO:0050794)	biological_process	k3	Igf2|Soat1|Bmyc|Wnt6|Apoe|H19|Irf2bp2|Rasa3|Doc2b|Zbtb7c|Ltbp1|Maml3|Runx1|Sec14l1|Ccnjl|C1qtnf4|Tnni3|Tns3|Wnt4|Ntng1|Ddah2|Nrtn|Zfp36l1|Rspo1|Mid1ip1|Peg3|Rbbp6|Olfm1|Cdkn1a|Strn3|Malat1|Ttc3|Fndc5|Zfp703|Wasf1|Zfp503|Tle6|Plac8|Id1|Adam8|Arhgap29|Podxl|Tgfb1i1|Emx2|Foxl2|Ryr2|Cygb|Nr2e3|Ahnak|Lrrn3|Sp3|Tex15|Inpp5f|Elfn1|Nfat5|Aff3|Sohlh1|Chd3|Tshz2|Trim24|Ccdc80|Nab1|Pycard|Irf2bpl|Hoxc6|Gpsm…	111	144	9358	17246	77.1	54.3	78	5.54799	1.44488e-08	1	1.01026e-08	1	3.42647e-08	1	3.5981e-06	1	m5	8	0.611498	0	0.946259	enriched
molecular function regulator (GO:0098772)	molecular_function	k3	Igf2|Wnt6|Apoe|Irf2bp2|Rasa3|Maml3|Ccnjl|C1qtnf4|Tnni3|Wnt4|Nrtn|Cdkn1a|Fndc5|Tle6|Id1|Arhgap29|Tgfb1i1|Foxl2|Elfn1|Trim24|Nab1|Pycard|Irf2bpl|Gpsm3|Bag3|Ccnd3|Bhlhe41|Nfib|Dock9|Ppp4r2|Sema4b|Med13l|Zmynd8|Sema6d|Fxyd2|Nrip1|Atf7ip|Lypd6|Nedd4|Pim1|Arhgap42|Hdgfl3|Rock1	43	141	2033	17114	30.5	11.9	17	6.74518	7.64203e-12	1	2.66664e-09	1	1.90224e-11	1	1.24239e-05	1	m1	4	NA	0	1	top.enriched
repressing transcription factor binding (GO:0070491)	molecular_function	k3	Runx1|Gtf2a1|Zfp703|Zfp503|Tle6|Gata6|Chd4	7	141	70	17114	5	0.4	1	6.03705	7.84769e-10	1	1.72515e-06	1	1.94501e-09	1	0.00267916	1	m2	8	0.597414	0	0.95765	top.enriched
transcription factor binding (GO:0008134)	molecular_function	k3	Runx1|Gtf2a1|Zfp703|Zfp503|Tle6|Id1|Tgfb1i1|Foxl2|Nfat5|Trim24|Nab1|Bhlhe41|Gata6|Chd4|Nrip1|Jund|Pim1|Smarca1	18	141	684	17114	12.8	4	6	5.02049	2.57695e-07	1	1.33061e-05	0.999997	6.27859e-07	1	0.0123986	1	m2	8	0.590311	0	0.965676	enriched
DNA-binding transcription factor binding (GO:0140297)	molecular_function	k3	Runx1|Gtf2a1|Zfp703|Zfp503|Tle6|Tgfb1i1|Foxl2|Trim24|Bhlhe41|Gata6|Chd4|Nrip1|Jund	13	141	401	17114	9.2	2.3	3	5.8664	2.22679e-09	1	2.77617e-05	0.999994	5.47181e-09	1	0.0184774	1	m2	8	0.559265	0	1	enriched
transcription coregulator activity (GO:0003712)	molecular_function	k3	Irf2bp2|Maml3|Wnt4|Tle6|Tgfb1i1|Trim24|Nab1|Irf2bpl|Bhlhe41|Med13l|Zmynd8|Nrip1|Atf7ip|Hdgfl3	14	141	451	17114	9.9	2.6	4	5.08807	1.80864e-07	1	2.18121e-05	0.999995	4.42541e-07	1	0.0169371	1	m3	8	0.676539	1	1	top.enriched
transcription regulator activity (GO:0140110)	molecular_function	k3	Bmyc|Irf2bp2|Zbtb7c|Maml3|Runx1|Wnt4|Peg3|Tle6|Id1|Tgfb1i1|Emx2|Foxl2|Nr2e3|Sp3|Nfat5|Aff3|Sohlh1|Tshz2|Trim24|Nab1|Irf2bpl|Hoxc6|Meis1|Bhlhe41|Nfib|Hoxc8|Med13l|Zmynd8|Gata6|Nrip1|Atf7ip|Jund|Zeb1|Hdgfl3|Lrrfip1	35	141	1673	17114	24.8	9.8	14	5.93304	1.4869e-09	1	1.67411e-07	1	3.6694e-09	1	0.000389984	1	m3	6	0.481153	0	0.564411	enriched
transcription corepressor activity (GO:0003714)	molecular_function	k3	Irf2bp2|Wnt4|Tle6|Irf2bpl|Bhlhe41|Zmynd8|Nrip1|Atf7ip	8	141	171	17114	5.7	1	1	7.06419	8.07773e-13	1	8.64586e-05	0.999988	2.01943e-12	1	0.0366191	1	m3	6	0.42445	0	0.825494	enriched
protein binding (GO:0005515)	molecular_function	k3	Igf2|Soat1|Bmyc|Wnt6|Apoe|Epb41l1|Doc2b|Zbtb7c|Ltbp1|Runx1|Sec14l1|C1qtnf4|Tnni3|Wnt4|Ntng1|Gtf2a1|Nrtn|Zfp36l1|Rspo1|Mid1ip1|Tnnt1|Rbbp6|Olfm1|Cdkn1a|Strn3|Malat1|Ttc3|Ccdc61|Fndc5|Zfp703|Eva1b|Wasf1|Zfp503|Tle6|Plac8|Id1|Adam8|Arhgap29|Parvb|Tgfb1i1|Foxl2|Ryr2|Drp2|Nr2e3|Ahnak|Sp3|Tex15|Inpp5f|Nfat5|Sohlh1|Chd3|Tshz2|Trim24|Ccdc80|Nab1|Pycard|Bag3|Ccnd3|Itga6|Tpst2|Meis1|Bhlhe41|Lrp1|Dock9|Ppp4…	96	141	8381	17114	68.1	49	69	4.56896	2.45079e-06	0.999998	3.16684e-06	0.999999	5.92103e-06	1	0.00368858	1	m4	4	NA	0	1	top.enriched
binding (GO:0005488)	molecular_function	k3	Igf2|Soat1|Bmyc|Wnt6|Apoe|Irf2bp2|Rasa3|Epb41l1|Doc2b|Zbtb7c|Ltbp1|Runx1|Sec14l1|C1qtnf4|Tnni3|Wnt4|Ntng1|Ddah2|Gtf2a1|Nrtn|Zfp36l1|Rspo1|Mid1ip1|Tnnt1|Peg3|Rbbp6|Olfm1|Cdkn1a|Strn3|Malat1|Aprt|Ttc3|Ccdc61|Fndc5|Zfp703|Eva1b|Wasf1|Zfp503|Tle6|Plac8|Id1|Adam8|Arhgap29|Parvb|Tgfb1i1|Emx2|Foxl2|Ryr2|Drp2|Cygb|Nr2e3|Ahnak|Lrrn3|Sp3|Tex15|Inpp5f|Nfat5|Aff3|B4galt5|Sohlh1|Chd3|Tshz2|Trim24|Ccdc80|Nab1|…	118	141	11870	17114	83.7	69.4	98	3.66476	0.000123787	0.999876	6.9691e-05	0.999971	0.000283576	1	0.032469	1	m5	4	NA	0	1	top.enriched
cation binding (GO:0043169)	molecular_function	k3	Apoe|Irf2bp2|Rasa3|Doc2b|Zbtb7c|Ltbp1|Runx1|Tnni3|Zfp36l1|Peg3|Rbbp6|Cdkn1a|Aprt|Ttc3|Zfp703|Zfp503|Adam8|Arhgap29|Tgfb1i1|Ryr2|Drp2|Cygb|Nr2e3|Sp3|B4galt5|Tshz2|Trim24|Irf2bpl|Itga6|Pmm1|Lrp1|Zmynd8|Gata6|Chd4|Matn2|Kmt2e|Ago2|Rock2|Zeb1|Pim1|Ext1|Top2b|Tnni1|Galnt1|Map3k1|Rock1|Ash1l	47	141	3387	17114	33.3	19.8	28	4.02575	2.83976e-05	0.999972	0.000101663	0.999952	6.58411e-05	1	0.0394705	1	m6	6	1.02249	0	1	top.enriched
metal ion binding (GO:0046872)	molecular_function	k3	Apoe|Irf2bp2|Rasa3|Doc2b|Zbtb7c|Ltbp1|Runx1|Tnni3|Zfp36l1|Peg3|Rbbp6|Cdkn1a|Ttc3|Zfp703|Zfp503|Adam8|Arhgap29|Tgfb1i1|Ryr2|Drp2|Cygb|Nr2e3|Sp3|B4galt5|Tshz2|Trim24|Irf2bpl|Itga6|Pmm1|Lrp1|Zmynd8|Gata6|Chd4|Matn2|Kmt2e|Ago2|Rock2|Zeb1|Pim1|Ext1|Top2b|Tnni1|Galnt1|Map3k1|Rock1|Ash1l	46	141	3303	17114	32.6	19.3	27	4.08713	2.18369e-05	0.999978	0.000114753	0.999946	5.16717e-05	1	0.0411257	1	m6	6	1.02249	0	1	enriched
extracellular matrix (GO:0031012)	cellular_component	k3	Igf2|Wnt6|Apoe|Ltbp1|Runx1|Wnt4|Ntng1|Lrrn3|Elfn1|Ccdc80|Itga6|Sema6d|Matn2|Mfap2	14	142	470	17382	9.9	2.7	4	5.08969	1.79327e-07	1	3.13899e-05	0.999993	6.9907e-07	1	0.0210221	1	NA	NA	NA	NA	NA	enriched
external encapsulating structure (GO:0030312)	cellular_component	k3	Igf2|Wnt6|Apoe|Ltbp1|Runx1|Wnt4|Ntng1|Lrrn3|Elfn1|Ccdc80|Itga6|Sema6d|Matn2|Mfap2	14	142	471	17382	9.9	2.7	4	5.08984	1.79185e-07	1	3.21274e-05	0.999993	6.9907e-07	1	0.0210221	1	NA	NA	NA	NA	NA	enriched
transcription regulator complex (GO:0005667)	cellular_component	k3	Runx1|Gtf2a1|Tle6|Nr2e3|Sp3|Nfat5|Chd3|Meis1|Bhlhe41|Gata6|Chd4|Atf7ip|Jund	13	142	445	17382	9.2	2.6	4	4.57734	2.35466e-06	0.999998	7.41651e-05	0.999983	9.10205e-06	1	0.0363965	1	NA	NA	NA	NA	NA	enriched
SCHAEFFER_PROSTATE_DEVELOPMENT_48HR_DN	GSEA_c2.ChemGenPerturbations	k3	Runx1|Ntng1|Zfp36l1|Rspo1|Wasf1|Tgfb1i1|Igdcc4|Ccdc80|Irf2bpl|Meis1|Med13l|Matn2|Mfap2|Jund|Gas1|Zeb1|Arhgap42	17	138	392	15637	12.3	2.5	3	8.22226	9.98487e-17	1	6.50249e-08	1	3.22189e-16	1	0.000110022	1	m1	4	NA	0	1	top.enriched
WONG_ADULT_TISSUE_STEM_MODULE	GSEA_c2.ChemGenPerturbations	k3	Apoe|Ltbp1|Peg3|Cdkn1a|Ttc3|Zfp503|Id1|Ryr2|Bag3|Meis1|Nfib|Matn2|Kmt2e|Nrip1|Jund|Zeb1|Rflnb|Lrrfip1|Ash1l|Itm2a	20	138	699	15637	14.5	4.5	6	5.87346	2.13398e-09	1	3.27785e-06	0.999999	6.83208e-09	1	0.00369742	1	m2	4	NA	0	1	top.enriched
SIMBULAN_UV_RESPONSE_IMMORTALIZED_DN	GSEA_c2.ChemGenPerturbations	k3	Id1|Ahnak|Itga6|Top2b|Rock1	5	138	31	15637	3.6	0.2	0	Inf	0	1	7.03263e-06	1	0	1	0.0059496	1	m3	8	1.19856	1	1	top.enriched
HAMAI_APOPTOSIS_VIA_TRAIL_UP	GSEA_c2.ChemGenPerturbations	k3	Olfm1|Podxl|Trim24|Itga6|Bhlhe41|Nfib|Ppp4r2|Matn2|Nrip1|Atf7ip|Pnisr|Baz2b|Ext1|Tcaf1|Top2b|Galnt1|Itm2a	17	138	634	15637	12.3	4.1	6	4.60485	2.06379e-06	0.999998	4.33955e-05	0.999988	6.42661e-06	1	0.0183563	1	m3	6	0.803175	0	0.69611	enriched
LIM_MAMMARY_STEM_CELL_UP	GSEA_c2.ChemGenPerturbations	k3	Apoe|C1qtnf4|Peg3|Cdkn1a|Tgfb1i1|Cygb|Tshz2|Bag3|Itga6|Lrp1|Matn2|Rflnb|Ext1|Itm2a	14	138	471	15637	10.1	3	4	5.09944	1.70333e-07	1	7.25825e-05	0.999982	5.43633e-07	1	0.0230684	1	m3	6	0.794953	0	0.717936	enriched
IKEDA_MIR30_TARGETS_UP	GSEA_c2.ChemGenPerturbations	k3	Nfat5|B4galt5|Nfib|Sema6d|Nrip1|Nedd4|Hdgfl3	7	138	116	15637	5.1	0.7	1	6.04894	7.2902e-10	1	7.49861e-05	0.999991	2.33766e-09	1	0.0230684	1	m4	8	1.10035	1	1	top.enriched
ZWANG_CLASS_1_TRANSIENTLY_INDUCED_BY_EGF	GSEA_c2.ChemGenPerturbations	k3	Irf2bp2|Id1|Nfat5|Pim3|Matn2|Nrip1|Ago2|Jund|Nedd4|Pim1|Ext1|Ankrd12|Tcaf1|Lrrfip1	14	138	462	15637	10.1	3	4	5.09792	1.71699e-07	1	5.90412e-05	0.999986	5.47141e-07	1	0.0221995	1	m4	6	0.720978	0	0.743136	enriched
RIGGI_EWING_SARCOMA_PROGENITOR_UP	GSEA_c2.ChemGenPerturbations	k3	Sec14l1|Ntng1|Tnnt1|Peg3|Zfp703|Podxl|Lrrn3|Igdcc4|Meis1|Bhlhe41|Sema6d|Itm2a	12	138	403	15637	8.7	2.6	4	4.07043	2.34628e-05	0.999977	0.000238651	0.999942	7.13283e-05	1	0.0450551	1	m4	6	0.746609	0	0.66914	enriched
MARTORIATI_MDM4_TARGETS_NEUROEPITHELIUM_UP	GSEA_c2.ChemGenPerturbations	k3	Soat1|Peg3|Cdkn1a|Id1|Foxl2|Igdcc4|Bhlhe41|Lrrfip1	8	138	163	15637	5.8	1	1	7.0678	7.87027e-13	1	9.88837e-05	0.999986	2.53556e-12	1	0.0278852	1	m5	10	0.748253	0	0.92001	top.enriched
MULLIGHAN_MLL_SIGNATURE_1_DN	GSEA_c2.ChemGenPerturbations	k3	Runx1|Ttc3|Wasf1|Tgfb1i1|Trim24|Zmynd8|Jund|Smarca1|Itm2a	9	138	218	15637	6.5	1.4	2	5.0066	2.77004e-07	1	0.000136602	0.999976	8.63897e-07	1	0.0330187	1	m5	10	0.772626	0	0.897045	enriched
LIM_MAMMARY_LUMINAL_MATURE_DN	GSEA_c2.ChemGenPerturbations	k3	Apoe|Rasa3|Nrtn|Cygb|Tshz2|Nfib	6	138	95	15637	4.3	0.6	1	5.03737	2.3598e-07	1	0.000193412	0.999979	7.40464e-07	1	0.0409066	1	m5	10	0.667503	0	1	enriched
BILD_HRAS_ONCOGENIC_SIGNATURE	GSEA_c2.ChemGenPerturbations	k3	Runx1|Adam8|Hoxc6|Nfib|Sema4b|Mfap2|Gas1|Pim1|Lrrfip1	9	138	235	15637	6.5	1.5	2	5.00936	2.73058e-07	1	0.000239655	0.999955	8.52888e-07	1	0.0450551	1	m5	10	0.718839	0	0.949312	enriched
DACOSTA_UV_RESPONSE_VIA_ERCC3_COMMON_DN	GSEA_c2.ChemGenPerturbations	k3	Runx1|Sec14l1|Strn3|Id1|Arhgap29|Inpp5f|Nfib|Med13l|Zmynd8|Nrip1|Rock2|Pnisr|Baz2b|Nedd4|Ext1	15	138	458	15637	10.9	2.9	4	5.60698	1.02945e-08	1	1.28284e-05	0.999997	3.29071e-08	1	0.00723522	1	m6	10	0.683928	2	1	top.enriched
DACOSTA_UV_RESPONSE_VIA_ERCC3_DN	GSEA_c2.ChemGenPerturbations	k3	Runx1|Sec14l1|Strn3|Wasf1|Id1|Arhgap29|Podxl|Sp3|Inpp5f|Trim24|Itga6|Nfib|Dock9|Med13l|Zmynd8|Nrip1|Ago2|Rock2|Thoc2|Zeb1|Pnisr|Baz2b|Nedd4|Ext1|Smarca1|Lrrfip1|Galnt1|Mad1l1|Rock1	29	138	843	15637	21	5.4	7	8.58655	4.4811e-18	1	2.01438e-10	1	1.44823e-17	1	6.81667e-07	1	m6	6	0.409529	0	0.46956	enriched
SCHAEFFER_PROSTATE_DEVELOPMENT_6HR_DN	GSEA_c2.ChemGenPerturbations	k3	Wnt6|Irf2bp2|Strn3|Id1|Arhgap29|Ahnak|Aff3|Lrp1|Zmynd8|Chd4|Nrip1|Ago2|Baz2b|Nedd4	14	138	447	15637	10.1	2.9	4	5.09541	1.73997e-07	1	4.13396e-05	0.99999	5.53602e-07	1	0.0183563	1	m6	8	0.527328	0	0.826948	enriched
DAZARD_RESPONSE_TO_UV_NHEK_DN	GSEA_c2.ChemGenPerturbations	k3	Id1|Sp3|Meis1|Dock9|Med13l|Zmynd8|Nrip1|Ago2|Pnisr|Baz2b	10	138	293	15637	7.2	1.9	3	4.09785	2.08505e-05	0.999979	0.000274135	0.999942	6.367e-05	1	0.0479054	1	m6	8	0.512444	0	0.845248	enriched
LEE_BMP2_TARGETS_UP	GSEA_c2.ChemGenPerturbations	k3	Apoe|Ltbp1|Ddah2|Nrtn|Zfp36l1|Tnnt1|Fndc5|Eva1b|Tgfb1i1|Foxl2|Klhl32|Chd3|Ccdc80|Pycard|Lrp1|Blvrb|Matn2|Mfap2|Smarca1|Itm2a	20	138	750	15637	14.5	4.8	7	5.058	2.11843e-07	1	9.35294e-06	0.999997	6.72971e-07	1	0.00633007	1	m7	4	NA	0	1	top.enriched
MEISSNER_BRAIN_HCP_WITH_H3K4ME3_AND_H3K27ME3	GSEA_c2.ChemGenPerturbations	k3	Wnt6|Epb41l1|Zbtb7c|Runx1|C1qtnf4|Tns3|Wnt4|Ddah2|Rspo1|Eva1b|Zfp503|Arhgap29|Podxl|Emx2|Foxl2|Ahnak|Elfn1|Vstm2b|Bag3|Nfib|Gata6|Gas1	22	138	1038	15637	15.9	6.6	9	4.50452	3.3262e-06	0.999997	0.000108149	0.999963	1.0342e-05	1	0.0281519	1	m8	4	NA	0	1	top.enriched
GRYDER_PAX3FOXO1_ENHANCERS_IN_TADS	GSEA_c2.ChemGenPerturbations	k3	Igf2|Rasa3|Runx1|Tns3|Zfp36l1|Peg3|Arhgap29|Podxl|Sp3|Hs6st2|Meis1|Nfib|Ppp4r2|Med13l|Cdon|Atf7ip|Nedd1|Gas1|Lrrfip1|Mad1l1|Caprin1	21	138	988	15637	15.2	6.3	9	4.15091	1.65575e-05	0.999983	0.00015182	0.999948	5.07121e-05	1	0.0342507	1	m9	4	NA	0	1	top.enriched
GCAAAAA_MIR129	GSEA_c3.MIR_Legacy	k3	Runx1|Sec14l1|Zfp36l1|Peg3|Fndc5|Klhl32|Sp3|Irf2bpl|Itga6|Meis1|Med13l|Galnt1	12	87	178	7079	13.8	2.5	2	7.20559	2.88966e-13	1	1.51351e-06	1	5.22767e-12	1	0.000334485	1	NA	NA	NA	NA	NA	enriched
MIR9983_3P	GSEA_c3.MIRDB	k3	Runx1|Sec14l1|Gtf2a1|Zfp36l1|Fndc5|Ryr2|Klhl32|Tshz2|Gk5|Nfib|Med13l|Matn2|Atf7ip|Nedd1|Ankrd12|Galnt1|Rock1	17	130	445	14393	13.1	3.1	4	6.63267	1.64838e-11	1	5.21742e-07	1	1.60105e-10	1	0.000839772	1	m1	6	1.06395	0	1	top.enriched
MIR129_5P	GSEA_c3.MIRDB	k3	Runx1|Sec14l1|Gtf2a1|Zfp36l1|Fndc5|Ryr2|Klhl32|Tshz2|Gk5|Nfib|Med13l|Matn2|Atf7ip|Nedd1|Galnt1	15	130	354	14393	11.5	2.5	3	7.04666	9.16316e-13	1	7.06581e-07	1	8.94434e-12	1	0.000839772	1	m1	6	1.06395	0	1	enriched
MIR3662	GSEA_c3.MIRDB	k3	Zbtb7c|Ltbp1|Gtf2a1|Arhgap29|Lrrn3|Sp3|Nfat5|Tshz2|Igdcc4|Nab1|Hs6st2|Nfib|Thoc2|Zeb1|Pnisr|Baz2b|Arhgap42|Ankrd12|Hdgfl3|Lrrfip1|Map3k1	21	130	887	14393	16.2	6.2	8	4.76613	9.38996e-07	0.999999	4.36855e-05	0.999986	8.60892e-06	1	0.0281839	1	m2	4	NA	0	1	top.enriched
LET_7C_3P	GSEA_c3.MIRDB	k3	Maml3|Rbbp6|Zfp703|Sp3|Hs6st2|Gk5|Dock9|Zmynd8|Pim3|Hmgcs1|Kmt2e|Nedd1|Ankrd12|Top2b|Ash1l|Itm2a	16	130	563	14393	12.3	3.9	5	5.04112	2.31403e-07	1	4.74277e-05	0.999988	2.14157e-06	1	0.0281839	1	m3	4	NA	0	1	top.enriched
MIR548AJ_3P_MIR548X_3P	GSEA_c3.MIRDB	k3	Soat1|Maml3|Gtf2a1|Strn3|Wasf1|Arhgap29|Inpp5f|Aff3|Nab1|Gk5|Ppp4r2|Med13l|Sema6d|Mfap2|Nrip1|Atf7ip|Ago2|Gas1|Zeb1|Pnisr	20	130	872	14393	15.4	6.1	8	4.39706	5.48629e-06	0.999995	0.000104955	0.999966	4.91511e-05	1	0.0424504	1	m4	6	3.82456	0	1	top.enriched
MIR142_3P	GSEA_c3.MIRDB	k3	Gtf2a1|Strn3|Inpp5f|Zmynd8|Atf7ip|Rock2|Zeb1|Ash1l	8	130	165	14393	6.2	1.1	1	7.07224	7.6227e-13	1	0.000125012	0.999981	7.47786e-12	1	0.0424504	1	m4	6	3.82456	0	1	enriched
MIR6867_5P	GSEA_c3.MIRDB	k3	Wnt4|Zfp36l1|Rspo1|Elfn1|Nfat5|Aff3|Irf2bpl|Hoxc6|Zmynd8|Sema6d|Cdon|Clec2l|Rock2|Zeb1|Pim1|Arhgap42|Lrrfip1|Galnt1|Ash1l	19	130	811	14393	14.6	5.6	7	4.69009	1.36543e-06	0.999999	0.00012081	0.999962	1.23455e-05	1	0.0424504	1	m5	4	NA	0	1	top.enriched
ZBTB7B	GSEA_c3.TFT_GTRD	k3	Ahnak|Chd4|Tcaf1	3	133	1631	14796	2.3	11	15	-3.29946	0.999516	0.000484348	0.999974	0.000150716	0.99959	0.0966274	1	0.0388848	NA	NA	NA	NA	NA	depleted
DIDO1	GSEA_c3.TFT_GTRD	k3	Sec14l1	1	133	1350	14796	0.8	9.1	12	-3.34598	0.99959	0.000409957	0.999997	4.06068e-05	0.99959	0.0966274	1	0.0209531	NA	NA	NA	NA	NA	depleted
FOXO4_01	GSEA_c3.TFT_Legacy	k3	Maml3|Runx1|Hoxc6|Nfib|Gata6|Kmt2e|Atf7ip|Ext1	8	107	235	11448	7.5	2.1	2	4.30686	8.27958e-06	0.999992	0.00159216	0.999653	0.000155685	1	0.0445068	0.999996	m1	14	0.282325	3	0.877373	top.enriched
CDPCR1_01	GSEA_c3.TFT_Legacy	k3	Zfp503|Hoxc6|Meis1|Bhlhe41|Nfib|Ext1	6	107	122	11448	5.6	1.1	1	5.05029	2.20565e-07	1	0.00097409	0.999858	7.50548e-06	1	0.0445068	0.999996	m1	16	0.317423	1	1	enriched
HFH1_01	GSEA_c3.TFT_Legacy	k3	Gtf2a1|Emx2|Tshz2|Hoxc6|Nfib|Sema6d|Nedd4|Pim1	8	107	230	11448	7.5	2	2	4.3059	8.31557e-06	0.999992	0.00138913	0.999704	0.000155685	1	0.0445068	0.999996	m1	14	0.273546	1	0.905986	enriched
HFH8_01	GSEA_c3.TFT_Legacy	k3	Runx1|Gtf2a1|Emx2|Tshz2|Nfib|Zmynd8|Nedd4	7	107	193	11448	6.5	1.7	2	3.58234	0.000170263	0.99983	0.00218886	0.999557	0.00140199	1	0.0445068	0.999996	m1	12	0.241427	1	0.785523	enriched
MAZR_01	GSEA_c3.TFT_Legacy	k3	Ddah2|Zfp503|Irf2bpl|Hoxc6|Itga6|Gata6|Chd4|Kmt2e|Pim1|Rock1	10	107	212	11448	9.3	1.9	2	5.73659	4.82998e-09	1	2.82074e-05	0.999996	2.05619e-07	1	0.0172065	0.999996	m1	10	0.232612	0	0.53941	enriched
AMEF2_Q6	GSEA_c3.TFT_Legacy	k3	Gtf2a1|Zfp36l1|Rbbp6|Nfat5|Aff3|Hoxc6|Nfib|Jund|Nedd4|Smarca1	10	107	241	11448	9.3	2.1	2	5.74401	4.62298e-09	1	8.33708e-05	0.999985	2.05619e-07	1	0.0242222	0.999996	m1	10	0.226878	0	0.561626	enriched
TST1_01	GSEA_c3.TFT_Legacy	k3	Wnt6|Wnt4|Hoxc6|Bhlhe41|Gata6|Kmt2e|Baz2b|Pim1	8	107	236	11448	7.5	2.1	2	4.30705	8.2724e-06	0.999992	0.00163545	0.999642	0.000155685	1	0.0445068	0.999996	m1	12	0.238078	0	0.732424	enriched
TGGAAA_NFAT_Q4_01	GSEA_c3.TFT_Legacy	k3	Soat1|Doc2b|Ltbp1|Maml3|Runx1|Wnt4|Zfp36l1|Cdkn1a|Strn3|Wasf1|Arhgap29|Lrrn3|Tex15|Inpp5f|Nfat5|Aff3|B4galt5|Tshz2|Ccdc80|Hs6st2|Meis1|Nfib|Dock9|Ppp4r2|Zmynd8|Sema6d|Gata6|Fxyd2|Nedd4|Pim1|Ext1|Lrrfip1	32	107	1777	11448	29.9	15.5	17	3.97664	3.49482e-05	0.999965	0.000120922	0.999951	0.000520728	1	0.0242222	0.999996	m2	4	NA	0	1	top.enriched
P53_DECAMER_Q2	GSEA_c3.TFT_Legacy	k3	Ltbp1|Cdkn1a|Strn3|Lrp1|Dock9|Blvrb|Sema6d|Hmgcs1|Pim1	9	107	236	11448	8.4	2.1	2	5.02489	2.51862e-07	1	0.000358212	0.99993	7.50548e-06	1	0.0338164	0.999996	m3	4	NA	0	1	top.enriched
TAL1ALPHAE47_01	GSEA_c3.TFT_Legacy	k3	Wnt6|Ltbp1|C1qtnf4|Ddah2|Aff3|Zmynd8|Sema6d|Kmt2e	8	107	240	11448	7.5	2.1	2	4.30782	8.24371e-06	0.999992	0.00181808	0.999595	0.000155685	1	0.0445068	0.999996	m4	12	0.438715	2	0.999187	top.enriched
E47_02	GSEA_c3.TFT_Legacy	k3	Doc2b|Ddah2|Mid1ip1|Strn3|Zfp503|Podxl|Lrrn3|Aff3|Kmt2e	9	107	238	11448	8.4	2.1	2	5.02534	2.51274e-07	1	0.000381059	0.999925	7.50548e-06	1	0.0338164	0.999996	m4	10	0.411679	0	0.748458	enriched
TAL1BETAE47_01	GSEA_c3.TFT_Legacy	k3	Wnt6|Ltbp1|C1qtnf4|Ddah2|Aff3|Sema6d|Kmt2e|Smarca1	8	107	235	11448	7.5	2.1	2	4.30686	8.27958e-06	0.999992	0.00159216	0.999653	0.000155685	1	0.0445068	0.999996	m4	12	0.438014	0	1	enriched
T3R_Q6	GSEA_c3.TFT_Legacy	k3	C1qtnf4|Drp2|Ahnak|Tshz2|Igdcc4|Hoxc8|Zmynd8|Smarca1	8	107	242	11448	7.5	2.1	2	4.3082	8.2294e-06	0.999992	0.00191525	0.99957	0.000155685	1	0.0445068	0.999996	m4	8	0.354628	0	0.508124	enriched
OCT1_02	GSEA_c3.TFT_Legacy	k3	Ltbp1|Maml3|Runx1|Lrrn3|Aff3|Meis1|Atf7ip	7	107	193	11448	6.5	1.7	2	3.58234	0.000170263	0.99983	0.00218886	0.999557	0.00140199	1	0.0445068	0.999996	m4	10	0.415657	0	0.740771	enriched
SMAD3_Q6	GSEA_c3.TFT_Legacy	k3	Ltbp1|Cdkn1a|Hoxc6|Meis1|Bhlhe41|Dock9|Zmynd8|Lrrfip1	8	107	227	11448	7.5	2	2	4.30532	8.33722e-06	0.999992	0.00127759	0.999731	0.000155685	1	0.0445068	0.999996	m5	18	0.289472	4	0.910865	top.enriched
HNF3ALPHA_Q6	GSEA_c3.TFT_Legacy	k3	Wnt4|Gtf2a1|Cdkn1a|Id1|Aff3|Zmynd8|Gata6	7	107	193	11448	6.5	1.7	2	3.58234	0.000170263	0.99983	0.00218886	0.999557	0.00140199	1	0.0445068	0.999996	m5	16	0.245175	3	0.872977	enriched
PR_02	GSEA_c3.TFT_Legacy	k3	Wnt4|Cdkn1a|Itga6|Zmynd8|Atf7ip|Nedd4	6	107	128	11448	5.6	1.1	1	5.05163	2.19025e-07	1	0.00124946	0.999809	7.50548e-06	1	0.0445068	0.999996	m5	16	0.228226	2	0.997102	enriched
WTTGKCTG_UNKNOWN	GSEA_c3.TFT_Legacy	k3	Wnt6|Ltbp1|Maml3|Gtf2a1|Cdkn1a|Aff3|Ccdc80|Hoxc6|Meis1|Nfib|Zmynd8|Kmt2e|Zeb1|Ankrd12	14	107	484	11448	13.1	4.2	5	4.13198	1.79828e-05	0.999982	0.000158834	0.999958	0.00032478	1	0.0242222	0.999996	m5	8	0.17388	0	0.304195	enriched
P300_01	GSEA_c3.TFT_Legacy	k3	Maml3|Wnt4|Ddah2|Hoxc6|Bhlhe41|Zmynd8|Chd4|Hmgcs1|Jund	9	107	241	11448	8.4	2.1	2	5.02601	2.50395e-07	1	0.000417579	0.999917	7.50548e-06	1	0.0338164	0.999996	m5	12	0.21357	0	0.659817	enriched
HMGIY_Q6	GSEA_c3.TFT_Legacy	k3	Doc2b|Eva1b|B4galt5|Hoxc6|Meis1|Zmynd8|Fxyd2|Ankrd12	8	107	224	11448	7.5	2	2	4.30474	8.35892e-06	0.999992	0.00117332	0.999756	0.000155685	1	0.0445068	0.999996	m5	10	0.18649	0	0.512657	enriched
STTTCRNTTT_IRF_Q6	GSEA_c3.TFT_Legacy	k3	Zfp503|Meis1|Bhlhe41|Gata6|Zeb1|Nedd4|Caprin1	7	107	179	11448	6.5	1.6	2	3.58012	0.00017172	0.999828	0.00142443	0.999733	0.00140199	1	0.0445068	0.999996	m5	12	0.213226	0	0.644626	enriched
GR_01	GSEA_c3.TFT_Legacy	k3	Wnt4|Cdkn1a|Hoxc6|Itga6|Zmynd8|Atf7ip|Nedd4	7	107	191	11448	6.5	1.7	2	3.58203	0.00017047	0.99983	0.00206363	0.999587	0.00140199	1	0.0445068	0.999996	m5	16	0.22584	0	1	enriched
CAGCTG_AP4_Q5	GSEA_c3.TFT_Legacy	k3	Wnt6|Ltbp1|Runx1|Wnt4|Zfp36l1|Tnnt1|Fndc5|Zfp703|Zfp503|Id1|Drp2|Lrrn3|Irf2bpl|Hoxc6|Itga6|Lrp1|Dock9|Zmynd8|Sema6d|Chd4|Atf7ip|Nedd4|Smarca1|Ankrd12|Rock1	25	107	1416	11448	23.4	12.4	13	3.57191	0.000177192	0.999823	0.00111577	0.999525	0.00142711	1	0.0445068	0.999996	m6	4	NA	0	1	top.enriched
RTAAACA_FREAC2_01	GSEA_c3.TFT_Legacy	k3	Doc2b|Maml3|Runx1|Gtf2a1|Cdkn1a|Emx2|Ahnak|Hoxc6|Meis1|Nfib|Lrp1|Hoxc8|Zmynd8|Sema6d|Matn2|Kmt2e|Nedd4|Ext1	18	107	884	11448	16.8	7.7	8	3.69765	0.000108802	0.999891	0.00131735	0.999507	0.00140199	1	0.0445068	0.999996	m7	4	NA	0	1	top.enriched
HEN1_02	GSEA_c3.TFT_Legacy	k3	Doc2b|Fndc5|Lrrn3|Irf2bpl|Chd4|Nedd4|Rock1	7	107	190	11448	6.5	1.7	2	3.58187	0.000170574	0.999829	0.00200314	0.999601	0.00140199	1	0.0445068	0.999996	m8	8	0.330082	4	1	top.enriched
MYOD_Q6	GSEA_c3.TFT_Legacy	k3	Igf2|Wnt6|Ccnjl|Strn3|Fndc5|Itga6|Cdon|Kmt2e	8	107	234	11448	7.5	2	2	4.30666	8.28677e-06	0.999992	0.00154978	0.999663	0.000155685	1	0.0445068	0.999996	m8	8	0.285309	3	0.94862	enriched
NFKB_Q6	GSEA_c3.TFT_Legacy	k3	Runx1|Nfat5|Irf2bpl|Lrp1|Chd4|Fxyd2|Baz2b|Ash1l	8	107	243	11448	7.5	2.1	2	4.30839	8.22225e-06	0.999992	0.00196535	0.999557	0.000155685	1	0.0445068	0.999996	m8	8	0.281961	3	0.825399	enriched
E47_01	GSEA_c3.TFT_Legacy	k3	Wnt6|Runx1|Ccnjl|Id1|Podxl|Drp2|Itga6|Sema4b|Kmt2e	9	107	243	11448	8.4	2.1	2	5.02646	2.4981e-07	1	0.000443494	0.999911	7.50548e-06	1	0.0338164	0.999996	m8	6	0.191213	0	0.621351	enriched
AP2ALPHA_01	GSEA_c3.TFT_Legacy	k3	Zfp36l1|Zfp703|Ahnak|Sp3|Nfat5|Nfib|Lrp1|Jund	8	107	235	11448	7.5	2.1	2	4.30686	8.27958e-06	0.999992	0.00159216	0.999653	0.000155685	1	0.0445068	0.999996	m8	6	0.201788	0	0.441686	enriched
CTTTGA_LEF1_Q2	GSEA_c3.TFT_Legacy	k3	Soat1|Wnt6|Maml3|Runx1|Gtf2a1|Zfp36l1|Zfp703|Cygb|Ahnak|Lrrn3|Aff3|Tshz2|Hoxc6|Meis1|Ppp4r2|Sema4b|Sema6d|Kmt2e|Rock2|Rflnb|Pim1	21	107	1131	11448	19.6	9.9	11	3.19089	0.000709175	0.999291	0.00161919	0.999337	0.00535023	1	0.0445068	0.999996	m9	4	NA	0	1	top.enriched
EGFR_UP.V1_DN	GSEA_c6.OncogenicSignatures	k3	Ltbp1|Id1|Inpp5f|Trim24|Matn2|Nrip1|Atf7ip|Baz2b|Tcaf1	9	107	178	9523	8.4	1.9	2	5.02471	2.52095e-07	1	0.000169301	0.99997	5.73516e-06	1	0.0319979	0.99997	NA	NA	NA	NA	NA	enriched
GSE40068_CXCR5POS_BCL6POS_TFH_VS_CXCR5NEG_BCL6NEG_CD4_TCELL_DN	GSEA_c7.IMMUNESIGDB	k3	Epb41l1|Ttc3|Arhgap29|Aff3|Nrip1|Atf7ip|Ago2|Thoc2|Zeb1|Rflnb|Ext1|Itm2a	12	137	197	15704	8.8	1.3	2	7.14686	4.43936e-13	1	1.53546e-07	1	1.08143e-09	1	0.000748079	1	NA	NA	NA	NA	NA	enriched
GSE3565_CTRL_VS_LPS_INJECTED_DUSP1_KO_SPLENOCYTES_DN	GSEA_c7.IMMUNESIGDB	k3	Ttc3|Plac8|Inpp5f|Nrip1|Zeb1|Ext1|Top2b|Caprin1|Itm2a	9	137	165	15704	6.6	1.1	1	8.07742	3.30768e-16	1	1.42478e-05	0.999998	1.6115e-12	1	0.0347076	1	NA	NA	NA	NA	NA	enriched
LAKE_ADULT_KIDNEY_C11_THIN_ASCENDING_LIMB	GSEA_c8.CellType	k3	Runx1|Tns3|Nfat5|Med13l|Zmynd8|Zeb1|Ext1|Lrrfip1	8	135	164	13682	5.9	1.2	2	4.28936	8.95956e-06	0.999991	0.000219242	0.999965	7.08859e-05	1	0.0191837	1	m1	12	0.540803	1	0.819336	top.enriched
LAKE_ADULT_KIDNEY_C26_MESANGIAL_CELLS	GSEA_c8.CellType	k3	Maml3|Tns3|Zfp36l1|Ahnak|Meis1|Rock2|Ext1|Ankrd12|Rock1	9	135	168	13682	6.7	1.2	2	5.00499	2.79324e-07	1	4.26463e-05	0.999994	2.38534e-06	1	0.0112335	1	m1	10	0.390015	0	0.815886	enriched
ZHENG_CORD_BLOOD_C7_PUTATIVE_LYMPHOID_PRIMED_MULTIPOTENT_PROGENITOR_1	GSEA_c8.CellType	k3	Runx1|C1qtnf4|Ttc3|Trim24|Rflnb|Lrrfip1	6	135	81	13682	4.4	0.6	1	5.03961	2.33243e-07	1	0.000146091	0.999985	2.05713e-06	1	0.0182422	1	m1	10	0.433545	0	0.640028	enriched
LAKE_ADULT_KIDNEY_C28_INTERSTITIUM	GSEA_c8.CellType	k3	Tshz2|Meis1|Med13l|Rock2|Ext1|Rock1	6	135	82	13682	4.4	0.6	1	5.03979	2.33018e-07	1	0.000156361	0.999984	2.05713e-06	1	0.0182422	1	m1	12	0.423463	0	1	enriched
LAKE_ADULT_KIDNEY_C27_VASCULAR_SMOOTH_MUSCLE_CELLS_AND_PERICYTES	GSEA_c8.CellType	k3	Maml3|Zfp36l1|Aff3|Med13l|Rock2|Zeb1|Rock1	7	135	149	13682	5.2	1.1	1	6.0627	6.6926e-10	1	0.000683364	0.999887	6.60151e-09	1	0.0283014	1	m1	12	0.483926	0	0.910542	enriched
FAN_OVARY_CL7_ANGEIOGENIC_ENDOTHELIAL_CELL	GSEA_c8.CellType	k3	Zfp36l1|Cdkn1a|Id1|Arhgap29|Nfib|Pim3|Kmt2e|Lrrfip1|Itm2a	9	135	237	13682	6.7	1.7	2	5.01782	2.6131e-07	1	0.000568473	0.999881	2.2675e-06	1	0.0283014	1	m2	12	0.593458	3	0.96317	top.enriched
MENON_FETAL_KIDNEY_4_PODOCYTES	GSEA_c8.CellType	k3	Ntng1|Arhgap29|Podxl|Ahnak|Chd3|Chd4|Kmt2e|Baz2b|Ankrd12|Lrrfip1|Tnni1	11	135	192	13682	8.1	1.4	2	6.44071	5.94583e-11	1	3.07571e-06	1	6.03558e-10	1	0.00215299	1	m2	8	0.415659	0	0.599697	enriched
RUBENSTEIN_SKELETAL_MUSCLE_ENDOTHELIAL_CELLS	GSEA_c8.CellType	k3	Igf2|Sec14l1|Id1|Arhgap29|Podxl|Ahnak|Itga6|Itm2a	8	135	132	13682	5.9	1	1	7.06872	7.81868e-13	1	4.81436e-05	0.999994	8.08933e-12	1	0.0112335	1	m2	12	0.559758	0	1	enriched
HU_FETAL_RETINA_FIBROBLAST	GSEA_c8.CellType	k3	Igf2|Zfp36l1|Eva1b|Id1|Arhgap29|Tgfb1i1|Emx2|Ahnak|Ccdc80|Mfap2|Rock2|Smarca1|Itm2a	13	135	367	13682	9.6	2.7	4	4.5841	2.27973e-06	0.999998	6.87249e-05	0.999984	1.88692e-05	1	0.0120269	1	m2	8	0.408883	0	0.637762	enriched
AIZARANI_LIVER_C29_MVECS_2	GSEA_c8.CellType	k3	Doc2b|Sec14l1|Cdkn1a|Id1|Ahnak|B4galt5|Nfib|Dock9|Matn2|Jund|Itm2a	11	135	310	13682	8.1	2.3	3	4.69508	1.33249e-06	0.999999	0.000249892	0.999943	1.12012e-05	1	0.019436	1	m2	8	0.387283	0	0.688673	enriched
TRAVAGLINI_LUNG_LIPOFIBROBLAST_CELL	GSEA_c8.CellType	k3	Zfp36l1|Cdkn1a|Tshz2|Ccdc80|Gata6|Cdon|Pim1	7	135	143	13682	5.2	1	1	6.06136	6.74875e-10	1	0.000534855	0.999915	6.60151e-09	1	0.0283014	1	m3	8	1.0459	1	1	top.enriched
DESCARTES_FETAL_LIVER_MESOTHELIAL_CELLS	GSEA_c8.CellType	k3	Zbtb7c|Ntng1|Rspo1|Tnnt1|Podxl|Ryr2|Elfn1|Ccdc80|Cdon|Gas1	10	135	274	13682	7.4	2	3	4.10268	2.04197e-05	0.99998	0.000384773	0.999915	0.000154729	1	0.0269341	1	m3	6	0.730232	0	0.605817	enriched
TRAVAGLINI_LUNG_ADVENTITIAL_FIBROBLAST_CELL	GSEA_c8.CellType	k3	Tshz2|Ccdc80|Bag3|Lrp1|Gata6|Matn2|Jund|Gas1|Pim1|Itm2a	10	135	289	13682	7.4	2.1	3	4.10498	2.02178e-05	0.99998	0.000583938	0.999864	0.000154729	1	0.0283014	1	m3	6	0.667152	0	0.795604	enriched
LAKE_ADULT_KIDNEY_C29_UNKNOWN_NOVEL_PT_CFH_POS_SUBPOPULATION_S2	GSEA_c8.CellType	k3	Maml3|Arhgap29|Tshz2|Zeb1|Ext1	5	135	80	13682	3.7	0.6	1	4.03154	2.77065e-05	0.999972	0.00115428	0.999864	0.000188685	1	0.038476	1	m4	8	1.0479	1	1	top.enriched
AIZARANI_LIVER_C20_LSECS_3	GSEA_c8.CellType	k3	Sec14l1|Rbbp6|Cdkn1a|Arhgap29|B4galt5|Nrip1|Jund|Rock2|Zeb1|Galnt1	10	135	283	13682	7.4	2.1	3	4.10406	2.02984e-05	0.99998	0.000495932	0.999887	0.000154729	1	0.0283014	1	m4	6	0.693093	0	0.723755	enriched
GAO_LARGE_INTESTINE_ADULT_CJ_IMMUNE_CELLS	GSEA_c8.CellType	k3	Apoe|Olfm1|Eva1b|Arhgap29|Cygb|Lrrn3|Tshz2|Igdcc4|Ccdc80|Lrp1|Zeb1|Rflnb|Smarca1	13	135	462	13682	9.6	3.4	5	3.65764	0.000127272	0.999873	0.000647189	0.999812	0.000824969	1	0.0283014	1	m4	6	0.704194	0	0.690057	enriched
FAN_EMBRYONIC_CTX_BIG_GROUPS_CAJAL_RETZIUS	GSEA_c8.CellType	k3	Wnt4|Peg3|Olfm1|Cdkn1a|Fndc5|Zfp503|Emx2|Cygb|Ahnak|Hs6st2|Clec2l|Hmgcs1|Mfap2	13	135	465	13682	9.6	3.4	5	3.65806	0.000127066	0.999873	0.000687319	0.999799	0.000824969	1	0.0283014	1	m5	4	NA	0	1	top.enriched
FAN_OVARY_CL11_MURAL_GRANULOSA_CELL	GSEA_c8.CellType	k3	Tnni3|Ddah2|Rbbp6|Wasf1|Tshz2|Bag3|Ppp4r2|Med13l|Hmgcs1|Pim1|Ext1|Tcaf1	12	135	419	13682	8.9	3.1	4	4.08274	2.22543e-05	0.999978	0.00089992	0.999744	0.000166289	1	0.0349969	1	m6	6	2.52904	0	1	top.enriched
FAN_OVARY_CL15_SMALL_ANTRAL_FOLLICLE_GRANULOSA_CELL	GSEA_c8.CellType	k3	Runx1|Sec14l1|Tnni3|Rbbp6|Wasf1|Emx2|Bag3|Itga6|Med13l|Gata6|Hmgcs1|Mfap2|Nrip1|Ext1|Smarca1	15	135	611	13682	11.1	4.5	6	3.77768	7.91495e-05	0.999921	0.00101624	0.99966	0.000532281	1	0.0355683	1	m6	6	2.52904	0	1	enriched
MANNO_MIDBRAIN_NEUROTYPES_HGABA	GSEA_c8.CellType	k3	Epb41l1|Ntng1|Peg3|Olfm1|Ttc3|Fndc5|Wasf1|Ryr2|Lrrn3|Aff3|Chd3|Tshz2|Irf2bpl|Hs6st2|Gk5|Med13l|Zmynd8|Sema6d|Cdon|Kmt2e|Ankrd12	21	135	1019	13682	15.6	7.4	10	3.6336	0.00013975	0.99986	0.000986532	0.999606	0.000895063	1	0.0355683	1	m7	4	NA	0	1	top.enriched
MURARO_PANCREAS_BETA_CELL	GSEA_c8.CellType	k3	Irf2bp2|Epb41l1|Wnt4|Peg3|Olfm1|Cdkn1a|Ttc3|Id1|Parvb|Inpp5f|Bag3|Bhlhe41|Sema6d|Pim3|Jund|Ankrd12|Tcaf1|Rock1|Ash1l	19	135	893	13682	14.1	6.5	9	3.46476	0.000265357	0.999735	0.0012099	0.999532	0.00155176	1	0.0384969	1	m8	4	NA	0	1	top.enriched
HAY_BONE_MARROW_STROMAL	GSEA_c8.CellType	k3	Igf2|Apoe|Runx1|Tns3|Wnt4|Rspo1|Zfp503|Emx2|Igdcc4|Ccdc80|Hoxc6|Nfib|Hoxc8|Sema6d|Gas1|Smarca1	16	135	700	13682	11.9	5.1	7	3.50942	0.000224546	0.999775	0.0014561	0.999476	0.00132754	1	0.0443161	1	m9	4	NA	0	1	top.enriched
regulation of signal transduction (GO:0009966)	biological_process	k4	Gsg1l|Ncam1|Rgs10|Igfbp5|Inha|Chrdl2|Ralgps2|Wnt11|Dlk1|Scube1|Pmp22|Arhgef16|Nppc|Fhl2|Gpc3|Nr0b1|Sorl1|Mdk|Ptgis|Abat|Emp2|Rgs3|Fgf18|Cd2ap|Cyth3|Clu|Traf3ip2|C1qtnf12|Dhrs3|Lgr4|Htra1|Wnt9a|Nr1d1|Ghr|Hmox1|Igfbp6|Vegfa|Ctsh	38	104	2659	17246	36.5	15.4	16	5.99825	9.97261e-10	1	1.03472e-07	1	2.34263e-09	1	0.000751066	1	m1	10	0.420531	0	0.982247	top.enriched
regulation of cell communication (GO:0010646)	biological_process	k4	Gsg1l|Ncam1|Rgs10|Igfbp5|Inha|Chrdl2|Ralgps2|Wnt11|Dlk1|Scube1|Pmp22|Arhgef16|Nppc|Dbi|Fhl2|Gpc3|Nr0b1|Sorl1|Mdk|Ptgis|Abat|Emp2|Rgs3|Fgf18|Pax8|Cd2ap|Cyth3|Clu|Traf3ip2|C1qtnf12|Dhrs3|Lgr4|Htra1|Wnt9a|Nr1d1|Plcb4|Ghr|Hmox1|Igfbp6|Vegfa|Ctsh	41	104	3041	17246	39.4	17.6	18	5.99123	1.0413e-09	1	1.26944e-07	1	2.44268e-09	1	0.000751066	1	m1	10	0.415423	0	1	enriched
regulation of signaling (GO:0023051)	biological_process	k4	Gsg1l|Ncam1|Rgs10|Igfbp5|Inha|Chrdl2|Ralgps2|Wnt11|Dlk1|Scube1|Pmp22|Arhgef16|Nppc|Dbi|Fhl2|Gpc3|Nr0b1|Sorl1|Mdk|Ptgis|Abat|Emp2|Rgs3|Fgf18|Pax8|Cd2ap|Cyth3|Clu|Traf3ip2|C1qtnf12|Dhrs3|Lgr4|Htra1|Wnt9a|Nr1d1|Plcb4|Ghr|Hmox1|Igfbp6|Vegfa|Ctsh	41	104	3052	17246	39.4	17.7	18	5.99355	1.02654e-09	1	1.40588e-07	1	2.40973e-09	1	0.000751066	1	m1	10	0.415423	0	1	enriched
regulation of response to stimulus (GO:0048583)	biological_process	k4	Gsg1l|Ncam1|Rgs10|Igfbp5|Inha|Chrdl2|Thbd|Ier5|Ralgps2|Wnt11|Dlk1|Scube1|Pmp22|Arhgef16|Nppc|Fhl2|Gpc3|Nr0b1|Sorl1|Mdk|Ptgis|Abat|Emp2|Rgs3|Fgf18|Cd2ap|Cd200|Cyth3|Clu|Traf3ip2|C1qtnf12|Dhrs3|Lgr4|Htra1|Wnt9a|Nr1d1|Ghr|Cebpb|Hmox1|Igfbp6|Vegfa|Ctsh|Ncoa7	43	104	3472	17246	41.3	20.1	21	5.38801	3.56219e-08	1	6.06166e-07	1	8.32736e-08	1	0.001943	1	m1	10	0.527666	0	0.822288	enriched
ossification (GO:0001503)	biological_process	k4	Igfbp5|Chrdl2|Wnt11|Dlk1|Nppc|Fhl2|Gpc3|Mdk|Fgf18|Dhrs3|Lgr4|Cebpb|Vegfa	13	104	373	17246	12.5	2.2	2	7.88727	1.54437e-15	1	3.80816e-07	1	3.6354e-15	1	0.00152584	1	m2	8	0.755667	0	1	top.enriched
epithelial cell proliferation (GO:0050673)	biological_process	k4	Igfbp5|Dlk1|Gpc3|Mdk|Fgf18|Nr2f2|Lgr4|Htra1|Nr1d1|Cebpb|Hmox1|Vegfa	12	104	416	17246	11.5	2.4	3	5.27576	6.61042e-08	1	7.73106e-06	0.999999	1.54426e-07	1	0.0123906	1	m2	8	0.951303	0	0.851602	enriched
osteoblast differentiation (GO:0001649)	biological_process	k4	Igfbp5|Wnt11|Dlk1|Nppc|Fhl2|Lgr4|Cebpb|Vegfa	8	104	196	17246	7.7	1.1	1	7.06124	8.25124e-13	1	2.4471e-05	0.999997	1.93961e-12	1	0.0326831	1	m2	8	0.798493	0	0.969459	enriched
tissue development (GO:0009888)	biological_process	k4	Ncam1|Igfbp5|Sprr2d|Lor|Chrdl2|Wnt11|Dlk1|Pmp22|Efnb1|Nppc|Dbi|Fhl2|Gpc3|Nr0b1|Sorl1|Mdk|Ptgis|Fgf18|Pax8|Sprr2e|Nr2f2|Maf|Lgr4|Wnt9a|Pkp2|Cebpb|Vegfa|Jmjd1c|Ctsh	29	104	1841	17246	27.9	10.7	11	5.75957	4.21633e-09	1	8.44545e-07	1	9.88384e-09	1	0.00225592	1	m3	6	1.82615	0	1	top.enriched
animal organ development (GO:0048513)	biological_process	k4	Ncam1|Igfbp5|Sprr2d|Inha|Lor|Chrdl2|Wnt11|Dlk1|Pmp22|Efnb1|Alas1|Nppc|Dbi|Fhl2|Gpc3|Nr0b1|Sorl1|Mdk|Ptgis|Fgf18|Pax8|Sprr2e|Nr2f2|Clu|Maf|Dhrs3|Lgr4|Htra1|Wnt9a|Krt19|Pkp2|Cryge|Cebpb|Hmox1|Crygc|Vegfa|Jmjd1c|Ctsh	38	104	3210	17246	36.5	18.6	19	4.84619	6.29285e-07	0.999999	1.21818e-05	0.999995	1.44907e-06	1	0.0177489	1	m3	6	1.82615	0	1	enriched
cell population proliferation (GO:0008283)	biological_process	k4	Ncam1|Psmb10|Igfbp5|Inha|Ier5|Lmo1|Wnt11|Dlk1|Pmp22|Efnb1|Nppc|Dbi|Gpc3|Mdk|Emp2|Fgf18|Nr2f2|Cd200|Clu|Lgr4|Htra1|Wnt9a|Nr1d1|Pkp2|Cebpb|Hmox1|Vegfa|Ctsh	28	104	1861	17246	26.9	10.8	11	5.44313	2.61759e-08	1	3.43162e-06	0.999999	6.12339e-08	1	0.00687483	1	m4	6	1.08819	0	1	top.enriched
regulation of cell population proliferation (GO:0042127)	biological_process	k4	Ncam1|Igfbp5|Inha|Ier5|Lmo1|Wnt11|Dlk1|Pmp22|Efnb1|Nppc|Gpc3|Mdk|Emp2|Fgf18|Nr2f2|Cd200|Clu|Htra1|Wnt9a|Nr1d1|Pkp2|Cebpb|Hmox1|Vegfa|Ctsh	25	104	1570	17246	24	9.1	9	5.61082	1.00687e-08	1	4.94351e-06	0.999999	2.35864e-08	1	0.00880329	1	m4	6	1.08819	0	1	enriched
response to chemical (GO:0042221)	biological_process	k4	Cyp11a1|Ncam1|Ctrb1|Ppp1r14a|Rgs10|Igfbp5|Sprr2d|Chrdl2|Slc18a2|Pmp22|Arhgef16|Efnb1|Col6a1|Fhl2|Gpc3|Nr0b1|Sorl1|Mdk|Ptgis|Abat|Mtss2|Fgf18|Pax8|Sprr2e|Clu|Traf3ip2|C1qtnf12|Lgr4|Htra1|Nr1d1|Lcn2|Lsp1|Ghr|Cebpb|Hmox1|Vegfa|Ctsh|Ncoa7	38	104	3357	17246	36.5	19.5	20	4.49849	3.42184e-06	0.999997	3.47611e-05	0.999986	7.85283e-06	1	0.0410201	1	m5	4	NA	0	1	top.enriched
negative regulation of multicellular organismal process (GO:0051241)	biological_process	k4	Igfbp5|Inha|Thbd|Wnt11|Dlk1|Sorl1|Mdk|Abat|Pax8|Cd2ap|Nr2f2|Apoc1|Cd200|Lgr4|Wnt9a|Nr1d1|Hmox1|Vegfa	18	104	1029	17246	17.3	6	6	5.06717	2.01888e-07	1	3.9875e-05	0.999989	4.71303e-07	1	0.0426051	1	m6	8	1.26965	1	1	top.enriched
negative regulation of response to stimulus (GO:0048585)	biological_process	k4	Rgs10|Igfbp5|Chrdl2|Thbd|Wnt11|Dlk1|Fhl2|Gpc3|Nr0b1|Sorl1|Mdk|Ptgis|Abat|Rgs3|Cd2ap|Cd200|Clu|C1qtnf12|Dhrs3|Lgr4|Htra1|Nr1d1|Hmox1|Vegfa|Ncoa7	25	104	1521	17246	24	8.8	9	5.60207	1.05904e-08	1	2.80738e-06	0.999999	2.47915e-08	1	0.00642771	1	m6	6	0.865287	0	0.659476	enriched
regulation of multicellular organismal process (GO:0051239)	biological_process	k4	Ncam1|Igfbp5|Inha|Thbd|Hk1|Wnt11|Dlk1|Nppc|Sorl1|Mdk|Ptgis|Abat|Emp2|Fgf18|Pax8|Cd2ap|Nr2f2|Apoc1|Cd200|Clu|Maf|Dhrs3|Lgr4|Wnt9a|Nr1d1|Lcn2|Ghr|Pkp2|Cebpb|Hmox1|Vegfa|Ctsh	32	104	2592	17246	30.8	15	16	4.35238	6.73334e-06	0.999993	3.58321e-05	0.999987	1.54106e-05	1	0.0410201	1	m6	6	0.828382	0	0.751726	enriched
molecular function regulator (GO:0098772)	molecular_function	k4	Ppp1r14a|Rgs10|Dpf3|Inha|Ralgps2|Wnt11|Arhgef16|Spink4|Nppc|Papln|Fhl2|Gpc3|Nr0b1|Mdk|Mtss2|Gpha2|Rgs3|Fgf18|Apoc1|Cyth3|C1qtnf12|Lypd6b|Wnt9a|Mgst2|Vegfa|Jmjd1c|Utf1|Ctsh|Ncoa7	29	104	2033	17114	27.9	11.9	12	5.2436	7.87349e-08	1	7.28149e-06	0.999998	1.87539e-07	1	0.0339245	1	NA	NA	NA	NA	NA	enriched
extracellular region (GO:0005576)	cellular_component	k4	Ctrb1|Igfbp5|Inha|Chrdl2|Ctrl|Thbd|Wnt11|Dlk1|Scube1|Spink4|Col6a1|Nppc|Papln|Dbi|Sorl1|Mdk|Ptgis|Gpha2|Fgf18|Apoc1|Clu|C1qtnf12|Klk1|Htra1|Wnt9a|Lcn2|Ghr|Plbd1|Igfbp6|Vegfa|Ctsh	31	103	1906	17382	30.1	11	11	6.40962	7.29417e-11	1	9.82345e-08	1	2.90991e-10	1	9.76354e-05	1	NA	NA	NA	NA	NA	enriched
extracellular space (GO:0005615)	cellular_component	k4	Igfbp5|Inha|Ctrl|Thbd|Wnt11|Dlk1|Scube1|Col6a1|Nppc|Dbi|Sorl1|Ptgis|Gpha2|Fgf18|Apoc1|Clu|C1qtnf12|Klk1|Wnt9a|Lcn2|Ghr|Plbd1|Igfbp6|Vegfa|Ctsh	25	103	1295	17382	24.3	7.5	8	6.26606	1.85152e-10	1	9.94757e-08	1	7.30864e-10	1	9.76354e-05	1	NA	NA	NA	NA	NA	enriched
LI_WILMS_TUMOR_VS_FETAL_KIDNEY_2_DN	GSEA_c2.ChemGenPerturbations	k4	Igfbp5|Dlk1|Pmp22|Igfbp6|Vegfa	5	103	48	15637	4.9	0.3	0	Inf	0	1	1.53769e-05	0.999999	0	1	0.00631518	1	m1	12	0.482115	3	1	top.enriched
LI_WILMS_TUMOR_VS_FETAL_KIDNEY_1_UP	GSEA_c2.ChemGenPerturbations	k4	Pmp22|Cd2ap|Clu|Maf|Msmo1|Krt19|Vegfa|Ctsh	8	103	182	15637	7.8	1.2	1	7.06417	8.07867e-13	1	2.67693e-05	0.999997	2.02828e-12	1	0.0082352	1	m1	10	0.419683	1	0.810279	enriched
SWEET_LUNG_CANCER_KRAS_DN	GSEA_c2.ChemGenPerturbations	k4	Psmb10|Igfbp5|Lor|Thbd|Pmp22|Gpc3|Ptgis|Emp2|Mtss2|Nr2f2|Cyth3|Igfbp6|Vegfa	13	103	406	15637	12.6	2.6	3	5.86912	2.19056e-09	1	2.59177e-06	1	5.44891e-09	1	0.00438527	1	m1	6	0.278091	0	0.390174	enriched
IZADPANAH_STEM_CELL_ADIPOSE_VS_BONE_UP	GSEA_c2.ChemGenPerturbations	k4	Psmb10|Khdrbs3|Nr2f2|Maf|Dhrs7|Hmox1|Vegfa	7	103	125	15637	6.8	0.8	1	6.04387	7.52295e-10	1	1.84909e-05	0.999998	1.87377e-09	1	0.00631518	1	m1	8	0.374674	0	0.624933	enriched
YOSHIMURA_MAPK8_TARGETS_DN	GSEA_c2.ChemGenPerturbations	k4	Igfbp5|Pmp22|Alas1|Dbi|Fhl2|Abat|Nr2f2|Cd200|Msmo1|Igfbp6|Vegfa	11	103	349	15637	10.7	2.2	2	6.45729	5.32984e-11	1	1.86619e-05	0.999997	1.33281e-10	1	0.00631518	1	m1	8	0.356087	0	0.666439	enriched
LEI_MYB_TARGETS	GSEA_c2.ChemGenPerturbations	k4	Alas1|Fhl2|Mdk|Emp2|Clu|Dhrs3|Lcn2|Krt19|Cebpb|Hmox1	10	103	303	15637	9.7	1.9	2	5.73119	4.98629e-09	1	3.09392e-05	0.999995	1.23705e-08	1	0.00872485	1	m2	10	0.79645	2	1	top.enriched
SMIRNOV_CIRCULATING_ENDOTHELIOCYTES_IN_CANCER_UP	GSEA_c2.ChemGenPerturbations	k4	Thbd|Pmp22|Rgs3|Clu|Dhrs3|Cebpb|Hmox1|Vegfa	8	103	149	15637	7.8	1	1	7.05664	8.52853e-13	1	6.23352e-06	0.999999	2.13838e-12	1	0.00507332	1	m2	8	0.567794	0	0.895707	enriched
DELYS_THYROID_CANCER_UP	GSEA_c2.ChemGenPerturbations	k4	Mdk|Rgs3|Apoc1|Msmo1|Dhrs3|Nr1d1|Lcn2|Krt19|Hmox1|Igfbp6|Ctsh	11	103	417	15637	10.7	2.7	3	4.69699	1.3201e-06	0.999999	9.37763e-05	0.999981	3.20327e-06	1	0.0156177	1	m2	6	0.478001	0	0.453789	enriched
JOHNSTONE_PARVB_TARGETS_3_UP	GSEA_c2.ChemGenPerturbations	k4	Thbd|Nr2f2|Clu|Tkt|Lgr4|Htra1|Pitpnm3|Krt19|Cebpb|Hmox1	10	103	418	15637	9.7	2.7	3	4.11	1.97826e-05	0.99998	0.000431058	0.999904	4.73325e-05	1	0.0470548	1	m2	8	0.612267	0	0.848789	enriched
LANDIS_ERBB2_BREAST_TUMORS_324_DN	GSEA_c2.ChemGenPerturbations	k4	Thbd|Alas1|Htra1|Dhrs7|Krt19|Ghr|Igfbp6	7	103	148	15637	6.8	0.9	1	6.04836	7.31649e-10	1	5.47715e-05	0.999994	1.82476e-09	1	0.0132391	1	m3	14	0.390132	4	1	top.enriched
BOQUEST_STEM_CELL_UP	GSEA_c2.ChemGenPerturbations	k4	Col6a1|Gpc3|Ptgis|Cd302|Htra1|Bbs9|Plbd1|Cebpb|Igfbp6	9	103	253	15637	8.7	1.6	2	5.00664	2.76943e-07	1	4.40294e-05	0.999994	6.74623e-07	1	0.0114612	1	m3	12	0.405254	2	0.764584	enriched
LANDIS_BREAST_CANCER_PROGRESSION_DN	GSEA_c2.ChemGenPerturbations	k4	Thbd|Alas1|Htra1|Dhrs7|Ghr|Igfbp6	6	103	70	15637	5.8	0.4	0	Inf	0	1	6.57365e-06	1	0	1	0.00507332	1	m3	12	0.28477	0	0.993733	enriched
LEE_BMP2_TARGETS_UP	GSEA_c2.ChemGenPerturbations	k4	Ppp1r14a|Igfbp5|Thbd|Hk1|Col6a1|Emp2|Rgs3|Clu|Maf|Greb1|Htra1|Lcn2|Dhrs7|Krt19|Ghr|Igfbp6|Ctsh	17	103	750	15637	16.5	4.8	5	5.51811	1.7133e-08	1	7.49604e-06	0.999998	4.24493e-08	1	0.00507332	1	m3	6	0.242136	0	0.198904	enriched
MCLACHLAN_DENTAL_CARIES_DN	GSEA_c2.ChemGenPerturbations	k4	Gpc3|Mdk|Lgr4|Ghr|Isyna1	5	103	78	15637	4.9	0.5	1	4.02316	2.87115e-05	0.999971	0.000162163	0.999988	6.68279e-05	1	0.0228649	1	m3	12	0.388953	0	0.788061	enriched
VERHAAK_GLIOBLASTOMA_MESENCHYMAL	GSEA_c2.ChemGenPerturbations	k4	Thbd|Fhl2|Cd2ap|Plbd1|Cebpb|Igfbp6|Mgst2	7	103	209	15637	6.8	1.3	1	6.0603	6.79327e-10	1	0.00046171	0.999929	1.69652e-09	1	0.0488258	1	m3	12	0.379878	0	0.80972	enriched
CHICAS_RB1_TARGETS_CONFLUENT	GSEA_c2.ChemGenPerturbations	k4	Rgs10|Dpf3|Pmp22|Col6a1|Fhl2|Mdk|Ptgis|Abat|Nr2f2|Cd200|Clu|Dhrs3|Igfbp6|Ctsh	14	103	532	15637	13.6	3.4	4	5.10396	1.66306e-07	1	1.00067e-05	0.999998	4.11505e-07	1	0.00564376	1	m4	4	NA	0	1	top.enriched
MEISSNER_BRAIN_HCP_WITH_H3K4ME3_AND_H3K27ME3	GSEA_c2.ChemGenPerturbations	k4	Ppp1r14a|Rgs10|Igfbp5|Thbd|Lmo1|Wnt11|Scube1|Pmp22|Gpc3|Ptgis|Abat|Emp2|Igdcc3|Maf|Cd302|Dhrs3|Htra1|Wnt9a|Pkp2|Ctsh	20	103	1038	15637	19.4	6.6	7	5.10189	1.68143e-07	1	1.20463e-05	0.999997	4.15504e-07	1	0.00582351	1	m5	4	NA	0	1	top.enriched
TAKEDA_TARGETS_OF_NUP98_HOXA9_FUSION_8D_UP	GSEA_c2.ChemGenPerturbations	k4	Ppp1r14a|Fhl2|Fgf18|Apoc1|Dhrs3|Isyna1	6	103	137	15637	5.8	0.9	1	5.03851	2.34586e-07	1	0.000288869	0.999967	5.72183e-07	1	0.0349119	1	m6	8	1.16707	1	1	top.enriched
BHAT_ESR1_TARGETS_NOT_VIA_AKT1_UP	GSEA_c2.ChemGenPerturbations	k4	Gsg1l|Lmo1|Spink4|Fhl2|Pgbd5|Ier5l|Greb1|Dhrs3	8	103	211	15637	7.8	1.3	1	7.07081	7.7015e-13	1	7.63389e-05	0.99999	1.93617e-12	1	0.0154309	1	m6	6	0.769205	0	0.731055	enriched
MIYAGAWA_TARGETS_OF_EWSR1_ETS_FUSIONS_UP	GSEA_c2.ChemGenPerturbations	k4	Rgs10|Dpf3|Ralgps2|Efnb1|Emp2|Fgf18|Ier5l|Krt19	8	103	249	15637	7.8	1.6	2	4.29085	8.89963e-06	0.999991	0.000238807	0.999961	2.14023e-05	1	0.0310816	1	m6	6	0.787093	0	0.682319	enriched
BAE_BRCA1_TARGETS_UP	GSEA_c2.ChemGenPerturbations	k4	Pmp22|Sorl1|Msmo1|Krt19|Vegfa	5	103	70	15637	4.9	0.4	0	Inf	0	1	9.69181e-05	0.999993	0	1	0.0156177	1	m7	10	0.762925	1	0.997802	top.enriched
SENESE_HDAC2_TARGETS_DN	GSEA_c2.ChemGenPerturbations	k4	Mgam|Sorl1|Clu|Ssbp2|C1qtnf12|Lsp1|Pkp2|Igfbp6	8	103	116	15637	7.8	0.7	1	7.04914	9.0014e-13	1	9.51171e-07	1	2.25394e-12	1	0.00321876	1	m7	8	0.608604	0	0.755147	enriched
TARTE_PLASMA_CELL_VS_PLASMABLAST_UP	GSEA_c2.ChemGenPerturbations	k4	Ncam1|Arhgef16|Efnb1|Sorl1|Mdk|Apoc1|Clu|Klk1|Lcn2|Mgst2	10	103	334	15637	9.7	2.1	2	5.737	4.81851e-09	1	7.02241e-05	0.999988	1.197e-08	1	0.0154309	1	m7	8	0.628709	0	0.713072	enriched
VERHAAK_AML_WITH_NPM1_MUTATED_DN	GSEA_c2.ChemGenPerturbations	k4	Ncam1|Dlk1|Sorl1|Cd200|Ssbp2|Dhrs3|Lcn2|Vegfa	8	103	231	15637	7.8	1.5	2	4.28834	9.00067e-06	0.999991	0.000143093	0.999978	2.16177e-05	1	0.0210534	1	m7	10	0.759358	0	1	enriched
BENPORATH_EED_TARGETS	GSEA_c2.ChemGenPerturbations	k4	Ncam1|Rgs10|Dpf3|Chrdl2|Thbd|Lmo1|Wnt11|Dlk1|Pmp22|Nppc|Pax8|Nr2f2|Ier5l|Maf|Htra1|Ghr|Jmjd1c	17	103	901	15637	16.5	5.8	6	4.64115	1.73242e-06	0.999998	7.75195e-05	0.999978	4.19299e-06	1	0.0154309	1	m8	6	1.88044	0	1	top.enriched
BENPORATH_SUZ12_TARGETS	GSEA_c2.ChemGenPerturbations	k4	Ncam1|Rgs10|Igfbp5|Dpf3|Chrdl2|Thbd|Wnt11|Pmp22|Efnb1|Gpc3|Nr0b1|Pax8|Nr2f2|Ier5l|Maf|Htra1|Ghr	17	103	916	15637	16.5	5.9	6	4.64351	1.7127e-06	0.999998	9.4892e-05	0.999973	4.15061e-06	1	0.0156177	1	m8	6	1.88044	0	1	enriched
CUI_TCF21_TARGETS_2_UP	GSEA_c2.ChemGenPerturbations	k4	Ncam1|Col6a1|Mdk|Tspan33|Pax8|Nr2f2|Clu|Greb1|C1qtnf12|Lypd6b|Lsp1	11	103	421	15637	10.7	2.7	3	4.69761	1.31611e-06	0.999999	0.000102047	0.999979	3.19773e-06	1	0.0156967	1	m9	4	NA	0	1	top.enriched
WGTTNNNNNAAA_UNKNOWN	GSEA_c3.TFT_Legacy	k4	Ncam1|Dpf3|Papln|Rgs3|Nr2f2|Maf|Ssbp2|Dhrs3|Cebpb|Igfbp6|Vegfa|Jmjd1c	12	71	516	11448	16.9	4.5	3	5.3337	4.81149e-08	1	6.96671e-05	0.999986	8.86245e-07	1	0.0424969	0.999986	NA	NA	NA	NA	NA	enriched
MODULE_1	GSEA_c4.CancerModules	k4	Ncam1|Dlk1|Col6a1|Fhl2|Gpc3|Mdk|Ptgis|Emp2|Cd200|Maf|Cd302|Dhrs3|Krt19|Igfbp6|Vegfa	15	64	357	7524	23.4	4.7	3	7.12857	5.07085e-13	1	1.97487e-07	1	1.93175e-12	1	8.51168e-05	1	m1	4	NA	0	1	top.enriched
MODULE_60	GSEA_c4.CancerModules	k4	Psmb10|Dlk1|Arhgef16|Alas1|Col6a1|Fhl2|Ptgis|Rgs3|Apoc1|Dhrs3|Nr1d1|Lsp1|Hmox1|Igfbp6|Vegfa	15	64	399	7524	23.4	5.3	3	7.14955	4.35315e-13	1	8.2776e-07	1	1.68509e-12	1	0.000178382	1	m2	4	NA	0	1	top.enriched
MODULE_19	GSEA_c4.CancerModules	k4	Ncam1|Inha|Dlk1|Alas1|Col6a1|Gpc3|Apoc1|Msmo1|Nr1d1|Lsp1|Igfbp6|Vegfa	12	64	299	7524	18.8	4	3	5.32492	5.04974e-08	1	6.38813e-06	0.999999	1.86452e-07	1	0.000917761	1	m3	6	2.15717	0	1	top.enriched
MODULE_12	GSEA_c4.CancerModules	k4	Ncam1|Col6a1|Gpc3|Abat|Apoc1|Msmo1|Dhrs3|Nr1d1|Igfbp6|Vegfa	10	64	345	7524	15.6	4.6	3	4.15486	1.62746e-05	0.999984	0.000597496	0.999866	5.57988e-05	1	0.0257521	1	m3	6	2.15717	0	1	enriched
MODULE_5	GSEA_c4.CancerModules	k4	Alas1|Col6a1|Gpc3|Emp2|Apoc1|Msmo1|Cd302|Dhrs3|Lcn2|Krt19|Hmox1|Igfbp6|Vegfa	13	64	406	7524	20.3	5.4	3	5.96089	1.25436e-09	1	2.86624e-05	0.999994	4.70386e-09	1	0.00295723	1	m4	6	2.95055	0	1	top.enriched
MODULE_88	GSEA_c4.CancerModules	k4	Rgs10|Dlk1|Alas1|Col6a1|Gpc3|Mdk|Ptgis|Abat|Apoc1|Msmo1|Dhrs3|Lcn2|Lsp1|Krt19|Hmox1|Igfbp6|Vegfa	17	64	751	7524	26.6	10	6	4.7531	1.0016e-06	0.999999	0.000122629	0.999966	3.64219e-06	1	0.00660661	1	m4	6	2.95055	0	1	enriched
MODULE_24	GSEA_c4.CancerModules	k4	Rgs10|Dlk1|Arhgef16|Alas1|Col6a1|Gpc3|Abat|Apoc1|Msmo1|Dhrs3|Nr1d1|Hmox1|Vegfa	13	64	413	7524	20.3	5.5	4	4.64834	1.6731e-06	0.999998	3.43066e-05	0.999993	5.90507e-06	1	0.00295723	1	m5	4	NA	0	1	top.enriched
MODULE_38	GSEA_c4.CancerModules	k4	Cyp11a1|Rgs10|Inha|Dlk1|Arhgef16|Efnb1|Alas1|Col6a1|Gpc3|Emp2|Dhrs3|Krt19|Hmox1	13	64	444	7524	20.3	5.9	4	4.6585	1.59258e-06	0.999998	7.27157e-05	0.999984	5.70478e-06	1	0.00522341	1	m6	4	NA	0	1	top.enriched
RAF_UP.V1_DN	GSEA_c6.OncogenicSignatures	k4	Igfbp5|Pmp22|Mdk|Abat|Greb1|Plcb4|Ghr|Jmjd1c	8	82	191	9523	9.8	2	2	4.30418	8.3801e-06	0.999992	0.000226722	0.999964	0.000125702	1	0.039108	0.999964	m1	4	NA	0	1	top.enriched
IL15_UP.V1_UP	GSEA_c6.OncogenicSignatures	k4	Pnmt|Khdrbs3|Rgs3|Nr2f2|Maf|Dhrs3|Lsp1	7	82	161	9523	8.5	1.7	1	6.07728	6.11209e-10	1	0.000454965	0.999931	1.00016e-08	1	0.039108	0.999964	m2	4	NA	0	1	top.enriched
PGF_UP.V1_DN	GSEA_c6.OncogenicSignatures	k4	Ncam1|Igfbp5|Ctrl|Mtss2|Apoc1|Igfbp6|Utf1	7	82	170	9523	8.5	1.8	1	6.0802	6.00169e-10	1	0.00063024	0.999899	1.00016e-08	1	0.039108	0.999964	m3	4	NA	0	1	top.enriched
P53_DN.V1_UP	GSEA_c6.OncogenicSignatures	k4	Fhl2|Khdrbs3|Nr2f2|Dhrs3|Klk1|Krt19|Igfbp6	7	82	178	9523	8.5	1.9	2	3.58432	0.000168976	0.999831	0.000827683	0.99986	0.00217255	1	0.039108	0.999964	m4	4	NA	0	1	top.enriched
GARCIA_PINERES_PBMC_HPV_16_L1_VLP_AGE_18_25YO_2MO_DN	GSEA_c7.VaccineResponse	k4	Pmp22|Nr0b1|Sorl1|Apoc1|Dhrs3|Htra1|Ghr|Hmox1|Isyna1	9	68	268	10984	13.2	2.4	2	5.02662	2.49606e-07	1	3.74865e-05	0.999995	9.12844e-07	1	0.0129703	1	NA	NA	NA	NA	NA	enriched
DESCARTES_MAIN_FETAL_ACINAR_CELLS	GSEA_c8.CellType	k4	Ctrb1|Ctrl|Dlk1|Gpha2|Klk1|Plbd1	6	101	44	13682	5.9	0.3	0	Inf	0	1	7.83628e-07	1	0	1	0.00054854	1	m1	4	NA	0	1	top.enriched
HU_FETAL_RETINA_FIBROBLAST	GSEA_c8.CellType	k4	Igfbp5|Scube1|Pmp22|Efnb1|Mdk|Emp2|Nr2f2|Cyth3|Dhrs3|Plbd1|Igfbp6|Ncoa7	12	101	367	13682	11.9	2.7	3	5.28663	6.22942e-08	1	1.61336e-05	0.999997	3.32236e-07	1	0.00564676	1	m2	4	NA	0	1	top.enriched
DESCARTES_FETAL_THYMUS_STROMAL_CELLS	GSEA_c8.CellType	k4	Ncam1|Igfbp5|Dlk1|Pmp22|Col6a1|Gpc3|Fgf18	7	101	131	13682	6.9	1	1	6.05109	7.19357e-10	1	5.11783e-05	0.999995	3.91568e-09	1	0.00934637	1	m3	6	1.65803	0	1	top.enriched
MENON_FETAL_KIDNEY_3_STROMAL_CELLS	GSEA_c8.CellType	k4	Ncam1|Igfbp5|Gpc3|Mdk|Nr2f2	5	101	71	13682	5	0.5	1	4.02516	2.84687e-05	0.999972	0.000175626	0.999986	0.000123209	1	0.0127491	1	m3	6	1.65803	0	1	enriched
TRAVAGLINI_LUNG_ADVENTITIAL_FIBROBLAST_CELL	GSEA_c8.CellType	k4	Rgs10|Col6a1|Ptgis|Dhrs3|Lsp1|Plbd1|Igfbp6|Vegfa|Ctsh|Ncoa7	10	101	289	13682	9.9	2.1	2	5.73857	4.77389e-09	1	5.34078e-05	0.999991	2.57205e-08	1	0.00934637	1	m4	4	NA	0	1	top.enriched
RUBENSTEIN_SKELETAL_MUSCLE_FBN1_FAP_CELLS	GSEA_c8.CellType	k4	Igfbp5|Pmp22|Col6a1|Dbi|Ptgis|Clu|Htra1|Lsp1|Igfbp6	9	101	269	13682	8.9	2	2	5.01751	2.61733e-07	1	0.000165538	0.999971	1.31614e-06	1	0.0127491	1	m5	4	NA	0	1	top.enriched
DESCARTES_MAIN_FETAL_ADRENOCORTICAL_CELLS	GSEA_c8.CellType	k4	Cyp11a1|Inha|Alas1|Nr0b1|Msmo1	5	101	62	13682	5	0.5	0	Inf	0	1	9.19862e-05	0.999994	0	1	0.0115415	1	m6	8	1.45829	0	0.96837	top.enriched
FAN_EMBRYONIC_CTX_ASTROCYTE_2	GSEA_c8.CellType	k4	Col6a1|Nr2f2|Clu|Msmo1|Lgr4|Htra1	6	101	141	13682	5.9	1	1	5.04443	2.27432e-07	1	0.000611591	0.999918	1.15466e-06	1	0.033762	1	m6	8	1.38829	0	1	enriched
MENON_FETAL_KIDNEY_6_COLLECTING_DUCT_CELLS	GSEA_c8.CellType	k4	Pax8|Cd2ap|Clu|Krt19|Ctsh	5	101	93	13682	5	0.7	1	4.02841	2.80772e-05	0.999972	0.000616862	0.999937	0.000122519	1	0.033762	1	m6	8	1.45989	0	0.967633	enriched
TRAVAGLINI_LUNG_LYMPHATIC_CELL	GSEA_c8.CellType	k4	Igfbp5|Fhl2|Nr2f2|Cd200|Clu|Maf|Lsp1|Plbd1	8	101	196	13682	7.9	1.4	1	7.07659	7.38701e-13	1	9.95655e-05	0.999986	4.10562e-12	1	0.0115415	1	m7	4	NA	0	1	top.enriched
TRAVAGLINI_LUNG_BASAL_CELL	GSEA_c8.CellType	k4	Thbd|Fhl2|Gpc3|Clu|Dhrs3|Igfbp6|Isyna1	7	101	149	13682	6.9	1.1	1	6.05511	7.01608e-10	1	0.000115415	0.999986	3.85884e-09	1	0.0115415	1	m8	4	NA	0	1	top.enriched
HAY_BONE_MARROW_STROMAL	GSEA_c8.CellType	k4	Cyp11a1|Igfbp5|Chrdl2|Scube1|Efnb1|Col6a1|Mdk|Ptgis|Emp2|Mtss2|Rgs3|Nr2f2|Htra1|Ghr|Igfbp6	15	101	700	13682	14.9	5.1	5	4.608	2.03285e-06	0.999998	0.00018213	0.999949	1.00313e-05	1	0.0127491	1	m9	4	NA	0	1	top.enriched
FAN_EMBRYONIC_CTX_BIG_GROUPS_CAJAL_RETZIUS	GSEA_c8.CellType	k4	Gsg1l|Igfbp5|Hk1|Col6a1|Tspan33|Pcbp3|Clu|Msmo1|Plcb4|Pkp2|Ncoa7	11	101	465	13682	10.9	3.4	3	4.71662	1.19898e-06	0.999999	0.000627008	0.999842	5.97229e-06	1	0.033762	1	m10	4	NA	0	1	top.enriched
system development (GO:0048731)	biological_process	k5	Junb|Prkcb|Cpe|Tenm4|Btg2|Egr1|Col4a1|Dag1|Col4a2|Bmerb1|Smad7|Ncor2|Nav2|Fyn|Ier2|Cited2|Map4k4|Selenom|Fos|Nr4a1|Sik1|Cald1|Klf4|Fosl2|Ramp1|Nr4a2|Plk2|Socs3|Nkd1|Hes1|Mgp|Eif4g2|Atf3|Kazn|Ankrd11|Pdlim4|Map1a|Meg3|Rarres2|Aqp5|Pcm1|Mycbp2|Zfp36l2|Errfi1|Btg1|Ppp3ca|Enah|Klf2|Syne2|Pglyrp1|Axin2|Cpne5|Mllt3|Magi2|Lrrn1|Cbfa2t3|Sema3a|Cntn4|Kmt2a|Amer1|Sclt1|Arid1b|Bptf|Golga4|Ccdc88a|Jarid2|Ank…	70	109	4432	17246	64.2	25.7	28	9.23711	1.26618e-20	1	2.56449e-17	1	2.96549e-20	1	1.39526e-13	1	m1	18	0.103222	12	0.848116	top.enriched
developmental process (GO:0032502)	biological_process	k5	Junb|Prkcb|Cpe|Tenm4|Btg2|Egr1|Col4a1|Dag1|Col4a2|Bmerb1|Smad7|Ncor2|Nav2|Fyn|Ier2|Cited2|Map4k4|Selenom|Fos|Nr4a1|Sik1|Cald1|Klf4|Fosl2|Ramp1|Nr4a2|Plk2|Dusp5|Socs3|Nkd1|Hes1|Mgp|Purb|Eif4g2|Dusp1|Atf3|Net1|Kazn|Ankrd11|Pdlim4|Rai14|Map1a|Meg3|Rarres2|Aqp5|Pcm1|Mycbp2|Msi2|Zfp36l2|Errfi1|Btg1|Ppp3ca|Gadd45b|Enah|Klf2|Syne2|Pglyrp1|Axin2|Cpne5|Mllt3|Magi2|Lrrn1|Cbfa2t3|Sema3a|Cntn4|Kmt2a|Amer1|Sc…	79	109	5760	17246	72.5	33.4	36	8.8093	6.29673e-19	1	7.0907e-17	1	1.47177e-18	1	2.84106e-13	1	m1	20	0.111217	10	1	enriched
multicellular organismal process (GO:0032501)	biological_process	k5	Adcy7|Hsd11b2|Junb|Prkcb|Cpe|Tenm4|Btg2|Egr1|Col4a1|Dag1|Col4a2|Pltp|Bmerb1|Smad7|Ncor2|Gng13|Nav2|Fyn|Ier2|Cited2|Map4k4|Selenom|Fos|Nr4a1|Sik1|Cald1|Klf4|Fosl2|Ramp1|Nr4a2|Plk2|Dusp5|Socs3|Nkd1|Hes1|Mgp|Eif4g2|Dusp1|Atf3|Kazn|Ankrd11|Pdlim4|Rai14|Map1a|Meg3|Rarres2|Aqp5|Pcm1|Mycbp2|Zfp36l2|Errfi1|Btg1|Ppp3ca|Gadd45b|Enah|Klf2|Syne2|Pglyrp1|Axin2|Cpne5|Mllt3|Magi2|Lrrn1|Cbfa2t3|Sema3a|Kcne1l|Cnt…	81	109	6505	17246	74.3	37.7	41	7.94061	1.00591e-15	1	7.40659e-15	1	2.34331e-15	1	2.37411e-11	1	m1	20	0.111666	7	0.914549	enriched
cellular process (GO:0009987)	biological_process	k5	Adcy7|Junb|Prkcb|Cpe|Tenm4|Btg2|Ppfibp2|Egr1|Cst12|Gchfr|Mcm5|Col4a1|Dag1|Col4a2|Pltp|Bmerb1|Smad7|Ncor2|Uba52|Gng13|Bcam|Fyn|Ier2|Cited2|Map4k4|Selenom|Fos|Pde10a|Nr4a1|Sik1|Cald1|Neat1|Klf4|Fosl2|Ramp1|Nr4a2|Plk2|Gem|Dusp5|Socs3|Nkd1|Hes1|Mgp|Purb|Eif4g2|Dusp1|Tchh|Atf3|Fosb|Net1|Isca1|Kazn|Pdlim4|Rai14|Map1a|Meg3|Mtcl1|Rarres2|Aqp5|Pcm1|Col4a5|Mycbp2|Msi2|Zfp36l2|Errfi1|Ddit4l|Btg1|Ppp3ca|Mast…	102	109	13953	17246	93.6	80.9	88	3.42609	0.000306165	0.999694	0.000150282	0.999959	0.000612682	1	0.0204116	1	m1	14	0.0913264	6	0.46239	enriched
biological regulation (GO:0065007)	biological_process	k5	Adcy7|Hsd11b2|Junb|Prkcb|Cpe|Tenm4|Btg2|Egr1|Cst12|Gchfr|Col4a1|Dag1|Col4a2|Pltp|Bmerb1|Smad7|Ncor2|Gng13|Nav2|Fyn|Ier2|Cited2|Map4k4|Selenom|Fos|Pde10a|Nr4a1|Sik1|Cald1|Klf4|Fosl2|Ramp1|Nr4a2|Plk2|Gem|Dusp5|Socs3|Nkd1|Hes1|Mgp|Purb|Eif4g2|Dusp1|Atf3|Fosb|Net1|Ankrd11|Pdlim4|Map1a|Meg3|Mtcl1|Rarres2|Aqp5|Pcm1|Col4a5|Mycbp2|Zfp36l2|Errfi1|Ddit4l|Btg1|Ppp3ca|Mast4|Gadd45b|Aebp1|Klf2|Syne2|Pglyrp1|A…	93	109	10339	17246	85.3	60	65	5.5051	1.84482e-08	1	6.85236e-09	1	4.21016e-08	1	7.84448e-06	1	m1	18	0.102911	3	0.703093	enriched
multicellular organism development (GO:0007275)	biological_process	k5	Junb|Prkcb|Cpe|Tenm4|Btg2|Egr1|Col4a1|Dag1|Col4a2|Bmerb1|Smad7|Ncor2|Nav2|Fyn|Ier2|Cited2|Map4k4|Selenom|Fos|Nr4a1|Sik1|Cald1|Klf4|Fosl2|Ramp1|Nr4a2|Plk2|Dusp5|Socs3|Nkd1|Hes1|Mgp|Eif4g2|Dusp1|Atf3|Kazn|Ankrd11|Pdlim4|Map1a|Meg3|Rarres2|Aqp5|Pcm1|Mycbp2|Zfp36l2|Errfi1|Btg1|Ppp3ca|Gadd45b|Enah|Klf2|Syne2|Pglyrp1|Axin2|Cpne5|Mllt3|Magi2|Lrrn1|Cbfa2t3|Sema3a|Cntn4|Kmt2a|Amer1|Sclt1|Arid1b|Bptf|Golga…	74	109	4962	17246	67.9	28.8	31	9.17965	2.16249e-20	1	2.57437e-17	1	5.06132e-20	1	1.39526e-13	1	m1	18	0.0995496	2	0.951195	enriched
anatomical structure development (GO:0048856)	biological_process	k5	Junb|Prkcb|Cpe|Tenm4|Btg2|Egr1|Col4a1|Dag1|Col4a2|Bmerb1|Smad7|Ncor2|Nav2|Fyn|Ier2|Cited2|Map4k4|Selenom|Fos|Nr4a1|Sik1|Cald1|Klf4|Fosl2|Ramp1|Nr4a2|Plk2|Dusp5|Socs3|Nkd1|Hes1|Mgp|Eif4g2|Dusp1|Atf3|Net1|Kazn|Ankrd11|Pdlim4|Map1a|Meg3|Rarres2|Aqp5|Pcm1|Mycbp2|Msi2|Zfp36l2|Errfi1|Btg1|Ppp3ca|Gadd45b|Enah|Klf2|Syne2|Pglyrp1|Axin2|Cpne5|Mllt3|Magi2|Lrrn1|Cbfa2t3|Sema3a|Cntn4|Kmt2a|Amer1|Sclt1|Arid1b|…	77	109	5382	17246	70.6	31.2	34	8.91912	2.35012e-19	1	2.6117e-17	1	5.49679e-19	1	1.39526e-13	1	m1	18	0.0987723	0	0.964582	enriched
cell differentiation (GO:0030154)	biological_process	k5	Junb|Tenm4|Btg2|Egr1|Dag1|Bmerb1|Smad7|Ncor2|Fyn|Ier2|Cited2|Map4k4|Fos|Nr4a1|Sik1|Klf4|Fosl2|Nr4a2|Plk2|Socs3|Nkd1|Hes1|Mgp|Purb|Eif4g2|Atf3|Net1|Kazn|Rai14|Map1a|Rarres2|Pcm1|Mycbp2|Msi2|Zfp36l2|Errfi1|Btg1|Ppp3ca|Gadd45b|Enah|Klf2|Syne2|Pglyrp1|Axin2|Cpne5|Mllt3|Magi2|Cbfa2t3|Sema3a|Cntn4|Amer1|Sclt1|Arid1b|Golga4|Ccdc88a|Jarid2|Rap2c|Ankrd17|Map1b|Id3	60	109	3891	17246	55	22.6	25	7.97966	7.33674e-16	1	1.74159e-13	1	1.71141e-15	1	4.65208e-10	1	m1	14	0.0885208	0	0.618988	enriched
cellular developmental process (GO:0048869)	biological_process	k5	Junb|Tenm4|Btg2|Egr1|Dag1|Bmerb1|Smad7|Ncor2|Fyn|Ier2|Cited2|Map4k4|Fos|Nr4a1|Sik1|Klf4|Fosl2|Nr4a2|Plk2|Socs3|Nkd1|Hes1|Mgp|Purb|Eif4g2|Atf3|Net1|Kazn|Rai14|Map1a|Rarres2|Pcm1|Mycbp2|Msi2|Zfp36l2|Errfi1|Btg1|Ppp3ca|Gadd45b|Enah|Klf2|Syne2|Pglyrp1|Axin2|Cpne5|Mllt3|Magi2|Cbfa2t3|Sema3a|Cntn4|Amer1|Sclt1|Arid1b|Golga4|Ccdc88a|Jarid2|Rap2c|Ankrd17|Map1b|Id3	60	109	3952	17246	55	22.9	25	7.99795	6.32547e-16	1	3.58423e-13	1	1.47651e-15	1	8.20636e-10	1	m1	14	0.0885208	0	0.618988	enriched
animal organ development (GO:0048513)	biological_process	k5	Junb|Cpe|Tenm4|Btg2|Egr1|Col4a1|Dag1|Bmerb1|Smad7|Ncor2|Nav2|Fyn|Cited2|Selenom|Fos|Nr4a1|Sik1|Klf4|Fosl2|Nr4a2|Socs3|Nkd1|Hes1|Mgp|Atf3|Kazn|Ankrd11|Pdlim4|Meg3|Rarres2|Aqp5|Pcm1|Zfp36l2|Errfi1|Ppp3ca|Klf2|Syne2|Pglyrp1|Axin2|Mllt3|Cbfa2t3|Sema3a|Kmt2a|Amer1|Bptf|Jarid2|Id3	47	109	3210	17246	43.1	18.6	20	6.71329	9.51415e-12	1	2.98776e-09	1	2.20749e-11	1	3.93616e-06	1	m1	6	0.0668703	0	0.104096	enriched
regulation of biological process (GO:0050789)	biological_process	k5	Adcy7|Junb|Prkcb|Cpe|Tenm4|Btg2|Egr1|Cst12|Gchfr|Col4a1|Dag1|Col4a2|Pltp|Bmerb1|Smad7|Ncor2|Gng13|Fyn|Ier2|Cited2|Map4k4|Fos|Pde10a|Nr4a1|Sik1|Cald1|Klf4|Fosl2|Ramp1|Nr4a2|Plk2|Gem|Dusp5|Socs3|Nkd1|Hes1|Mgp|Purb|Eif4g2|Dusp1|Atf3|Fosb|Net1|Pdlim4|Map1a|Meg3|Mtcl1|Rarres2|Pcm1|Col4a5|Mycbp2|Zfp36l2|Errfi1|Ddit4l|Btg1|Ppp3ca|Mast4|Gadd45b|Aebp1|Klf2|Syne2|Pglyrp1|Axin2|Cpne5|Mllt3|Magi2|Lrrn1|Cbfa2…	88	109	9807	17246	80.7	56.9	62	5.04346	2.28594e-07	1	1.15606e-07	1	5.0737e-07	1	9.2641e-05	1	m1	12	0.0745313	0	0.400477	enriched
regulation of cellular process (GO:0050794)	biological_process	k5	Adcy7|Junb|Prkcb|Cpe|Tenm4|Btg2|Egr1|Cst12|Col4a1|Dag1|Col4a2|Bmerb1|Smad7|Ncor2|Gng13|Fyn|Ier2|Cited2|Map4k4|Fos|Pde10a|Nr4a1|Sik1|Klf4|Fosl2|Ramp1|Nr4a2|Plk2|Gem|Dusp5|Socs3|Nkd1|Hes1|Purb|Eif4g2|Dusp1|Atf3|Fosb|Net1|Pdlim4|Map1a|Meg3|Mtcl1|Rarres2|Pcm1|Col4a5|Mycbp2|Zfp36l2|Errfi1|Ddit4l|Btg1|Ppp3ca|Mast4|Gadd45b|Aebp1|Klf2|Syne2|Pglyrp1|Axin2|Cpne5|Mllt3|Magi2|Lrrn1|Cbfa2t3|Sema3a|Kcne1l|Plek…	84	109	9358	17246	77.1	54.3	59	4.82769	6.90646e-07	0.999999	6.33857e-07	1	1.51741e-06	1	0.000376253	1	m1	12	0.0758953	0	0.383387	enriched
negative regulation of developmental process (GO:0051093)	biological_process	k5	Cpe|Col4a2|Smad7|Ncor2|Cited2|Map4k4|Klf4|Plk2|Nkd1|Hes1|Pcm1|Zfp36l2|Ppp3ca|Klf2|Pglyrp1|Axin2|Sema3a|Cntn4|Jarid2|Ankrd17|Id3	21	109	908	17246	19.3	5.3	6	6.31138	1.38276e-10	1	2.06891e-07	1	3.19763e-10	1	0.00015072	1	m2	74	0.0277581	69	0.625797	top.enriched
anatomical structure formation involved in morphogenesis (GO:0048646)	biological_process	k5	Junb|Prkcb|Tenm4|Col4a1|Dag1|Col4a2|Bmerb1|Cited2|Nr4a1|Cald1|Klf4|Ramp1|Plk2|Dusp5|Hes1|Dusp1|Btg1|Enah|Klf2|Axin2|Jcad	21	109	1147	17246	19.3	6.7	7	5.49399	1.96475e-08	1	8.67244e-06	0.999998	4.48092e-08	1	0.0022491	1	m2	62	0.0242746	53	0.568699	enriched
embryo development (GO:0009790)	biological_process	k5	Junb|Tenm4|Dag1|Ncor2|Cited2|Klf4|Dusp5|Socs3|Hes1|Dusp1|Ankrd11|Meg3|Rarres2|Enah|Klf2|Axin2|Sema3a|Kmt2a|Bptf|Wnk1|Id3	21	109	1205	17246	19.3	7	8	4.78069	8.73451e-07	0.999999	1.83057e-05	0.999995	1.91663e-06	1	0.00386034	1	m2	72	0.0277442	48	0.619688	enriched
circulatory system development (GO:0072359)	biological_process	k5	Junb|Prkcb|Cpe|Tenm4|Egr1|Col4a1|Col4a2|Smad7|Ncor2|Cited2|Nr4a1|Sik1|Cald1|Klf4|Ramp1|Plk2|Socs3|Hes1|Pdlim4|Errfi1|Btg1|Klf2|Axin2|Jarid2|Ankrd17|Id3|Jcad	27	109	1116	17246	24.8	6.5	7	7.84101	2.23463e-15	1	9.45631e-10	1	5.20217e-15	1	1.37778e-06	1	m2	60	0.0245842	42	0.505668	enriched
epithelium development (GO:0060429)	biological_process	k5	Col4a1|Dag1|Smad7|Ncor2|Cited2|Klf4|Fosl2|Socs3|Nkd1|Hes1|Mgp|Kazn|Errfi1|Btg1|Enah|Klf2|Axin2|Mllt3|Sema3a|Rap2c|Id3	21	109	1114	17246	19.3	6.5	7	5.48837	2.02831e-08	1	5.53308e-06	0.999999	4.62285e-08	1	0.0017388	1	m2	70	0.0266676	41	0.593195	enriched
positive regulation of developmental process (GO:0051094)	biological_process	k5	Junb|Prkcb|Tenm4|Dag1|Smad7|Cited2|Fos|Klf4|Socs3|Hes1|Eif4g2|Net1|Rarres2|Btg1|Axin2|Cpne5|Lrrn1|Sema3a|Golga4|Map1b|Jcad	21	109	1331	17246	19.3	7.7	8	4.79958	7.94985e-07	0.999999	7.85125e-05	0.999975	1.74555e-06	1	0.011984	1	m2	70	0.0267351	37	0.583129	enriched
negative regulation of multicellular organismal process (GO:0051241)	biological_process	k5	Adcy7|Cpe|Col4a2|Smad7|Cited2|Klf4|Plk2|Dusp5|Hes1|Pcm1|Errfi1|Ppp3ca|Klf2|Pglyrp1|Axin2|Sema3a|Wnk1|Jarid2	18	109	1029	17246	16.5	6	7	4.30097	8.50246e-06	0.999991	7.55655e-05	0.999978	1.82315e-05	1	0.0117581	1	m2	88	0.0306516	21	0.797095	enriched
regulation of system process (GO:0044057)	biological_process	k5	Tenm4|Dag1|Smad7|Cald1|Klf4|Dusp5|Errfi1|Ppp3ca|Sema3a|Kcne1l|Wnk1|Jarid2	12	109	572	17246	11	3.3	4	4.08083	2.24376e-05	0.999978	0.000264643	0.999935	4.72671e-05	1	0.0309594	1	m2	96	0.032026	15	0.889973	enriched
response to calcium ion (GO:0051592)	biological_process	k5	Junb|Fos|Fosb|Ppp3ca|Cpne5|Wnk1	6	109	119	17246	5.5	0.7	1	5.03313	2.41274e-07	1	0.00010796	0.99999	5.3381e-07	1	0.0154488	1	m2	74	0.0252918	13	0.789452	enriched
cell population proliferation (GO:0008283)	biological_process	k5	Junb|Tenm4|Btg2|Egr1|Smad7|Ncor2|Fyn|Cited2|Nr4a1|Klf4|Fosl2|Hes1|Purb|Dusp1|Atf3|Pcm1|Errfi1|Btg1|Axin2|Magi2|Cbfa2t3|Kmt2a|Ccdc88a|Jarid2|Jcad	25	109	1861	17246	22.9	10.8	12	3.98577	3.36306e-05	0.999966	0.000196991	0.999926	6.94168e-05	1	0.0253441	1	m2	64	0.0252719	13	0.592706	enriched
cellular response to endogenous stimulus (GO:0071495)	biological_process	k5	Prkcb|Egr1|Col4a1|Col4a2|Smad7|Ncor2|Fyn|Cited2|Fos|Nr4a1|Ramp1|Nr4a2|Socs3|Hes1|Rarres2|Zfp36l2|Magi2	17	109	1087	17246	15.6	6.3	7	3.91699	4.48313e-05	0.999955	0.000457218	0.999849	9.24263e-05	1	0.0444112	1	m2	82	0.0283796	11	0.807225	enriched
muscle structure development (GO:0061061)	biological_process	k5	Btg2|Egr1|Dag1|Smad7|Cited2|Fos|Nr4a1|Sik1|Hes1|Atf3|Pdlim4|Meg3|Btg1|Ppp3ca|Ankrd17|Id3	16	109	638	17246	14.7	3.7	4	6.1334	4.30115e-10	1	2.48726e-06	0.999999	9.93979e-10	1	0.00107739	1	m2	92	0.0296023	9	0.899612	enriched
skeletal muscle organ development (GO:0060538)	biological_process	k5	Btg2|Egr1|Dag1|Cited2|Fos|Nr4a1|Atf3|Meg3|Ppp3ca	9	109	189	17246	8.3	1.1	1	8.06951	3.5291e-16	1	3.12987e-06	1	8.24326e-16	1	0.00125406	1	m2	88	0.0283266	9	0.938371	enriched
lung development (GO:0030324)	biological_process	k5	Dag1|Ncor2|Hes1|Mgp|Meg3|Errfi1|Klf2	7	109	209	17246	6.4	1.2	1	6.05568	6.99119e-10	1	0.000364054	0.999946	1.61029e-09	1	0.0389522	1	m2	96	0.0305897	7.83333	0.952203	enriched
muscle organ development (GO:0007517)	biological_process	k5	Btg2|Egr1|Dag1|Smad7|Cited2|Fos|Nr4a1|Atf3|Meg3|Ppp3ca|Id3	11	109	326	17246	10.1	1.9	2	6.44519	5.77278e-11	1	6.86609e-06	0.999999	1.33852e-10	1	0.00196505	1	m2	94	0.0295691	7	0.97295	enriched
striated muscle tissue development (GO:0014706)	biological_process	k5	Tenm4|Btg2|Egr1|Smad7|Cited2|Fos|Nr4a1|Sik1|Atf3|Meg3|Ppp3ca|Jarid2	12	109	421	17246	11	2.4	3	5.27731	6.55464e-08	1	1.41657e-05	0.999997	1.48225e-07	1	0.00333874	1	m2	88	0.0280844	6.5	0.918967	enriched
respiratory tube development (GO:0030323)	biological_process	k5	Dag1|Ncor2|Hes1|Mgp|Meg3|Errfi1|Klf2	7	109	212	17246	6.4	1.2	1	6.05622	6.96806e-10	1	0.000396659	0.99994	1.60709e-09	1	0.0404004	1	m2	96	0.0305897	6.16667	0.952203	enriched
regulation of developmental process (GO:0050793)	biological_process	k5	Junb|Prkcb|Cpe|Tenm4|Dag1|Col4a2|Smad7|Ncor2|Fyn|Cited2|Map4k4|Fos|Sik1|Klf4|Plk2|Socs3|Nkd1|Hes1|Mgp|Eif4g2|Net1|Rarres2|Pcm1|Zfp36l2|Errfi1|Btg1|Ppp3ca|Klf2|Pglyrp1|Axin2|Cpne5|Mllt3|Lrrn1|Sema3a|Cntn4|Golga4|Jarid2|Ankrd17|Map1b|Id3|Jcad	41	109	2384	17246	37.6	13.8	15	7.25433	2.01823e-13	1	4.68637e-10	1	4.69212e-13	1	7.51084e-07	1	m2	18	0.0186356	6	0.0604423	enriched
negative regulation of transcription by RNA polymerase II (GO:0000122)	biological_process	k5	Btg2|Egr1|Smad7|Ncor2|Cited2|Sik1|Klf4|Nr4a2|Hes1|Purb|Atf3|Aebp1|Klf2|Cbfa2t3|Bptf|Jarid2|Id3	17	109	859	17246	15.6	5	5	5.52274	1.66873e-08	1	2.65811e-05	0.999993	3.8133e-08	1	0.00495366	1	m2	86	0.0270972	6	0.912876	enriched
muscle tissue development (GO:0060537)	biological_process	k5	Tenm4|Btg2|Egr1|Smad7|Cited2|Fos|Nr4a1|Sik1|Atf3|Meg3|Ppp3ca|Jarid2	12	109	443	17246	11	2.6	3	5.28077	6.43227e-08	1	2.34432e-05	0.999996	1.45647e-07	1	0.00450084	1	m2	88	0.0280844	5.5	0.918967	enriched
cellular response to calcium ion (GO:0071277)	biological_process	k5	Junb|Fos|Fosb|Cpne5|Wnk1	5	109	74	17246	4.6	0.4	0	Inf	0	1	0.000104736	0.999993	0	1	0.0154	1	m2	74	0.0248697	5	0.788183	enriched
negative regulation of nucleic acid-templated transcription (GO:1903507)	biological_process	k5	Btg2|Egr1|Smad7|Ncor2|Cited2|Sik1|Klf4|Nr4a2|Dusp5|Hes1|Purb|Atf3|Aebp1|Klf2|Cbfa2t3|Bptf|Jarid2|Id3	18	109	1172	17246	16.5	6.8	7	4.32006	7.79923e-06	0.999992	0.000379853	0.999872	1.67961e-05	1	0.0397903	1	m2	82	0.0267385	4.33333	0.880572	enriched
blood vessel development (GO:0001568)	biological_process	k5	Junb|Prkcb|Egr1|Col4a1|Col4a2|Smad7|Cited2|Nr4a1|Cald1|Klf4|Ramp1|Plk2|Socs3|Hes1|Btg1|Klf2|Ankrd17|Jcad	18	109	714	17246	16.5	4.1	5	5.95668	1.28709e-09	1	5.02396e-07	1	2.96261e-09	1	0.000309689	1	m2	78	0.0268486	4	0.780952	enriched
blood vessel morphogenesis (GO:0048514)	biological_process	k5	Junb|Prkcb|Col4a1|Col4a2|Smad7|Cited2|Nr4a1|Cald1|Klf4|Ramp1|Plk2|Hes1|Btg1|Klf2|Jcad	15	109	621	17246	13.8	3.6	4	5.6194	9.58087e-09	1	8.29656e-06	0.999998	2.19659e-08	1	0.0022491	1	m2	86	0.0272684	4	0.862461	enriched
negative regulation of biosynthetic process (GO:0009890)	biological_process	k5	Btg2|Egr1|Gchfr|Smad7|Ncor2|Fyn|Cited2|Sik1|Klf4|Nr4a2|Dusp5|Hes1|Purb|Dusp1|Atf3|Zfp36l2|Errfi1|Aebp1|Klf2|Cbfa2t3|Bptf|Jarid2|Id3	23	109	1466	17246	21.1	8.5	9	4.89397	4.94099e-07	1	3.65654e-05	0.999988	1.08971e-06	1	0.00630144	1	m2	62	0.0237565	4	0.676206	enriched
positive regulation of RNA metabolic process (GO:0051254)	biological_process	k5	Junb|Btg2|Egr1|Ier2|Cited2|Fos|Nr4a1|Klf4|Fosl2|Nr4a2|Hes1|Atf3|Fosb|Zfp36l2|Ppp3ca|Klf2|Mllt3|Mical2|Kmt2a|Arid1b|Bptf	21	109	1518	17246	19.3	8.8	10	3.65396	0.000129111	0.999871	0.000480539	0.999822	0.000263063	1	0.0463952	1	m2	66	0.0242135	4	0.65654	enriched
negative regulation of transcription, DNA-templated (GO:0045892)	biological_process	k5	Btg2|Egr1|Smad7|Ncor2|Cited2|Sik1|Klf4|Nr4a2|Dusp5|Hes1|Purb|Atf3|Aebp1|Klf2|Cbfa2t3|Bptf|Jarid2|Id3	18	109	1168	17246	16.5	6.8	7	4.31953	7.81825e-06	0.999992	0.000364562	0.999878	1.68267e-05	1	0.0389522	1	m2	82	0.0267385	3.83333	0.880572	enriched
negative regulation of RNA biosynthetic process (GO:1902679)	biological_process	k5	Btg2|Egr1|Smad7|Ncor2|Cited2|Sik1|Klf4|Nr4a2|Dusp5|Hes1|Purb|Atf3|Aebp1|Klf2|Cbfa2t3|Bptf|Jarid2|Id3	18	109	1173	17246	16.5	6.8	7	4.3202	7.79449e-06	0.999992	0.000383763	0.999871	1.67961e-05	1	0.0398649	1	m2	82	0.0267385	3.83333	0.880572	enriched
cellular response to metal ion (GO:0071248)	biological_process	k5	Adcy7|Junb|Fos|Fosb|Cpne5|Wnk1	6	109	155	17246	5.5	0.9	1	5.03842	2.34691e-07	1	0.00045233	0.999943	5.19577e-07	1	0.0442043	1	m2	72	0.024877	3	0.763996	enriched
tissue development (GO:0009888)	biological_process	k5	Junb|Tenm4|Btg2|Egr1|Col4a1|Dag1|Smad7|Ncor2|Cited2|Selenom|Fos|Nr4a1|Sik1|Klf4|Fosl2|Dusp5|Socs3|Nkd1|Hes1|Mgp|Dusp1|Atf3|Kazn|Meg3|Errfi1|Btg1|Ppp3ca|Enah|Klf2|Axin2|Mllt3|Sema3a|Amer1|Bptf|Jarid2|Rap2c|Ankrd17|Id3	38	109	1841	17246	34.9	10.7	12	7.96637	8.17041e-16	1	1.32774e-11	1	1.9046e-15	1	2.65996e-08	1	m2	18	0.019093	2	0.127644	enriched
tube development (GO:0035295)	biological_process	k5	Junb|Prkcb|Col4a1|Dag1|Col4a2|Smad7|Ncor2|Cited2|Nr4a1|Cald1|Klf4|Ramp1|Plk2|Hes1|Mgp|Meg3|Rarres2|Errfi1|Btg1|Enah|Klf2|Jcad	22	109	1098	17246	20.2	6.4	7	5.87748	2.08278e-09	1	1.16324e-06	1	4.78461e-09	1	0.000601396	1	m2	58	0.0234509	2	0.571306	enriched
cellular response to growth factor stimulus (GO:0071363)	biological_process	k5	Prkcb|Egr1|Col4a2|Smad7|Fyn|Cited2|Fos|Nr4a1|Klf4|Hes1|Zfp36l2|Magi2|Jcad	13	109	582	17246	11.9	3.4	4	4.59231	2.19182e-06	0.999998	7.74755e-05	0.999982	4.7526e-06	1	0.0119394	1	m2	94	0.0298759	2	0.949952	enriched
anatomical structure morphogenesis (GO:0009653)	biological_process	k5	Junb|Prkcb|Cpe|Tenm4|Col4a1|Dag1|Col4a2|Bmerb1|Smad7|Ncor2|Fyn|Cited2|Map4k4|Nr4a1|Cald1|Klf4|Ramp1|Nr4a2|Plk2|Dusp5|Socs3|Nkd1|Hes1|Mgp|Eif4g2|Dusp1|Net1|Ankrd11|Map1a|Aqp5|Mycbp2|Errfi1|Btg1|Ppp3ca|Enah|Klf2|Axin2|Cpne5|Mllt3|Sema3a|Cntn4|Golga4|Wnk1|Map1b|Id3|Jcad	46	109	2661	17246	42.2	15.4	17	7.67236	8.44331e-15	1	1.73649e-11	1	1.96427e-14	1	3.09231e-08	1	m2	8	0.0153838	1	0.0149839	enriched
vasculature development (GO:0001944)	biological_process	k5	Junb|Prkcb|Egr1|Col4a1|Col4a2|Smad7|Cited2|Nr4a1|Cald1|Klf4|Ramp1|Plk2|Socs3|Hes1|Errfi1|Btg1|Klf2|Ankrd17|Jcad	19	109	747	17246	17.4	4.3	5	6.42129	6.756e-11	1	2.02117e-07	1	1.56545e-10	1	0.00015072	1	m2	72	0.0243253	1	0.717616	enriched
regulation of multicellular organismal development (GO:2000026)	biological_process	k5	Prkcb|Tenm4|Dag1|Col4a2|Smad7|Cited2|Fos|Klf4|Plk2|Hes1|Mgp|Eif4g2|Pcm1|Zfp36l2|Errfi1|Btg1|Ppp3ca|Klf2|Pglyrp1|Axin2|Lrrn1|Sema3a|Golga4|Jarid2|Map1b|Jcad	26	109	1356	17246	23.9	7.9	9	5.92208	1.5895e-09	1	2.33887e-07	1	3.65384e-09	1	0.000158447	1	m2	50	0.0236575	1	0.386864	enriched
negative regulation of RNA metabolic process (GO:0051253)	biological_process	k5	Btg2|Egr1|Smad7|Ncor2|Cited2|Sik1|Klf4|Nr4a2|Dusp5|Hes1|Purb|Atf3|Ppp3ca|Aebp1|Klf2|Axin2|Cbfa2t3|Bptf|Jarid2|Id3	20	109	1271	17246	18.3	7.4	8	4.42206	4.88831e-06	0.999995	0.000123953	0.99996	1.05469e-05	1	0.0174263	1	m2	72	0.0241376	1	0.78055	enriched
nerve development (GO:0021675)	biological_process	k5	Dag1|Nav2|Cited2|Hes1|Sema3a	5	109	77	17246	4.6	0.4	0	Inf	0	1	0.000126547	0.999991	0	1	0.0176363	1	m2	94	0.0289549	1	0.968784	enriched
developmental growth (GO:0048589)	biological_process	k5	Tenm4|Smad7|Cited2|Selenom|Nkd1|Eif4g2|Ankrd11|Meg3|Klf2|Cpne5|Sema3a|Golga4|Jarid2|Map1b	14	109	742	17246	12.8	4.3	5	4.12735	1.83484e-05	0.999982	0.000239178	0.999935	3.8912e-05	1	0.0288219	1	m2	64	0.0241559	1	0.631237	enriched
stem cell differentiation (GO:0048863)	biological_process	k5	Cited2|Hes1|Msi2|Zfp36l2|Mllt3|Sema3a|Jarid2	7	109	211	17246	6.4	1.2	1	6.05604	6.97576e-10	1	0.000385541	0.999942	1.6078e-09	1	0.0398649	1	m2	94	0.0294756	1	0.967774	enriched
negative regulation of molecular function (GO:0044092)	biological_process	k5	Cst12|Gchfr|Smad7|Nr4a1|Sik1|Klf4|Gem|Dusp5|Hes1|Dusp1|Errfi1|Ppp3ca|Gadd45b|Kcne1l|Wnk1|Id3	16	109	977	17246	14.7	5.7	6	4.2165	1.2406e-05	0.999988	0.000413774	0.999869	2.64389e-05	1	0.0414472	1	m2	70	0.0260677	1	0.691609	enriched
regulation of cell differentiation (GO:0045595)	biological_process	k5	Junb|Tenm4|Dag1|Smad7|Ncor2|Fos|Sik1|Klf4|Socs3|Hes1|Eif4g2|Net1|Rarres2|Pcm1|Zfp36l2|Errfi1|Btg1|Ppp3ca|Pglyrp1|Axin2|Sema3a|Cntn4|Golga4|Ankrd17|Map1b|Id3	26	109	1497	17246	23.9	8.7	9	5.94853	1.35282e-09	1	1.55225e-06	1	3.11184e-09	1	0.000777435	1	m2	26	0.0201824	0	0.178689	enriched
regulation of multicellular organismal process (GO:0051239)	biological_process	k5	Adcy7|Prkcb|Cpe|Tenm4|Egr1|Dag1|Col4a2|Smad7|Cited2|Map4k4|Fos|Cald1|Klf4|Nr4a2|Plk2|Dusp5|Hes1|Mgp|Eif4g2|Pcm1|Zfp36l2|Errfi1|Btg1|Ppp3ca|Klf2|Pglyrp1|Axin2|Lrrn1|Sema3a|Kcne1l|Abca1|Golga4|Wnk1|Jarid2|Map1b|Jcad	36	109	2592	17246	33	15	16	5.44127	2.6451e-08	1	1.94816e-06	0.999999	6.02071e-08	1	0.00089209	1	m2	16	0.0191457	0	0.0844851	enriched
skeletal muscle cell differentiation (GO:0035914)	biological_process	k5	Btg2|Egr1|Cited2|Fos|Nr4a1|Atf3	6	109	74	17246	5.5	0.4	0	Inf	0	1	7.25188e-06	1	0	1	0.00203905	1	m2	92	0.0284068	0	1	enriched
tube morphogenesis (GO:0035239)	biological_process	k5	Junb|Prkcb|Col4a1|Dag1|Col4a2|Smad7|Cited2|Nr4a1|Cald1|Klf4|Ramp1|Plk2|Hes1|Mgp|Btg1|Enah|Klf2|Jcad	18	109	902	17246	16.5	5.2	6	5.04818	2.23019e-07	1	1.33622e-05	0.999997	4.97219e-07	1	0.00319636	1	m2	70	0.0256878	0	0.705776	enriched
skeletal muscle tissue development (GO:0007519)	biological_process	k5	Btg2|Egr1|Cited2|Fos|Nr4a1|Atf3|Meg3|Ppp3ca	8	109	179	17246	7.3	1	1	7.05875	8.40031e-13	1	1.793e-05	0.999998	1.95166e-12	1	0.00383152	1	m2	86	0.0272066	0	0.938085	enriched
response to growth factor (GO:0070848)	biological_process	k5	Prkcb|Egr1|Col4a2|Smad7|Fyn|Ier2|Cited2|Fos|Nr4a1|Klf4|Hes1|Zfp36l2|Magi2|Jcad	14	109	595	17246	12.8	3.5	4	5.10456	1.65783e-07	1	2.27883e-05	0.999995	3.71757e-07	1	0.00450084	1	m2	90	0.0291444	0	0.905725	enriched
enzyme linked receptor protein signaling pathway (GO:0007167)	biological_process	k5	Prkcb|Egr1|Col4a1|Col4a2|Smad7|Fyn|Cited2|Fos|Socs3|Hes1|Meg3|Rarres2|Col4a5|Errfi1|Magi2|Ccdc88a|Jcad	17	109	884	17246	15.6	5.1	6	4.62495	1.87342e-06	0.999998	3.81773e-05	0.99999	4.0749e-06	1	0.00644071	1	m2	64	0.0251613	0	0.645102	enriched
negative regulation of nucleobase-containing compound metabolic process (GO:0045934)	biological_process	k5	Btg2|Egr1|Smad7|Ncor2|Cited2|Sik1|Klf4|Nr4a2|Dusp5|Hes1|Purb|Dusp1|Atf3|Ppp3ca|Aebp1|Klf2|Axin2|Cbfa2t3|Kmt2a|Bptf|Jarid2|Id3	22	109	1370	17246	20.2	7.9	9	4.53064	2.94021e-06	0.999997	3.93759e-05	0.999988	6.35553e-06	1	0.00650595	1	m2	60	0.0227097	0	0.660947	enriched
negative regulation of cellular biosynthetic process (GO:0031327)	biological_process	k5	Btg2|Egr1|Smad7|Ncor2|Fyn|Cited2|Sik1|Klf4|Nr4a2|Dusp5|Hes1|Purb|Dusp1|Atf3|Zfp36l2|Aebp1|Klf2|Cbfa2t3|Bptf|Jarid2|Id3	21	109	1426	17246	19.3	8.3	9	4.18953	1.39767e-05	0.999986	0.000206506	0.999928	2.97316e-05	1	0.0258568	1	m2	64	0.0239869	0	0.710134	enriched
negative regulation of cellular macromolecule biosynthetic process (GO:2000113)	biological_process	k5	Btg2|Egr1|Smad7|Ncor2|Cited2|Sik1|Klf4|Nr4a2|Dusp5|Hes1|Purb|Dusp1|Atf3|Zfp36l2|Aebp1|Klf2|Cbfa2t3|Bptf|Jarid2|Id3	20	109	1357	17246	18.3	7.9	9	3.83205	6.35391e-05	0.999936	0.00029659	0.999897	0.0001303	1	0.0337124	1	m2	64	0.0236981	0	0.719544	enriched
negative regulation of macromolecule biosynthetic process (GO:0010558)	biological_process	k5	Btg2|Egr1|Smad7|Ncor2|Cited2|Sik1|Klf4|Nr4a2|Dusp5|Hes1|Purb|Dusp1|Atf3|Zfp36l2|Aebp1|Klf2|Cbfa2t3|Bptf|Jarid2|Id3	20	109	1372	17246	18.3	8	9	3.83386	6.30731e-05	0.999937	0.000342319	0.999879	0.000129497	1	0.0375244	1	m2	64	0.0236981	0	0.719544	enriched
angiogenesis (GO:0001525)	biological_process	k5	Prkcb|Col4a1|Col4a2|Nr4a1|Cald1|Klf4|Ramp1|Plk2|Btg1|Klf2|Jcad	11	109	514	17246	10.1	3	3	4.70396	1.2758e-06	0.999999	0.000408189	0.999902	2.79072e-06	1	0.041145	1	m2	80	0.0257878	0	0.819741	enriched
negative regulation of macromolecule metabolic process (GO:0010605)	biological_process	k5	Adcy7|Btg2|Egr1|Cst12|Smad7|Ncor2|Fyn|Cited2|Nr4a1|Sik1|Klf4|Nr4a2|Dusp5|Socs3|Hes1|Purb|Dusp1|Atf3|Map1a|Mycbp2|Zfp36l2|Errfi1|Ppp3ca|Gadd45b|Aebp1|Klf2|Pglyrp1|Axin2|Cbfa2t3|Kmt2a|Bptf|Jarid2|Id3	33	109	2520	17246	30.3	14.6	16	4.61376	1.97725e-06	0.999998	2.19337e-05	0.999992	4.29805e-06	1	0.00439415	1	m3	38	0.0579424	35	0.663798	top.enriched
negative regulation of metabolic process (GO:0009892)	biological_process	k5	Adcy7|Btg2|Egr1|Cst12|Gchfr|Smad7|Ncor2|Fyn|Cited2|Nr4a1|Sik1|Klf4|Nr4a2|Dusp5|Socs3|Hes1|Purb|Eif4g2|Dusp1|Atf3|Map1a|Mycbp2|Zfp36l2|Errfi1|Ppp3ca|Gadd45b|Aebp1|Klf2|Pglyrp1|Axin2|Cbfa2t3|Kmt2a|Bptf|Wnk1|Jarid2|Id3	36	109	2763	17246	33	16	17	5.04439	2.27491e-07	1	8.70059e-06	0.999997	5.05244e-07	1	0.0022491	1	m3	36	0.0541595	19	0.609211	enriched
regulation of primary metabolic process (GO:0080090)	biological_process	k5	Junb|Prkcb|Btg2|Egr1|Cst12|Dag1|Smad7|Ncor2|Fyn|Ier2|Cited2|Map4k4|Fos|Nr4a1|Sik1|Klf4|Fosl2|Ramp1|Nr4a2|Plk2|Dusp5|Socs3|Nkd1|Hes1|Purb|Eif4g2|Dusp1|Atf3|Fosb|Map1a|Rarres2|Mycbp2|Zfp36l2|Errfi1|Ppp3ca|Gadd45b|Aebp1|Klf2|Axin2|Mllt3|Magi2|Cbfa2t3|Mical2|Kmt2a|Amer1|Arid1b|Bptf|Ccdc88a|Spty2d1|Jarid2|Rap2c|Id3	52	109	5106	17246	47.7	29.6	32	4.22721	1.18302e-05	0.999988	4.95703e-05	0.999978	2.52426e-05	1	0.00802489	1	m3	48	0.0630138	13.25	1	enriched
regulation of cellular macromolecule biosynthetic process (GO:2000112)	biological_process	k5	Junb|Prkcb|Btg2|Egr1|Smad7|Ncor2|Ier2|Cited2|Fos|Nr4a1|Sik1|Klf4|Fosl2|Ramp1|Nr4a2|Dusp5|Hes1|Purb|Eif4g2|Dusp1|Atf3|Fosb|Zfp36l2|Ppp3ca|Aebp1|Klf2|Mllt3|Cbfa2t3|Mical2|Kmt2a|Arid1b|Bptf|Ccdc88a|Spty2d1|Jarid2|Ankrd17|Id3	37	109	3353	17246	33.9	19.4	21	3.9023	4.76414e-05	0.999952	0.000246592	0.999891	9.79874e-05	1	0.0294935	1	m3	38	0.0540828	11.3333	0.859838	enriched
regulation of macromolecule biosynthetic process (GO:0010556)	biological_process	k5	Junb|Prkcb|Btg2|Egr1|Smad7|Ncor2|Ier2|Cited2|Fos|Nr4a1|Sik1|Klf4|Fosl2|Ramp1|Nr4a2|Dusp5|Hes1|Purb|Eif4g2|Dusp1|Atf3|Fosb|Zfp36l2|Ppp3ca|Aebp1|Klf2|Mllt3|Cbfa2t3|Mical2|Kmt2a|Arid1b|Bptf|Ccdc88a|Spty2d1|Jarid2|Ankrd17|Id3	37	109	3386	17246	33.9	19.6	21	3.90694	4.67355e-05	0.999953	0.000301796	0.999865	9.62381e-05	1	0.0338243	1	m3	38	0.0540828	9.66667	0.859838	enriched
positive regulation of nitrogen compound metabolic process (GO:0051173)	biological_process	k5	Junb|Btg2|Egr1|Dag1|Smad7|Ncor2|Fyn|Ier2|Cited2|Map4k4|Fos|Nr4a1|Klf4|Fosl2|Ramp1|Nr4a2|Plk2|Nkd1|Hes1|Eif4g2|Atf3|Fosb|Rarres2|Mycbp2|Zfp36l2|Ppp3ca|Gadd45b|Klf2|Axin2|Mllt3|Magi2|Cbfa2t3|Mical2|Kmt2a|Amer1|Arid1b|Bptf|Ccdc88a|Jarid2|Rap2c	40	109	2726	17246	36.7	15.8	17	6.09858	5.35087e-10	1	8.42049e-08	1	1.23574e-09	1	7.58022e-05	1	m3	40	0.0534199	8	0.839847	enriched
positive regulation of cellular metabolic process (GO:0031325)	biological_process	k5	Junb|Btg2|Egr1|Dag1|Smad7|Ncor2|Fyn|Ier2|Cited2|Map4k4|Fos|Nr4a1|Klf4|Fosl2|Ramp1|Nr4a2|Plk2|Hes1|Eif4g2|Atf3|Fosb|Rarres2|Mycbp2|Zfp36l2|Ppp3ca|Gadd45b|Klf2|Axin2|Mllt3|Magi2|Cbfa2t3|Mical2|Kmt2a|Amer1|Arid1b|Bptf|Ccdc88a|Jarid2|Rap2c	39	109	2929	17246	35.8	17	19	5.05168	2.18974e-07	1	1.71691e-06	0.999999	4.904e-07	1	0.000833847	1	m3	40	0.0531849	5	0.840699	enriched
regulation of cellular protein metabolic process (GO:0032268)	biological_process	k5	Btg2|Egr1|Cst12|Dag1|Smad7|Ncor2|Fyn|Map4k4|Nr4a1|Klf4|Ramp1|Plk2|Dusp5|Socs3|Hes1|Eif4g2|Dusp1|Map1a|Rarres2|Mycbp2|Zfp36l2|Errfi1|Gadd45b|Axin2|Magi2|Cbfa2t3|Kmt2a|Amer1|Ccdc88a|Jarid2|Rap2c	31	109	2155	17246	28.4	12.5	14	4.8723	5.51524e-07	0.999999	6.53198e-06	0.999998	1.21405e-06	1	0.00193867	1	m3	30	0.051744	5	0.54866	enriched
regulation of nitrogen compound metabolic process (GO:0051171)	biological_process	k5	Junb|Prkcb|Btg2|Egr1|Cst12|Dag1|Smad7|Ncor2|Fyn|Ier2|Cited2|Map4k4|Fos|Nr4a1|Sik1|Klf4|Fosl2|Ramp1|Nr4a2|Plk2|Dusp5|Socs3|Nkd1|Hes1|Purb|Eif4g2|Dusp1|Atf3|Fosb|Map1a|Rarres2|Mycbp2|Zfp36l2|Errfi1|Ppp3ca|Gadd45b|Aebp1|Klf2|Axin2|Mllt3|Magi2|Cbfa2t3|Mical2|Kmt2a|Amer1|Arid1b|Bptf|Ccdc88a|Spty2d1|Jarid2|Rap2c|Id3	52	109	4934	17246	47.7	28.6	31	4.47798	3.76756e-06	0.999996	1.78351e-05	0.999993	8.13382e-06	1	0.00383152	1	m3	46	0.0594121	4.75	0.98713	enriched
regulation of cellular metabolic process (GO:0031323)	biological_process	k5	Junb|Prkcb|Btg2|Egr1|Cst12|Dag1|Smad7|Ncor2|Fyn|Ier2|Cited2|Map4k4|Fos|Nr4a1|Sik1|Klf4|Fosl2|Ramp1|Nr4a2|Plk2|Dusp5|Socs3|Hes1|Purb|Eif4g2|Dusp1|Atf3|Fosb|Map1a|Mtcl1|Rarres2|Mycbp2|Zfp36l2|Errfi1|Ppp3ca|Gadd45b|Aebp1|Klf2|Axin2|Mllt3|Magi2|Cbfa2t3|Mical2|Kmt2a|Amer1|Arid1b|Bptf|Ccdc88a|Spty2d1|Wnk1|Jarid2|Rap2c|Ankrd17|Id3	54	109	5317	17246	49.5	30.8	34	4.13711	1.75855e-05	0.999982	3.27609e-05	0.999986	3.73396e-05	1	0.00583399	1	m3	48	0.0643524	4	0.975295	enriched
regulation of metabolic process (GO:0019222)	biological_process	k5	Adcy7|Junb|Prkcb|Btg2|Egr1|Cst12|Gchfr|Dag1|Smad7|Ncor2|Fyn|Ier2|Cited2|Map4k4|Fos|Nr4a1|Sik1|Klf4|Fosl2|Ramp1|Nr4a2|Plk2|Dusp5|Socs3|Nkd1|Hes1|Purb|Eif4g2|Dusp1|Atf3|Fosb|Map1a|Meg3|Mtcl1|Rarres2|Mycbp2|Zfp36l2|Errfi1|Ppp3ca|Gadd45b|Aebp1|Klf2|Pglyrp1|Axin2|Mllt3|Magi2|Cbfa2t3|Mical2|Kmt2a|Amer1|Arid1b|Bptf|Ccdc88a|Spty2d1|Wnk1|Jarid2|Rap2c|Ankrd17|Id3	59	109	5932	17246	54.1	34.4	37	4.47942	3.74225e-06	0.999996	1.77858e-05	0.999992	8.08418e-06	1	0.00383152	1	m3	30	0.0483557	2	0.685865	enriched
negative regulation of cellular process (GO:0048523)	biological_process	k5	Prkcb|Btg2|Egr1|Cst12|Dag1|Bmerb1|Smad7|Ncor2|Fyn|Cited2|Map4k4|Pde10a|Nr4a1|Sik1|Klf4|Nr4a2|Plk2|Gem|Dusp5|Socs3|Nkd1|Hes1|Purb|Eif4g2|Dusp1|Atf3|Map1a|Pcm1|Zfp36l2|Errfi1|Ddit4l|Btg1|Ppp3ca|Gadd45b|Aebp1|Klf2|Pglyrp1|Axin2|Mllt3|Magi2|Cbfa2t3|Sema3a|Kcne1l|Plekhh2|Cntn4|Kmt2a|Amer1|Bptf|Wnk1|Jarid2|Rap2c|Ankrd17|Map1b|Id3	54	109	4580	17246	49.5	26.6	29	5.43413	2.75329e-08	1	2.3727e-07	1	6.26288e-08	1	0.000158447	1	m3	14	0.0384769	1	0.131965	enriched
negative regulation of nitrogen compound metabolic process (GO:0051172)	biological_process	k5	Btg2|Egr1|Cst12|Smad7|Ncor2|Fyn|Cited2|Nr4a1|Sik1|Klf4|Nr4a2|Dusp5|Socs3|Hes1|Purb|Dusp1|Atf3|Map1a|Mycbp2|Zfp36l2|Errfi1|Ppp3ca|Gadd45b|Aebp1|Klf2|Axin2|Cbfa2t3|Kmt2a|Bptf|Jarid2|Id3	31	109	2141	17246	28.4	12.4	14	4.87004	5.57866e-07	0.999999	5.70895e-06	0.999998	1.22723e-06	1	0.00175956	1	m3	36	0.0530119	1	0.675356	enriched
regulation of transcription by RNA polymerase II (GO:0006357)	biological_process	k5	Junb|Prkcb|Btg2|Egr1|Smad7|Ncor2|Ier2|Cited2|Fos|Nr4a1|Sik1|Klf4|Fosl2|Nr4a2|Hes1|Purb|Atf3|Fosb|Ppp3ca|Aebp1|Klf2|Cbfa2t3|Mical2|Kmt2a|Arid1b|Bptf|Jarid2|Id3	28	109	2248	17246	25.7	13	14	4.02491	2.8499e-05	0.999972	0.000267882	0.999892	5.88946e-05	1	0.0311111	1	m3	36	0.0539819	1	0.760131	enriched
transcription by RNA polymerase II (GO:0006366)	biological_process	k5	Junb|Prkcb|Btg2|Egr1|Smad7|Ncor2|Ier2|Cited2|Fos|Nr4a1|Sik1|Klf4|Fosl2|Nr4a2|Hes1|Purb|Atf3|Fosb|Ppp3ca|Aebp1|Klf2|Cbfa2t3|Mical2|Kmt2a|Arid1b|Bptf|Jarid2|Id3	28	109	2313	17246	25.7	13.4	15	3.61853	0.000148139	0.999852	0.000429563	0.999821	0.000301655	1	0.0424976	1	m3	36	0.0539819	1	0.760131	enriched
positive regulation of cellular process (GO:0048522)	biological_process	k5	Junb|Prkcb|Tenm4|Btg2|Egr1|Dag1|Smad7|Ncor2|Fyn|Ier2|Cited2|Map4k4|Fos|Nr4a1|Klf4|Fosl2|Ramp1|Nr4a2|Plk2|Socs3|Nkd1|Hes1|Eif4g2|Dusp1|Atf3|Fosb|Net1|Pdlim4|Map1a|Mtcl1|Rarres2|Pcm1|Mycbp2|Zfp36l2|Btg1|Ppp3ca|Gadd45b|Klf2|Syne2|Axin2|Cpne5|Mllt3|Magi2|Lrrn1|Cbfa2t3|Sema3a|Kcne1l|Mical2|Kmt2a|Amer1|Abca1|Arid1b|Bptf|Golga4|Ccdc88a|Wnk1|Jarid2|Rap2c|Ankrd17|Map1b|Id3|Jcad	62	109	5130	17246	56.9	29.7	32	6.3471	1.09709e-10	1	3.19275e-09	1	2.5404e-10	1	3.93616e-06	1	m3	20	0.0431387	0	0.346579	enriched
negative regulation of biological process (GO:0048519)	biological_process	k5	Adcy7|Prkcb|Cpe|Btg2|Egr1|Cst12|Gchfr|Dag1|Col4a2|Bmerb1|Smad7|Ncor2|Fyn|Cited2|Map4k4|Pde10a|Nr4a1|Sik1|Klf4|Nr4a2|Plk2|Gem|Dusp5|Socs3|Nkd1|Hes1|Purb|Eif4g2|Dusp1|Atf3|Map1a|Pcm1|Mycbp2|Zfp36l2|Errfi1|Ddit4l|Btg1|Ppp3ca|Gadd45b|Aebp1|Klf2|Pglyrp1|Axin2|Mllt3|Magi2|Cbfa2t3|Sema3a|Kcne1l|Plekhh2|Cntn4|Kmt2a|Amer1|Bptf|Wnk1|Jarid2|Rap2c|Ankrd17|Map1b|Id3	59	109	4996	17246	54.1	29	32	5.68106	6.69325e-09	1	3.10068e-08	1	1.53556e-08	1	3.276e-05	1	m3	10	0.0366855	0	0.0725652	enriched
positive regulation of biological process (GO:0048518)	biological_process	k5	Junb|Prkcb|Tenm4|Btg2|Egr1|Dag1|Pltp|Smad7|Ncor2|Fyn|Ier2|Cited2|Map4k4|Fos|Nr4a1|Klf4|Fosl2|Ramp1|Nr4a2|Plk2|Socs3|Nkd1|Hes1|Eif4g2|Dusp1|Atf3|Fosb|Net1|Pdlim4|Map1a|Mtcl1|Rarres2|Pcm1|Mycbp2|Zfp36l2|Btg1|Ppp3ca|Gadd45b|Klf2|Syne2|Axin2|Cpne5|Mllt3|Magi2|Lrrn1|Cbfa2t3|Sema3a|Kcne1l|Mical2|Kmt2a|Amer1|Abca1|Arid1b|Bptf|Golga4|Ccdc88a|Wnk1|Jarid2|Rap2c|Ankrd17|Map1b|Id3|Jcad	63	109	5562	17246	57.8	32.3	35	5.76815	4.0073e-09	1	3.27048e-08	1	9.19959e-09	1	3.276e-05	1	m3	18	0.0418702	0	0.296102	enriched
positive regulation of macromolecule metabolic process (GO:0010604)	biological_process	k5	Junb|Btg2|Egr1|Dag1|Smad7|Ncor2|Fyn|Ier2|Cited2|Map4k4|Fos|Nr4a1|Klf4|Fosl2|Ramp1|Nr4a2|Plk2|Nkd1|Hes1|Eif4g2|Atf3|Fosb|Rarres2|Mycbp2|Zfp36l2|Ppp3ca|Gadd45b|Klf2|Axin2|Mllt3|Magi2|Cbfa2t3|Mical2|Kmt2a|Amer1|Arid1b|Bptf|Ccdc88a|Jarid2|Rap2c|Id3	41	109	3085	17246	37.6	17.9	19	5.58737	1.15268e-08	1	8.32816e-07	1	2.64099e-08	1	0.00046026	1	m3	40	0.0529465	0	0.852014	enriched
regulation of protein metabolic process (GO:0051246)	biological_process	k5	Btg2|Egr1|Cst12|Dag1|Smad7|Ncor2|Fyn|Map4k4|Nr4a1|Klf4|Ramp1|Plk2|Dusp5|Socs3|Nkd1|Hes1|Eif4g2|Dusp1|Map1a|Rarres2|Mycbp2|Zfp36l2|Errfi1|Gadd45b|Klf2|Axin2|Magi2|Cbfa2t3|Kmt2a|Amer1|Ccdc88a|Jarid2|Rap2c	33	109	2311	17246	30.3	13.4	15	5.00994	2.72233e-07	1	3.42689e-06	0.999999	6.01159e-07	1	0.00129101	1	m3	30	0.0523339	0	0.560511	enriched
positive regulation of metabolic process (GO:0009893)	biological_process	k5	Junb|Btg2|Egr1|Dag1|Smad7|Ncor2|Fyn|Ier2|Cited2|Map4k4|Fos|Nr4a1|Klf4|Fosl2|Ramp1|Nr4a2|Plk2|Nkd1|Hes1|Eif4g2|Atf3|Fosb|Rarres2|Mycbp2|Zfp36l2|Ppp3ca|Gadd45b|Klf2|Axin2|Mllt3|Magi2|Cbfa2t3|Mical2|Kmt2a|Amer1|Arid1b|Bptf|Ccdc88a|Jarid2|Rap2c|Id3	41	109	3372	17246	37.6	19.6	21	4.88121	5.27172e-07	0.999999	8.60525e-06	0.999997	1.16118e-06	1	0.0022491	1	m3	40	0.0529465	0	0.852014	enriched
negative regulation of cellular metabolic process (GO:0031324)	biological_process	k5	Btg2|Egr1|Cst12|Smad7|Ncor2|Fyn|Cited2|Nr4a1|Sik1|Klf4|Nr4a2|Dusp5|Socs3|Hes1|Purb|Eif4g2|Dusp1|Atf3|Map1a|Zfp36l2|Errfi1|Ppp3ca|Gadd45b|Aebp1|Klf2|Axin2|Cbfa2t3|Kmt2a|Bptf|Wnk1|Jarid2|Id3	32	109	2331	17246	29.4	13.5	15	4.73478	1.09645e-06	0.999999	1.1711e-05	0.999996	2.40142e-06	1	0.00293269	1	m3	34	0.0501786	0	0.63943	enriched
regulation of macromolecule metabolic process (GO:0060255)	biological_process	k5	Adcy7|Junb|Prkcb|Btg2|Egr1|Cst12|Dag1|Smad7|Ncor2|Fyn|Ier2|Cited2|Map4k4|Fos|Nr4a1|Sik1|Klf4|Fosl2|Ramp1|Nr4a2|Plk2|Dusp5|Socs3|Nkd1|Hes1|Purb|Eif4g2|Dusp1|Atf3|Fosb|Map1a|Meg3|Rarres2|Mycbp2|Zfp36l2|Errfi1|Ppp3ca|Gadd45b|Aebp1|Klf2|Pglyrp1|Axin2|Mllt3|Magi2|Cbfa2t3|Mical2|Kmt2a|Amer1|Arid1b|Bptf|Ccdc88a|Spty2d1|Jarid2|Rap2c|Ankrd17|Id3	56	109	5466	17246	51.4	31.7	35	4.30845	8.22015e-06	0.999992	1.47296e-05	0.999994	1.76807e-05	1	0.00342132	1	m3	38	0.0543945	0	0.826339	enriched
regulation of biosynthetic process (GO:0009889)	biological_process	k5	Junb|Prkcb|Btg2|Egr1|Gchfr|Smad7|Ncor2|Fyn|Ier2|Cited2|Fos|Nr4a1|Sik1|Klf4|Fosl2|Ramp1|Nr4a2|Dusp5|Hes1|Purb|Eif4g2|Dusp1|Atf3|Fosb|Zfp36l2|Errfi1|Ppp3ca|Aebp1|Klf2|Mllt3|Cbfa2t3|Mical2|Kmt2a|Arid1b|Bptf|Ccdc88a|Spty2d1|Jarid2|Ankrd17|Id3	40	109	3609	17246	36.7	20.9	23	3.99884	3.18269e-05	0.999968	0.000107348	0.999954	6.57328e-05	1	0.0154488	1	m3	40	0.0568326	0	0.880299	enriched
regulation of cellular biosynthetic process (GO:0031326)	biological_process	k5	Junb|Prkcb|Btg2|Egr1|Smad7|Ncor2|Fyn|Ier2|Cited2|Fos|Nr4a1|Sik1|Klf4|Fosl2|Ramp1|Nr4a2|Dusp5|Hes1|Purb|Eif4g2|Dusp1|Atf3|Fosb|Zfp36l2|Ppp3ca|Aebp1|Klf2|Mllt3|Cbfa2t3|Mical2|Kmt2a|Arid1b|Bptf|Ccdc88a|Spty2d1|Jarid2|Ankrd17|Id3	38	109	3539	17246	34.9	20.5	22	3.83836	6.19291e-05	0.999938	0.000345249	0.999843	0.000127224	1	0.0375244	1	m3	40	0.0564058	0	0.894034	enriched
central nervous system development (GO:0007417)	biological_process	k5	Tenm4|Btg2|Col4a1|Dag1|Bmerb1|Ncor2|Nav2|Fyn|Cited2|Nr4a2|Hes1|Pcm1|Mycbp2|Syne2|Sema3a|Bptf|Id3	17	109	869	17246	15.6	5	5	5.52443	1.65279e-08	1	3.07762e-05	0.999992	3.77935e-08	1	0.00560511	1	m4	64	0.0425049	28	0.728102	top.enriched
regulation of anatomical structure morphogenesis (GO:0022603)	biological_process	k5	Prkcb|Cpe|Tenm4|Dag1|Col4a2|Fyn|Cited2|Klf4|Plk2|Nkd1|Hes1|Eif4g2|Net1|Btg1|Ppp3ca|Klf2|Cpne5|Mllt3|Sema3a|Golga4|Map1b|Jcad	22	109	944	17246	20.2	5.5	6	6.73957	7.9427e-12	1	8.81786e-08	1	1.84411e-11	1	7.58022e-05	1	m4	60	0.0413159	15	0.682577	enriched
cell development (GO:0048468)	biological_process	k5	Tenm4|Btg2|Dag1|Smad7|Fyn|Cited2|Map4k4|Klf4|Fosl2|Nr4a2|Plk2|Hes1|Eif4g2|Net1|Map1a|Pcm1|Mycbp2|Msi2|Ppp3ca|Enah|Klf2|Axin2|Cpne5|Magi2|Sema3a|Cntn4|Sclt1|Arid1b|Golga4|Ccdc88a|Rap2c|Map1b	32	109	2198	17246	29.4	12.7	14	5.16627	1.19403e-07	1	3.38137e-06	0.999999	2.6949e-07	1	0.00129101	1	m4	54	0.0367288	11	0.671553	enriched
regulation of cellular component organization (GO:0051128)	biological_process	k5	Dag1|Bmerb1|Smad7|Fyn|Map4k4|Klf4|Plk2|Hes1|Eif4g2|Pdlim4|Map1a|Mycbp2|Ppp3ca|Aebp1|Syne2|Axin2|Cpne5|Mllt3|Magi2|Lrrn1|Sema3a|Plekhh2|Kmt2a|Abca1|Golga4|Ccdc88a|Spty2d1|Jarid2|Map1b	29	109	2360	17246	26.6	13.7	15	3.90303	4.74981e-05	0.999953	0.000253886	0.999896	9.77506e-05	1	0.030141	1	m4	44	0.0363844	11	0.503523	enriched
head development (GO:0060322)	biological_process	k5	Btg2|Col4a1|Bmerb1|Ncor2|Nav2|Fyn|Nr4a2|Hes1|Ankrd11|Pcm1|Syne2|Sema3a|Bptf	13	109	675	17246	11.9	3.9	4	4.60518	2.06055e-06	0.999998	0.000332793	0.999911	4.47633e-06	1	0.0367839	1	m4	58	0.0396521	10	0.66635	enriched
movement of cell or subcellular component (GO:0006928)	biological_process	k5	Egr1|Dag1|Pltp|Bmerb1|Fyn|Ier2|Cited2|Map4k4|Nr4a1|Klf4|Nr4a2|Plk2|Hes1|Dusp1|Net1|Map1a|Rarres2|Pcm1|Mycbp2|Ppp3ca|Enah|Syne2|Magi2|Sema3a|Kcne1l|Cntn4|Ccdc88a|Wnk1|Rap2c|Map1b|Jcad	31	109	1981	17246	28.4	11.5	13	5.32305	5.10199e-08	1	1.10439e-06	1	1.15676e-07	1	0.000590003	1	m4	64	0.0405555	5	0.755624	enriched
neuron projection development (GO:0031175)	biological_process	k5	Btg2|Dag1|Fyn|Map4k4|Klf4|Nr4a2|Plk2|Hes1|Eif4g2|Map1a|Mycbp2|Ppp3ca|Enah|Cpne5|Magi2|Sema3a|Cntn4|Arid1b|Golga4|Ccdc88a|Map1b	21	109	1081	17246	19.3	6.3	7	5.48276	2.09366e-08	1	3.46376e-06	0.999999	4.76866e-08	1	0.00129101	1	m4	76	0.0426809	5	1	enriched
axon development (GO:0061564)	biological_process	k5	Dag1|Klf4|Nr4a2|Eif4g2|Map1a|Mycbp2|Enah|Sema3a|Cntn4|Golga4|Map1b	11	109	494	17246	10.1	2.9	3	4.70115	1.29348e-06	0.999999	0.00029169	0.999933	2.82761e-06	1	0.0333923	1	m4	68	0.0383357	5	0.920006	enriched
regulation of locomotion (GO:0040012)	biological_process	k5	Egr1|Dag1|Bmerb1|Cited2|Map4k4|Klf4|Plk2|Dusp1|Rarres2|Mycbp2|Ppp3ca|Syne2|Magi2|Sema3a|Wnk1|Rap2c|Jcad	17	109	982	17246	15.6	5.7	6	4.63887	1.75164e-06	0.999998	0.000138913	0.999959	3.81238e-06	1	0.0191927	1	m4	66	0.0414128	4	0.795745	enriched
neurogenesis (GO:0022008)	biological_process	k5	Tenm4|Btg2|Dag1|Bmerb1|Fyn|Ier2|Map4k4|Klf4|Nr4a2|Plk2|Hes1|Eif4g2|Map1a|Pcm1|Mycbp2|Ppp3ca|Enah|Syne2|Cpne5|Magi2|Sema3a|Cntn4|Sclt1|Arid1b|Golga4|Ccdc88a|Map1b	27	109	1752	17246	24.8	10.2	11	5.10564	1.64838e-07	1	8.93749e-06	0.999997	3.70113e-07	1	0.00227367	1	m4	70	0.0410114	3	0.896923	enriched
generation of neurons (GO:0048699)	biological_process	k5	Tenm4|Btg2|Dag1|Fyn|Ier2|Map4k4|Klf4|Nr4a2|Plk2|Hes1|Eif4g2|Map1a|Pcm1|Mycbp2|Ppp3ca|Enah|Cpne5|Magi2|Sema3a|Cntn4|Sclt1|Arid1b|Golga4|Ccdc88a|Map1b	25	109	1632	17246	22.9	9.5	10	5.00084	2.85412e-07	1	2.32097e-05	0.999992	6.29862e-07	1	0.00450084	1	m4	62	0.036714	3	0.845004	enriched
forebrain development (GO:0030900)	biological_process	k5	Btg2|Bmerb1|Ncor2|Fyn|Nr4a2|Hes1|Pcm1|Syne2|Sema3a	9	109	363	17246	8.3	2.1	2	5.01842	2.60497e-07	1	0.000492474	0.999899	5.75609e-07	1	0.0472628	1	m4	70	0.0438709	3	0.84389	enriched
localization of cell (GO:0051674)	biological_process	k5	Egr1|Dag1|Pltp|Bmerb1|Fyn|Ier2|Cited2|Map4k4|Nr4a1|Klf4|Nr4a2|Plk2|Hes1|Dusp1|Net1|Rarres2|Pcm1|Ppp3ca|Enah|Syne2|Magi2|Sema3a|Ccdc88a|Wnk1|Rap2c|Jcad	26	109	1569	17246	23.9	9.1	10	5.3235	5.0896e-08	1	3.70904e-06	0.999999	1.1547e-07	1	0.001321	1	m4	50	0.0351901	2.08333	0.588666	enriched
neuron development (GO:0048666)	biological_process	k5	Tenm4|Btg2|Dag1|Fyn|Map4k4|Klf4|Nr4a2|Plk2|Hes1|Eif4g2|Map1a|Mycbp2|Ppp3ca|Enah|Cpne5|Magi2|Sema3a|Cntn4|Sclt1|Arid1b|Golga4|Ccdc88a|Map1b	23	109	1221	17246	21.1	7.1	8	5.51894	1.70526e-08	1	1.83217e-06	1	3.89421e-08	1	0.000863654	1	m4	62	0.035976	2	0.870424	enriched
neuron differentiation (GO:0030182)	biological_process	k5	Tenm4|Btg2|Dag1|Fyn|Ier2|Map4k4|Klf4|Nr4a2|Plk2|Hes1|Eif4g2|Map1a|Mycbp2|Ppp3ca|Enah|Cpne5|Magi2|Sema3a|Cntn4|Sclt1|Arid1b|Golga4|Ccdc88a|Map1b	24	109	1469	17246	22	8.5	9	5.24404	7.85481e-08	1	1.21779e-05	0.999996	1.77512e-07	1	0.00295933	1	m4	62	0.0365127	2	0.850496	enriched
regulation of cellular component movement (GO:0051270)	biological_process	k5	Egr1|Dag1|Bmerb1|Cited2|Map4k4|Klf4|Plk2|Dusp1|Rarres2|Mycbp2|Ppp3ca|Syne2|Magi2|Sema3a|Wnk1|Rap2c|Jcad	17	109	1024	17246	15.6	5.9	6	4.64487	1.70148e-06	0.999998	0.00022862	0.999929	3.70554e-06	1	0.0281854	1	m4	66	0.0414128	2	0.795745	enriched
cell morphogenesis involved in differentiation (GO:0000904)	biological_process	k5	Dag1|Fyn|Nr4a2|Hes1|Eif4g2|Net1|Map1a|Mycbp2|Ppp3ca|Enah|Sema3a|Cntn4|Golga4|Map1b	14	109	784	17246	12.8	4.5	5	4.13261	1.79332e-05	0.999982	0.000417443	0.999879	3.80547e-05	1	0.041555	1	m4	74	0.0420439	2	0.979969	enriched
cell motility (GO:0048870)	biological_process	k5	Egr1|Dag1|Pltp|Bmerb1|Fyn|Ier2|Cited2|Map4k4|Nr4a1|Klf4|Nr4a2|Plk2|Hes1|Dusp1|Net1|Rarres2|Pcm1|Ppp3ca|Enah|Syne2|Magi2|Sema3a|Ccdc88a|Wnk1|Rap2c|Jcad	26	109	1569	17246	23.9	9.1	10	5.3235	5.0896e-08	1	3.70904e-06	0.999999	1.1547e-07	1	0.001321	1	m4	50	0.0351901	1.91667	0.588666	enriched
negative regulation of cell migration (GO:0030336)	biological_process	k5	Dag1|Bmerb1|Cited2|Klf4|Dusp1|Magi2|Sema3a|Rap2c	8	109	271	17246	7.3	1.6	2	4.28983	8.94063e-06	0.999991	0.000323933	0.999945	1.91004e-05	1	0.0360533	1	m4	70	0.0428647	1.5	0.848851	enriched
negative regulation of cell motility (GO:2000146)	biological_process	k5	Dag1|Bmerb1|Cited2|Klf4|Dusp1|Magi2|Sema3a|Rap2c	8	109	284	17246	7.3	1.6	2	4.29147	8.8747e-06	0.999991	0.000442634	0.999921	1.89712e-05	1	0.043522	1	m4	70	0.0428647	1.5	0.848851	enriched
nervous system development (GO:0007399)	biological_process	k5	Cpe|Tenm4|Btg2|Col4a1|Dag1|Bmerb1|Ncor2|Nav2|Fyn|Ier2|Cited2|Map4k4|Fos|Klf4|Nr4a2|Plk2|Hes1|Eif4g2|Map1a|Pcm1|Mycbp2|Ppp3ca|Enah|Syne2|Cpne5|Magi2|Lrrn1|Sema3a|Cntn4|Sclt1|Arid1b|Bptf|Golga4|Ccdc88a|Map1b|Id3	36	109	2289	17246	33	13.3	14	6.33352	1.19819e-10	1	8.98634e-08	1	2.77266e-10	1	7.58022e-05	1	m4	46	0.0348237	1	0.575613	enriched
response to inorganic substance (GO:0010035)	biological_process	k5	Adcy7|Junb|Fyn|Selenom|Fos|Nr4a1|Nr4a2|Fosb|Net1|Ppp3ca|Cpne5|Wnk1	12	109	438	17246	11	2.5	3	5.27998	6.45991e-08	1	2.09654e-05	0.999996	1.46178e-07	1	0.00436379	1	m4	48	0.0372329	1	0.54685	enriched
cell migration (GO:0016477)	biological_process	k5	Egr1|Dag1|Bmerb1|Fyn|Cited2|Map4k4|Nr4a1|Klf4|Nr4a2|Plk2|Hes1|Dusp1|Net1|Rarres2|Pcm1|Ppp3ca|Syne2|Magi2|Sema3a|Ccdc88a|Wnk1|Rap2c|Jcad	23	109	1432	17246	21.1	8.3	9	4.88871	5.07494e-07	0.999999	2.52571e-05	0.999992	1.11854e-06	1	0.0047623	1	m4	60	0.0377016	1	0.697092	enriched
cellular component morphogenesis (GO:0032989)	biological_process	k5	Tenm4|Dag1|Fyn|Map4k4|Nr4a2|Eif4g2|Map1a|Mycbp2|Ppp3ca|Enah|Cpne5|Sema3a|Cntn4|Golga4|Map1b	15	109	806	17246	13.8	4.7	5	4.59486	2.16518e-06	0.999998	0.000163791	0.999955	4.69775e-06	1	0.0216949	1	m4	66	0.0367227	1	0.922031	enriched
cell morphogenesis (GO:0000902)	biological_process	k5	Dag1|Fyn|Map4k4|Nr4a2|Hes1|Eif4g2|Net1|Map1a|Mycbp2|Ppp3ca|Enah|Klf2|Cpne5|Sema3a|Cntn4|Golga4|Map1b	17	109	1074	17246	15.6	6.2	7	3.91541	4.51249e-05	0.999955	0.000398282	0.99987	9.29766e-05	1	0.0404004	1	m4	66	0.0373591	1	0.903677	enriched
neuron projection morphogenesis (GO:0048812)	biological_process	k5	Dag1|Fyn|Map4k4|Nr4a2|Eif4g2|Map1a|Mycbp2|Ppp3ca|Enah|Cpne5|Sema3a|Cntn4|Golga4|Map1b	14	109	672	17246	12.8	3.9	4	5.1164	1.55709e-07	1	8.5138e-05	0.999979	3.49842e-07	1	0.0127524	1	m4	68	0.0372613	0.25	0.956332	enriched
plasma membrane bounded cell projection morphogenesis (GO:0120039)	biological_process	k5	Dag1|Fyn|Map4k4|Nr4a2|Eif4g2|Map1a|Mycbp2|Ppp3ca|Enah|Cpne5|Sema3a|Cntn4|Golga4|Map1b	14	109	686	17246	12.8	4	4	5.11857	1.53934e-07	1	0.000105882	0.999973	3.46079e-07	1	0.0154269	1	m4	68	0.0372613	0.25	0.956332	enriched
cell projection morphogenesis (GO:0048858)	biological_process	k5	Dag1|Fyn|Map4k4|Nr4a2|Eif4g2|Map1a|Mycbp2|Ppp3ca|Enah|Cpne5|Sema3a|Cntn4|Golga4|Map1b	14	109	691	17246	12.8	4	4	5.11934	1.53305e-07	1	0.00011429	0.999971	3.44887e-07	1	0.0162099	1	m4	68	0.0372613	0.25	0.956332	enriched
cell part morphogenesis (GO:0032990)	biological_process	k5	Dag1|Fyn|Map4k4|Nr4a2|Eif4g2|Map1a|Mycbp2|Ppp3ca|Enah|Cpne5|Sema3a|Cntn4|Golga4|Map1b	14	109	711	17246	12.8	4.1	4	5.12243	1.50809e-07	1	0.00015401	0.99996	3.39491e-07	1	0.0207422	1	m4	68	0.0372613	0.25	0.956332	enriched
locomotion (GO:0040011)	biological_process	k5	Egr1|Dag1|Pltp|Bmerb1|Fyn|Ier2|Cited2|Map4k4|Nr4a1|Klf4|Nr4a2|Plk2|Hes1|Dusp1|Net1|Rarres2|Pcm1|Mycbp2|Ppp3ca|Enah|Syne2|Magi2|Sema3a|Cntn4|Ccdc88a|Wnk1|Rap2c|Jcad	28	109	1734	17246	25.7	10.1	11	5.4216	2.95348e-08	1	2.34321e-06	0.999999	6.71386e-08	1	0.00104318	1	m4	60	0.0389715	0	0.721244	enriched
plasma membrane bounded cell projection organization (GO:0120036)	biological_process	k5	Btg2|Dag1|Fyn|Map4k4|Klf4|Nr4a2|Plk2|Hes1|Eif4g2|Map1a|Pcm1|Mycbp2|Ppp3ca|Enah|Syne2|Cpne5|Magi2|Sema3a|Cntn4|Sclt1|Arid1b|Golga4|Ccdc88a|Map1b	24	109	1520	17246	22	8.8	10	4.6508	1.65328e-06	0.999998	2.14526e-05	0.999993	3.60283e-06	1	0.00439415	1	m4	74	0.0426072	0	0.963544	enriched
cell projection organization (GO:0030030)	biological_process	k5	Btg2|Dag1|Fyn|Map4k4|Klf4|Nr4a2|Plk2|Hes1|Eif4g2|Map1a|Pcm1|Mycbp2|Ppp3ca|Enah|Syne2|Cpne5|Magi2|Sema3a|Cntn4|Sclt1|Arid1b|Golga4|Ccdc88a|Map1b	24	109	1563	17246	22	9.1	10	4.65717	1.60295e-06	0.999998	3.38324e-05	0.999989	3.49752e-06	1	0.00589383	1	m4	74	0.0426072	0	0.963544	enriched
cell morphogenesis involved in neuron differentiation (GO:0048667)	biological_process	k5	Dag1|Fyn|Nr4a2|Hes1|Eif4g2|Map1a|Mycbp2|Ppp3ca|Enah|Sema3a|Cntn4|Golga4|Map1b	13	109	619	17246	11.9	3.6	4	4.59742	2.1388e-06	0.999998	0.000143326	0.999965	4.64341e-06	1	0.0196333	1	m4	74	0.04168	0	0.990366	enriched
regulation of cell migration (GO:0030334)	biological_process	k5	Egr1|Dag1|Bmerb1|Cited2|Map4k4|Klf4|Plk2|Dusp1|Rarres2|Ppp3ca|Syne2|Magi2|Sema3a|Wnk1|Rap2c|Jcad	16	109	897	17246	14.7	5.2	6	4.20617	1.29866e-05	0.999987	0.000158609	0.999954	2.76421e-05	1	0.0211835	1	m4	60	0.0364236	0	0.724587	enriched
regulation of cell development (GO:0060284)	biological_process	k5	Tenm4|Dag1|Smad7|Hes1|Eif4g2|Net1|Pcm1|Ppp3ca|Axin2|Sema3a|Golga4|Map1b	12	109	555	17246	11	3.2	4	4.07875	2.26391e-05	0.999977	0.000200741	0.999952	4.76628e-05	1	0.0253441	1	m4	64	0.039722	0	0.79484	enriched
regulation of cell motility (GO:2000145)	biological_process	k5	Egr1|Dag1|Bmerb1|Cited2|Map4k4|Klf4|Plk2|Dusp1|Rarres2|Ppp3ca|Syne2|Magi2|Sema3a|Wnk1|Rap2c|Jcad	16	109	941	17246	14.7	5.5	6	4.21184	1.26647e-05	0.999987	0.000272749	0.999917	2.69735e-05	1	0.0314486	1	m4	60	0.0364236	0	0.724587	enriched
regulation of localization (GO:0032879)	biological_process	k5	Prkcb|Egr1|Dag1|Pltp|Bmerb1|Fyn|Cited2|Map4k4|Sik1|Klf4|Plk2|Gem|Hes1|Dusp1|Map1a|Mtcl1|Rarres2|Pcm1|Mycbp2|Ppp3ca|Syne2|Magi2|Sema3a|Kcne1l|Kmt2a|Abca1|Ccdc88a|Wnk1|Rap2c|Map1b|Jcad	31	109	2659	17246	28.4	15.4	17	3.70364	0.000106263	0.999894	0.000373827	0.99984	0.000217146	1	0.0394771	1	m4	36	0.0305795	0	0.387826	enriched
regulation of response to stimulus (GO:0048583)	biological_process	k5	Adcy7|Prkcb|Egr1|Dag1|Smad7|Ncor2|Fyn|Cited2|Map4k4|Pde10a|Klf4|Ramp1|Nr4a2|Plk2|Dusp5|Socs3|Nkd1|Hes1|Dusp1|Atf3|Net1|Rarres2|Mycbp2|Errfi1|Ddit4l|Ppp3ca|Gadd45b|Klf2|Pglyrp1|Axin2|Mllt3|Magi2|Sema3a|Amer1|Abca1|Ccdc88a|Wnk1|Jarid2|Ankrd17|Jcad	40	109	3472	17246	36.7	20.1	22	4.30764	8.25024e-06	0.999992	4.36692e-05	0.999982	1.77344e-05	1	0.0071417	1	m5	30	0.0604617	36	0.821823	top.enriched
cell-cell signaling (GO:0007267)	biological_process	k5	Prkcb|Cpe|Egr1|Dag1|Fyn|Map4k4|Selenom|Klf4|Plk2|Nkd1|Hes1|Pdlim4|Map1a|Ppp3ca|Axin2|Mllt3|Kcne1l|Kmt2a|Amer1|Abca1|Arid1b|Wnk1	22	109	1436	17246	20.2	8.3	9	4.54009	2.8115e-06	0.999997	7.95783e-05	0.999974	6.08109e-06	1	0.0120321	1	m5	26	0.0578964	23	0.633256	enriched
regulation of protein modification process (GO:0031399)	biological_process	k5	Egr1|Dag1|Smad7|Ncor2|Fyn|Map4k4|Ramp1|Dusp5|Socs3|Hes1|Dusp1|Rarres2|Mycbp2|Errfi1|Gadd45b|Axin2|Magi2|Kmt2a|Amer1|Ccdc88a|Jarid2|Rap2c	22	109	1454	17246	20.2	8.4	9	4.54268	2.77721e-06	0.999997	9.55937e-05	0.999968	6.01066e-06	1	0.0141859	1	m5	30	0.0603142	15	0.874328	enriched
regulation of signal transduction (GO:0009966)	biological_process	k5	Prkcb|Egr1|Dag1|Smad7|Ncor2|Fyn|Cited2|Map4k4|Pde10a|Klf4|Ramp1|Nr4a2|Dusp5|Socs3|Nkd1|Hes1|Dusp1|Atf3|Net1|Rarres2|Errfi1|Ddit4l|Gadd45b|Klf2|Axin2|Mllt3|Magi2|Amer1|Abca1|Ccdc88a|Wnk1|Ankrd17|Jcad	33	109	2659	17246	30.3	15.4	17	4.23273	1.15434e-05	0.999988	6.57863e-05	0.999974	2.46458e-05	1	0.0104392	1	m5	34	0.0655208	12	1	enriched
cell communication (GO:0007154)	biological_process	k5	Adcy7|Prkcb|Cpe|Tenm4|Egr1|Col4a1|Dag1|Col4a2|Smad7|Ncor2|Gng13|Fyn|Cited2|Map4k4|Selenom|Fos|Pde10a|Sik1|Klf4|Ramp1|Nr4a2|Plk2|Gem|Dusp5|Socs3|Nkd1|Hes1|Dusp1|Atf3|Net1|Pdlim4|Map1a|Meg3|Rarres2|Col4a5|Zfp36l2|Errfi1|Ddit4l|Ppp3ca|Mast4|Gadd45b|Klf2|Axin2|Mllt3|Magi2|Sema3a|Kcne1l|Kmt2a|Amer1|Abca1|Arid1b|Ccdc88a|Wnk1|Rap2c|Ankrd17|Jcad	56	109	5004	17246	51.4	29	32	5.05148	2.19202e-07	1	7.27108e-07	1	4.90596e-07	1	0.000416191	1	m5	20	0.0514181	10.1667	0.387018	enriched
signaling (GO:0023052)	biological_process	k5	Adcy7|Prkcb|Cpe|Tenm4|Egr1|Col4a1|Dag1|Col4a2|Smad7|Ncor2|Gng13|Fyn|Cited2|Map4k4|Selenom|Fos|Pde10a|Sik1|Klf4|Ramp1|Nr4a2|Plk2|Gem|Dusp5|Socs3|Nkd1|Hes1|Dusp1|Atf3|Net1|Pdlim4|Map1a|Meg3|Rarres2|Col4a5|Zfp36l2|Errfi1|Ddit4l|Ppp3ca|Mast4|Gadd45b|Klf2|Axin2|Mllt3|Magi2|Sema3a|Kcne1l|Kmt2a|Amer1|Abca1|Arid1b|Ccdc88a|Wnk1|Rap2c|Ankrd17|Jcad	56	109	4950	17246	51.4	28.7	31	5.3344	4.79303e-08	1	4.94325e-07	1	1.08884e-07	1	0.000309689	1	m5	20	0.0514181	8.83333	0.387018	enriched
regulation of cell communication (GO:0010646)	biological_process	k5	Prkcb|Egr1|Dag1|Smad7|Ncor2|Fyn|Cited2|Map4k4|Pde10a|Klf4|Ramp1|Nr4a2|Plk2|Dusp5|Socs3|Nkd1|Hes1|Dusp1|Atf3|Net1|Map1a|Rarres2|Errfi1|Ddit4l|Ppp3ca|Gadd45b|Klf2|Axin2|Mllt3|Magi2|Kmt2a|Amer1|Abca1|Ccdc88a|Wnk1|Ankrd17|Jcad	37	109	3041	17246	33.9	17.6	19	4.5644	2.50465e-06	0.999997	2.97669e-05	0.999988	5.42415e-06	1	0.0054836	1	m5	32	0.0647879	7.1	0.955286	enriched
regulation of signaling (GO:0023051)	biological_process	k5	Prkcb|Egr1|Dag1|Smad7|Ncor2|Fyn|Cited2|Map4k4|Pde10a|Klf4|Ramp1|Nr4a2|Plk2|Dusp5|Socs3|Nkd1|Hes1|Dusp1|Atf3|Net1|Map1a|Rarres2|Errfi1|Ddit4l|Ppp3ca|Gadd45b|Klf2|Axin2|Mllt3|Magi2|Kmt2a|Amer1|Abca1|Ccdc88a|Wnk1|Ankrd17|Jcad	37	109	3052	17246	33.9	17.7	19	4.56617	2.48363e-06	0.999998	3.22864e-05	0.999987	5.38197e-06	1	0.0058141	1	m5	32	0.0647879	6.9	0.955286	enriched
negative regulation of signal transduction (GO:0009968)	biological_process	k5	Prkcb|Egr1|Dag1|Smad7|Ncor2|Fyn|Pde10a|Klf4|Nr4a2|Dusp5|Socs3|Nkd1|Dusp1|Atf3|Errfi1|Ddit4l|Axin2|Mllt3|Magi2|Amer1	20	109	1166	17246	18.3	6.8	7	5.10458	1.65768e-07	1	3.75362e-05	0.999989	3.71757e-07	1	0.00639993	1	m5	30	0.0604358	6	0.958124	enriched
positive regulation of protein metabolic process (GO:0051247)	biological_process	k5	Egr1|Dag1|Smad7|Ncor2|Fyn|Map4k4|Klf4|Ramp1|Plk2|Nkd1|Hes1|Eif4g2|Rarres2|Mycbp2|Gadd45b|Klf2|Axin2|Magi2|Cbfa2t3|Kmt2a|Amer1|Ccdc88a|Jarid2|Rap2c	24	109	1383	17246	22	8	9	5.22981	8.48431e-08	1	4.37462e-06	0.999999	1.91613e-07	1	0.00143588	1	m5	30	0.0627846	4	0.876677	enriched
positive regulation of molecular function (GO:0044093)	biological_process	k5	Prkcb|Egr1|Dag1|Fyn|Map4k4|Cald1|Klf4|Ramp1|Nr4a2|Plk2|Hes1|Net1|Mtcl1|Btg1|Ppp3ca|Gadd45b|Axin2|Magi2|Kmt2a|Ccdc88a|Wnk1	21	109	1423	17246	19.3	8.3	9	4.18913	1.40012e-05	0.999986	0.000200603	0.99993	2.97654e-05	1	0.0253441	1	m5	30	0.0624487	3	0.795812	enriched
positive regulation of cellular protein metabolic process (GO:0032270)	biological_process	k5	Egr1|Dag1|Smad7|Ncor2|Fyn|Map4k4|Klf4|Ramp1|Plk2|Hes1|Eif4g2|Rarres2|Mycbp2|Gadd45b|Axin2|Magi2|Cbfa2t3|Kmt2a|Amer1|Ccdc88a|Jarid2|Rap2c	22	109	1301	17246	20.2	7.5	8	5.16392	1.20918e-07	1	1.78334e-05	0.999995	2.72556e-07	1	0.00383152	1	m5	24	0.0531669	2	0.715715	enriched
response to stimulus (GO:0050896)	biological_process	k5	Adcy7|Junb|Prkcb|Cpe|Tenm4|Btg2|Egr1|Mcm5|Col4a1|Dag1|Col4a2|Smad7|Ncor2|Gng13|Fyn|Ier2|Cited2|Map4k4|Selenom|Fos|Pde10a|Nr4a1|Sik1|Neat1|Klf4|Fosl2|Ramp1|Nr4a2|Plk2|Gem|Dusp5|Socs3|Nkd1|Hes1|Dusp1|Atf3|Fosb|Net1|Meg3|Rarres2|Aqp5|Col4a5|Mycbp2|Zfp36l2|Errfi1|Ddit4l|Ppp3ca|Mast4|Gadd45b|Enah|Klf2|Pglyrp1|Axin2|Cpne5|Mllt3|Magi2|Cbfa2t3|Sema3a|Cntn4|Kmt2a|Amer1|Abca1|Ccdc88a|Wnk1|Jarid2|Rap2c|Ankr…	69	109	7118	17246	63.3	41.3	45	4.6833	1.4115e-06	0.999999	2.72377e-06	0.999999	3.08366e-06	1	0.00114879	1	m5	12	0.0358642	0	0.106087	enriched
regulation of molecular function (GO:0065009)	biological_process	k5	Adcy7|Prkcb|Egr1|Cst12|Gchfr|Dag1|Smad7|Fyn|Map4k4|Nr4a1|Sik1|Cald1|Klf4|Ramp1|Nr4a2|Plk2|Gem|Dusp5|Hes1|Dusp1|Net1|Mtcl1|Errfi1|Btg1|Ppp3ca|Gadd45b|Axin2|Magi2|Kcne1l|Kmt2a|Ccdc88a|Wnk1|Rap2c|Id3	34	109	2438	17246	31.2	14.1	15	5.3109	5.45425e-08	1	3.89785e-06	0.999999	1.23582e-07	1	0.00135806	1	m5	8	0.039465	0	0.131179	enriched
negative regulation of cell communication (GO:0010648)	biological_process	k5	Prkcb|Egr1|Dag1|Smad7|Ncor2|Fyn|Map4k4|Pde10a|Klf4|Nr4a2|Plk2|Dusp5|Socs3|Nkd1|Dusp1|Atf3|Errfi1|Ddit4l|Ppp3ca|Axin2|Mllt3|Magi2|Amer1	23	109	1283	17246	21.1	7.4	8	5.52965	1.60438e-08	1	4.2223e-06	0.999999	3.67107e-08	1	0.00143588	1	m5	30	0.0584487	0	0.993727	enriched
negative regulation of signaling (GO:0023057)	biological_process	k5	Prkcb|Egr1|Dag1|Smad7|Ncor2|Fyn|Map4k4|Pde10a|Klf4|Nr4a2|Plk2|Dusp5|Socs3|Nkd1|Dusp1|Atf3|Errfi1|Ddit4l|Ppp3ca|Axin2|Mllt3|Magi2|Amer1	23	109	1286	17246	21.1	7.5	8	5.53017	1.59963e-08	1	4.38998e-06	0.999999	3.66263e-08	1	0.00143588	1	m5	30	0.0584487	0	0.993727	enriched
cellular response to stimulus (GO:0051716)	biological_process	k5	Adcy7|Junb|Prkcb|Cpe|Tenm4|Btg2|Egr1|Mcm5|Col4a1|Dag1|Col4a2|Smad7|Ncor2|Gng13|Fyn|Cited2|Map4k4|Fos|Pde10a|Nr4a1|Sik1|Klf4|Ramp1|Nr4a2|Plk2|Gem|Dusp5|Socs3|Nkd1|Hes1|Dusp1|Atf3|Fosb|Net1|Meg3|Rarres2|Aqp5|Col4a5|Zfp36l2|Errfi1|Ddit4l|Ppp3ca|Mast4|Gadd45b|Enah|Klf2|Axin2|Cpne5|Mllt3|Magi2|Sema3a|Amer1|Abca1|Ccdc88a|Wnk1|Jarid2|Rap2c|Ankrd17|Id3|Jcad	60	109	5891	17246	55	34.2	37	4.67457	1.47284e-06	0.999999	5.88083e-06	0.999998	3.21566e-06	1	0.00177834	1	m5	14	0.0414668	0	0.169659	enriched
signal transduction (GO:0007165)	biological_process	k5	Adcy7|Prkcb|Cpe|Tenm4|Egr1|Col4a1|Dag1|Col4a2|Smad7|Ncor2|Gng13|Fyn|Cited2|Map4k4|Fos|Pde10a|Sik1|Klf4|Ramp1|Nr4a2|Plk2|Gem|Dusp5|Socs3|Nkd1|Hes1|Dusp1|Atf3|Net1|Meg3|Rarres2|Col4a5|Zfp36l2|Errfi1|Ddit4l|Ppp3ca|Mast4|Gadd45b|Klf2|Axin2|Mllt3|Magi2|Sema3a|Amer1|Abca1|Ccdc88a|Wnk1|Rap2c|Ankrd17|Jcad	50	109	4507	17246	45.9	26.1	28	4.85271	6.08927e-07	0.999999	6.67419e-06	0.999997	1.33872e-06	1	0.00194486	1	m5	20	0.0495359	0	0.402858	enriched
system process (GO:0003008)	biological_process	k5	Hsd11b2|Tenm4|Btg2|Egr1|Dag1|Smad7|Gng13|Nav2|Fyn|Selenom|Cald1|Klf4|Plk2|Dusp5|Map1a|Rarres2|Aqp5|Mycbp2|Errfi1|Ppp3ca|Klf2|Sema3a|Kcne1l|Kmt2a|Wnk1|Jarid2	26	109	1702	17246	23.9	9.9	11	4.77883	8.81575e-07	0.999999	1.60201e-05	0.999995	1.93324e-06	1	0.00361625	1	m5	6	0.0372954	0	0.0423984	enriched
negative regulation of response to stimulus (GO:0048585)	biological_process	k5	Prkcb|Egr1|Dag1|Smad7|Ncor2|Fyn|Map4k4|Pde10a|Klf4|Nr4a2|Plk2|Dusp5|Socs3|Nkd1|Dusp1|Atf3|Errfi1|Ddit4l|Pglyrp1|Axin2|Mllt3|Magi2|Sema3a|Amer1	24	109	1521	17246	22	8.8	10	4.65094	1.6521e-06	0.999998	2.16859e-05	0.999993	3.6025e-06	1	0.00439415	1	m5	30	0.05913	0	0.966499	enriched
positive regulation of protein modification process (GO:0031401)	biological_process	k5	Egr1|Dag1|Smad7|Ncor2|Fyn|Map4k4|Ramp1|Hes1|Rarres2|Mycbp2|Gadd45b|Axin2|Magi2|Kmt2a|Amer1|Ccdc88a|Jarid2|Rap2c	18	109	967	17246	16.5	5.6	6	5.05825	2.11563e-07	1	3.37558e-05	0.999991	4.74107e-07	1	0.00589383	1	m5	24	0.0545932	0	0.717941	enriched
response to chemical (GO:0042221)	biological_process	k5	Adcy7|Junb|Prkcb|Egr1|Col4a1|Dag1|Col4a2|Smad7|Ncor2|Fyn|Ier2|Cited2|Map4k4|Selenom|Fos|Nr4a1|Klf4|Fosl2|Ramp1|Nr4a2|Socs3|Hes1|Dusp1|Atf3|Fosb|Net1|Rarres2|Aqp5|Mycbp2|Zfp36l2|Ppp3ca|Enah|Klf2|Cpne5|Magi2|Sema3a|Cntn4|Abca1|Wnk1|Jarid2|Id3|Jcad	42	109	3357	17246	38.5	19.5	21	5.12251	1.5075e-07	1	2.91812e-06	0.999999	3.39491e-07	1	0.0011992	1	m6	10	0.467543	0	0.927845	top.enriched
cellular response to chemical stimulus (GO:0070887)	biological_process	k5	Adcy7|Junb|Prkcb|Egr1|Col4a1|Col4a2|Smad7|Ncor2|Fyn|Cited2|Map4k4|Fos|Nr4a1|Klf4|Ramp1|Nr4a2|Socs3|Hes1|Dusp1|Atf3|Fosb|Net1|Rarres2|Aqp5|Zfp36l2|Ppp3ca|Enah|Klf2|Cpne5|Magi2|Abca1|Wnk1|Jarid2|Id3|Jcad	35	109	2569	17246	32.1	14.9	16	5.16515	1.2012e-07	1	4.50478e-06	0.999998	2.70932e-07	1	0.00144396	1	m6	10	0.432946	0	0.98351	enriched
cellular response to organic substance (GO:0071310)	biological_process	k5	Adcy7|Prkcb|Egr1|Col4a1|Col4a2|Smad7|Ncor2|Fyn|Cited2|Map4k4|Fos|Nr4a1|Klf4|Ramp1|Nr4a2|Socs3|Hes1|Dusp1|Atf3|Rarres2|Zfp36l2|Ppp3ca|Enah|Magi2|Abca1|Wnk1|Jarid2|Id3|Jcad	29	109	2024	17246	26.6	11.7	13	4.73828	1.07769e-06	0.999999	1.55079e-05	0.999995	2.36182e-06	1	0.00355065	1	m6	10	0.42719	0	0.996204	enriched
response to organic substance (GO:0010033)	biological_process	k5	Adcy7|Prkcb|Egr1|Col4a1|Col4a2|Smad7|Ncor2|Fyn|Ier2|Cited2|Map4k4|Fos|Nr4a1|Klf4|Fosl2|Ramp1|Nr4a2|Socs3|Hes1|Dusp1|Atf3|Rarres2|Zfp36l2|Ppp3ca|Enah|Magi2|Abca1|Wnk1|Jarid2|Id3|Jcad	31	109	2562	17246	28.4	14.9	16	4.07678	2.28316e-05	0.999977	0.000191112	0.999922	4.8039e-05	1	0.0249021	1	m6	10	0.424628	0	1	enriched
cellular component organization (GO:0016043)	biological_process	k5	Prkcb|Tenm4|Btg2|Ppfibp2|Gchfr|Mcm5|Col4a1|Dag1|Col4a2|Pltp|Bmerb1|Smad7|Fyn|Map4k4|Cald1|Neat1|Klf4|Nr4a2|Plk2|Gem|Hes1|Mgp|Eif4g2|Tchh|Isca1|Pdlim4|Map1a|Mtcl1|Aqp5|Pcm1|Col4a5|Mycbp2|Ppp3ca|Mast4|Aebp1|Enah|Syne2|Axin2|Cpne5|Mllt3|Magi2|Lrrn1|Sema3a|Plekhh2|Mical2|Cntn4|Kmt2a|Abca1|Sclt1|Arid1b|Bptf|Golga4|Ccdc88a|Spty2d1|Jarid2|Map1b	56	109	5546	17246	51.4	32.2	35	4.32315	7.6907e-06	0.999992	2.35896e-05	0.99999	1.65829e-05	1	0.00450084	1	m7	6	1	0	1	top.enriched
cellular component organization or biogenesis (GO:0071840)	biological_process	k5	Prkcb|Tenm4|Btg2|Ppfibp2|Gchfr|Mcm5|Col4a1|Dag1|Col4a2|Pltp|Bmerb1|Smad7|Fyn|Map4k4|Cald1|Neat1|Klf4|Nr4a2|Plk2|Gem|Hes1|Mgp|Eif4g2|Tchh|Isca1|Pdlim4|Map1a|Mtcl1|Aqp5|Pcm1|Col4a5|Mycbp2|Ppp3ca|Mast4|Aebp1|Enah|Syne2|Axin2|Cpne5|Mllt3|Magi2|Lrrn1|Sema3a|Plekhh2|Mical2|Cntn4|Kmt2a|Abca1|Sclt1|Arid1b|Bptf|Golga4|Ccdc88a|Spty2d1|Jarid2|Map1b	56	109	5717	17246	51.4	33.1	36	4.0897	2.15967e-05	0.999978	6.16456e-05	0.999972	4.55508e-05	1	0.00987994	1	m7	6	1	0	1	enriched
protein binding (GO:0005515)	molecular_function	k5	Junb|Prkcb|Cpe|Tenm4|Btg2|Ppfibp2|Egr1|Gchfr|Col4a1|Dag1|Pltp|Bmerb1|Smad7|Ncor2|Uba52|Gng13|Bcam|Fyn|Cited2|Map4k4|Fos|Nr4a1|Sik1|Cald1|Neat1|Klf4|Nr4a2|Plk2|Gem|Dusp5|Socs3|Nkd1|Hes1|Mgp|Purb|Eif4g2|Dusp1|Atf3|Net1|Pdlim4|Map1a|Mtcl1|Rarres2|Aqp5|Pcm1|Mycbp2|Msi2|Errfi1|Btg1|Ppp3ca|Gadd45b|Aebp1|Enah|Klf2|Syne2|Pglyrp1|Axin2|Mllt3|Magi2|Cbfa2t3|Sema3a|Kcne1l|Plekhh2|Mical2|Kmt2a|Amer1|Abca1|Scl…	77	104	8381	17114	74	49	51	5.11203	1.59359e-07	1	1.53592e-07	1	3.22287e-07	1	0.000715586	1	m1	4	NA	0	1	top.enriched
binding (GO:0005488)	molecular_function	k5	Adcy7|Hsd11b2|Junb|Prkcb|Cpe|Tenm4|Btg2|Ppfibp2|Egr1|Gchfr|Mcm5|Col4a1|Dag1|Pltp|Bmerb1|Smad7|Ncor2|Uba52|Gng13|Nav2|Bcam|Fyn|Cited2|Map4k4|Fos|Pde10a|Nr4a1|Sik1|Cald1|Neat1|Klf4|Fosl2|Ramp1|Nr4a2|Plk2|Gem|Dusp5|Socs3|Nkd1|Hes1|Mgp|Purb|Eif4g2|Dusp1|Atf3|Fosb|Net1|Isca1|Pdlim4|Map1a|Mtcl1|Rarres2|Aqp5|Pcm1|Mycbp2|Msi2|Zfp36l2|Errfi1|Btg1|Ppp3ca|Mast4|Gadd45b|Aebp1|Enah|Klf2|Syne2|Pglyrp1|Axin2|Cp…	92	104	11870	17114	88.5	69.4	72	4.2709	9.73442e-06	0.99999	3.75516e-06	0.999999	1.94688e-05	1	0.00656746	1	m2	4	NA	0	1	top.enriched
chromatin binding (GO:0003682)	molecular_function	k5	Prkcb|Egr1|Ncor2|Cited2|Fos|Klf4|Fosl2|Hes1|Mllt3|Cbfa2t3|Kmt2a|Arid1b|Tnrc18|Jarid2|Ankrd17	15	104	612	17114	14.4	3.6	4	5.61799	9.6595e-09	1	4.22889e-06	0.999999	1.96084e-08	1	0.00656746	1	m3	6	1.67637	0	1	top.enriched
transcription factor binding (GO:0008134)	molecular_function	k5	Junb|Prkcb|Egr1|Ncor2|Cited2|Fos|Nr4a1|Sik1|Klf4|Nr4a2|Hes1|Purb|Bptf|Jarid2|Id3	15	104	684	17114	14.4	4	4	5.63029	8.99546e-09	1	1.59489e-05	0.999996	1.83291e-08	1	0.0148611	1	m3	6	1.67637	0	1	enriched
SMAD binding (GO:0046332)	molecular_function	k5	Smad7|Cited2|Fos|Purb|Axin2|Magi2	6	104	84	17114	5.8	0.5	1	5.02747	2.48498e-07	1	1.20603e-05	0.999999	5.00692e-07	1	0.0140472	1	m4	4	NA	0	1	top.enriched
nucleus (GO:0005634)	cellular_component	k5	Hsd11b2|Junb|Prkcb|Tenm4|Btg2|Egr1|Gchfr|Mcm5|Dag1|Pltp|Smad7|Ncor2|Uba52|Nav2|Fyn|Ier2|Cited2|2200002D01Rik|Fos|Nr4a1|Sik1|Neat1|Klf4|Fosl2|Nr4a2|Plk2|Gem|Dusp5|Hes1|Purb|Dusp1|Atf3|Fosb|Net1|Kazn|Ankrd11|Pdlim4|Rai14|Pcm1|Mycbp2|Zfp36l2|Errfi1|Btg1|Ppp3ca|Gadd45b|Aebp1|Klf2|Syne2|Axin2|Mllt3|Magi2|Cbfa2t3|Plekhh2|Mical2|Kmt2a|Amer1|Arid1b|Tnrc18|Bptf|Golga4|Spty2d1|Jarid2|Ankrd17|Id3	64	109	6561	17382	58.7	37.7	41	4.56673	2.47693e-06	0.999998	6.86087e-06	0.999997	8.28349e-06	1	0.00269358	1	m1	4	NA	0	1	top.enriched
nucleoplasm (GO:0005654)	cellular_component	k5	Hsd11b2|Junb|Prkcb|Egr1|Gchfr|Mcm5|Dag1|Smad7|Ncor2|Uba52|Nav2|Ier2|Fos|Nr4a1|Neat1|Klf4|Fosl2|Nr4a2|Hes1|Purb|Atf3|Fosb|Kazn|Ankrd11|Rai14|Mycbp2|Ppp3ca|Mllt3|Cbfa2t3|Plekhh2|Kmt2a|Amer1|Arid1b|Tnrc18|Bptf|Golga4|Spty2d1|Jarid2|Ankrd17	39	109	3283	17382	35.8	18.9	21	4.37494	6.0733e-06	0.999994	2.35034e-05	0.999991	2.01456e-05	1	0.00768953	1	m2	12	0.262671	0	0.972108	top.enriched
nuclear lumen (GO:0031981)	cellular_component	k5	Hsd11b2|Junb|Prkcb|Egr1|Gchfr|Mcm5|Dag1|Smad7|Ncor2|Uba52|Nav2|Ier2|2200002D01Rik|Fos|Nr4a1|Neat1|Klf4|Fosl2|Nr4a2|Hes1|Purb|Atf3|Fosb|Kazn|Ankrd11|Rai14|Mycbp2|Ppp3ca|Syne2|Mllt3|Cbfa2t3|Plekhh2|Kmt2a|Amer1|Arid1b|Tnrc18|Bptf|Golga4|Spty2d1|Jarid2|Ankrd17	41	109	3648	17382	37.6	21	23	4.23559	1.13979e-05	0.999989	4.95901e-05	0.999979	3.72026e-05	1	0.0121682	1	m2	12	0.254354	0	0.997673	enriched
intracellular organelle lumen (GO:0070013)	cellular_component	k5	Hsd11b2|Junb|Prkcb|Egr1|Gchfr|Mcm5|Dag1|Smad7|Ncor2|Uba52|Nav2|Ier2|Selenom|2200002D01Rik|Fos|Nr4a1|Neat1|Klf4|Fosl2|Nr4a2|Hes1|Purb|Atf3|Fosb|Kazn|Ankrd11|Pdlim4|Rai14|Mycbp2|Ppp3ca|Syne2|Mllt3|Cbfa2t3|Plekhh2|Kmt2a|Amer1|Arid1b|Tnrc18|Bptf|Golga4|Spty2d1|Jarid2|Ankrd17	43	109	4036	17382	39.4	23.2	25	4.12126	1.88401e-05	0.999981	0.000107521	0.999953	5.95872e-05	1	0.0204922	1	m2	12	0.253626	0	1	enriched
membrane-enclosed lumen (GO:0031974)	cellular_component	k5	Hsd11b2|Junb|Prkcb|Egr1|Gchfr|Mcm5|Dag1|Smad7|Ncor2|Uba52|Nav2|Ier2|Selenom|2200002D01Rik|Fos|Nr4a1|Neat1|Klf4|Fosl2|Nr4a2|Hes1|Purb|Atf3|Fosb|Kazn|Ankrd11|Pdlim4|Rai14|Mycbp2|Ppp3ca|Syne2|Mllt3|Cbfa2t3|Plekhh2|Kmt2a|Amer1|Arid1b|Tnrc18|Bptf|Golga4|Spty2d1|Jarid2|Ankrd17	43	109	4047	17382	39.4	23.3	25	4.12296	1.87016e-05	0.999981	0.000114831	0.999949	5.95872e-05	1	0.0204922	1	m2	12	0.253626	0	1	enriched
organelle lumen (GO:0043233)	cellular_component	k5	Hsd11b2|Junb|Prkcb|Egr1|Gchfr|Mcm5|Dag1|Smad7|Ncor2|Uba52|Nav2|Ier2|Selenom|2200002D01Rik|Fos|Nr4a1|Neat1|Klf4|Fosl2|Nr4a2|Hes1|Purb|Atf3|Fosb|Kazn|Ankrd11|Pdlim4|Rai14|Mycbp2|Ppp3ca|Syne2|Mllt3|Cbfa2t3|Plekhh2|Kmt2a|Amer1|Arid1b|Tnrc18|Bptf|Golga4|Spty2d1|Jarid2|Ankrd17	43	109	4047	17382	39.4	23.3	25	4.12296	1.87016e-05	0.999981	0.000114831	0.999949	5.95872e-05	1	0.0204922	1	m2	12	0.253626	0	1	enriched
plasma membrane bounded cell projection (GO:0120025)	cellular_component	k5	Prkcb|Cpe|Tenm4|Gchfr|Dag1|Gng13|Fyn|Fos|Cald1|Plk2|Eif4g2|Pdlim4|Map1a|Aqp5|Pcm1|Mycbp2|Ppp3ca|Enah|Syne2|Cpne5|Magi2|Sema3a|Plekhh2|Cntn4|Sclt1|Bptf|Ccdc88a|Map1b|Jcad	29	109	2161	17382	26.6	12.4	14	4.29743	8.63941e-06	0.999991	4.58227e-05	0.999983	2.84265e-05	1	0.0121682	1	m3	6	1	0	1	top.enriched
cell projection (GO:0042995)	cellular_component	k5	Prkcb|Cpe|Tenm4|Gchfr|Dag1|Gng13|Fyn|Fos|Cald1|Plk2|Eif4g2|Pdlim4|Map1a|Aqp5|Pcm1|Mycbp2|Ppp3ca|Enah|Syne2|Cpne5|Magi2|Sema3a|Plekhh2|Cntn4|Sclt1|Bptf|Ccdc88a|Map1b|Jcad	29	109	2376	17382	26.6	13.7	15	3.90259	4.75838e-05	0.999952	0.000249221	0.999898	0.000144882	1	0.0326147	1	m3	6	1	0	1	enriched
neuron projection (GO:0043005)	cellular_component	k5	Prkcb|Cpe|Tenm4|Gchfr|Dag1|Gng13|Fyn|Fos|Cald1|Plk2|Eif4g2|Pdlim4|Map1a|Mycbp2|Ppp3ca|Cpne5|Magi2|Sema3a|Cntn4|Bptf|Map1b	21	109	1444	17382	19.3	8.3	9	4.19031	1.39285e-05	0.999986	0.000220342	0.999923	4.51018e-05	1	0.0325123	1	m4	4	NA	0	1	top.enriched
dendrite (GO:0030425)	cellular_component	k5	Cpe|Gchfr|Gng13|Fyn|Cald1|Plk2|Pdlim4|Map1a|Ppp3ca|Magi2|Sema3a|Bptf|Map1b	13	109	690	17382	11.9	4	4	4.6064	2.0485e-06	0.999998	0.000380984	0.999896	6.90732e-06	1	0.0452205	1	m5	6	1	0	1	top.enriched
dendritic tree (GO:0097447)	cellular_component	k5	Cpe|Gchfr|Gng13|Fyn|Cald1|Plk2|Pdlim4|Map1a|Ppp3ca|Magi2|Sema3a|Bptf|Map1b	13	109	692	17382	11.9	4	4	4.60668	2.04578e-06	0.999998	0.000391619	0.999893	6.90732e-06	1	0.0452205	1	m5	6	1	0	1	enriched
mmu04380 Osteoclast differentiation	kegg_pathway	k5	Junb|Fyn|Fos|Fosl2|Socs3|Fosb|Ppp3ca	7	55	113	6732	12.7	1.7	1	6.07542	6.18323e-10	1	3.25173e-05	0.999997	4.76992e-09	1	0.0108283	0.999997	NA	NA	NA	NA	NA	enriched
TNFA_SIGNALING_VIA_NFKB	GSEA_hallmark	k5	Junb|Btg2|Egr1|Ier2|Fos|Nr4a1|Sik1|Klf4|Fosl2|Nr4a2|Plk2|Gem|Dusp5|Socs3|Hes1|Dusp1|Atf3|Fosb|Btg1|Gadd45b|Klf2|Abca1	22	55	195	4196	40	4.6	3	11.3068	6.07173e-30	1	5.02236e-16	1	9.71477e-29	1	2.51118e-14	1	NA	NA	NA	NA	NA	enriched
UV_RESPONSE_UP	GSEA_hallmark	k5	Junb|Btg2|Fos|Nr4a1|Tchh|Atf3|Fosb|Btg1	8	55	157	4196	14.5	3.7	2	4.35242	6.73226e-06	0.999993	0.000874661	0.999834	8.07872e-05	1	0.0218665	1	NA	NA	NA	NA	NA	enriched
NAGASHIMA_EGF_SIGNALING_UP	GSEA_c2.ChemGenPerturbations	k5	Junb|Egr1|Ier2|Fos|Nr4a1|Sik1|Nr4a2|Gem|Dusp5|Hes1|Dusp1|Atf3|Fosb|Id3	14	106	56	15637	13.2	0.4	0	Inf	0	1	8.16746e-19	1	0	1	2.76387e-15	1	m1	48	0.0221677	69	0.413037	top.enriched
AMIT_EGF_RESPONSE_40_HELA	GSEA_c2.ChemGenPerturbations	k5	Junb|Btg2|Egr1|Ier2|Nr4a1|Dusp5|Hes1|Dusp1|Atf3|Klf2	10	106	42	15637	9.4	0.3	0	Inf	0	1	1.6313e-13	1	0	1	9.20055e-11	1	m1	66	0.0250352	55	0.605081	enriched
ELVIDGE_HYPOXIA_UP	GSEA_c2.ChemGenPerturbations	k5	Egr1|Fyn|Cited2|Fos|Dusp1|Atf3|Gadd45b	7	106	167	15637	6.6	1.1	1	6.05266	7.12388e-10	1	0.000140287	0.999982	1.68328e-09	1	0.00443672	1	m1	88	0.0280427	55	0.852327	enriched
BLANCO_MELO_COVID19_SARS_COV_2_LOW_MOI_INFECTION_A594_ACE2_EXPRESSING_CELLS_UP	GSEA_c2.ChemGenPerturbations	k5	Junb|Egr1|Ier2|Fos|Nr4a1|Socs3|Atf3|Fosb	8	106	127	15637	7.5	0.8	1	7.05232	8.79798e-13	1	2.35016e-06	1	2.1018e-12	1	0.000184952	1	m1	92	0.0291734	32	0.879741	enriched
CROONQUIST_NRAS_VS_STROMAL_STIMULATION_DN	GSEA_c2.ChemGenPerturbations	k5	Ier2|Fos|Nr4a2|Hes1|Dusp1|Fosb	6	106	90	15637	5.7	0.6	1	5.03137	2.43489e-07	1	3.30318e-05	0.999997	5.4997e-07	1	0.00136317	1	m1	88	0.0287786	30	0.845834	enriched
CHASSOT_SKIN_WOUND	GSEA_c2.ChemGenPerturbations	k5	Junb|Egr1|Fos|Fosb|Klf2	5	106	9	15637	4.7	0.1	0	Inf	0	1	1.60498e-09	1	0	1	3.62084e-07	1	m1	94	0.0290221	29	0.917396	enriched
BLANCO_MELO_COVID19_SARS_COV_2_INFECTION_A594_ACE2_EXPRESSING_CELLS_RUXOLITINIB_UP	GSEA_c2.ChemGenPerturbations	k5	Btg2|Egr1|Nav2|Ier2|Fos|Klf4|Gem|Hes1|Atf3|Fosb|Btg1	11	106	364	15637	10.4	2.3	2	6.46108	5.19789e-11	1	3.60291e-05	0.999993	1.23569e-10	1	0.00143177	1	m1	62	0.0246661	29	0.606376	enriched
SHEPARD_CRASH_AND_BURN_MUTANT_UP	GSEA_c2.ChemGenPerturbations	k5	Junb|Btg2|Egr1|Fos|Dusp5|Hes1|Atf3|Gadd45b|Klf2	9	106	200	15637	8.5	1.3	1	8.07883	3.2696e-16	1	8.61812e-06	0.999999	7.92767e-16	1	0.000486062	1	m1	76	0.026308	28	0.728318	enriched
HESS_TARGETS_OF_HOXA9_AND_MEIS1_DN	GSEA_c2.ChemGenPerturbations	k5	Btg2|Egr1|Fos|Klf4|Dusp1	5	106	76	15637	4.7	0.5	1	4.02329	2.86957e-05	0.999971	0.000164134	0.999987	6.05979e-05	1	0.00482981	1	m1	94	0.0284198	28	0.925413	enriched
CROONQUIST_STROMAL_STIMULATION_UP	GSEA_c2.ChemGenPerturbations	k5	Ier2|Fos|Nr4a2|Dusp1|Fosb|Mical2	6	106	52	15637	5.7	0.3	0	Inf	0	1	1.32994e-06	1	0	1	0.000110842	1	m1	80	0.0270617	26	0.792404	enriched
GROSS_HYPOXIA_VIA_ELK3_AND_HIF1A_UP	GSEA_c2.ChemGenPerturbations	k5	Egr1|Fos|Klf4|Plk2|Atf3|Errfi1	6	106	140	15637	5.7	0.9	1	5.03948	2.33395e-07	1	0.000378849	0.999954	5.30864e-07	1	0.00922321	1	m1	86	0.0273544	26	0.854079	enriched
JINESH_BLEBBISHIELD_TRANSFORMED_STEM_CELL_SPHERES_DN	GSEA_c2.ChemGenPerturbations	k5	Junb|Egr1|Fos|Fam181b|Dusp1|Atf3|Fosb|Ankrd11|Gadd45b|Id3	10	106	259	15637	9.4	1.7	2	5.72354	5.21628e-09	1	1.03101e-05	0.999999	1.2163e-08	1	0.000562731	1	m1	70	0.0255465	23	0.691412	enriched
CHEN_HOXA5_TARGETS_9HR_UP	GSEA_c2.ChemGenPerturbations	k5	Junb|Egr1|Ier2|Fos|Fosl2|Gem|Dusp5|Atf3|Fosb|Gadd45b	10	106	206	15637	9.4	1.3	1	9.09045	4.93157e-20	1	1.34295e-06	1	1.20929e-19	1	0.000110842	1	m1	82	0.0278204	22	0.749457	enriched
AMIT_SERUM_RESPONSE_60_MCF10A	GSEA_c2.ChemGenPerturbations	k5	Egr1|Ier2|Cald1|Nr4a2|Plk2|Dusp5	6	106	57	15637	5.7	0.4	0	Inf	0	1	2.30646e-06	1	0	1	0.000184952	1	m1	68	0.0252669	19	0.671433	enriched
OSWALD_HEMATOPOIETIC_STEM_CELL_IN_COLLAGEN_GEL_UP	GSEA_c2.ChemGenPerturbations	k5	Junb|Btg2|Egr1|Ier2|Fos|Klf4|Nr4a2|Plk2|Dusp1|Atf3|Fosb|Gadd45b|Klf2	13	106	209	15637	12.3	1.3	1	12.1218	4.04923e-34	1	1.59683e-09	1	9.99219e-34	1	3.62084e-07	1	m1	66	0.0253415	17	0.636163	enriched
WANG_LSD1_TARGETS_DN	GSEA_c2.ChemGenPerturbations	k5	Junb|Cpe|Egr1|Fos|Btg1	5	106	34	15637	4.7	0.2	0	Inf	0	1	3.09758e-06	1	0	1	0.000213923	1	m1	86	0.0273271	17	0.847617	enriched
KHETCHOUMIAN_TRIM24_TARGETS_UP	GSEA_c2.ChemGenPerturbations	k5	Junb|Btg2|Egr1|Col4a1|Col4a2|Fos|Rai14	7	106	46	15637	6.6	0.3	0	Inf	0	1	2.31887e-08	1	0	1	3.92354e-06	1	m1	64	0.0246073	16	0.660066	enriched
DIRMEIER_LMP1_RESPONSE_EARLY	GSEA_c2.ChemGenPerturbations	k5	Junb|Btg2|Egr1|Ier2|Dusp5|Gadd45b	6	106	59	15637	5.7	0.4	0	Inf	0	1	2.83261e-06	1	0	1	0.000208381	1	m1	74	0.025617	16	0.729671	enriched
ELVIDGE_HYPOXIA_BY_DMOG_UP	GSEA_c2.ChemGenPerturbations	k5	Egr1|Fyn|Cited2|Fos|Atf3	5	106	129	15637	4.7	0.8	1	4.03016	2.78698e-05	0.999972	0.00184241	0.999756	5.94333e-05	1	0.0296189	1	m1	88	0.0273055	16	0.86519	enriched
JECHLINGER_EPITHELIAL_TO_MESENCHYMAL_TRANSITION_DN	GSEA_c2.ChemGenPerturbations	k5	Btg2|Egr1|Fos|Nr4a1|Plk2|Dusp1|Atf3|Klf2	8	106	61	15637	7.5	0.4	0	Inf	0	1	7.46324e-09	1	0	1	1.57848e-06	1	m1	82	0.026797	15	0.819968	enriched
BROWNE_HCMV_INFECTION_2HR_UP	GSEA_c2.ChemGenPerturbations	k5	Egr1|Fos|Nr4a1|Nr4a2|Atf3|Rarres2	6	106	34	15637	5.7	0.2	0	Inf	0	1	9.69758e-08	1	0	1	1.31267e-05	1	m1	94	0.0295915	15	0.900281	enriched
GROSS_HYPOXIA_VIA_ELK3_DN	GSEA_c2.ChemGenPerturbations	k5	Egr1|Fos|Klf4|Plk2|Pdlim4|Errfi1	6	106	152	15637	5.7	1	1	5.04144	2.31026e-07	1	0.000586342	0.999922	5.26707e-07	1	0.0123799	1	m1	70	0.0250203	13	0.716411	enriched
RASHI_RESPONSE_TO_IONIZING_RADIATION_1	GSEA_c2.ChemGenPerturbations	k5	Egr1|Ier2|Fos|Dusp1|Atf3	5	106	38	15637	4.7	0.2	0	Inf	0	1	5.46868e-06	1	0	1	0.000342704	1	m1	100	0.0288932	12	1	enriched
AMIT_EGF_RESPONSE_60_MCF10A	GSEA_c2.ChemGenPerturbations	k5	Junb|Egr1|Ier2|Cald1|Plk2|Hes1	6	106	38	15637	5.7	0.2	0	Inf	0	1	1.94739e-07	1	0	1	2.3085e-05	1	m1	68	0.0250505	11	0.68032	enriched
BURTON_ADIPOGENESIS_PEAK_AT_2HR	GSEA_c2.ChemGenPerturbations	k5	Junb|Btg2|Fos|Nr4a1|Klf4|Nr4a2|Dusp1|Fosb|Errfi1|Id3	10	106	46	15637	9.4	0.3	0	Inf	0	1	4.41906e-13	1	0	1	1.86926e-10	1	m1	50	0.0221815	10	0.487441	enriched
GOTZMANN_EPITHELIAL_TO_MESENCHYMAL_TRANSITION_DN	GSEA_c2.ChemGenPerturbations	k5	Cpe|Ppfibp2|Egr1|Ier2|Fos|Klf4	6	106	204	15637	5.7	1.3	1	5.04992	2.20995e-07	1	0.00265092	0.999525	5.08002e-07	1	0.0380186	1	m1	78	0.026222	9	0.794368	enriched
FOSTER_TOLERANT_MACROPHAGE_DN	GSEA_c2.ChemGenPerturbations	k5	Junb|Cited2|Fos|Dusp5|Socs3|Rai14|Errfi1|Jarid2|Rap2c	9	106	411	15637	8.5	2.6	3	3.52239	0.000213837	0.999786	0.00190444	0.999525	0.000439177	1	0.0302871	1	m1	24	0.0192476	8	0.195925	enriched
DAZARD_RESPONSE_TO_UV_NHEK_UP	GSEA_c2.ChemGenPerturbations	k5	Junb|Gchfr|Ier2|Cited2|Fos|Nr4a2|Gem|Dusp1|Atf3|Btg1|Gadd45b	11	106	183	15637	10.4	1.2	1	10.093	2.96703e-24	1	4.42229e-08	1	7.28475e-24	1	6.80228e-06	1	m1	48	0.0223554	7	0.432037	enriched
BLANCO_MELO_COVID19_SARS_COV_2_INFECTION_CALU3_CELLS_UP	GSEA_c2.ChemGenPerturbations	k5	Egr1|Col4a1|Nav2|Klf4|Dusp1|Atf3|Fosb|Mast4|Sema3a|Cntn4	10	106	288	15637	9.4	1.8	2	5.72895	5.05281e-09	1	2.57832e-05	0.999996	1.17959e-08	1	0.00114253	1	m1	36	0.0208168	7	0.354132	enriched
TURASHVILI_BREAST_DUCTAL_CARCINOMA_VS_DUCTAL_NORMAL_DN	GSEA_c2.ChemGenPerturbations	k5	Egr1|Fos|Mgp|Dusp1|Atf3|Fosb|Plekhh2	7	106	178	15637	6.6	1.1	1	6.05481	7.02925e-10	1	0.000207985	0.999972	1.66496e-09	1	0.00572213	1	m1	88	0.0281002	7	0.891346	enriched
PHONG_TNF_TARGETS_UP	GSEA_c2.ChemGenPerturbations	k5	Junb|Egr1|Ier2|Fos|Plk2|Gem|Dusp5|Dusp1|Atf3|Zfp36l2|Btg1	11	106	60	15637	10.4	0.4	0	Inf	0	1	2.12307e-13	1	0	1	1.02635e-10	1	m1	72	0.0261103	6	0.694122	enriched
AMIT_SERUM_RESPONSE_40_MCF10A	GSEA_c2.ChemGenPerturbations	k5	Egr1|Cited2|Fos|Nr4a1|Nr4a2|Dusp1|Atf3|Fosb	8	106	28	15637	7.5	0.2	0	Inf	0	1	9.47167e-12	1	0	1	3.56135e-09	1	m1	90	0.0284431	6	0.859172	enriched
UZONYI_RESPONSE_TO_LEUKOTRIENE_AND_THROMBIN	GSEA_c2.ChemGenPerturbations	k5	Egr1|Cited2|Nr4a1|Sik1|Klf4|Fosl2|Nr4a2|Gem|Dusp1|Atf3|Klf2	11	106	35	15637	10.4	0.2	0	Inf	0	1	2.97262e-16	1	0	1	3.35312e-13	1	m1	30	0.0204911	5	0.268342	enriched
SARRIO_EPITHELIAL_MESENCHYMAL_TRANSITION_DN	GSEA_c2.ChemGenPerturbations	k5	Egr1|Cited2|Fos|Cald1|Fosl2|Gem|Atf3|Errfi1|Btg1	9	106	134	15637	8.5	0.9	1	8.06161	3.76471e-16	1	3.09486e-07	1	9.09415e-16	1	3.491e-05	1	m1	52	0.0228055	5	0.519275	enriched
BORLAK_LIVER_CANCER_EGF_UP	GSEA_c2.ChemGenPerturbations	k5	Junb|Cpe|Btg2|Col4a1|Fos|Atf3|Aebp1	7	106	56	15637	6.6	0.4	0	Inf	0	1	9.50508e-08	1	0	1	1.31267e-05	1	m1	62	0.0242869	4	0.646086	enriched
CASORELLI_ACUTE_PROMYELOCYTIC_LEUKEMIA_UP	GSEA_c2.ChemGenPerturbations	k5	Cited2|Fos|Sik1|Nr4a2|Dusp1|Fosb|Col4a5|Btg1|Klf2	9	106	154	15637	8.5	1	1	8.06682	3.60769e-16	1	1.00352e-06	1	8.73654e-16	1	8.93661e-05	1	m1	38	0.0208034	4	0.363094	enriched
BLANCO_MELO_COVID19_SARS_COV_2_INFECTION_A594_ACE2_EXPRESSING_CELLS_UP	GSEA_c2.ChemGenPerturbations	k5	Btg2|Egr1|Nav2|Ier2|Fos|Nr4a1|Klf4|Gem|Socs3|Hes1|Dusp1|Atf3|Fosb	13	106	427	15637	12.3	2.7	3	5.87374	2.13038e-09	1	6.20983e-06	0.999999	5.00947e-09	1	0.000382074	1	m1	46	0.0223375	4	0.44452	enriched
BHAT_ESR1_TARGETS_VIA_AKT1_UP	GSEA_c2.ChemGenPerturbations	k5	Hsd11b2|Ncor2|Fos|Atf3|Kazn|Gadd45b|Cbfa2t3	7	106	277	15637	6.6	1.8	2	3.57931	0.000172252	0.999828	0.00278314	0.999409	0.000357923	1	0.0394065	1	m1	52	0.0228968	4	0.550352	enriched
GERY_CEBP_TARGETS	GSEA_c2.ChemGenPerturbations	k5	Junb|Btg2|Ier2|Fos|Klf4|Dusp1|Atf3|Gadd45b|Abca1|Id3	10	106	125	15637	9.4	0.8	1	9.06668	6.13474e-20	1	1.23493e-08	1	1.49491e-19	1	2.45824e-06	1	m1	64	0.0248405	3	0.632798	enriched
WINTER_HYPOXIA_METAGENE	GSEA_c2.ChemGenPerturbations	k5	Egr1|Cited2|Fos|Nr4a1|Cald1|Col4a5|Errfi1|Btg1	8	106	227	15637	7.5	1.5	2	4.2882	9.00645e-06	0.999991	0.000155049	0.999976	1.98591e-05	1	0.00468471	1	m1	46	0.0218016	3	0.471544	enriched
TARTE_PLASMA_CELL_VS_PLASMABLAST_UP	GSEA_c2.ChemGenPerturbations	k5	Btg2|Egr1|Col4a1|Fos|Nr4a1|Hes1|Dusp1|Fosb|Aqp5|Aebp1	10	106	334	15637	9.4	2.1	2	5.73755	4.80278e-09	1	8.96183e-05	0.999984	1.12527e-08	1	0.00306332	1	m1	50	0.0225608	2	0.506707	enriched
VANHARANTA_UTERINE_FIBROID_DN	GSEA_c2.ChemGenPerturbations	k5	Egr1|Smad7|Ier2|Cited2|Klf4|Nr4a2|Atf3|Rarres2|Gadd45b|Klf2	10	106	64	15637	9.4	0.4	0	Inf	0	1	1.48455e-11	1	0	1	5.0237e-09	1	m1	34	0.0206636	1	0.327637	enriched
DELYS_THYROID_CANCER_DN	GSEA_c2.ChemGenPerturbations	k5	Egr1|Ier2|Cited2|Fos|Pde10a|Mgp|Fosb|Zfp36l2|Id3	9	106	219	15637	8.5	1.4	1	8.0838	3.13885e-16	1	1.78211e-05	0.999998	7.62011e-16	1	0.000886861	1	m1	46	0.0219752	1	0.492011	enriched
BASAKI_YBX1_TARGETS_DN	GSEA_c2.ChemGenPerturbations	k5	Junb|Egr1|Ier2|Fos|Dusp5|Hes1|Net1|Msi2|Btg1|Mast4|Bptf	11	106	364	15637	10.4	2.3	2	6.46108	5.19789e-11	1	3.60291e-05	0.999993	1.23569e-10	1	0.00143177	1	m1	32	0.0205199	1	0.309525	enriched
RIGGI_EWING_SARCOMA_PROGENITOR_UP	GSEA_c2.ChemGenPerturbations	k5	Prkcb|Btg2|Cited2|Fos|Ramp1|Dusp5|Hes1|Rarres2|Jarid2|Jcad	10	106	403	15637	9.4	2.6	3	4.10838	1.99225e-05	0.99998	0.000407578	0.99991	4.35343e-05	1	0.00964505	1	m1	12	0.0177292	1	0.0741931	enriched
NAGASHIMA_NRG1_SIGNALING_UP	GSEA_c2.ChemGenPerturbations	k5	Junb|Egr1|Ier2|Fos|Nr4a1|Sik1|Nr4a2|Gem|Dusp5|Hes1|Dusp1|Atf3|Fosb|Gadd45b|Klf2|Tnrc18|Id3	17	106	168	15637	16	1.1	1	16.1409	6.57663e-59	1	1.27429e-15	1	1.62496e-58	1	1.07805e-12	1	m1	22	0.0192027	0	0.188616	enriched
ZWANG_CLASS_3_TRANSIENTLY_INDUCED_BY_EGF	GSEA_c2.ChemGenPerturbations	k5	Junb|Smad7|Fos|Nr4a1|Sik1|Klf4|Fosl2|Nr4a2|Plk2|Gem|Dusp5|Socs3|Hes1|Purb|Dusp1|Atf3|Fosb|Sema3a	18	106	211	15637	17	1.3	1	17.1736	2.09208e-66	1	3.60296e-15	1	5.17571e-66	1	2.43849e-12	1	m1	6	0.0137355	0	0.0118703	enriched
KIM_WT1_TARGETS_UP	GSEA_c2.ChemGenPerturbations	k5	Junb|Egr1|Ier2|Pde10a|Nr4a1|Cald1|Fosl2|Gem|Dusp5|Pdlim4|Rai14	11	106	212	15637	10.4	1.4	1	10.1025	2.6936e-24	1	1.97832e-07	1	6.62177e-24	1	2.3085e-05	1	m1	16	0.0183201	0	0.123838	enriched
PHONG_TNF_RESPONSE_VIA_P38_COMPLETE	GSEA_c2.ChemGenPerturbations	k5	Egr1|Map4k4|Fos|Fosl2|Dusp5|Atf3|Btg1|Enah|Kmt2a|Rap2c	10	106	225	15637	9.4	1.4	2	5.71723	5.41387e-09	1	2.97297e-06	1	1.25935e-08	1	0.000213365	1	m1	30	0.0203043	0	0.305944	enriched
ENK_UV_RESPONSE_KERATINOCYTE_UP	GSEA_c2.ChemGenPerturbations	k5	Junb|Gchfr|Smad7|Ier2|Cited2|Fos|Nr4a2|Gem|Dusp5|Dusp1|Atf3|Pdlim4|Btg1|Gadd45b	14	106	486	15637	13.2	3.1	3	6.47368	4.78221e-11	1	5.0228e-06	0.999999	1.13965e-10	1	0.000320701	1	m1	14	0.0181091	0	0.109936	enriched
HELLER_HDAC_TARGETS_SILENCED_BY_METHYLATION_UP	GSEA_c2.ChemGenPerturbations	k5	Prkcb|Egr1|Fos|Nr4a1|Nr4a2|Plk2|Hes1|Dusp1|Btg1|Enah|Klf2|Mical2	12	106	404	15637	11.3	2.6	3	5.28237	6.37609e-08	1	1.85078e-05	0.999997	1.47438e-07	1	0.000907685	1	m1	24	0.018872	0	0.231219	enriched
BILD_HRAS_ONCOGENIC_SIGNATURE	GSEA_c2.ChemGenPerturbations	k5	Junb|Egr1|Ier2|Fos|Dusp5|Dusp1|Mtcl1|Mast4|Abca1	9	106	235	15637	8.5	1.5	2	5.0042	2.80478e-07	1	3.10925e-05	0.999996	6.29137e-07	1	0.00133186	1	m1	60	0.0239829	0	0.630402	enriched
CHANDRAN_METASTASIS_DN	GSEA_c2.ChemGenPerturbations	k5	Btg2|Ier2|Selenom|Fos|Nr4a1|Klf4|Dusp1|Atf3|Fosb|Axin2	10	106	301	15637	9.4	1.9	2	5.73137	4.98101e-09	1	3.75329e-05	0.999994	1.16423e-08	1	0.00145635	1	m1	54	0.0229828	0	0.555844	enriched
CONCANNON_APOPTOSIS_BY_EPOXOMICIN_UP	GSEA_c2.ChemGenPerturbations	k5	Fos|Plk2|Gem|Dusp1|Atf3|Map1a|Map1b	7	106	231	15637	6.6	1.5	2	3.57396	0.00017581	0.999824	0.000989813	0.999825	0.000362225	1	0.018404	1	m1	58	0.0232767	0	0.62197	enriched
WONG_ADULT_TISSUE_STEM_MODULE	GSEA_c2.ChemGenPerturbations	k5	Junb|Prkcb|Btg2|Ppfibp2|Col4a1|Col4a2|Smad7|Fyn|Ier2|Cited2|Fos|Nr4a1|Cald1|Klf4|Nr4a2|Plk2|Gem|Socs3|Dusp1|Atf3|Fosb|Rai14|Msi2|Errfi1|Enah|Klf2|Mllt3|Magi2|Cbfa2t3|Kmt2a|Abca1	31	106	699	15637	29.2	4.5	5	11.9366	3.81224e-33	1	1.77453e-17	1	9.39548e-33	1	3.00251e-14	1	m2	4	NA	0	1	top.enriched
LINDGREN_BLADDER_CANCER_HIGH_RECURRENCE	GSEA_c2.ChemGenPerturbations	k5	Col4a2|Nav2|Fyn|Nr4a1|Mgp|Aebp1|Mical2	7	106	46	15637	6.6	0.3	0	Inf	0	1	2.31887e-08	1	0	1	3.92354e-06	1	m3	42	0.0302686	68	0.557723	top.enriched
PODAR_RESPONSE_TO_ADAPHOSTIN_UP	GSEA_c2.ChemGenPerturbations	k5	Fyn|Dusp5|Dusp1|Atf3|Klf2	5	106	134	15637	4.7	0.9	1	4.03081	2.77929e-05	0.999972	0.00217617	0.999701	5.93342e-05	1	0.0327296	1	m3	64	0.0370583	50	0.939959	enriched
CHIARADONNA_NEOPLASTIC_TRANSFORMATION_CDC25_DN	GSEA_c2.ChemGenPerturbations	k5	Col4a1|Col4a2|Pltp|Klf4|Dusp1|Klf2	6	106	149	15637	5.7	1	1	5.04095	2.31616e-07	1	0.000527733	0.999931	5.27435e-07	1	0.0115216	1	m3	56	0.0345005	48	0.854455	enriched
ZHENG_FOXP3_TARGETS_IN_THYMUS_UP	GSEA_c2.ChemGenPerturbations	k5	Cpe|Cited2|Zfp36l2|Errfi1|Wnk1|Jarid2	6	106	195	15637	5.7	1.2	1	5.04845	2.22704e-07	1	0.00211596	0.999638	5.10725e-07	1	0.032254	1	m3	42	0.0310727	48	0.622905	enriched
WANG_HCP_PROSTATE_CANCER	GSEA_c2.ChemGenPerturbations	k5	Cited2|Fosl2|Dusp1|Atf3|Gadd45b	5	106	98	15637	4.7	0.6	1	4.02613	2.83506e-05	0.999972	0.000536328	0.999947	6.01624e-05	1	0.0116342	1	m3	62	0.0353254	45	0.955287	enriched
PHONG_TNF_RESPONSE_VIA_P38_PARTIAL	GSEA_c2.ChemGenPerturbations	k5	Junb|Cited2|Fosl2|Plk2|Dusp1|Id3	6	106	160	15637	5.7	1	1	5.04274	2.29458e-07	1	0.00076754	0.999893	5.23745e-07	1	0.0151009	1	m3	58	0.0346779	41	0.899559	enriched
BILBAN_B_CLL_LPL_DN	GSEA_c2.ChemGenPerturbations	k5	Junb|Fyn|Fos|Klf4|Dusp1	5	106	40	15637	4.7	0.3	0	Inf	0	1	7.0923e-06	1	0	1	0.000410042	1	m3	64	0.0362767	40	1	enriched
WESTON_VEGFA_TARGETS	GSEA_c2.ChemGenPerturbations	k5	Hsd11b2|Gchfr|Nr4a1|Gem|Mgp	5	106	93	15637	4.7	0.6	1	4.02549	2.84288e-05	0.999972	0.000421563	0.99996	6.02294e-05	1	0.00983841	1	m3	56	0.034618	28	0.896096	enriched
GOLDRATH_ANTIGEN_RESPONSE	GSEA_c2.ChemGenPerturbations	k5	Mcm5|Fyn|Cited2|Gem|Dusp1|Errfi1|Gadd45b|Pglyrp1	8	106	338	15637	7.5	2.2	2	4.30373	8.39748e-06	0.999992	0.00210819	0.999517	1.86643e-05	1	0.032254	1	m3	54	0.0336132	28	0.845073	enriched
LUI_THYROID_CANCER_CLUSTER_1	GSEA_c2.ChemGenPerturbations	k5	Btg2|Fyn|Nr4a1|Hes1|Fosb	5	106	49	15637	4.7	0.3	0	Inf	0	1	1.95823e-05	0.999999	0	1	0.000920369	1	m3	54	0.0339451	27	0.880269	enriched
BURTON_ADIPOGENESIS_9	GSEA_c2.ChemGenPerturbations	k5	Cited2|Fos|Klf4|Plk2|Gem|Id3	6	106	86	15637	5.7	0.5	1	5.03073	2.44313e-07	1	2.5495e-05	0.999998	5.5119e-07	1	0.00114253	1	m3	50	0.0327199	26	0.809955	enriched
LANDIS_ERBB2_BREAST_TUMORS_324_UP	GSEA_c2.ChemGenPerturbations	k5	Ier2|Nr4a1|Errfi1|Ppp3ca|Enah	5	106	146	15637	4.7	0.9	1	4.03237	2.76089e-05	0.999972	0.00315466	0.999526	5.91369e-05	1	0.0430459	1	m3	50	0.0333394	24	0.824409	enriched
GESERICK_TERT_TARGETS_DN	GSEA_c2.ChemGenPerturbations	k5	Junb|Btg2|Nr4a1|Klf4|Fosb|Errfi1|Gadd45b	7	106	21	15637	6.6	0.1	0	Inf	0	1	5.78785e-11	1	0	1	1.63217e-08	1	m3	42	0.0308907	23	0.694099	enriched
HIRSCH_CELLULAR_TRANSFORMATION_SIGNATURE_UP	GSEA_c2.ChemGenPerturbations	k5	Junb|Fyn|Ier2|Socs3|Dusp1|Klf2|Abca1	7	106	233	15637	6.6	1.5	2	3.57419	0.000175654	0.999824	0.0010407	0.999815	0.000362225	1	0.018942	1	m3	44	0.0307282	22	0.706736	enriched
MCCLUNG_COCAIN_REWARD_4WK	GSEA_c2.ChemGenPerturbations	k5	Fos|Nr4a1|Klf4|Dusp1|Wnk1	5	106	69	15637	4.7	0.4	0	Inf	0	1	0.000103662	0.999993	0	1	0.0034732	1	m3	60	0.0349622	20	0.987226	enriched
KIM_WT1_TARGETS_12HR_DN	GSEA_c2.ChemGenPerturbations	k5	Smad7|Cald1|Plk2|Dusp1|Gadd45b|Rap2c	6	106	206	15637	5.7	1.3	1	5.05025	2.20617e-07	1	0.00278247	0.999496	5.07732e-07	1	0.0394065	1	m3	52	0.0329586	12	0.835314	enriched
SHEDDEN_LUNG_CANCER_GOOD_SURVIVAL_A4	GSEA_c2.ChemGenPerturbations	k5	Adcy7|Nav2|Cited2|Gem|Dusp1|Wnk1	6	106	186	15637	5.7	1.2	1	5.04698	2.24425e-07	1	0.00166698	0.999728	5.1346e-07	1	0.0282053	1	m3	50	0.0325118	8	0.832724	enriched
DAZARD_UV_RESPONSE_CLUSTER_G6	GSEA_c2.ChemGenPerturbations	k5	Fyn|Mtcl1|Mast4|Mical2|Jarid2	5	106	142	15637	4.7	0.9	1	4.03185	2.76701e-05	0.999972	0.002799	0.999591	5.91369e-05	1	0.039466	1	m3	52	0.0336159	7	0.829275	enriched
DANG_REGULATED_BY_MYC_DN	GSEA_c2.ChemGenPerturbations	k5	Cald1|Klf4|Fosl2|Mgp|Dusp1|Tchh|Errfi1|Magi2|Id3	9	106	241	15637	8.5	1.5	2	5.00517	2.79062e-07	1	3.7872e-05	0.999995	6.27406e-07	1	0.00145635	1	m3	26	0.0263412	5	0.392465	enriched
INGRAM_SHH_TARGETS_UP	GSEA_c2.ChemGenPerturbations	k5	Pltp|Nr4a1|Klf4|Hes1|Mgp|Dusp1	6	106	122	15637	5.7	0.8	1	5.03656	2.36987e-07	1	0.000180057	0.999981	5.38234e-07	1	0.00516368	1	m3	56	0.0333651	5	0.909121	enriched
JINESH_BLEBBISHIELD_TO_IMMUNE_CELL_FUSION_PBSHMS_UP	GSEA_c2.ChemGenPerturbations	k5	Egr1|Nav2|Fyn|Cited2|2200002D01Rik|Msi2|Zfp36l2|Errfi1|Gadd45b|Mical2	10	106	350	15637	9.4	2.2	2	5.74055	4.71841e-09	1	0.000131638	0.999975	1.10817e-08	1	0.0042425	1	m3	16	0.0239737	2	0.197585	enriched
HSIAO_HOUSEKEEPING_GENES	GSEA_c2.ChemGenPerturbations	k5	Junb|Btg2|Ncor2|Uba52|Fyn|Mgp|Eif4g2|Dusp1	8	106	326	15637	7.5	2.1	2	4.30204	8.46169e-06	0.999992	0.00168208	0.999628	1.87855e-05	1	0.0282137	1	m3	36	0.0294518	2	0.625808	enriched
PASINI_SUZ12_TARGETS_DN	GSEA_c2.ChemGenPerturbations	k5	Cpe|Btg2|Cited2|Cald1|Fosl2|Plk2|Dusp1|Col4a5|Errfi1|Wnk1	10	106	312	15637	9.4	2	2	5.73343	4.92096e-09	1	5.07974e-05	0.999991	1.15157e-08	1	0.001889	1	m3	20	0.0241063	1	0.29088	enriched
AFFAR_YY1_TARGETS_UP	GSEA_c2.ChemGenPerturbations	k5	Btg2|Pltp|Selenom|Fos|Dusp1|Abca1	6	106	191	15637	5.7	1.2	1	5.0478	2.23468e-07	1	0.00190637	0.99968	5.11872e-07	1	0.0302871	1	m3	44	0.0303131	1	0.765888	enriched
YAO_TEMPORAL_RESPONSE_TO_PROGESTERONE_CLUSTER_1	GSEA_c2.ChemGenPerturbations	k5	Mcm5|Cited2|Nr4a1|Dusp1|Net1|Gadd45b|Wnk1|Id3	8	106	68	15637	7.5	0.4	0	Inf	0	1	1.80157e-08	1	0	1	3.38696e-06	1	m3	38	0.0293937	0	0.66809	enriched
CHIARADONNA_NEOPLASTIC_TRANSFORMATION_KRAS_DN	GSEA_c2.ChemGenPerturbations	k5	Col4a2|Pltp|Cited2|Fos|Socs3|Dusp1|Atf3|Col4a5|Klf2|Id3	10	106	140	15637	9.4	0.9	1	9.07107	5.89268e-20	1	3.67198e-08	1	1.43773e-19	1	5.91713e-06	1	m3	22	0.0255601	0	0.358612	enriched
LINDGREN_BLADDER_CANCER_CLUSTER_2B	GSEA_c2.ChemGenPerturbations	k5	Egr1|Fyn|Ier2|Nr4a1|Klf4|Gem|Dusp5|Socs3|Mgp|Map1a|Rarres2|Gadd45b|Aebp1|Mical2	14	106	366	15637	13.2	2.3	2	8.61534	3.48676e-18	1	1.73961e-07	1	8.4859e-18	1	2.18031e-05	1	m3	6	0.0188633	0	0.0243949	enriched
DUTERTRE_ESTRADIOL_RESPONSE_24HR_DN	GSEA_c2.ChemGenPerturbations	k5	Junb|Btg2|Egr1|Cited2|Map4k4|Cald1|Plk2|Hes1|Dusp1|Lrrc1|Mtcl1|Errfi1|Abca1|Golga4|Id3	15	106	494	15637	14.2	3.2	3	7.06406	8.08523e-13	1	1.1642e-06	1	1.94105e-12	1	0.000101017	1	m3	6	0.0205947	0	0.0388426	enriched
RYAN_MANTLE_CELL_LYMPHOMA_NOTCH_DIRECT_UP	GSEA_c2.ChemGenPerturbations	k5	Fyn|Nr4a1|Sik1|Hes1|Kazn|Gadd45b|Cbfa2t3|Arid1b	8	106	135	15637	7.5	0.9	1	7.05414	8.68364e-13	1	3.71417e-06	1	2.07703e-12	1	0.000241707	1	m3	30	0.0275126	0	0.495829	enriched
LINDGREN_BLADDER_CANCER_CLUSTER_1_DN	GSEA_c2.ChemGenPerturbations	k5	Mcm5|Dag1|Col4a2|Nav2|Fyn|Ier2|Nr4a1|Gem|Mgp|Rai14|Map1a|Enah	12	106	364	15637	11.3	2.3	2	7.17898	3.5117e-13	1	6.5089e-06	0.999999	8.47248e-13	1	0.000389712	1	m3	10	0.0222481	0	0.102937	enriched
SWEET_LUNG_CANCER_KRAS_DN	GSEA_c2.ChemGenPerturbations	k5	Cpe|Pltp|Fyn|Klf4|Mgp|Dusp1|Rarres2|Gadd45b|Enah|Klf2|Abca1|Id3	12	106	406	15637	11.3	2.6	3	5.28272	6.36403e-08	1	1.94344e-05	0.999996	1.47334e-07	1	0.000920369	1	m3	14	0.0231547	0	0.192263	enriched
MITSIADES_RESPONSE_TO_APLIDIN_UP	GSEA_c2.ChemGenPerturbations	k5	Ncor2|Klf4|Gem|Dusp5|Hes1|Dusp1|Fosb|Gadd45b|Klf2|Jarid2|Id3	11	106	406	15637	10.4	2.6	3	4.69575	1.32815e-06	0.999999	9.61248e-05	0.999981	2.95532e-06	1	0.00325286	1	m3	12	0.0228487	0	0.154193	enriched
GRUETZMANN_PANCREATIC_CANCER_UP	GSEA_c2.ChemGenPerturbations	k5	Fyn|Cald1|Klf4|Gem|Dusp5|Mgp|Atf3|Ppp3ca|Bptf|Wnk1	10	106	348	15637	9.4	2.2	2	5.74018	4.72888e-09	1	0.000125613	0.999976	1.10929e-08	1	0.00412694	1	m3	12	0.0229679	0	0.171714	enriched
DELACROIX_RAR_BOUND_ES	GSEA_c2.ChemGenPerturbations	k5	Junb|Col4a1|Dag1|Ier2|Socs3|Purb|Dusp1|Atf3|Msi2|Enah|Klf2	11	106	443	15637	10.4	2.8	3	4.70146	1.29151e-06	0.999999	0.000206189	0.999954	2.87709e-06	1	0.0057192	1	m3	10	0.0226172	0	0.115025	enriched
BRUINS_UVC_RESPONSE_VIA_TP53_GROUP_B	GSEA_c2.ChemGenPerturbations	k5	Btg2|Col4a1|Col4a2|Smad7|Nr4a1|Mgp|Dusp1|Fosb|Rai14|Col4a5|Aebp1|Pglyrp1	12	106	523	15637	11.3	3.3	4	4.08235	2.22914e-05	0.999978	0.000218267	0.999948	4.86017e-05	1	0.00595072	1	m3	8	0.0217542	0	0.0623885	enriched
ONDER_CDH1_TARGETS_2_UP	GSEA_c2.ChemGenPerturbations	k5	Nav2|Cited2|Klf4|Dusp1|Gadd45b|Mllt3|Mical2|Map1b	8	106	247	15637	7.5	1.6	2	4.29098	8.8942e-06	0.999991	0.000275404	0.999954	1.96338e-05	1	0.00716899	1	m3	36	0.0290726	0	0.59315	enriched
ZHENG_BOUND_BY_FOXP3	GSEA_c2.ChemGenPerturbations	k5	Cpe|Fyn|Cited2|Map4k4|Nr4a2|Ankrd11|Zfp36l2|Klf2|Syne2|Mllt3|Jarid2	11	106	473	15637	10.4	3	3	4.70611	1.26243e-06	0.999999	0.000361091	0.999915	2.82522e-06	1	0.00885459	1	m3	6	0.0185746	0	0.0295359	enriched
BAELDE_DIABETIC_NEPHROPATHY_DN	GSEA_c2.ChemGenPerturbations	k5	Dag1|Bcam|Fyn|Cited2|Cald1|Fosl2|Dusp1|Rai14|Rarres2|Magi2	10	106	421	15637	9.4	2.7	3	4.11081	1.9714e-05	0.99998	0.000573176	0.999868	4.31757e-05	1	0.0121989	1	m3	16	0.0246798	0	0.223717	enriched
BUYTAERT_PHOTODYNAMIC_THERAPY_STRESS_UP	GSEA_c2.ChemGenPerturbations	k5	Adcy7|Nav2|Cited2|Fos|Pde10a|Sik1|Klf4|Fosl2|Gem|Dusp5|Dusp1|Atf3|Btg1|Abca1	14	106	785	15637	13.2	5	5	4.14386	1.70756e-05	0.999983	0.00083053	0.999742	3.75238e-05	1	0.0160601	1	m3	8	0.0216298	0	0.0781102	enriched
RODRIGUES_NTN1_TARGETS_DN	GSEA_c2.ChemGenPerturbations	k5	Bcam|Nr4a1|Klf2|Arid1b|Wnk1	5	106	150	15637	4.7	1	1	4.03289	2.75477e-05	0.999972	0.00354185	0.999453	5.91369e-05	1	0.047374	1	m3	46	0.0316163	0	0.807561	enriched
DAZARD_RESPONSE_TO_UV_NHEK_DN	GSEA_c2.ChemGenPerturbations	k5	Smad7|Fyn|Mtcl1|Mast4|Mical2|Bptf|Jarid2	7	106	293	15637	6.6	1.9	2	3.58118	0.000171026	0.999829	0.00379293	0.999148	0.000356137	1	0.0499427	1	m3	18	0.0253427	0	0.273844	enriched
WEST_ADRENOCORTICAL_TUMOR_DN	GSEA_c2.ChemGenPerturbations	k5	Junb|Btg2|Egr1|Pltp|Ier2|Fos|Nr4a1|Cald1|Ramp1|Nr4a2|Gem|Mgp|Dusp1|Fosb|Rarres2|Zfp36l2|Aebp1|Klf2|Cbfa2t3|Mical2|Kmt2a	21	106	503	15637	19.8	3.2	3	10.5992	1.50201e-26	1	1.88453e-11	1	3.69711e-26	1	5.79751e-09	1	m4	4	NA	0	1	top.enriched
FOROUTAN_INTEGRATED_TGFB_EMT_UP	GSEA_c2.ChemGenPerturbations	k5	Junb|Col4a1|Col4a2|Smad7|Cald1|Gadd45b	6	106	115	15637	5.7	0.7	1	5.03542	2.38397e-07	1	0.000130219	0.999987	5.40347e-07	1	0.00423712	1	m5	74	0.0292899	83	0.887414	top.enriched
COULOUARN_TEMPORAL_TGFB1_SIGNATURE_UP	GSEA_c2.ChemGenPerturbations	k5	Smad7|Gng13|Fosl2|Net1|Btg1	5	106	109	15637	4.7	0.7	1	4.02756	2.81793e-05	0.999972	0.000870016	0.999903	5.99618e-05	1	0.016728	1	m5	74	0.0290155	83	0.897501	enriched
LIM_MAMMARY_LUMINAL_MATURE_DN	GSEA_c2.ChemGenPerturbations	k5	Col4a1|Col4a2|Map4k4|Cald1|Fam181b|Aebp1|Axin2	7	106	95	15637	6.6	0.6	1	6.03862	7.77193e-10	1	3.64823e-06	1	1.83196e-09	1	0.000241707	1	m5	52	0.0252857	74	0.542688	enriched
RASHI_RESPONSE_TO_IONIZING_RADIATION_2	GSEA_c2.ChemGenPerturbations	k5	Junb|Btg2|Klf4|Plk2|Atf3|Btg1	6	106	121	15637	5.7	0.8	1	5.0364	2.37188e-07	1	0.000172139	0.999982	5.38234e-07	1	0.0050217	1	m5	68	0.0277582	58	0.852563	enriched
GALINDO_IMMUNE_RESPONSE_TO_ENTEROTOXIN	GSEA_c2.ChemGenPerturbations	k5	Junb|Socs3|Dusp1|Errfi1|Gadd45b	5	106	77	15637	4.7	0.5	1	4.02342	2.86799e-05	0.999971	0.000174594	0.999986	6.05979e-05	1	0.00504979	1	m5	78	0.030086	41	0.928895	enriched
AMIT_DELAYED_EARLY_GENES	GSEA_c2.ChemGenPerturbations	k5	Junb|Btg2|Fosl2|Hes1|Atf3|Zfp36l2	6	106	18	15637	5.7	0.1	0	Inf	0	1	1.46153e-09	1	0	1	3.62084e-07	1	m5	68	0.0280036	40	0.834603	enriched
GAVIN_FOXP3_TARGETS_CLUSTER_P2	GSEA_c2.ChemGenPerturbations	k5	Cpe|Sik1|Ramp1|Pcm1|Btg1	5	106	74	15637	4.7	0.5	1	4.02303	2.87272e-05	0.999971	0.000144655	0.999989	6.05979e-05	1	0.00447857	1	m5	70	0.0279582	33	0.868161	enriched
DER_IFN_BETA_RESPONSE_UP	GSEA_c2.ChemGenPerturbations	k5	Cald1|Zfp36l2|Btg1|Ppp3ca|Map1b	5	106	97	15637	4.7	0.6	1	4.02601	2.83662e-05	0.999972	0.000511692	0.99995	6.01624e-05	1	0.0114613	1	m5	76	0.0299765	28	0.89261	enriched
PICCALUGA_ANGIOIMMUNOBLASTIC_LYMPHOMA_DN	GSEA_c2.ChemGenPerturbations	k5	Sik1|Klf4|Fosl2|Nr4a2|Fosb|Btg1|Gadd45b	7	106	128	15637	6.6	0.8	1	6.04504	7.46864e-10	1	2.59972e-05	0.999998	1.7626e-09	1	0.00114253	1	m5	58	0.0260487	24	0.739284	enriched
AMIT_EGF_RESPONSE_60_HELA	GSEA_c2.ChemGenPerturbations	k5	Cited2|Fosl2|Nr4a2|Hes1|Fosb	5	106	46	15637	4.7	0.3	0	Inf	0	1	1.43055e-05	0.999999	0	1	0.000733481	1	m5	66	0.0272916	22	0.828924	enriched
SWEET_KRAS_TARGETS_UP	GSEA_c2.ChemGenPerturbations	k5	Adcy7|Junb|Col4a1|Col4a2|Cald1|Gadd45b	6	106	82	15637	5.7	0.5	1	5.03008	2.45138e-07	1	1.94083e-05	0.999999	5.52413e-07	1	0.000920369	1	m5	76	0.029455	22	0.903633	enriched
HADDAD_B_LYMPHOCYTE_PROGENITOR	GSEA_c2.ChemGenPerturbations	k5	Btg2|Cited2|Map4k4|Btg1|Aebp1|Kmt2a|Id3	7	106	249	15637	6.6	1.6	2	3.57605	0.000174412	0.999826	0.0015261	0.999709	0.000360488	1	0.0263486	1	m5	50	0.0252473	22	0.566128	enriched
ZHENG_GLIOBLASTOMA_PLASTICITY_DN	GSEA_c2.ChemGenPerturbations	k5	Ppfibp2|Col4a1|Fosl2|Ramp1|Fosb|Pdlim4	6	106	61	15637	5.7	0.4	0	Inf	0	1	3.45263e-06	1	0	1	0.000233674	1	m5	62	0.0269212	18	0.775091	enriched
CHEN_LVAD_SUPPORT_OF_FAILING_HEART_UP	GSEA_c2.ChemGenPerturbations	k5	Btg2|Cald1|Fosl2|Atf3|Gadd45b|Klf2	6	106	98	15637	5.7	0.6	1	5.03267	2.4185e-07	1	5.34551e-05	0.999996	5.46901e-07	1	0.00196622	1	m5	64	0.0276798	17	0.813222	enriched
IKEDA_MIR30_TARGETS_UP	GSEA_c2.ChemGenPerturbations	k5	Map4k4|Rai14|Sema3a|Golga4|Rap2c	5	106	116	15637	4.7	0.7	1	4.02847	2.80707e-05	0.999972	0.00115064	0.999863	5.97961e-05	1	0.0208222	1	m5	68	0.0288331	16	0.814875	enriched
TSAI_RESPONSE_TO_IONIZING_RADIATION	GSEA_c2.ChemGenPerturbations	k5	Junb|Btg2|Col4a2|Klf4|Btg1	5	106	145	15637	4.7	0.9	1	4.03224	2.76242e-05	0.999972	0.00306285	0.999543	5.91369e-05	1	0.0420403	1	m5	82	0.0301732	14	1	enriched
AMIT_SERUM_RESPONSE_120_MCF10A	GSEA_c2.ChemGenPerturbations	k5	Junb|Sik1|Klf4|Gadd45b|Id3	5	106	63	15637	4.7	0.4	0	Inf	0	1	6.69535e-05	0.999996	0	1	0.00241032	1	m5	76	0.0287042	13	0.936607	enriched
FERNANDEZ_BOUND_BY_MYC	GSEA_c2.ChemGenPerturbations	k5	Hsd11b2|Junb|Col4a1|Col4a2|Uba52|Aebp1|Id3	7	106	168	15637	6.6	1.1	1	6.05285	7.11523e-10	1	0.00014558	0.999981	1.68328e-09	1	0.00447857	1	m5	46	0.0238337	13	0.54352	enriched
ROZANOV_MMP14_TARGETS_UP	GSEA_c2.ChemGenPerturbations	k5	Cpe|Btg2|Col4a1|Col4a2|Cald1|Plk2|Errfi1	7	106	255	15637	6.6	1.6	2	3.57675	0.000173947	0.999826	0.00174794	0.999659	0.00036007	1	0.0287712	1	m5	46	0.0241842	13	0.532501	enriched
RUTELLA_RESPONSE_TO_HGF_VS_CSF2RB_AND_IL4_DN	GSEA_c2.ChemGenPerturbations	k5	Mcm5|Map4k4|Ramp1|Dusp5|Net1|Btg1|Gadd45b	7	106	233	15637	6.6	1.5	2	3.57419	0.000175654	0.999824	0.0010407	0.999815	0.000362225	1	0.018942	1	m5	56	0.0262829	11	0.718596	enriched
MARTINEZ_RESPONSE_TO_TRABECTEDIN_UP	GSEA_c2.ChemGenPerturbations	k5	Junb|Uba52|Atf3|Gadd45b|Tnrc18	5	106	66	15637	4.7	0.4	0	Inf	0	1	8.37698e-05	0.999995	0	1	0.00289262	1	m5	80	0.0302169	10	0.980799	enriched
EPPERT_HSC_R	GSEA_c2.ChemGenPerturbations	k5	Pde10a|Klf4|Hes1|Msi2|Mllt3|Kmt2a	6	106	113	15637	5.7	0.7	1	5.0351	2.38801e-07	1	0.000118212	0.999988	5.40634e-07	1	0.00392187	1	m5	52	0.025319	10	0.660972	enriched
LIU_PROSTATE_CANCER_DN	GSEA_c2.ChemGenPerturbations	k5	Col4a1|Col4a2|Nav2|Fyn|Cald1|Pdlim4|Rarres2|Aebp1|Enah|Plekhh2|Map1b	11	106	465	15637	10.4	3	3	4.70487	1.27013e-06	0.999999	0.00031243	0.999927	2.8392e-06	1	0.00777398	1	m5	12	0.0180944	10	0.0785122	enriched
TONKS_TARGETS_OF_RUNX1_RUNX1T1_FUSION_ERYTHROCYTE_UP	GSEA_c2.ChemGenPerturbations	k5	Pltp|Plk2|Socs3|Btg1|Klf2	5	106	143	15637	4.7	0.9	1	4.03198	2.76548e-05	0.999972	0.00288505	0.999576	5.91369e-05	1	0.0403372	1	m5	70	0.02797	10	0.866323	enriched
RHEIN_ALL_GLUCOCORTICOID_THERAPY_UP	GSEA_c2.ChemGenPerturbations	k5	Fosl2|Nr4a2|Dusp5|Ankrd11|Abca1	5	106	66	15637	4.7	0.4	0	Inf	0	1	8.37698e-05	0.999995	0	1	0.00289262	1	m5	68	0.0281608	9	0.845372	enriched
VECCHI_GASTRIC_CANCER_ADVANCED_VS_EARLY_UP	GSEA_c2.ChemGenPerturbations	k5	Cpe|Col4a1|Cald1|Mgp|Mtcl1|Ccdc88a	6	106	166	15637	5.7	1.1	1	5.04372	2.28288e-07	1	0.000929751	0.999865	5.21686e-07	1	0.0176755	1	m5	52	0.0250987	9	0.63402	enriched
HOLLERN_SQUAMOUS_BREAST_TUMOR	GSEA_c2.ChemGenPerturbations	k5	Klf4|Nkd1|Tchh|Axin2|Id3	5	106	147	15637	4.7	0.9	1	4.0325	2.75936e-05	0.999972	0.00324844	0.999509	5.91369e-05	1	0.0441475	1	m5	70	0.0287966	9	0.884333	enriched
HELLER_HDAC_TARGETS_UP	GSEA_c2.ChemGenPerturbations	k5	Junb|Prkcb|Nr4a2|Plk2|Hes1|Enah|Klf2	7	106	279	15637	6.6	1.8	2	3.57954	0.000172098	0.999828	0.00289655	0.999381	0.000357923	1	0.0403372	1	m5	42	0.0231848	8	0.541308	enriched
PLASARI_TGFB1_TARGETS_1HR_UP	GSEA_c2.ChemGenPerturbations	k5	Junb|Smad7|Nr4a1|Hes1|Gadd45b	5	106	33	15637	4.7	0.2	0	Inf	0	1	2.65632e-06	1	0	1	0.000204295	1	m5	72	0.0280862	5	0.905552	enriched
PLASARI_TGFB1_SIGNALING_VIA_NFIC_1HR_DN	GSEA_c2.ChemGenPerturbations	k5	Net1|Ankrd11|Msi2|Golga4|Map1b	5	106	103	15637	4.7	0.7	1	4.02678	2.82726e-05	0.999972	0.000673137	0.999929	6.00948e-05	1	0.0136401	1	m5	62	0.0274549	5	0.775311	enriched
MANALO_HYPOXIA_UP	GSEA_c2.ChemGenPerturbations	k5	Col4a1|Col4a2|Sik1|Hes1|Rai14|Mast4|Gadd45b|Abca1	8	106	204	15637	7.5	1.3	1	7.06989	7.75279e-13	1	7.39101e-05	0.99999	1.86584e-12	1	0.00263275	1	m5	38	0.0226804	4	0.437884	enriched
RAY_TUMORIGENESIS_BY_ERBB2_CDC25A_DN	GSEA_c2.ChemGenPerturbations	k5	Ppfibp2|Fosl2|Lrrc1|Errfi1|Btg1|Enah|Mllt3	7	106	261	15637	6.6	1.7	2	3.57745	0.000173484	0.999827	0.00199412	0.999602	0.00036007	1	0.0306732	1	m5	48	0.024607	4	0.618517	enriched
ZWANG_EGF_INTERVAL_DN	GSEA_c2.ChemGenPerturbations	k5	Junb|Selenom|Hes1|Ankrd11|Pdlim4|Btg1	6	106	198	15637	5.7	1.3	1	5.04894	2.22133e-07	1	0.00228424	0.999603	5.10016e-07	1	0.0340523	1	m5	64	0.0268754	4	0.828727	enriched
MORI_PRE_BI_LYMPHOCYTE_DN	GSEA_c2.ChemGenPerturbations	k5	Adcy7|Btg2|Btg1|Klf2|Jarid2	5	106	74	15637	4.7	0.5	1	4.02303	2.87272e-05	0.999971	0.000144655	0.999989	6.05979e-05	1	0.00447857	1	m5	68	0.0278045	2	0.88773	enriched
FOROUTAN_PRODRANK_TGFB_EMT_UP	GSEA_c2.ChemGenPerturbations	k5	Junb|Col4a1|Col4a2|Smad7|Sik1|Cald1|Gadd45b|Mical2|Abca1|Jarid2	10	106	182	15637	9.4	1.2	1	9.08339	5.26235e-20	1	4.32133e-07	1	1.28716e-19	1	4.17811e-05	1	m5	28	0.0207989	1	0.326011	enriched
FOROUTAN_TGFB_EMT_UP	GSEA_c2.ChemGenPerturbations	k5	Junb|Col4a1|Col4a2|Smad7|Sik1|Cald1|Gadd45b|Mical2|Abca1|Jarid2	10	106	189	15637	9.4	1.2	1	9.08545	5.16375e-20	1	6.11776e-07	1	1.26463e-19	1	5.75069e-05	1	m5	28	0.0207989	1	0.326011	enriched
WIERENGA_STAT5A_TARGETS_UP	GSEA_c2.ChemGenPerturbations	k5	Btg2|Egr1|Dusp5|Map1a|Btg1|Gadd45b|Klf2|Abca1	8	106	191	15637	7.5	1.2	1	7.06691	7.9208e-13	1	4.64729e-05	0.999994	1.90393e-12	1	0.00176701	1	m5	38	0.0223918	1	0.489857	enriched
RUTELLA_RESPONSE_TO_HGF_DN	GSEA_c2.ChemGenPerturbations	k5	Prkcb|Egr1|Fyn|Map4k4|Nr4a2|Net1|Btg1|Gadd45b	8	106	223	15637	7.5	1.4	2	4.28764	9.02903e-06	0.999991	0.000137209	0.999979	1.98863e-05	1	0.00438034	1	m5	44	0.0235062	1	0.545656	enriched
OISHI_CHOLANGIOMA_STEM_CELL_LIKE_DN	GSEA_c2.ChemGenPerturbations	k5	Pltp|Ncor2|Cited2|Gem|Net1|Pdlim4|Aebp1|Sema3a	8	106	260	15637	7.5	1.7	2	4.2928	8.82184e-06	0.999991	0.000388433	0.999932	1.94962e-05	1	0.0092987	1	m5	20	0.0199506	1	0.205841	enriched
BENPORATH_MYC_TARGETS_WITH_EBOX	GSEA_c2.ChemGenPerturbations	k5	Hsd11b2|Junb|Smad7|Uba52|Hes1|Zfp36l2|Id3	7	106	207	15637	6.6	1.3	1	6.0605	6.78515e-10	1	0.000518539	0.999918	1.6091e-09	1	0.0114613	1	m5	40	0.0229604	1	0.519018	enriched
SCHUETZ_BREAST_CANCER_DUCTAL_INVASIVE_UP	GSEA_c2.ChemGenPerturbations	k5	Adcy7|Col4a1|Col4a2|Smad7|Fyn|Map4k4|Pde10a|Cald1|Gem|Rarres2|Aebp1|Mical2|Map1b|Jcad	14	106	329	15637	13.2	2.1	2	8.60492	3.81848e-18	1	4.67201e-08	1	9.28164e-18	1	6.87395e-06	1	m5	8	0.0155016	0	0.0212468	enriched
UDAYAKUMAR_MED1_TARGETS_DN	GSEA_c2.ChemGenPerturbations	k5	Junb|Cited2|Klf4|Fosl2|Plk2|Dusp5|Atf3|Mtcl1|Btg1|Ppp3ca|Gadd45b	11	106	224	15637	10.4	1.4	2	6.43167	6.31047e-11	1	3.43832e-07	1	1.49835e-10	1	3.75331e-05	1	m5	18	0.0194847	0	0.210625	enriched
BROCKE_APOPTOSIS_REVERSED_BY_IL6	GSEA_c2.ChemGenPerturbations	k5	Junb|Ier2|Sik1|Dusp5|Socs3|Zfp36l2|Gadd45b|Map1b|Id3	9	106	139	15637	8.5	0.9	1	8.06291	3.72486e-16	1	4.22718e-07	1	9.00908e-16	1	4.17811e-05	1	m5	24	0.0207988	0	0.296238	enriched
KAAB_HEART_ATRIUM_VS_VENTRICLE_UP	GSEA_c2.ChemGenPerturbations	k5	Cpe|Smad7|Kazn|Pdlim4|Rarres2|Zfp36l2|Btg1|Aebp1|Mical2|Map1b	10	106	246	15637	9.4	1.6	2	5.72112	5.29106e-09	1	6.5643e-06	0.999999	1.23226e-08	1	0.000389712	1	m5	10	0.0181804	0	0.0896358	enriched
CHARAFE_BREAST_CANCER_LUMINAL_VS_MESENCHYMAL_DN	GSEA_c2.ChemGenPerturbations	k5	Col4a1|Col4a2|Map4k4|Cald1|Fosl2|Socs3|Rai14|Mtcl1|Sema3a|Ccdc88a|Map1b	11	106	453	15637	10.4	2.9	3	4.70301	1.28176e-06	0.999999	0.000249879	0.999943	2.85862e-06	1	0.00665818	1	m5	14	0.0189497	0	0.127919	enriched
SENESE_HDAC3_TARGETS_UP	GSEA_c2.ChemGenPerturbations	k5	Btg2|Nr4a2|Gem|Atf3|Pdlim4|Errfi1|Btg1|Ppp3ca|Plekhh2|Mical2|Ccdc88a	11	106	460	15637	10.4	2.9	3	4.7041	1.27496e-06	0.999999	0.000284925	0.999935	2.84673e-06	1	0.00724953	1	m5	6	0.0165921	0	0.0274419	enriched
DAVICIONI_MOLECULAR_ARMS_VS_ERMS_UP	GSEA_c2.ChemGenPerturbations	k5	Dag1|Bmerb1|Net1|Isca1|Ppp3ca|Syne2|Magi2|Jarid2|Ankrd17	9	106	328	15637	8.5	2.1	2	5.01937	2.59202e-07	1	0.000388503	0.999923	5.83429e-07	1	0.0092987	1	m5	6	0.0170943	0	0.0286383	enriched
JOHNSTONE_PARVB_TARGETS_3_UP	GSEA_c2.ChemGenPerturbations	k5	Dag1|Cited2|2200002D01Rik|Cald1|Klf4|Dusp5|Errfi1|Btg1|Mical2|Kmt2a	10	106	418	15637	9.4	2.7	3	4.1104	1.97486e-05	0.99998	0.000542239	0.999876	4.32029e-05	1	0.0116875	1	m5	10	0.0184237	0	0.0800353	enriched
WANG_SMARCE1_TARGETS_UP	GSEA_c2.ChemGenPerturbations	k5	Cpe|Bcam|Cald1|Socs3|Mgp|Abca1|Map1b|Jcad	8	106	278	15637	7.5	1.8	2	4.29531	8.72243e-06	0.999991	0.000604718	0.999886	1.92984e-05	1	0.0126319	1	m5	22	0.0200584	0	0.244314	enriched
KOINUMA_TARGETS_OF_SMAD2_OR_SMAD3	GSEA_c2.ChemGenPerturbations	k5	Junb|Btg2|Smad7|Cald1|Fosl2|Hes1|Purb|Atf3|Net1|Btg1|Ppp3ca|Mast4|Enah|Syne2	14	106	803	15637	13.2	5.1	5	4.14637	1.68893e-05	0.999983	0.00103366	0.999671	3.71564e-05	1	0.018942	1	m5	8	0.0177875	0	0.0582355	enriched
BOQUEST_STEM_CELL_CULTURED_VS_FRESH_UP	GSEA_c2.ChemGenPerturbations	k5	Junb|Cpe|Btg2|Egr1|Pltp|Klf4|Gem|Mgp|Dusp1|Atf3|Rai14|Col4a5|Gadd45b|Aebp1|Mical2	15	106	410	15637	14.2	2.6	3	7.04455	9.30306e-13	1	1.08495e-07	1	2.21974e-12	1	1.4121e-05	1	m6	4	NA	0	1	top.enriched
PHONG_TNF_RESPONSE_NOT_VIA_P38	GSEA_c2.ChemGenPerturbations	k5	Gchfr|Nav2|Ier2|Pde10a|Cald1|Gem|Hes1|Net1|Pdlim4|Rai14|Zfp36l2|Abca1	12	106	335	15637	11.3	2.1	2	7.17217	3.69084e-13	1	2.78285e-06	1	8.89363e-13	1	0.000208381	1	m7	4	NA	0	1	top.enriched
ENK_UV_RESPONSE_EPIDERMIS_DN	GSEA_c2.ChemGenPerturbations	k5	Prkcb|Egr1|Smad7|Ncor2|Fyn|Nr4a2|Atf3|Fosb|Rai14|Zfp36l2|Ppp3ca|Klf2|Kmt2a|Jarid2|Id3	15	106	488	15637	14.2	3.1	3	7.06266	8.16709e-13	1	9.99468e-07	1	1.95829e-12	1	8.93661e-05	1	m8	4	NA	0	1	top.enriched
MILI_PSEUDOPODIA_CHEMOTAXIS_DN	GSEA_c2.ChemGenPerturbations	k5	Tenm4|Col4a1|Dag1|Fos|Cald1|Socs3|Dusp1|Fosb|Ankrd11|Col4a5|Btg1|Mast4	12	106	415	15637	11.3	2.7	3	5.28428	6.30999e-08	1	2.41245e-05	0.999995	1.46257e-07	1	0.00111832	1	m9	4	NA	0	1	top.enriched
BLALOCK_ALZHEIMERS_DISEASE_UP	GSEA_c2.ChemGenPerturbations	k5	Adcy7|Btg2|Ppfibp2|Dag1|Ncor2|Nav2|Bcam|Fyn|Ier2|Cald1|Ramp1|Gem|Hes1|Lrrc1|Pdlim4|Rarres2|Pcm1|Col4a5|Zfp36l2|Gadd45b|Aebp1|Enah|Klf2|Kmt2a|Golga4|Wnk1|Id3	27	106	1546	15637	25.5	9.9	10	5.68222	6.64797e-09	1	3.02646e-06	0.999999	1.54458e-08	1	0.000213365	1	m10	4	NA	0	1	top.enriched
PEDERSEN_METASTASIS_BY_ERBB2_ISOFORM_1	GSEA_c2.ChemGenPerturbations	k5	Egr1|Nav2|Gem|Dusp5|Errfi1|Map1b	6	106	43	15637	5.7	0.3	0	Inf	0	1	4.18407e-07	1	0	1	4.17811e-05	1	m11	14	0.354778	2	1	top.enriched
HOSHIDA_LIVER_CANCER_SUBCLASS_S1	GSEA_c2.ChemGenPerturbations	k5	Col4a1|Col4a2|Gem|Dusp5|Mgp|Mycbp2|Aebp1|Map1b|Id3	9	106	236	15637	8.5	1.5	2	5.00436	2.80242e-07	1	3.21449e-05	0.999995	6.29137e-07	1	0.00135973	1	m11	12	0.321577	2	0.849161	enriched
GENTILE_UV_HIGH_DOSE_DN	GSEA_c2.ChemGenPerturbations	k5	Smad7|Fosl2|Gem|Dusp5|Dusp1|Atf3|Zfp36l2|Map1b	8	106	279	15637	7.5	1.8	2	4.29545	8.71693e-06	0.999991	0.000619123	0.999883	1.92984e-05	1	0.0128534	1	m11	10	0.275174	1	0.638298	enriched
IVANOVA_HEMATOPOIESIS_STEM_CELL	GSEA_c2.ChemGenPerturbations	k5	Egr1|Col4a1|Smad7|Nr4a1|Nr4a2|Gem|Dusp5|Fam181b|Mycbp2|Msi2	10	106	179	15637	9.4	1.1	1	9.08251	5.30516e-20	1	3.70574e-07	1	1.296e-19	1	3.91882e-05	1	m11	10	0.276336	0	0.704282	enriched
CHIANG_LIVER_CANCER_SUBCLASS_CTNNB1_DN	GSEA_c2.ChemGenPerturbations	k5	Egr1|Pltp|Nav2|Selenom|Gem|Dusp5|Socs3|Aebp1	8	106	159	15637	7.5	1	1	7.05961	8.34877e-13	1	1.24262e-05	0.999999	1.99939e-12	1	0.000657036	1	m11	10	0.261039	0	0.747934	enriched
ZHOU_INFLAMMATORY_RESPONSE_LIVE_UP	GSEA_c2.ChemGenPerturbations	k5	Btg2|Col4a1|Ncor2|Dusp5|Purb|Dusp1|Abca1|Rap2c|Map1b	9	106	397	15637	8.5	2.5	3	3.52077	0.000215146	0.999785	0.00150258	0.999638	0.0004414	1	0.0262099	1	m11	8	0.234783	0	0.430607	enriched
GRYDER_PAX3FOXO1_ENHANCERS_IN_TADS	GSEA_c2.ChemGenPerturbations	k5	Col4a1|Col4a2|Bmerb1|Ncor2|Nav2|Fyn|Cited2|Map4k4|Sik1|Socs3|Dusp1|Atf3|Pcm1|Msi2|Errfi1|Enah|Wnk1|Jarid2|Rap2c|Ankrd17	20	106	988	15637	18.9	6.3	7	5.09366	1.75606e-07	1	9.12554e-06	0.999998	4.051e-07	1	0.000506243	1	m12	8	0.858821	0	0.988246	top.enriched
GRYDER_PAX3FOXO1_ENHANCERS_KO_DOWN	GSEA_c2.ChemGenPerturbations	k5	Col4a1|Col4a2|Bmerb1|Nav2|Map4k4|Sik1|Socs3|Atf3|Msi2|Errfi1|Wnk1|Jarid2	12	106	422	15637	11.3	2.7	3	5.2855	6.26823e-08	1	2.84271e-05	0.999995	1.45462e-07	1	0.0012333	1	m12	8	0.843316	0	1	enriched
GRYDER_PAX3FOXO1_TOP_ENHANCERS	GSEA_c2.ChemGenPerturbations	k5	Col4a1|Bmerb1|Ncor2|Fyn|Sik1|Atf3|Msi2|Errfi1|Enah|Jarid2	10	106	433	15637	9.4	2.8	3	4.11243	1.9576e-05	0.99998	0.000711964	0.999831	4.29216e-05	1	0.0141723	1	m12	8	0.88063	0	0.971473	enriched
DACOSTA_UV_RESPONSE_VIA_ERCC3_DN	GSEA_c2.ChemGenPerturbations	k5	Bmerb1|Smad7|Ncor2|Fyn|Dusp5|Dusp1|Kazn|Mtcl1|Mycbp2|Zfp36l2|Syne2|Mical2|Bptf|Golga4|Jarid2|Ankrd17|Map1b|Id3	18	106	843	15637	17	5.4	6	5.05362	2.16756e-07	1	1.34079e-05	0.999997	4.99436e-07	1	0.000698035	1	m13	4	NA	0	1	top.enriched
RODRIGUES_THYROID_CARCINOMA_ANAPLASTIC_DN	GSEA_c2.ChemGenPerturbations	k5	Cpe|Egr1|Bcam|Fos|Nr4a2|Hes1|Msi2|Zfp36l2|Syne2|Axin2|Mllt3|Magi2|Arid1b	13	106	500	15637	12.3	3.2	3	5.88788	1.95585e-09	1	3.29752e-05	0.999993	4.60464e-09	1	0.00136317	1	m14	6	1.84679	0	1	top.enriched
RODRIGUES_THYROID_CARCINOMA_POORLY_DIFFERENTIATED_DN	GSEA_c2.ChemGenPerturbations	k5	Cpe|Col4a1|Col4a2|Bcam|Cited2|Hes1|Net1|Msi2|Zfp36l2|Gadd45b|Syne2|Magi2|Arid1b	13	106	728	15637	12.3	4.7	5	3.67638	0.000118283	0.999882	0.00127192	0.999605	0.000248969	1	0.022535	1	m14	6	1.84679	0	1	enriched
NAKAMURA_TUMOR_ZONE_PERIPHERAL_VS_CENTRAL_DN	GSEA_c2.ChemGenPerturbations	k5	Junb|Cpe|Bmerb1|Cited2|Fos|Pde10a|Fosl2|Nr4a2|Socs3|Dusp1|Col4a5|Syne2|Arid1b|Bptf	14	106	580	15637	13.2	3.7	4	5.11259	1.58889e-07	1	3.63866e-05	0.999992	3.66972e-07	1	0.00143177	1	m15	4	NA	0	1	top.enriched
GOBERT_OLIGODENDROCYTE_DIFFERENTIATION_DN	GSEA_c2.ChemGenPerturbations	k5	Bmerb1|Nav2|Fyn|Fos|Sik1|Socs3|Nkd1|Atf3|Kazn|Map1a|Col4a5|Msi2|Btg1|Gadd45b|Aebp1|Mllt3|Golga4|Map1b|Jcad	19	106	1055	15637	17.9	6.7	7	4.71263	1.22269e-06	0.999999	7.82417e-05	0.999976	2.73944e-06	1	0.00275802	1	m16	4	NA	0	1	top.enriched
GABRIELY_MIR21_TARGETS	GSEA_c2.ChemGenPerturbations	k5	Cald1|Purb|Rai14|Mycbp2|Enah|Syne2|Golga4|Wnk1	8	106	282	15637	7.5	1.8	2	4.29587	8.70046e-06	0.999991	0.00066401	0.999873	1.92936e-05	1	0.0135362	1	m17	8	0.441249	2	1	top.enriched
MCBRYAN_PUBERTAL_BREAST_4_5WK_UP	GSEA_c2.ChemGenPerturbations	k5	Fos|Cald1|Plk2|Pdlim4|Aqp5|Errfi1|Enah	7	106	254	15637	6.6	1.6	2	3.57663	0.000174024	0.999826	0.00170932	0.999668	0.00036007	1	0.0283547	1	m17	8	0.441249	2	0.989384	enriched
DURCHDEWALD_SKIN_CARCINOGENESIS_DN	GSEA_c2.ChemGenPerturbations	k5	Smad7|Map4k4|Fos|Plk2|Net1|Enah|Ccdc88a	7	106	256	15637	6.6	1.6	2	3.57687	0.00017387	0.999826	0.00178723	0.99965	0.00036007	1	0.0290769	1	m17	6	0.286544	0	0.653192	enriched
HAMAI_APOPTOSIS_VIA_TRAIL_UP	GSEA_c2.ChemGenPerturbations	k5	Cald1|Ramp1|Socs3|Rai14|Pcm1|Mycbp2|Enah|Syne2|Bptf|Golga4|Ccdc88a	11	106	634	15637	10.4	4.1	4	3.58524	0.000168381	0.999832	0.00378194	0.998795	0.000352959	1	0.0499427	1	m17	6	0.285187	0	0.669163	enriched
MARTINEZ_RB1_TARGETS_UP	GSEA_c2.ChemGenPerturbations	k5	Junb|Tenm4|Bmerb1|Nav2|Nr4a1|Cald1|Purb|Dusp1|Rarres2|Col4a5|Errfi1|Ppp3ca|Golga4|Map1b	14	106	668	15637	13.2	4.3	5	4.12763	1.83259e-05	0.999982	0.000163908	0.999957	4.02261e-05	1	0.00482981	1	m18	4	NA	0	1	top.enriched
IVANOVA_HEMATOPOIESIS_STEM_CELL_AND_PROGENITOR	GSEA_c2.ChemGenPerturbations	k5	Dag1|Uba52|Klf4|Lrrc1|Kazn|Msi2|Gadd45b|Enah|Magi2|Cbfa2t3|Mical2|Amer1	12	106	537	15637	11.3	3.4	4	4.08424	2.21106e-05	0.999978	0.000277936	0.999931	4.82615e-05	1	0.00717965	1	m19	4	NA	0	1	top.enriched
MEISSNER_BRAIN_HCP_WITH_H3K4ME3_AND_H3K27ME3	GSEA_c2.ChemGenPerturbations	k5	Adcy7|Tenm4|Pltp|Gng13|Ier2|Pde10a|Klf4|Nr4a2|Hes1|Fam181b|Atf3|Zfp36l2|Ddit4l|Gadd45b|Klf2|Cpne5|Id3	17	106	1038	15637	16	6.6	7	3.92491	4.33818e-05	0.999957	0.000588998	0.999801	9.14116e-05	1	0.0123799	1	m20	4	NA	0	1	top.enriched
ATF2_PATHWAY	GSEA_c2.PID	k5	Junb|Fos|Dusp5|Socs3|Hes1|Dusp1|Atf3	7	35	56	2406	20	2.3	1	6.11444	4.84474e-10	1	1.02482e-05	0.999999	1.87061e-09	1	0.00200864	0.999999	NA	NA	NA	NA	NA	enriched
AP1_PATHWAY	GSEA_c2.PID	k5	Junb|Egr1|Fos|Fosl2|Dusp1|Atf3|Fosb	7	35	66	2406	20	2.7	1	6.12749	4.4637e-10	1	3.10229e-05	0.999997	1.77273e-09	1	0.00304024	0.999999	NA	NA	NA	NA	NA	enriched
CD8_TCR_DOWNSTREAM_PATHWAY	GSEA_c2.PID	k5	Junb|Prkcb|Egr1|Fos|Ppp3ca	5	35	51	2406	14.3	2.1	1	4.07197	2.3309e-05	0.999977	0.000703876	0.999932	8.75663e-05	1	0.0459865	0.999999	NA	NA	NA	NA	NA	enriched
NGF_STIMULATED_TRANSCRIPTION	GSEA_c2.REACTOME	k5	Junb|Egr1|Fos|Fosb|Id3	5	69	39	9120	7.2	0.4	0	Inf	0	1	1.00946e-05	1	0	1	0.0163028	1	NA	NA	NA	NA	NA	enriched
OREXIN_RECEPTOR_PATHWAY	GSEA_c2.WIKIPATHWAYS	k5	Junb|Egr1|Fos|Nr4a1|Klf4|Fosl2|Hes1|Fosb|Gadd45b|Jarid2|Id3	11	66	139	6517	16.7	2.1	1	10.1592	1.50802e-24	1	1.10209e-07	1	3.74264e-24	1	7.31785e-05	1	NA	NA	NA	NA	NA	enriched
CORTICOTROPINRELEASING_HORMONE_SIGNALING_PATHWAY	GSEA_c2.WIKIPATHWAYS	k5	Junb|Prkcb|Fos|Nr4a1|Fosl2|Nr4a2|Fosb	7	66	86	6517	10.6	1.3	1	6.07034	6.38207e-10	1	2.25919e-05	0.999998	1.56964e-09	1	0.00750051	1	NA	NA	NA	NA	NA	enriched
GTACTGT_MIR101	GSEA_c3.MIR_Legacy	k5	Junb|Dag1|Fos|Purb|Dusp1|Ankrd11|Magi2|Lrrn1|Kmt2a|Rap2c|Ankrd17	11	75	251	7079	14.7	3.5	3	4.72771	1.13533e-06	0.999999	5.86207e-05	0.999989	1.16521e-05	1	0.0129552	0.999989	m1	4	NA	0	1	top.enriched
CAATGCA_MIR33	GSEA_c3.MIR_Legacy	k5	Map4k4|Nr4a2|Purb|Mllt3|Cntn4|Abca1	6	75	90	7079	8	1.3	1	5.0586	2.11169e-07	1	0.0003557	0.999958	2.51168e-06	1	0.0262735	0.999989	m2	8	1.44782	0	1	top.enriched
ACTGCCT_MIR34B	GSEA_c3.MIR_Legacy	k5	Btg2|Nr4a2|Purb|Map1a|Mtcl1|Mycbp2|Mllt3|Amer1|Arid1b	9	75	211	7079	12	3	2	5.05168	2.18967e-07	1	0.000356655	0.999932	2.51168e-06	1	0.0262735	0.999989	m2	8	1.69659	0	0.905533	enriched
CAGCTTT_MIR320	GSEA_c3.MIR_Legacy	k5	Dag1|Cald1|Nr4a2|Plk2|Purb|Msi2|Enah|Mllt3|Rap2c	9	75	240	7079	12	3.4	3	3.54293	0.000197854	0.999802	0.000907698	0.999801	0.00154326	1	0.0334335	0.999989	m2	8	1.69659	0	0.905533	enriched
TTTGTAG_MIR520D	GSEA_c3.MIR_Legacy	k5	Cited2|Sik1|Hes1|Purb|Eif4g2|Rai14|Ddit4l|Ppp3ca|Enah|Lrrn1|Abca1	11	75	327	7079	14.7	4.6	3	4.75424	9.9596e-07	0.999999	0.00059526	0.999854	1.07896e-05	1	0.0276909	0.999989	m3	4	NA	0	1	top.enriched
GAGCCTG_MIR484	GSEA_c3.MIR_Legacy	k5	Prkcb|Dag1|Eif4g2|Mycbp2|Plekhh2|Kmt2a	6	75	100	7079	8	1.4	1	5.06223	2.07194e-07	1	0.000626491	0.999918	2.51168e-06	1	0.0276909	0.999989	m4	4	NA	0	1	top.enriched
GTGCAAT_MIR25_MIR32_MIR92_MIR363_MIR367	GSEA_c3.MIR_Legacy	k5	Btg2|Smad7|Sik1|Klf4|Mycbp2|Klf2|Cbfa2t3|Cntn4|Arid1b|Golga4	10	75	298	7079	13.3	4.2	3	4.15106	1.65472e-05	0.999983	0.00109708	0.99973	0.000161335	1	0.0346364	0.999989	m5	4	NA	0	1	top.enriched
MIR92B_3P	GSEA_c3.MIRDB	k5	Btg2|Pde10a|Klf4|Fosl2|Dusp5|Lrrc1|Mycbp2|Mast4|Klf2|Cbfa2t3|Sema3a|Arid1b|Golga4|Map1b	14	102	458	14393	13.7	3.2	3	6.47714	4.67377e-11	1	4.11387e-06	0.999999	3.00696e-10	1	0.0021427	1	m1	14	0.203498	0	1	top.enriched
MIR32_5P	GSEA_c3.MIRDB	k5	Btg2|Pde10a|Klf4|Fosl2|Dusp5|Lrrc1|Mycbp2|Mast4|Klf2|Cbfa2t3|Sema3a|Arid1b|Golga4|Map1b	14	102	460	14393	13.7	3.2	3	6.47761	4.6594e-11	1	4.32587e-06	0.999999	3.00696e-10	1	0.0021427	1	m1	14	0.203498	0	1	enriched
MIR92A_3P	GSEA_c3.MIRDB	k5	Btg2|Pde10a|Klf4|Fosl2|Dusp5|Lrrc1|Mycbp2|Mast4|Klf2|Cbfa2t3|Sema3a|Arid1b|Golga4|Map1b	14	102	461	14393	13.7	3.2	3	6.47784	4.65223e-11	1	4.43547e-06	0.999999	3.00696e-10	1	0.0021427	1	m1	14	0.203498	0	1	enriched
MIR25_3P	GSEA_c3.MIRDB	k5	Btg2|Pde10a|Klf4|Dusp5|Lrrc1|Mycbp2|Mast4|Klf2|Cbfa2t3|Sema3a|Arid1b|Golga4|Map1b	13	102	405	14393	12.7	2.8	3	5.87715	2.087e-09	1	5.52558e-06	0.999999	1.30528e-08	1	0.0021427	1	m1	14	0.203498	0	1	enriched
MIR363_3P	GSEA_c3.MIRDB	k5	Btg2|Pde10a|Klf4|Dusp5|Lrrc1|Mycbp2|Mast4|Klf2|Cbfa2t3|Sema3a|Arid1b|Golga4|Map1b	13	102	410	14393	12.7	2.8	3	5.8782	2.0738e-09	1	6.31002e-06	0.999999	1.30156e-08	1	0.0021427	1	m1	14	0.203498	0	1	enriched
MIR367_3P	GSEA_c3.MIRDB	k5	Btg2|Pde10a|Klf4|Dusp5|Lrrc1|Mycbp2|Mast4|Klf2|Cbfa2t3|Sema3a|Arid1b|Golga4|Map1b	13	102	410	14393	12.7	2.8	3	5.8782	2.0738e-09	1	6.31002e-06	0.999999	1.30156e-08	1	0.0021427	1	m1	14	0.203498	0	1	enriched
MIR605_3P	GSEA_c3.MIRDB	k5	Btg2|Col4a1|Sik1|Mycbp2|Enah|Sclt1|Bptf|Rap2c	8	102	243	14393	7.8	1.7	2	4.29401	8.77376e-06	0.999991	0.000329337	0.999944	5.21487e-05	1	0.0357204	1	m2	10	1.25832	3	0.37839	top.enriched
MIR148B_3P	GSEA_c3.MIRDB	k5	Col4a1|Sik1|Klf4|Dusp1|Mtcl1|Errfi1|Cntn4|Kmt2a|Abca1|Spty2d1|Jarid2	11	102	329	14393	10.8	2.3	2	6.46068	5.21179e-11	1	2.10271e-05	0.999996	3.30571e-10	1	0.00514035	1	m2	10	0.44152	0	1	enriched
MIR148A_3P	GSEA_c3.MIRDB	k5	Col4a1|Sik1|Klf4|Dusp1|Mtcl1|Errfi1|Cntn4|Kmt2a|Abca1|Spty2d1|Jarid2	11	102	330	14393	10.8	2.3	2	6.46091	5.20388e-11	1	2.16254e-05	0.999996	3.30571e-10	1	0.00514035	1	m2	10	0.44152	0	1	enriched
MIR152_3P	GSEA_c3.MIRDB	k5	Col4a1|Sik1|Klf4|Dusp1|Mtcl1|Errfi1|Cntn4|Kmt2a|Abca1|Spty2d1|Jarid2	11	102	330	14393	10.8	2.3	2	6.46091	5.20388e-11	1	2.16254e-05	0.999996	3.30571e-10	1	0.00514035	1	m2	10	0.44152	0	1	enriched
MIR4660	GSEA_c3.MIRDB	k5	Map4k4|Purb|Msi2|Ppp3ca|Lrrn1|Kmt2a	6	102	133	14393	5.9	0.9	1	5.04098	2.31574e-07	1	0.000362378	0.999956	1.41386e-06	1	0.037451	1	m3	12	0.553183	3	0.850873	top.enriched
MIR4778_3P	GSEA_c3.MIRDB	k5	Map4k4|2200002D01Rik|Nr4a1|Atf3|Axin2|Bptf|Golga4|Ankrd17	8	102	234	14393	7.8	1.6	2	4.29264	8.82789e-06	0.999991	0.000255393	0.999958	5.22972e-05	1	0.0349622	1	m3	10	0.542968	1	0.588716	enriched
MIR101_3P	GSEA_c3.MIRDB	k5	Dag1|Fos|Purb|Dusp1|Lrrc1|Ankrd11|Mtcl1|Msi2|Zfp36l2|Klf2|Magi2|Tnrc18|Rap2c|Ankrd17	14	102	437	14393	13.7	3	3	6.47227	4.82713e-11	1	2.38604e-06	1	3.09453e-10	1	0.0021427	1	m3	6	0.348779	0	0.194224	enriched
MIR145_5P	GSEA_c3.MIRDB	k5	Cited2|Map4k4|Nr4a2|Net1|Btg1|Ppp3ca|Magi2|Sema3a|Cntn4|Abca1	10	102	296	14393	9.8	2.1	2	5.7361	4.84413e-09	1	4.66684e-05	0.999992	3.00872e-08	1	0.0100846	1	m3	10	0.392714	0	1	enriched
MIR5195_3P	GSEA_c3.MIRDB	k5	Cited2|Map4k4|Nr4a2|Net1|Btg1|Ppp3ca|Magi2|Sema3a|Cntn4|Abca1	10	102	301	14393	9.8	2.1	2	5.73712	4.81513e-09	1	5.37282e-05	0.999991	3.00109e-08	1	0.0106427	1	m3	10	0.392714	0	1	enriched
MIR19A_3P	GSEA_c3.MIRDB	k5	Adcy7|Socs3|Eif4g2|Mtcl1|Aqp5|Msi2|Btg1|Magi2|Mical2|Abca1|Bptf|Ccdc88a|Wnk1|Rap2c	14	102	621	14393	13.7	4.3	4	5.12952	1.45244e-07	1	0.000119063	0.99997	8.95919e-07	1	0.0209104	1	m4	6	1	0	1	top.enriched
MIR19B_3P	GSEA_c3.MIRDB	k5	Adcy7|Socs3|Eif4g2|Mtcl1|Aqp5|Msi2|Btg1|Magi2|Mical2|Abca1|Bptf|Ccdc88a|Wnk1|Rap2c	14	102	623	14393	13.7	4.3	4	5.12989	1.44957e-07	1	0.000123157	0.999969	8.95919e-07	1	0.0209104	1	m4	6	1	0	1	enriched
MIR627_3P	GSEA_c3.MIRDB	k5	Cpe|Tenm4|Btg2|Smad7|Nav2|Fos|Mgp|Lrrn1|Kmt2a|Tnrc18|Ccdc88a	11	102	437	14393	10.8	3	3	4.7071	1.2563e-06	0.999999	0.000264754	0.99994	7.60495e-06	1	0.0349622	1	m5	10	0.571288	5	0.346681	top.enriched
MIR128_3P	GSEA_c3.MIRDB	k5	Nav2|Pde10a|Plk2|Gem|Msi2|Enah|Kmt2a|Arid1b|Ccdc88a|Spty2d1|Wnk1	11	102	431	14393	10.8	3	3	4.70609	1.26255e-06	0.999999	0.000235109	0.999947	7.60495e-06	1	0.0349622	1	m5	14	0.374563	2.5	1	enriched
MIR216A_3P	GSEA_c3.MIRDB	k5	Nav2|Pde10a|Plk2|Gem|Msi2|Enah|Kmt2a|Arid1b|Ccdc88a|Spty2d1|Wnk1	11	102	432	14393	10.8	3	3	4.70626	1.26151e-06	0.999999	0.000239844	0.999946	7.60495e-06	1	0.0349622	1	m5	14	0.374563	2.5	1	enriched
MIR27A_3P_MIR27B_3P	GSEA_c3.MIRDB	k5	Prkcb|Btg2|Nav2|Pde10a|Sik1|Cald1|Plk2|Gem|Fosb|Btg1|Abca1|Tnrc18|Map1b	13	102	598	14393	12.7	4.2	4	4.61271	1.98722e-06	0.999998	0.000302192	0.99992	1.18902e-05	1	0.0357204	1	m5	10	0.316337	0	0.428026	enriched
MIR9985	GSEA_c3.MIRDB	k5	Prkcb|Btg2|Nav2|Pde10a|Sik1|Cald1|Plk2|Gem|Fosb|Btg1|Abca1|Tnrc18|Map1b	13	102	598	14393	12.7	4.2	4	4.61271	1.98722e-06	0.999998	0.000302192	0.99992	1.18902e-05	1	0.0357204	1	m5	10	0.316337	0	0.428026	enriched
MIR3681_3P	GSEA_c3.MIRDB	k5	Nav2|Pde10a|Plk2|Msi2|Enah|Kmt2a|Arid1b|Ccdc88a|Spty2d1|Wnk1	10	102	376	14393	9.8	2.6	3	4.10974	1.98049e-05	0.99998	0.000330605	0.999929	0.000115797	1	0.0357204	1	m5	10	0.222093	0	0.913797	enriched
GTF2E2	GSEA_c3.TFT_GTRD	k5	Junb|Egr1|Bmerb1|Cited2|Dusp1|Atf3|Btg1|Gadd45b	8	101	260	14796	7.9	1.8	2	4.29496	8.73643e-06	0.999991	0.000403232	0.999929	6.44097e-05	1	0.0260084	1	m1	8	0.787271	1	1	top.enriched
GTF2A2	GSEA_c3.TFT_GTRD	k5	Junb|Egr1|Fos|Socs3|Hes1|Dusp1|Atf3|Fosb|Btg1|Gadd45b|Kmt2a|Jarid2	12	101	336	14796	11.9	2.3	2	7.17705	3.5617e-13	1	3.01179e-06	1	3.26634e-12	1	0.00155408	1	m1	6	0.526275	0	0.701328	enriched
PSMB5	GSEA_c3.TFT_GTRD	k5	Junb|Btg2|Cited2|Plk2|Dusp1|Atf3|Zfp36l2|Klf2	8	101	198	14796	7.9	1.3	1	7.07125	7.67719e-13	1	6.22897e-05	0.999992	6.87292e-12	1	0.00803538	1	m1	6	0.523427	0	0.712838	enriched
ATXN7L3	GSEA_c3.TFT_GTRD	k5	Cited2|Klf4|Nr4a2|Gem|Hes1|Atf3|Ankrd11|Ppp3ca|Gadd45b|Klf2	10	101	244	14796	9.9	1.6	2	5.72346	5.21887e-09	1	6.38656e-06	0.999999	4.56348e-08	1	0.00164773	1	m2	6	2.76371	0	1	top.enriched
PCGF1	GSEA_c3.TFT_GTRD	k5	Nav2|Fyn|Klf4|Socs3|Atf3|Ppp3ca|Gadd45b|Axin2|Plekhh2|Arid1b|Id3	11	101	463	14796	10.9	3.1	3	4.70875	1.2462e-06	0.999999	0.000314772	0.999927	1.04127e-05	1	0.0232032	1	m2	6	2.76371	0	1	enriched
RYBP	GSEA_c3.TFT_GTRD	k5	Adcy7|Hsd11b2|Btg2|Smad7|Ncor2|Cited2|Fos|Nr4a1|Fosl2|Nr4a2|Plk2|Hes1|Lrrc1|Kazn|Mtcl1|Col4a5|Enah|Klf2|Axin2|Cpne5|Kmt2a|Amer1|Jarid2|Id3	24	101	1493	14796	23.8	10.1	10	4.68488	1.40065e-06	0.999999	5.07236e-05	0.999983	1.12052e-05	1	0.00803538	1	m3	4	NA	0	1	top.enriched
SOX3	GSEA_c3.TFT_GTRD	k5	Ncor2|Fyn|Plk2|Purb|Msi2|Btg1|Enah|Arid1b|Tnrc18|Bptf|Map1b	11	101	418	14796	10.9	2.8	3	4.70138	1.29207e-06	0.999999	0.000129993	0.999973	1.05613e-05	1	0.0128297	1	m4	4	NA	0	1	top.enriched
LHX9	GSEA_c3.TFT_GTRD	k5	Adcy7|Smad7|Ncor2|Gem|Mgp|Atf3|Net1|Rai14|Pcm1|Col4a5|Msi2|Ppp3ca|Enah|Syne2|Sema3a|Arid1b|Tnrc18|Spty2d1|Ankrd17|Id3	20	101	1199	14796	19.8	8.1	8	4.44078	4.48161e-06	0.999996	0.000149182	0.999951	3.51059e-05	1	0.0128297	1	m5	4	NA	0	1	top.enriched
DLX2	GSEA_c3.TFT_GTRD	k5	Ppfibp2|Purb|Lrrc1|Kazn|Syne2|Mllt3|Tnrc18	7	101	220	14796	6.9	1.5	2	3.57422	0.00017564	0.999824	0.000769703	0.99987	0.00122298	1	0.0399113	1	m6	6	2.57664	0	1	top.enriched
PRDM4	GSEA_c3.TFT_GTRD	k5	Tenm4|Bmerb1|Ier2|Nr4a2|Hes1|Col4a5|Mllt3|Tnrc18|Jcad	9	101	359	14796	8.9	2.4	2	5.02793	2.47899e-07	1	0.000773475	0.999831	2.11841e-06	1	0.0399113	1	m6	6	2.57664	0	1	enriched
SRF_Q5_01	GSEA_c3.TFT_Legacy	k5	Junb|Egr1|Ier2|Cited2|Fos|Cald1|Dusp5|Atf3|Fosb|Map1a|Abca1	11	95	211	11448	11.6	1.8	2	6.44997	5.59364e-11	1	1.2945e-06	1	1.83347e-09	1	0.000532883	1	m1	12	0.334722	0	0.930433	top.enriched
SRF_01	GSEA_c3.TFT_Legacy	k5	Junb|Egr1|Ier2|Fos|Cald1|Fosb	6	95	45	11448	6.3	0.4	0	Inf	0	1	1.74716e-06	1	0	1	0.000532883	1	m1	12	0.353802	0	0.888551	enriched
SRF_C	GSEA_c3.TFT_Legacy	k5	Junb|Egr1|Ier2|Fos|Nr4a1|Cald1|Dusp5|Fosb|Pdlim4|Map1a	10	95	204	11448	10.5	1.8	2	5.73152	4.9767e-09	1	7.01058e-06	0.999999	1.33466e-07	1	0.00104237	1	m1	12	0.316192	0	0.975281	enriched
SRF_Q4	GSEA_c3.TFT_Legacy	k5	Junb|Egr1|Ier2|Cited2|Fos|Nr4a1|Cald1|Dusp5|Fosb|Map1a	10	95	213	11448	10.5	1.9	2	5.73382	4.90978e-09	1	1.02528e-05	0.999999	1.33466e-07	1	0.00104237	1	m1	12	0.30636	0	1	enriched
SRF_Q6	GSEA_c3.TFT_Legacy	k5	Junb|Egr1|Cited2|Fos|Nr4a1|Cald1|Dusp5|Fosb|Pdlim4|Map1a	10	95	235	11448	10.5	2.1	2	5.73944	4.74955e-09	1	2.4076e-05	0.999996	1.33466e-07	1	0.00209805	1	m1	12	0.316123	0	0.976807	enriched
AACTTT_UNKNOWN	GSEA_c3.TFT_Legacy	k5	Fos|Cald1|Klf4|Nr4a2|Gem|Nkd1|Hes1|Atf3|Lrrc1|Fosb|Pcm1|Col4a5|Msi2|Zfp36l2|Btg1|Mast4|Enah|Syne2|Axin2|Cpne5|Mllt3|Lrrn1|Cbfa2t3|Sema3a|Cntn4|Kmt2a|Arid1b|Bptf|Ccdc88a|Jarid2|Rap2c|Map1b|Id3	33	95	1799	11448	34.7	15.7	15	5.08325	1.8552e-07	1	3.81636e-06	0.999999	4.22938e-06	1	0.000775994	1	m2	4	NA	0	1	top.enriched
TGTTTGY_HNF3_Q6	GSEA_c3.TFT_Legacy	k5	Junb|Cited2|Cald1|Nkd1|Mgp|Dusp1|Fosb|Msi2|Errfi1|Btg1|Mast4|Gadd45b|Syne2|Sema3a|Kmt2a|Arid1b|Bptf|Jarid2	18	95	676	11448	18.9	5.9	6	5.07122	1.97633e-07	1	9.25889e-06	0.999998	4.22938e-06	1	0.00104237	1	m3	4	NA	0	1	top.enriched
GCANCTGNY_MYOD_Q6	GSEA_c3.TFT_Legacy	k5	Hsd11b2|Prkcb|Fyn|Cited2|Fos|Fosl2|Nr4a2|Eif4g2|Map1a|Aqp5|Pcm1|Errfi1|Ddit4l|Ppp3ca|Axin2|Lrrn1|Cbfa2t3|Kmt2a|Bptf|Ankrd17	20	95	882	11448	21.1	7.7	7	5.13564	1.40595e-07	1	2.91601e-05	0.999992	3.60656e-06	1	0.00222346	1	m4	4	NA	0	1	top.enriched
E4F1_Q6	GSEA_c3.TFT_Legacy	k5	Nr4a1|Sik1|Cald1|Nr4a2|Gem|Purb|Dusp1|Fosb|Map1a	9	95	276	11448	9.5	2.4	2	5.03122	2.4369e-07	1	0.000463769	0.999906	4.22938e-06	1	0.0176812	1	m5	16	0.259874	2	0.919579	top.enriched
CREB_Q2	GSEA_c3.TFT_Legacy	k5	Egr1|Fos|Sik1|Nr4a2|Gem|Dusp1|Atf3|Fosb|Gadd45b	9	95	255	11448	9.5	2.2	2	5.02649	2.49765e-07	1	0.000259477	0.999952	4.22938e-06	1	0.0115064	1	m5	14	0.205418	0	0.941451	enriched
CREB_Q4	GSEA_c3.TFT_Legacy	k5	Uba52|Fos|Sik1|Nr4a2|Gem|Dusp1|Atf3|Fosb|Ankrd17	9	95	257	11448	9.5	2.2	2	5.02694	2.49181e-07	1	0.000274934	0.999948	4.22938e-06	1	0.0115064	1	m5	16	0.247697	0	0.959489	enriched
GTGACGY_E4F1_Q6	GSEA_c3.TFT_Legacy	k5	Junb|Egr1|Uba52|Nr4a1|Sik1|Nr4a2|Plk2|Gem|Dusp5|Purb|Dusp1|Fosb|Col4a5|Ankrd17	14	95	638	11448	14.7	5.6	5	4.15911	1.59748e-05	0.999984	0.000746775	0.999773	0.000229881	1	0.0218963	1	m5	12	0.210856	0	0.549235	enriched
CREBP1_Q2	GSEA_c3.TFT_Legacy	k5	Egr1|Fos|Sik1|Nr4a2|Gem|Dusp1|Fosb|Id3	8	95	246	11448	8.4	2.1	2	4.30669	8.28571e-06	0.999992	0.000985857	0.999801	0.000122959	1	0.0255544	1	m5	16	0.237611	0	1	enriched
ATF_01	GSEA_c3.TFT_Legacy	k5	Fos|Sik1|Cald1|Nr4a2|Gem|Dusp1|Atf3|Fosb	8	95	255	11448	8.4	2.2	2	4.30842	8.22114e-06	0.999992	0.00124185	0.999741	0.000122959	1	0.0269863	1	m5	14	0.200551	0	0.947161	enriched
CREB_Q2_01	GSEA_c3.TFT_Legacy	k5	Egr1|Sik1|Cald1|Nr4a2|Gem|Dusp1|Fosb	7	95	216	11448	7.4	1.9	2	3.58411	0.000169112	0.999831	0.00209559	0.99958	0.00163568	1	0.0412357	1	m5	16	0.23726	0	0.999059	enriched
E2F1_Q3_01	GSEA_c3.TFT_Legacy	k5	Junb|Sik1|Klf4|Fosl2|Map1a|Zfp36l2|Axin2|Cpne5|Id3	9	95	236	11448	9.5	2.1	2	5.02223	2.55371e-07	1	0.000145345	0.999975	4.22938e-06	1	0.00806004	1	m6	4	NA	0	1	top.enriched
MYB_Q6	GSEA_c3.TFT_Legacy	k5	Fyn|Cited2|Map4k4|Eif4g2|Mical2|Kmt2a|Jarid2|Ankrd17|Id3	9	95	243	11448	9.5	2.1	2	5.0238	2.53293e-07	1	0.00018112	0.999968	4.22938e-06	1	0.00920694	1	m7	4	NA	0	1	top.enriched
CCAWWNAAGG_SRF_Q4	GSEA_c3.TFT_Legacy	k5	Egr1|Nr4a1|Cald1|Dusp5|Fosb	5	95	82	11448	5.3	0.7	1	4.03099	2.77714e-05	0.999972	0.000583372	0.999941	0.00034862	1	0.0197698	1	m8	20	0.223469	8	1	top.enriched
FREAC4_01	GSEA_c3.TFT_Legacy	k5	Cited2|Nr4a1|Cald1|Dusp1|Mast4|Amer1	6	95	144	11448	6.3	1.3	1	5.05253	2.17993e-07	1	0.00123803	0.999811	4.22938e-06	1	0.0269863	1	m8	16	0.180708	3	0.901827	enriched
HNF1_Q6	GSEA_c3.TFT_Legacy	k5	Egr1|Cited2|Col4a5|Errfi1|Axin2|Sema3a|Wnk1	7	95	220	11448	7.4	1.9	2	3.58475	0.000168699	0.999831	0.00232413	0.999526	0.00163568	1	0.0443037	1	m8	14	0.174844	2	0.710249	enriched
PAX3_B	GSEA_c3.TFT_Legacy	k5	Junb|Nr4a1|Gem|Klf2|Sema3a	5	95	85	11448	5.3	0.7	1	4.03152	2.77086e-05	0.999972	0.000687744	0.999928	0.00034862	1	0.0218963	1	m8	16	0.18296	1	0.857513	enriched
CEBPDELTA_Q6	GSEA_c3.TFT_Legacy	k5	Cited2|Fos|Nr4a1|Nr4a2|Atf3|Fosb|Ankrd11|Sema3a|Arid1b	9	95	227	11448	9.5	2	2	5.02022	2.58064e-07	1	0.00010821	0.999982	4.22938e-06	1	0.00733423	1	m8	14	0.173643	0	0.745012	enriched
PBX1_01	GSEA_c3.TFT_Legacy	k5	Junb|2200002D01Rik|Cald1|Dusp5|Aqp5|Col4a5|Axin2|Kmt2a|Jarid2	9	95	234	11448	9.5	2	2	5.02178	2.55968e-07	1	0.000136286	0.999977	4.22938e-06	1	0.00806004	1	m8	6	0.12279	0	0.171501	enriched
SOX5_01	GSEA_c3.TFT_Legacy	k5	Nr4a1|Fosl2|Dusp5|Col4a5|Msi2|Lrrn1|Sema3a|Bptf|Wnk1	9	95	258	11448	9.5	2.3	2	5.02717	2.48889e-07	1	0.000282945	0.999947	4.22938e-06	1	0.0115064	1	m8	10	0.143607	0	0.441528	enriched
FOXD3_01	GSEA_c3.TFT_Legacy	k5	Junb|Fyn|Cited2|Nr4a1|Cald1|Ankrd11|Errfi1	7	95	181	11448	7.4	1.6	2	3.57854	0.000172758	0.999827	0.000753805	0.999874	0.00164399	1	0.0218963	1	m8	16	0.176523	0	0.924135	enriched
AAAYWAACM_HFH4_01	GSEA_c3.TFT_Legacy	k5	Cald1|Nkd1|Dusp1|Fosb|Ankrd11|Msi2|Sema3a|Arid1b	8	95	239	11448	8.4	2.1	2	4.30535	8.33621e-06	0.999992	0.000817621	0.99984	0.000122959	1	0.0226704	1	m8	12	0.154229	0	0.622332	enriched
CAGCTG_AP4_Q5	GSEA_c3.TFT_Legacy	k5	Prkcb|Btg2|Egr1|Cited2|Pde10a|Nr4a1|Gem|Nkd1|Eif4g2|Dusp1|Pdlim4|Map1a|Aqp5|Ddit4l|Btg1|Ppp3ca|Lrrn1|Cbfa2t3|Cntn4|Kmt2a|Amer1|Spty2d1|Id3	23	95	1416	11448	24.2	12.4	12	3.40615	0.000329431	0.999671	0.00103846	0.999579	0.00303694	1	0.0255544	1	m9	4	NA	0	1	top.enriched
RNGTGGGC_UNKNOWN	GSEA_c3.TFT_Legacy	k5	Prkcb|Fyn|Cited2|Pde10a|Nr4a1|Cald1|Mgp|Pdlim4|Map1a|Btg1|Lrrn1|Cbfa2t3|Mical2|Ccdc88a|Ankrd17	15	95	738	11448	15.8	6.4	6	3.81441	6.82541e-05	0.999932	0.00104731	0.999655	0.000838956	1	0.0255544	1	m10	4	NA	0	1	top.enriched
STAT3_02	GSEA_c3.TFT_Legacy	k5	Egr1|Nav2|Bcam|Nr4a1|Fosb|Kmt2a	6	95	145	11448	6.3	1.3	1	5.05276	2.17738e-07	1	0.00128296	0.999803	4.22938e-06	1	0.0269863	1	m11	8	0.978126	1	1	top.enriched
AP2REP_01	GSEA_c3.TFT_Legacy	k5	Pde10a|Cald1|Ddit4l|Mast4|Kmt2a|Amer1|Rap2c	7	95	171	11448	7.4	1.5	1	6.07029	6.38378e-10	1	0.000537734	0.999915	1.98233e-08	1	0.0192952	1	m11	6	0.654642	0	0.698768	enriched
DR1_Q3	GSEA_c3.TFT_Legacy	k5	Bcam|Selenom|Nr4a1|Net1|Lrrn1|Kcne1l|Mical2|Golga4	8	95	250	11448	8.4	2.2	2	4.30746	8.25696e-06	0.999992	0.00109381	0.999776	0.000122959	1	0.0256624	1	m11	6	0.649546	0	0.715348	enriched
TATAAA_TATA_01	GSEA_c3.TFT_Legacy	k5	Junb|Pltp|Fyn|Cited2|Map4k4|Fos|Nr4a1|Cald1|Fosl2|Gem|Mgp|Ddit4l|Syne2|Sema3a|Cntn4|Abca1|Ccdc88a|Map1b|Id3	19	95	1108	11448	20	9.7	9	3.52187	0.000214254	0.999786	0.00166131	0.999354	0.0020065	1	0.03378	1	m12	4	NA	0	1	top.enriched
MODULE_1	GSEA_c4.CancerModules	k5	Junb|Cpe|Egr1|Col4a1|Bmerb1|Bcam|Cited2|Fos|Nr4a1|Cald1|Klf4|Fosl2|Nr4a2|Gem|Hes1|Atf3|Fosb|Rarres2|Aebp1|Mical2	20	76	357	7524	26.3	4.7	4	8.23799	8.75623e-17	1	1.87806e-10	1	6.46831e-16	1	8.09443e-08	1	NA	NA	NA	NA	NA	enriched
MODULE_6	GSEA_c4.CancerModules	k5	Junb|Cpe|Egr1|Cited2|Fos|Nr4a1|Fosl2|Gem|Dusp5|Hes1|Atf3|Fosb|Pdlim4|Rarres2|Aqp5|Gadd45b|Aebp1	17	76	390	7524	22.4	5.2	4	6.70883	9.80944e-12	1	2.26496e-07	1	7.01988e-11	1	4.88099e-05	1	NA	NA	NA	NA	NA	enriched
MODULE_2	GSEA_c4.CancerModules	k5	Junb|Cpe|Col4a1|Bmerb1|Fos|Nr4a1|Fosl2|Nr4a2|Gem|Hes1|Atf3|Pdlim4|Rarres2|Aebp1	14	76	374	7524	18.4	5	4	5.15486	1.26909e-07	1	1.80773e-05	0.999996	8.80669e-07	1	0.00259711	1	NA	NA	NA	NA	NA	enriched
GCNP_SHH_UP_EARLY.V1_DN	GSEA_c6.OncogenicSignatures	k5	Ppfibp2|Egr1|Ier2|Cited2|Map4k4|Ramp1|Nr4a2|Plk2|Hes1|Mgp|Cbfa2t3	11	88	153	9523	12.5	1.6	1	10.1277	2.08193e-24	1	1.42016e-07	1	9.10844e-23	1	2.6841e-05	1	m1	4	NA	0	1	top.enriched
ESC_V6.5_UP_EARLY.V1_DN	GSEA_c6.OncogenicSignatures	k5	Junb|Cpe|Col4a1|Col4a2|Cald1|Klf4|Socs3|Mgp|Aebp1	9	88	156	9523	10.2	1.6	1	8.10345	2.67119e-16	1	1.27712e-05	0.999998	9.34917e-15	1	0.000804584	1	m2	4	NA	0	1	top.enriched
RAF_UP.V1_DN	GSEA_c6.OncogenicSignatures	k5	Cpe|Bmerb1|Smad7|Fos|Plk2|Mgp|Enah|Cbfa2t3	8	88	191	9523	9.1	2	2	4.30555	8.32846e-06	0.999992	0.000369136	0.999937	0.000132498	1	0.0174417	1	m3	4	NA	0	1	top.enriched
LTE2_UP.V1_DN	GSEA_c6.OncogenicSignatures	k5	Bmerb1|Ncor2|Nav2|Klf4|Gem|Hes1|Mgp|Atf3|Kazn|Mtcl1|Cbfa2t3	11	88	184	9523	12.5	1.9	2	6.45591	5.37859e-11	1	9.12617e-07	1	1.56875e-09	1	8.62423e-05	1	m4	6	3.94775	0	1	top.enriched
TGFB_UP.V1_UP	GSEA_c6.OncogenicSignatures	k5	Junb|Ncor2|Klf4|Atf3|Pdlim4|Gadd45b|Id3	7	88	179	9523	8	1.9	2	3.58566	0.000168116	0.999832	0.00130008	0.999762	0.00154844	1	0.029114	1	m4	6	3.94775	0	1	enriched
STK33_SKM_UP	GSEA_c6.OncogenicSignatures	k5	Junb|Btg2|Egr1|Fos|Plk2|Dusp5|Dusp1|Errfi1	8	88	230	9523	9.1	2.4	2	4.31458	7.99541e-06	0.999992	0.00125072	0.99974	0.000132498	1	0.029114	1	m5	8	1.39463	0	0.98904	top.enriched
RELA_DN.V1_UP	GSEA_c6.OncogenicSignatures	k5	Junb|Egr1|Fos|Atf3|Fosb|Gadd45b	6	88	132	9523	6.8	1.4	1	5.05818	2.11641e-07	1	0.00135412	0.999791	4.11523e-06	1	0.029114	1	m5	8	1.37147	0	1	enriched
PDGF_ERK_DN.V1_DN	GSEA_c6.OncogenicSignatures	k5	Junb|Egr1|Smad7|Dusp1|Zfp36l2|Btg1	6	88	141	9523	6.8	1.5	1	5.0606	2.08966e-07	1	0.00189716	0.999686	4.11523e-06	1	0.0358563	1	m5	8	1.40618	0	0.98353	enriched
MTOR_UP.V1_DN	GSEA_c6.OncogenicSignatures	k5	Cpe|Pltp|Pde10a|Dusp1|Aqp5|Klf2|Abca1	7	88	179	9523	8	1.9	2	3.58566	0.000168116	0.999832	0.00130008	0.999762	0.00154844	1	0.029114	1	m6	6	2.53314	0	1	top.enriched
AKT_UP.V1_DN	GSEA_c6.OncogenicSignatures	k5	Pltp|Ramp1|Pdlim4|Aqp5|Klf2|Axin2|Id3	7	88	181	9523	8	1.9	2	3.58604	0.000167869	0.999832	0.00138638	0.999743	0.00154844	1	0.029114	1	m6	6	2.53314	0	1	enriched
GSE45365_NK_CELL_VS_CD11B_DC_DN	GSEA_c7.IMMUNESIGDB	k5	Junb|Btg2|Egr1|Fos|Fosl2|Dusp5|Dusp1|Pglyrp1	8	106	189	15704	7.5	1.2	1	7.06617	7.96335e-13	1	4.18589e-05	0.999995	5.02761e-11	1	0.00279365	1	m1	84	0.0298292	99	0.686095	top.enriched
GSE16385_UNTREATED_VS_12H_ROSIGLITAZONE_IFNG_TNF_TREATED_MACROPHAGE_UP	GSEA_c7.IMMUNESIGDB	k5	Junb|Egr1|Ier2|Nr4a1|Nr4a2|Dusp5|Id3	7	106	183	15704	6.6	1.2	1	6.05555	6.99705e-10	1	0.000240164	0.999967	2.93159e-08	1	0.0115849	1	m1	92	0.0300061	66	0.867735	enriched
GSE45365_NK_CELL_VS_BCELL_UP	GSEA_c7.IMMUNESIGDB	k5	Junb|Egr1|Ier2|2200002D01Rik|Fos|Gem|Dusp1|Atf3|Fosb|Spty2d1|Id3	11	106	193	15704	10.4	1.2	1	10.0958	2.88202e-24	1	7.31079e-08	1	7.16168e-22	1	1.61901e-05	1	m1	56	0.0254717	60	0.44194	enriched
GSE14769_UNSTIM_VS_120MIN_LPS_BMDM_DN	GSEA_c7.IMMUNESIGDB	k5	Btg2|Egr1|Ier2|Cited2|Dusp1|Atf3|Lrrn1|Id3	8	106	198	15704	7.5	1.3	1	7.06822	7.8466e-13	1	5.81763e-05	0.999992	5.02761e-11	1	0.00345652	1	m1	84	0.0280496	43	0.761641	enriched
GSE17974_0H_VS_1H_IN_VITRO_ACT_CD4_TCELL_DN	GSEA_c7.IMMUNESIGDB	k5	Btg2|Egr1|Ier2|Nr4a1|Gem|Gadd45b|Id3	7	106	180	15704	6.6	1.1	1	6.05496	7.02253e-10	1	0.000217052	0.99997	2.93159e-08	1	0.0107906	1	m1	94	0.0296248	43	0.948483	enriched
GSE2706_UNSTIM_VS_2H_LPS_AND_R848_DC_DN	GSEA_c7.IMMUNESIGDB	k5	Junb|Btg2|Nr4a2|Gem|Dusp5|Socs3|Dusp1|Atf3|Btg1	9	106	164	15704	8.5	1	1	8.06913	3.54017e-16	1	1.63846e-06	1	3.33124e-14	1	0.000194697	1	m1	56	0.0250155	40	0.500331	enriched
GSE9988_LPS_VS_VEHICLE_TREATED_MONOCYTE_UP	GSEA_c7.IMMUNESIGDB	k5	Btg2|Egr1|Gem|Dusp5|Socs3|Dusp1|Gadd45b	7	106	166	15704	6.6	1.1	1	6.05223	7.14255e-10	1	0.000131659	0.999984	2.93159e-08	1	0.00745861	1	m1	88	0.028127	40	0.909091	enriched
GSE17974_0H_VS_0.5H_IN_VITRO_ACT_CD4_TCELL_DN	GSEA_c7.IMMUNESIGDB	k5	Btg2|Egr1|Ier2|Nr4a1|Nr4a2|Gem|Gadd45b	7	106	158	15704	6.6	1	1	6.05068	7.21195e-10	1	9.67254e-05	0.999988	2.93159e-08	1	0.00561008	1	m1	90	0.0289419	37	0.947348	enriched
GSE17974_CTRL_VS_ACT_IL4_AND_ANTI_IL12_0.5H_CD4_TCELL_DN	GSEA_c7.IMMUNESIGDB	k5	Btg2|Egr1|Ier2|Nr4a1|Nr4a2|Gem	6	106	166	15704	5.7	1.1	1	5.04353	2.28513e-07	1	0.000909579	0.999868	5.14792e-06	1	0.0333193	1	m1	98	0.0302198	37	1	enriched
GSE29949_MICROGLIA_VS_DC_BRAIN_UP	GSEA_c7.IMMUNESIGDB	k5	Junb|Gchfr|Ier2|Nr4a1|Gem|Atf3	6	106	185	15704	5.7	1.2	1	5.04661	2.24854e-07	1	0.00158748	0.999743	5.14792e-06	1	0.046037	1	m1	78	0.0275087	37	0.717319	enriched
GSE21546_WT_VS_ELK1_KO_ANTI_CD3_STIM_DP_THYMOCYTES_UP	GSEA_c7.IMMUNESIGDB	k5	Junb|Egr1|Nr4a1|Gem|Fosb|Gadd45b|Plekhh2|Jarid2	8	106	184	15704	7.5	1.2	1	7.06503	8.0289e-13	1	3.45845e-05	0.999996	5.02761e-11	1	0.00251486	1	m1	64	0.026396	36	0.629757	enriched
GSE40666_STAT1_KO_VS_STAT4_KO_CD8_TCELL_WITH_IFNA_STIM_90MIN_DN	GSEA_c7.IMMUNESIGDB	k5	Btg2|Egr1|Nr4a1|Nr4a2|Socs3|Fosb|Enah	7	106	145	15704	6.6	0.9	1	6.04815	7.32602e-10	1	5.6267e-05	0.999994	2.94978e-08	1	0.00338436	1	m1	78	0.0282272	35	0.788459	enriched
GSE41176_WT_VS_TAK1_KO_ANTI_IGM_STIM_BCELL_3H_UP	GSEA_c7.IMMUNESIGDB	k5	Btg2|Egr1|Ier2|Fos|Socs3|Dusp1|Fosb	7	106	184	15704	6.6	1.2	1	6.05574	6.98858e-10	1	0.000248294	0.999965	2.93159e-08	1	0.0117445	1	m1	88	0.0288991	33	0.839093	enriched
GSE36891_UNSTIM_VS_POLYIC_TLR3_STIM_PERITONEAL_MACROPHAGE_UP	GSEA_c7.IMMUNESIGDB	k5	Btg2|Egr1|Ier2|Fos|Nr4a1|Fosl2|Nr4a2|Plk2|Dusp5|Atf3|Fosb	11	106	134	15704	10.4	0.9	1	10.0767	3.50247e-24	1	1.61031e-09	1	7.41915e-22	1	7.13219e-07	1	m1	60	0.0255258	31	0.456351	enriched
GSE17301_IFNA2_VS_IFNA5_STIM_ACD3_ACD28_ACT_CD8_TCELL_UP	GSEA_c7.IMMUNESIGDB	k5	Junb|Egr1|Ier2|Nr4a2|Mast4|Rap2c	6	106	188	15704	5.7	1.2	1	5.0471	2.2428e-07	1	0.0017225	0.999717	5.14792e-06	1	0.0471064	1	m1	66	0.0271031	31	0.658681	enriched
GSE34392_ST2_KO_VS_WT_DAY8_LCMV_EFFECTOR_CD8_TCELL_DN	GSEA_c7.IMMUNESIGDB	k5	Junb|Egr1|Fosl2|Gem|Dusp5|Dusp1|Atf3|Gadd45b	8	106	197	15704	7.5	1.3	1	7.06799	7.85949e-13	1	5.61361e-05	0.999993	5.02761e-11	1	0.00338436	1	m1	80	0.0281355	29	0.743011	enriched
GSE9988_LOW_LPS_VS_VEHICLE_TREATED_MONOCYTE_UP	GSEA_c7.IMMUNESIGDB	k5	Egr1|Gem|Dusp5|Socs3|Dusp1|Errfi1|Gadd45b	7	106	167	15704	6.6	1.1	1	6.05243	7.13392e-10	1	0.000136665	0.999983	2.93159e-08	1	0.00765325	1	m1	82	0.0275652	28	0.82709	enriched
GSE43956_WT_VS_SGK1_KO_TH17_DIFFERENTIATED_CD4_TCELL_DN	GSEA_c7.IMMUNESIGDB	k5	Egr1|Cited2|Nr4a1|Dusp1|Gadd45b|Id3	6	106	194	15704	5.7	1.2	1	5.04808	2.23138e-07	1	0.00201856	0.999658	5.14792e-06	1	0.0472808	1	m1	94	0.0297634	27	0.920501	enriched
GSE42021_CD24HI_TREG_VS_CD24HI_TCONV_THYMUS_DN	GSEA_c7.IMMUNESIGDB	k5	Junb|Btg2|Egr1|Ier2|Fos|Nr4a1|Socs3|Dusp1|Errfi1|Gadd45b	10	106	190	15704	9.4	1.2	1	9.08537	5.16733e-20	1	6.17932e-07	1	7.53507e-18	1	8.36268e-05	1	m1	80	0.0275683	26	0.825945	enriched
GSE16385_ROSIGLITAZONE_IFNG_TNF_VS_IL4_STIM_MACROPHAGE_UP	GSEA_c7.IMMUNESIGDB	k5	Junb|Egr1|Ier2|Fos|Nr4a1|Gem|Dusp5|Dusp1|Fosb|Zfp36l2|Lrrn1	11	106	187	15704	10.4	1.2	1	10.0939	2.93993e-24	1	5.29067e-08	1	7.16168e-22	1	1.35664e-05	1	m1	70	0.0273913	25	0.637728	enriched
GSE23925_DARK_ZONE_VS_NAIVE_BCELL_DN	GSEA_c7.IMMUNESIGDB	k5	Junb|Egr1|Ier2|Fos|Nr4a1|Nr4a2|Gem|Dusp5|Dusp1|Fosb|Id3	11	106	193	15704	10.4	1.2	1	10.0958	2.88202e-24	1	7.31079e-08	1	7.16168e-22	1	1.61901e-05	1	m1	76	0.0273528	25	0.709181	enriched
GSE9988_ANTI_TREM1_VS_CTRL_TREATED_MONOCYTES_UP	GSEA_c7.IMMUNESIGDB	k5	Egr1|Nr4a1|Nr4a2|Gem|Dusp5|Dusp1|Atf3|Gadd45b	8	106	182	15704	7.5	1.2	1	7.06458	8.05526e-13	1	3.19875e-05	0.999996	5.02761e-11	1	0.00239759	1	m1	88	0.0281167	25	0.872596	enriched
GSE27241_WT_VS_RORGT_KO_TH17_POLARIZED_CD4_TCELL_TREATED_WITH_DIGOXIN_DN	GSEA_c7.IMMUNESIGDB	k5	Ppfibp2|Egr1|Nr4a1|Sik1|Socs3|Errfi1	6	106	175	15704	5.7	1.1	1	5.04499	2.26773e-07	1	0.0011949	0.999817	5.14792e-06	1	0.0401488	1	m1	68	0.0273377	25	0.645398	enriched
GSE46606_UNSTIM_VS_CD40L_IL2_IL5_1DAY_STIMULATED_IRF4HIGH_SORTED_BCELL_DN	GSEA_c7.IMMUNESIGDB	k5	Egr1|Cited2|Gem|Dusp5|Socs3|Purb|Dusp1|Errfi1	8	106	189	15704	7.5	1.2	1	7.06617	7.96335e-13	1	4.18589e-05	0.999995	5.02761e-11	1	0.00279365	1	m1	58	0.0253518	21	0.57476	enriched
GSE17721_LPS_VS_GARDIQUIMOD_1H_BMDC_UP	GSEA_c7.IMMUNESIGDB	k5	Ier2|Cited2|Pde10a|Nr4a1|Atf3|Gadd45b|Jarid2	7	106	188	15704	6.6	1.2	1	6.05652	6.95477e-10	1	0.000283064	0.99996	2.93159e-08	1	0.0127693	1	m1	56	0.0253338	18	0.495826	enriched
GSE21546_ELK1_KO_VS_SAP1A_KO_AND_ELK1_KO_ANTI_CD3_STIM_DP_THYMOCYTES_DN	GSEA_c7.IMMUNESIGDB	k5	Egr1|Nr4a1|Plk2|Gem|Ankrd11|Gadd45b|Jarid2	7	106	189	15704	6.6	1.2	1	6.05672	6.94634e-10	1	0.000292341	0.999958	2.93159e-08	1	0.012948	1	m1	56	0.0250512	16	0.552123	enriched
GSE19923_WT_VS_HEB_AND_E2A_KO_DP_THYMOCYTE_DN	GSEA_c7.IMMUNESIGDB	k5	Junb|Btg2|Egr1|Ier2|Cited2|Fos|Nr4a1|Gem|Socs3|Dusp1|Atf3|Errfi1|Btg1	13	106	194	15704	12.3	1.2	1	12.1154	4.37741e-34	1	6.07765e-10	1	2.54498e-31	1	3.70129e-07	1	m1	58	0.0250521	14	0.501666	enriched
GSE14769_UNSTIM_VS_80MIN_LPS_BMDM_DN	GSEA_c7.IMMUNESIGDB	k5	Btg2|Ier2|Cited2|Fos|Fosl2|Dusp5|Dusp1|Atf3|Btg1|Gadd45b|Id3	11	106	190	15704	10.4	1.2	1	10.0949	2.91084e-24	1	6.22825e-08	1	7.16168e-22	1	1.5172e-05	1	m1	40	0.0232901	14	0.321038	enriched
GSE29618_PRE_VS_DAY7_FLU_VACCINE_MDC_DN	GSEA_c7.IMMUNESIGDB	k5	Egr1|Cited2|Eif4g2|Dusp1|Atf3|Zfp36l2	6	106	180	15704	5.7	1.1	1	5.0458	2.25812e-07	1	0.00138055	0.999783	5.14792e-06	1	0.0429761	1	m1	68	0.0270726	13	0.625425	enriched
GSE14769_UNSTIM_VS_40MIN_LPS_BMDM_DN	GSEA_c7.IMMUNESIGDB	k5	Junb|Btg2|Egr1|Ier2|Cited2|Fos|Plk2|Dusp5|Socs3|Dusp1|Atf3|Errfi1|Gadd45b|Id3	14	106	195	15704	13.2	1.2	1	13.1254	1.17725e-39	1	5.04375e-11	1	1.14712e-36	1	4.91463e-08	1	m1	48	0.0242113	12	0.387734	enriched
GSE29618_PRE_VS_DAY7_POST_LAIV_FLU_VACCINE_MONOCYTE_DN	GSEA_c7.IMMUNESIGDB	k5	Btg2|Egr1|Ier2|Dusp1|Fosb|Zfp36l2|Syne2	7	106	185	15704	6.6	1.2	1	6.05594	6.98011e-10	1	0.000256645	0.999964	2.93159e-08	1	0.0120228	1	m1	64	0.0262412	12	0.631788	enriched
GSE26343_UNSTIM_VS_LPS_STIM_NFAT5_KO_MACROPHAGE_DN	GSEA_c7.IMMUNESIGDB	k5	Junb|Btg2|Ier2|Nr4a1|Nr4a2|Plk2|Dusp5|Socs3|Dusp1|Errfi1|Gadd45b	11	106	197	15704	10.4	1.3	1	10.0971	2.84402e-24	1	9.01308e-08	1	7.16168e-22	1	1.82966e-05	1	m1	54	0.0249234	11	0.492823	enriched
GSE9006_HEALTHY_VS_TYPE_1_DIABETES_PBMC_AT_DX_DN	GSEA_c7.IMMUNESIGDB	k5	Btg2|Egr1|Ier2|Socs3|Fosb|Abca1	6	106	174	15704	5.7	1.1	1	5.04483	2.26966e-07	1	0.0011602	0.999824	5.14792e-06	1	0.0398061	1	m1	68	0.0263728	11	0.695893	enriched
GSE28783_CTRL_ANTI_MIR_VS_UNTREATED_ATHEROSCLEROSIS_MACROPHAGE_DN	GSEA_c7.IMMUNESIGDB	k5	Nr4a1|Fosl2|Hes1|Dusp1|Gadd45b|Magi2|Id3	7	106	183	15704	6.6	1.2	1	6.05555	6.99705e-10	1	0.000240164	0.999967	2.93159e-08	1	0.0115849	1	m1	50	0.0249229	10	0.469757	enriched
GSE31082_CD4_VS_CD8_SP_THYMOCYTE_UP	GSEA_c7.IMMUNESIGDB	k5	Cited2|Nr4a1|Dusp5|Dusp1|Mllt3|Jarid2|Rap2c	7	106	194	15704	6.6	1.2	1	6.05769	6.90433e-10	1	0.000342466	0.99995	2.93159e-08	1	0.014021	1	m1	38	0.0234044	10	0.321177	enriched
GSE37301_HEMATOPOIETIC_STEM_CELL_VS_RAG2_KO_NK_CELL_DN	GSEA_c7.IMMUNESIGDB	k5	Junb|Btg2|Cited2|Nr4a1|Sik1|Plk2|Dusp1|Atf3|Fosb	9	106	173	15704	8.5	1.1	1	8.07146	3.47303e-16	1	2.55035e-06	1	3.33124e-14	1	0.000288961	1	m1	44	0.0243452	8	0.299066	enriched
GSE43700_UNTREATED_VS_IL10_TREATED_PBMC_UP	GSEA_c7.IMMUNESIGDB	k5	Egr1|Cited2|Fos|Nr4a1|Dusp1|Atf3|Zfp36l2|Id3	8	106	182	15704	7.5	1.2	1	7.06458	8.05526e-13	1	3.19875e-05	0.999996	5.02761e-11	1	0.00239759	1	m1	68	0.0264707	8	0.621448	enriched
GSE22196_HEALTHY_VS_OBESE_MOUSE_SKIN_GAMMADELTA_TCELL_DN	GSEA_c7.IMMUNESIGDB	k5	Pltp|Ncor2|Fyn|Gem|Dusp1|Atf3|Fosb	7	106	191	15704	6.6	1.2	1	6.05711	6.9295e-10	1	0.000311629	0.999955	2.93159e-08	1	0.013318	1	m1	32	0.0232107	8	0.261744	enriched
GSE43955_TH0_VS_TGFB_IL6_TH17_ACT_CD4_TCELL_52H_UP	GSEA_c7.IMMUNESIGDB	k5	Junb|Mcm5|Cited2|Fos|Nr4a1|Gem|Dusp1	7	106	192	15704	6.6	1.2	1	6.0573	6.9211e-10	1	0.000321649	0.999953	2.93159e-08	1	0.0133938	1	m1	74	0.0277463	8	0.685263	enriched
GSE37605_FOXP3_FUSION_GFP_VS_IRES_GFP_TREG_C57BL6_UP	GSEA_c7.IMMUNESIGDB	k5	Junb|Btg2|Egr1|Fos|Nr4a1|Sik1|Fosl2|Nr4a2|Plk2|Gem|Dusp5|Dusp1|Atf3|Fosb|Id3	15	106	180	15704	14.2	1.1	1	14.1282	1.27203e-45	1	1.12534e-12	1	1.54933e-42	1	1.82756e-09	1	m1	38	0.0227904	7	0.235579	enriched
GSE29949_MICROGLIA_BRAIN_VS_CD8_NEG_DC_SPLEEN_UP	GSEA_c7.IMMUNESIGDB	k5	Egr1|Bmerb1|Nr4a1|Mtcl1|Zfp36l2|Abca1|Jcad	7	106	170	15704	6.6	1.1	1	6.05301	7.10807e-10	1	0.00015262	0.99998	2.93159e-08	1	0.00808222	1	m1	42	0.0242399	7	0.389774	enriched
GSE7219_UNSTIM_VS_LPS_AND_ANTI_CD40_STIM_NIK_NFKB2_KO_DC_DN	GSEA_c7.IMMUNESIGDB	k5	Btg2|Egr1|Fosl2|Atf3|Gadd45b|Spty2d1|Wnk1	7	106	183	15704	6.6	1.2	1	6.05555	6.99705e-10	1	0.000240164	0.999967	2.93159e-08	1	0.0115849	1	m1	58	0.0256851	6	0.538525	enriched
GSE37605_C57BL6_VS_NOD_FOXP3_FUSION_GFP_TREG_DN	GSEA_c7.IMMUNESIGDB	k5	Junb|Btg2|Ier2|Fos|Nr4a1|Klf4|Fosl2|Plk2|Dusp5|Dusp1|Atf3|Fosb|Id3	13	106	179	15704	12.3	1.1	1	12.1095	4.70132e-34	1	2.23982e-10	1	2.54498e-31	1	1.81874e-07	1	m1	42	0.0236846	5	0.246374	enriched
GSE14769_UNSTIM_VS_60MIN_LPS_BMDM_DN	GSEA_c7.IMMUNESIGDB	k5	Btg2|Ier2|Cited2|Fos|Fosl2|Plk2|Gem|Dusp5|Dusp1|Atf3|Errfi1|Gadd45b|Id3	13	106	198	15704	12.3	1.3	1	12.117	4.29477e-34	1	7.81641e-10	1	2.54498e-31	1	4.23128e-07	1	m1	28	0.0217758	5	0.198585	enriched
GSE29617_CTRL_VS_DAY7_TIV_FLU_VACCINE_PBMC_2008_UP	GSEA_c7.IMMUNESIGDB	k5	Junb|Btg2|Fos|Nr4a1|Sik1|Fosl2|Plk2|Socs3|Dusp1|Atf3|Fosb|Jarid2	12	106	179	15704	11.3	1.1	1	11.1004	6.24373e-29	1	2.88316e-09	1	2.49445e-26	1	1.17056e-06	1	m1	24	0.0209483	5	0.123016	enriched
GSE19923_HEB_KO_VS_HEB_AND_E2A_KO_DP_THYMOCYTE_DN	GSEA_c7.IMMUNESIGDB	k5	Egr1|Ier2|Fos|Nr4a1|Atf3|Btg1|Gadd45b	7	106	191	15704	6.6	1.2	1	6.05711	6.9295e-10	1	0.000311629	0.999955	2.93159e-08	1	0.013318	1	m1	84	0.0279796	5	0.812708	enriched
GSE32986_CURDLAN_HIGHDOSE_VS_GMCSF_AND_CURDLAN_HIGHDOSE_STIM_DC_DN	GSEA_c7.IMMUNESIGDB	k5	Junb|Ppfibp2|Egr1|Nr4a1|Gem|Dusp5|Socs3|Dusp1|Rarres2|Gadd45b|Jarid2	11	106	198	15704	10.4	1.3	1	10.0975	2.8346e-24	1	9.49014e-08	1	7.16168e-22	1	1.84944e-05	1	m1	52	0.0252183	4	0.530692	enriched
GSE9988_LOW_LPS_VS_CTRL_TREATED_MONOCYTE_UP	GSEA_c7.IMMUNESIGDB	k5	Btg2|Egr1|Nr4a1|Nr4a2|Dusp5|Socs3|Hes1|Dusp1|Errfi1|Gadd45b	10	106	170	15704	9.4	1.1	1	9.07952	5.45277e-20	1	2.20723e-07	1	7.53507e-18	1	3.66386e-05	1	m1	56	0.024629	4	0.617437	enriched
GSE29617_CTRL_VS_TIV_FLU_VACCINE_PBMC_2008_UP	GSEA_c7.IMMUNESIGDB	k5	Junb|Btg2|Fos|Nr4a1|Sik1|Fosl2|Plk2|Atf3|Golga4|Jarid2	10	106	171	15704	9.4	1.1	1	9.07981	5.43815e-20	1	2.33127e-07	1	7.53507e-18	1	3.66386e-05	1	m1	24	0.0219069	4	0.117283	enriched
GSE9988_ANTI_TREM1_AND_LPS_VS_CTRL_TREATED_MONOCYTES_UP	GSEA_c7.IMMUNESIGDB	k5	Egr1|Nr4a1|Nr4a2|Gem|Dusp5|Socs3|Hes1|Dusp1|Errfi1|Gadd45b	10	106	171	15704	9.4	1.1	1	9.07981	5.43815e-20	1	2.33127e-07	1	7.53507e-18	1	3.66386e-05	1	m1	52	0.0238332	4	0.583843	enriched
GSE17721_CTRL_VS_LPS_1H_BMDC_DN	GSEA_c7.IMMUNESIGDB	k5	Ier2|Cited2|Fos|Nr4a1|Nkd1|Atf3|Rai14|Errfi1|Mical2	9	106	186	15704	8.5	1.2	1	8.07484	3.37816e-16	1	4.62226e-06	0.999999	3.33124e-14	1	0.000469159	1	m1	30	0.0219536	4	0.263848	enriched
GSE43955_TH0_VS_TGFB_IL6_TH17_ACT_CD4_TCELL_20H_UP	GSEA_c7.IMMUNESIGDB	k5	Junb|Ier2|Cited2|Fos|Nr4a1|Gem|Ppp3ca|Aebp1	8	106	192	15704	7.5	1.2	1	7.06685	7.92426e-13	1	4.68071e-05	0.999994	5.02761e-11	1	0.0030332	1	m1	46	0.0243502	4	0.428079	enriched
GSE27434_WT_VS_DNMT1_KO_TREG_DN	GSEA_c7.IMMUNESIGDB	k5	Junb|Cpe|Btg2|Egr1|Ier2|Fos|Nr4a1|Socs3|Dusp1|Errfi1|Ppp3ca|Gadd45b	12	106	192	15704	11.3	1.2	1	11.1051	5.92709e-29	1	6.38449e-09	1	2.49445e-26	1	2.39271e-06	1	m1	46	0.0235746	3.58333	0.480424	enriched
GSE42021_TREG_PLN_VS_CD24HI_TREG_THYMUS_UP	GSEA_c7.IMMUNESIGDB	k5	Junb|Cpe|Btg2|Egr1|Ier2|Fos|Nr4a1|Socs3|Dusp1|Errfi1|Ppp3ca|Gadd45b	12	106	194	15704	11.3	1.2	1	11.1058	5.87978e-29	1	7.17626e-09	1	2.49445e-26	1	2.44651e-06	1	m1	46	0.0235746	3.41667	0.480424	enriched
GSE37532_WT_VS_PPARG_KO_LN_TREG_UP	GSEA_c7.IMMUNESIGDB	k5	Egr1|Cited2|Fosl2|Abca1|Arid1b|Wnk1|Jarid2	7	106	171	15704	6.6	1.1	1	6.05321	7.09948e-10	1	0.000158262	0.99998	2.93159e-08	1	0.00820267	1	m1	28	0.0212474	3	0.206772	enriched
GSE2770_TGFB_AND_IL4_VS_IL12_TREATED_ACT_CD4_TCELL_2H_DN	GSEA_c7.IMMUNESIGDB	k5	Btg2|Egr1|Nr4a2|Atf3|Mast4|Wnk1	6	106	176	15704	5.7	1.1	1	5.04515	2.26581e-07	1	0.00123041	0.999811	5.14792e-06	1	0.0402318	1	m1	64	0.0258738	3	0.634376	enriched
GSE37605_TREG_VS_TCONV_NOD_FOXP3_FUSION_GFP_UP	GSEA_c7.IMMUNESIGDB	k5	Junb|Btg2|Egr1|Col4a2|Smad7|Ier2|Fos|Nr4a1|Fosl2|Nr4a2|Plk2|Dusp5|Dusp1|Atf3|Fosb|Id3	16	106	134	15704	15.1	0.9	1	15.115	6.44582e-52	1	6.08978e-16	1	1.5702e-48	1	2.96694e-12	1	m1	28	0.0216452	2	0.169522	enriched
GSE3920_IFNA_VS_IFNG_TREATED_ENDOTHELIAL_CELL_UP	GSEA_c7.IMMUNESIGDB	k5	Btg2|Egr1|Smad7|Nr4a1|Sik1|Klf4|Fosl2|Nr4a2|Atf3|Wnk1	10	106	166	15704	9.4	1.1	1	9.07835	5.51163e-20	1	1.76709e-07	1	7.53507e-18	1	3.07475e-05	1	m1	22	0.0209483	2	0.183517	enriched
GSE14769_UNSTIM_VS_20MIN_LPS_BMDM_DN	GSEA_c7.IMMUNESIGDB	k5	Junb|Cpe|Btg2|Egr1|Ier2|Fos|Socs3|Dusp1|Kazn	9	106	195	15704	8.5	1.2	1	8.07719	3.31392e-16	1	6.78834e-06	0.999999	3.33124e-14	1	0.000636015	1	m1	58	0.0255397	2	0.591943	enriched
GSE23925_LIGHT_ZONE_VS_NAIVE_BCELL_UP	GSEA_c7.IMMUNESIGDB	k5	Junb|Egr1|Ier2|Fos|Nr4a1|Sik1|Fosl2|Nr4a2|Gem|Dusp5|Dusp1|Atf3|Fosb|Cpne5|Id3	15	106	191	15704	14.2	1.2	1	14.1333	1.1847e-45	1	2.67228e-12	1	1.54933e-42	1	3.25484e-09	1	m1	30	0.0222609	1	0.23225	enriched
GSE1448_CTRL_VS_ANTI_VBETA5_DP_THYMOCYTE_DN	GSEA_c7.IMMUNESIGDB	k5	Egr1|Ier2|Nr4a1|Nr4a2|Zfp36l2|Aebp1|Id3	7	106	197	15704	6.6	1.3	1	6.05828	6.87923e-10	1	0.000375706	0.999944	2.93159e-08	1	0.0150036	1	m1	56	0.0243812	1	0.596093	enriched
GSE36891_POLYIC_TLR3_VS_PAM_TLR2_STIM_PERITONEAL_MACROPHAGE_UP	GSEA_c7.IMMUNESIGDB	k5	Junb|Btg2|Egr1|Ier2|Fos|Nr4a1|Klf4|Fosl2|Nr4a2|Plk2|Gem|Dusp5|Dusp1|Atf3|Fosb|Ankrd17	16	106	144	15704	15.1	0.9	1	15.1199	5.98766e-52	1	1.95118e-15	1	1.5702e-48	1	4.75308e-12	1	m1	30	0.0216744	0	0.207664	enriched
GSE9988_LPS_VS_CTRL_TREATED_MONOCYTE_UP	GSEA_c7.IMMUNESIGDB	k5	Btg2|Egr1|Dusp5|Socs3|Hes1|Dusp1|Gadd45b|Rap2c	8	106	167	15704	7.5	1.1	1	7.06117	8.25553e-13	1	1.72227e-05	0.999998	5.02761e-11	1	0.00152562	1	m1	68	0.0257035	0	0.70202	enriched
GSE29164_DAY3_VS_DAY7_UNTREATED_MELANOMA_UP	GSEA_c7.IMMUNESIGDB	k5	Prkcb|Btg2|Egr1|Fyn|Ier2|Rai14|Cbfa2t3|Wnk1	8	106	169	15704	7.5	1.1	1	7.06162	8.22856e-13	1	1.87729e-05	0.999998	5.02761e-11	1	0.00163324	1	m1	26	0.0219233	0	0.250717	enriched
GSE9006_TYPE_1_DIABETES_AT_DX_VS_1MONTH_POST_DX_PBMC_UP	GSEA_c7.IMMUNESIGDB	k5	Junb|Map4k4|Socs3|Dusp1|Btg1|Klf2	6	106	193	15704	5.7	1.2	1	5.04792	2.23328e-07	1	0.00196672	0.999668	5.14792e-06	1	0.0472808	1	m2	84	0.033429	106	0.765523	top.enriched
GSE36476_CTRL_VS_TSST_ACT_72H_MEMORY_CD4_TCELL_OLD_UP	GSEA_c7.IMMUNESIGDB	k5	Fos|Sik1|Nr4a2|Dusp1|Zfp36l2|Cbfa2t3	6	106	174	15704	5.7	1.1	1	5.04483	2.26966e-07	1	0.0011602	0.999824	5.14792e-06	1	0.0398061	1	m2	100	0.0359943	98	0.942285	enriched
GSE17974_0H_VS_2H_IN_VITRO_ACT_CD4_TCELL_UP	GSEA_c7.IMMUNESIGDB	k5	Junb|Cited2|Fos|Sik1|Klf4|Socs3|Dusp1	7	106	169	15704	6.6	1.1	1	6.05282	7.11668e-10	1	0.000147142	0.999981	2.93159e-08	1	0.00787777	1	m2	94	0.0338982	90	0.936911	enriched
GSE17974_CTRL_VS_ACT_IL4_AND_ANTI_IL12_2H_CD4_TCELL_UP	GSEA_c7.IMMUNESIGDB	k5	Cited2|Fos|Sik1|Klf4|Socs3|Dusp1	6	106	165	15704	5.7	1.1	1	5.04337	2.28707e-07	1	0.000881462	0.999873	5.14792e-06	1	0.0332906	1	m2	98	0.0345746	71	1	enriched
GSE43863_DAY6_EFF_VS_DAY150_MEM_TH1_CD4_TCELL_UP	GSEA_c7.IMMUNESIGDB	k5	Egr1|Ier2|Fosl2|Nr4a2|Fosb|Zfp36l2	6	106	192	15704	5.7	1.2	1	5.04775	2.23518e-07	1	0.0019159	0.999678	5.14792e-06	1	0.0472808	1	m2	66	0.0298849	59	0.569895	enriched
GSE17974_CTRL_VS_ACT_IL4_AND_ANTI_IL12_6H_CD4_TCELL_UP	GSEA_c7.IMMUNESIGDB	k5	Junb|Prkcb|Map4k4|Fos|Sik1|Klf4|Socs3|Dusp1|Zfp36l2|Gadd45b	10	106	166	15704	9.4	1.1	1	9.07835	5.51163e-20	1	1.76709e-07	1	7.53507e-18	1	3.07475e-05	1	m2	66	0.0301005	57	0.655789	enriched
KAECH_DAY15_EFF_VS_MEMORY_CD8_TCELL_DN	GSEA_c7.IMMUNESIGDB	k5	Egr1|Smad7|Klf4|Socs3|Dusp1|Fosb	6	106	192	15704	5.7	1.2	1	5.04775	2.23518e-07	1	0.0019159	0.999678	5.14792e-06	1	0.0472808	1	m2	80	0.0315731	54	0.777211	enriched
GSE42088_UNINF_VS_LEISHMANIA_INF_DC_2H_DN	GSEA_c7.IMMUNESIGDB	k5	Junb|Uba52|Ier2|Fos|Nr4a1|Klf4|Nr4a2|Dusp1|Fosb|Klf2	10	106	142	15704	9.4	0.9	1	9.07135	5.8777e-20	1	4.04105e-08	1	7.53584e-18	1	1.15812e-05	1	m2	62	0.0294914	51	0.54719	enriched
GSE17974_CTRL_VS_ACT_IL4_AND_ANTI_IL12_4H_CD4_TCELL_UP	GSEA_c7.IMMUNESIGDB	k5	Prkcb|Cited2|Sik1|Dusp1|Zfp36l2|Gadd45b	6	106	171	15704	5.7	1.1	1	5.04434	2.27545e-07	1	0.00106069	0.999842	5.14792e-06	1	0.0374471	1	m2	78	0.0319049	42	0.7395	enriched
GSE36476_CTRL_VS_TSST_ACT_40H_MEMORY_CD4_TCELL_OLD_UP	GSEA_c7.IMMUNESIGDB	k5	Fos|Sik1|Fosl2|Nr4a2|Dusp1|Zfp36l2|Klf2|Cbfa2t3	8	106	176	15704	7.5	1.1	1	7.06321	8.13482e-13	1	2.51548e-05	0.999997	5.02761e-11	1	0.00204257	1	m2	76	0.0313971	38	0.73405	enriched
GSE9006_TYPE_1_DIABETES_AT_DX_VS_4MONTH_POST_DX_PBMC_UP	GSEA_c7.IMMUNESIGDB	k5	Junb|Ier2|Sik1|Nr4a2|Dusp5|Socs3|Dusp1|Fosb	8	106	187	15704	7.5	1.2	1	7.06572	7.98951e-13	1	3.88093e-05	0.999995	5.02761e-11	1	0.00270113	1	m2	62	0.0297785	33	0.605126	enriched
GSE17974_CTRL_VS_ACT_IL4_AND_ANTI_IL12_72H_CD4_TCELL_UP	GSEA_c7.IMMUNESIGDB	k5	Junb|Map4k4|Klf4|Fosl2|Nr4a2|Socs3|Dusp1|Klf2	8	106	174	15704	7.5	1.1	1	7.06276	8.16151e-13	1	2.31694e-05	0.999997	5.02761e-11	1	0.00191324	1	m2	70	0.0301503	28	0.666692	enriched
GSE17974_0H_VS_72H_IN_VITRO_ACT_CD4_TCELL_UP	GSEA_c7.IMMUNESIGDB	k5	Egr1|Ier2|Sik1|Klf4|Nr4a2|Dusp1|Klf2	7	106	161	15704	6.6	1	1	6.05126	7.18585e-10	1	0.000108808	0.999987	2.93159e-08	1	0.00623663	1	m2	74	0.0305802	28	0.707596	enriched
GSE2706_LPS_VS_R848_AND_LPS_8H_STIM_DC_DN	GSEA_c7.IMMUNESIGDB	k5	Selenom|Fos|Sik1|Dusp1|Klf2|Cpne5|Sema3a	7	106	157	15704	6.6	1	1	6.05048	7.22067e-10	1	9.295e-05	0.999989	2.93159e-08	1	0.00545605	1	m2	52	0.0280049	18	0.530592	enriched
GSE24634_NAIVE_CD4_TCELL_VS_DAY7_IL4_CONV_TREG_UP	GSEA_c7.IMMUNESIGDB	k5	Ppfibp2|Smad7|Ier2|Fos|Sik1|Gadd45b	6	106	189	15704	5.7	1.2	1	5.04727	2.2409e-07	1	0.00176939	0.999708	5.14792e-06	1	0.0471064	1	m2	66	0.0301881	17	0.626614	enriched
KAECH_NAIVE_VS_MEMORY_CD8_TCELL_DN	GSEA_c7.IMMUNESIGDB	k5	Fos|Klf4|Fosb|Errfi1|Gadd45b|Pglyrp1	6	106	189	15704	5.7	1.2	1	5.04727	2.2409e-07	1	0.00176939	0.999708	5.14792e-06	1	0.0471064	1	m2	62	0.0291404	17	0.600248	enriched
GSE17721_POLYIC_VS_GARDIQUIMOD_16H_BMDC_UP	GSEA_c7.IMMUNESIGDB	k5	Junb|Dusp1|Net1|Zfp36l2|Mllt3|Jarid2	6	106	193	15704	5.7	1.2	1	5.04792	2.23328e-07	1	0.00196672	0.999668	5.14792e-06	1	0.0472808	1	m2	70	0.0305153	15	0.64089	enriched
GSE6269_HEALTHY_VS_STAPH_PNEUMO_INF_PBMC_DN	GSEA_c7.IMMUNESIGDB	k5	Egr1|Fos|Klf4|Socs3|Map1a|Mical2	6	106	150	15704	5.7	1	1	5.04093	2.31633e-07	1	0.000534679	0.99993	5.17669e-06	1	0.0208396	1	m2	64	0.0295477	13	0.643543	enriched
GSE22886_DAY0_VS_DAY1_MONOCYTE_IN_CULTURE_UP	GSEA_c7.IMMUNESIGDB	k5	Adcy7|Fos|Mycbp2|Zfp36l2|Klf2|Cbfa2t3	6	106	176	15704	5.7	1.1	1	5.04515	2.26581e-07	1	0.00123041	0.999811	5.14792e-06	1	0.0402318	1	m2	64	0.0294726	13	0.581256	enriched
GSE24671_CTRL_VS_BAKIMULC_INFECTED_MOUSE_SPLENOCYTES_DN	GSEA_c7.IMMUNESIGDB	k5	Junb|Nav2|Nr4a1|Sik1|Fosl2|Nr4a2|Dusp1|Zfp36l2|Gadd45b	9	106	153	15704	8.5	1	1	8.06627	3.62388e-16	1	9.17462e-07	1	3.33124e-14	1	0.000114612	1	m2	38	0.0258432	12	0.349048	enriched
GSE42021_TCONV_PLN_VS_TREG_PRECURSORS_THYMUS_DN	GSEA_c7.IMMUNESIGDB	k5	Junb|Ier2|Map4k4|Socs3|Dusp1|Errfi1|Jarid2	7	106	192	15704	6.6	1.2	1	6.0573	6.9211e-10	1	0.000321649	0.999953	2.93159e-08	1	0.0133938	1	m2	48	0.0268324	12	0.446346	enriched
GSE9037_CTRL_VS_LPS_1H_STIM_IRAK4_KO_BMDM_DN	GSEA_c7.IMMUNESIGDB	k5	Junb|Btg2|Klf4|Nr4a2|Plk2|Jarid2	6	106	186	15704	5.7	1.2	1	5.04678	2.24662e-07	1	0.00163156	0.999735	5.14792e-06	1	0.0467586	1	m2	52	0.0283864	11	0.479404	enriched
GSE369_PRE_VS_POST_IL6_INJECTION_IFNG_WT_LIVER_UP	GSEA_c7.IMMUNESIGDB	k5	Junb|Fos|Socs3|Mast4|Aebp1|Kmt2a	6	106	194	15704	5.7	1.2	1	5.04808	2.23138e-07	1	0.00201856	0.999658	5.14792e-06	1	0.0472808	1	m2	50	0.0280032	11	0.503933	enriched
GSE17974_0H_VS_6H_IN_VITRO_ACT_CD4_TCELL_UP	GSEA_c7.IMMUNESIGDB	k5	Cited2|Klf4|Fosl2|Socs3|Dusp1|Net1	6	106	166	15704	5.7	1.1	1	5.04353	2.28513e-07	1	0.000909579	0.999868	5.14792e-06	1	0.0333193	1	m2	76	0.0316366	10	0.750744	enriched
GSE17974_0H_VS_24H_IN_VITRO_ACT_CD4_TCELL_UP	GSEA_c7.IMMUNESIGDB	k5	Junb|Btg2|Cited2|Map4k4|Fos|Sik1|Klf4|Fosl2|Nr4a2|Dusp1|Klf2	11	106	155	15704	10.4	1	1	10.0835	3.2682e-24	1	7.53236e-09	1	7.23758e-22	1	2.44651e-06	1	m2	46	0.026233	9	0.441522	enriched
GSE36476_CTRL_VS_TSST_ACT_40H_MEMORY_CD4_TCELL_YOUNG_UP	GSEA_c7.IMMUNESIGDB	k5	Fos|Sik1|Dusp1|Fosb|Zfp36l2|Btg1|Klf2|Golga4	8	106	180	15704	7.5	1.1	1	7.06412	8.0817e-13	1	2.95559e-05	0.999996	5.02761e-11	1	0.00232252	1	m2	78	0.0315482	9	0.743101	enriched
KAECH_DAY8_EFF_VS_MEMORY_CD8_TCELL_DN	GSEA_c7.IMMUNESIGDB	k5	Egr1|Smad7|Ier2|Fos|Klf4|Socs3|Dusp1|Fosb|Zfp36l2	9	106	184	15704	8.5	1.2	1	8.07432	3.3926e-16	1	4.23152e-06	1	3.33124e-14	1	0.000438638	1	m2	52	0.0268707	8	0.553791	enriched
GSE9960_GRAM_POS_VS_GRAM_NEG_AND_POS_SEPSIS_PBMC_UP	GSEA_c7.IMMUNESIGDB	k5	Fos|Klf4|Dusp1|Atf3|Fosb|Mycbp2|Zfp36l2|Mllt3	8	106	195	15704	7.5	1.2	1	7.06754	7.88534e-13	1	5.22342e-05	0.999993	5.02761e-11	1	0.00322133	1	m2	62	0.0295266	8	0.616802	enriched
GSE17974_CTRL_VS_ACT_IL4_AND_ANTI_IL12_24H_CD4_TCELL_UP	GSEA_c7.IMMUNESIGDB	k5	Junb|Cited2|Map4k4|Fosl2|Nr4a2|Dusp1|Klf2|Cpne5|Spty2d1	9	106	171	15704	8.5	1.1	1	8.07094	3.48784e-16	1	2.31685e-06	1	3.33124e-14	1	0.000268755	1	m2	36	0.0251753	7	0.321455	enriched
GSE7764_IL15_TREATED_VS_CTRL_NK_CELL_24H_DN	GSEA_c7.IMMUNESIGDB	k5	Cited2|Fos|Klf2|Cpne5|Mllt3|Abca1	6	106	187	15704	5.7	1.2	1	5.04694	2.24471e-07	1	0.00167656	0.999726	5.14792e-06	1	0.0471064	1	m2	56	0.0281073	7	0.531192	enriched
GSE12392_CD8A_POS_VS_NEG_SPLEEN_IFNB_KO_DC_DN	GSEA_c7.IMMUNESIGDB	k5	Junb|Egr1|Ier2|Klf4|Dusp1|Fosb|Zfp36l2|Klf2|Mllt3	9	106	196	15704	8.5	1.2	1	8.07745	3.30685e-16	1	7.07551e-06	0.999999	3.33124e-14	1	0.000650413	1	m2	42	0.0255221	6	0.388319	enriched
GSE41176_WT_VS_TAK1_KO_ANTI_IGM_STIM_BCELL_6H_UP	GSEA_c7.IMMUNESIGDB	k5	Btg2|Ier2|Fos|Socs3|Dusp1|Kazn	6	106	191	15704	5.7	1.2	1	5.04759	2.23709e-07	1	0.00186608	0.999688	5.14792e-06	1	0.0472808	1	m2	82	0.0324634	6	0.800515	enriched
GSE9650_NAIVE_VS_MEMORY_CD8_TCELL_DN	GSEA_c7.IMMUNESIGDB	k5	Fos|Klf4|Fosb|Zfp36l2|Errfi1|Gadd45b|Pglyrp1	7	106	189	15704	6.6	1.2	1	6.05672	6.94634e-10	1	0.000292341	0.999958	2.93159e-08	1	0.012948	1	m2	44	0.0261216	5	0.460062	enriched
GSE17974_CTRL_VS_ACT_IL4_AND_ANTI_IL12_12H_CD4_TCELL_UP	GSEA_c7.IMMUNESIGDB	k5	Junb|Btg2|Cited2|Map4k4|Fos|Sik1|Klf4|Fosl2|Nr4a2|Socs3|Dusp1|Gadd45b	12	106	163	15704	11.3	1	1	11.0947	6.65597e-29	1	9.86498e-10	1	2.49445e-26	1	4.80622e-07	1	m2	42	0.026093	4	0.433103	enriched
GSE22886_DC_VS_MONOCYTE_DN	GSEA_c7.IMMUNESIGDB	k5	Fyn|Ier2|Fos|Klf4|Dusp1|Mycbp2|Btg1|Gadd45b|Klf2	9	106	181	15704	8.5	1.2	1	8.07354	3.41436e-16	1	3.69873e-06	1	3.33124e-14	1	0.000400449	1	m2	40	0.0254348	4	0.362597	enriched
GSE17974_0H_VS_12H_IN_VITRO_ACT_CD4_TCELL_UP	GSEA_c7.IMMUNESIGDB	k5	Ier2|Map4k4|Fos|Klf4|Fosl2|Nr4a2|Socs3|Dusp1|Net1|Isca1|Ppp3ca	11	106	165	15704	10.4	1.1	1	10.0867	3.16201e-24	1	1.44926e-08	1	7.23758e-22	1	4.41301e-06	1	m2	32	0.0253965	3	0.310958	enriched
GSE17974_CTRL_VS_ACT_IL4_AND_ANTI_IL12_48H_CD4_TCELL_UP	GSEA_c7.IMMUNESIGDB	k5	Ier2|Map4k4|Sik1|Klf4|Nr4a2|Socs3|Dusp1|Isca1|Klf2|Spty2d1	10	106	162	15704	9.4	1	1	9.07718	5.57109e-20	1	1.40606e-07	1	7.53507e-18	1	2.63474e-05	1	m2	46	0.0266339	3	0.459936	enriched
GSE360_L_DONOVANI_VS_M_TUBERCULOSIS_MAC_DN	GSEA_c7.IMMUNESIGDB	k5	Smad7|Fos|Fosl2|Dusp1|Net1|Kmt2a	6	106	187	15704	5.7	1.2	1	5.04694	2.24471e-07	1	0.00167656	0.999726	5.14792e-06	1	0.0471064	1	m2	64	0.029884	3	0.63037	enriched
GSE15324_ELF4_KO_VS_WT_NAIVE_CD8_TCELL_DN	GSEA_c7.IMMUNESIGDB	k5	Junb|Sik1|Klf4|Gem|Dusp1|Fosb|Mtcl1|Gadd45b	8	106	186	15704	7.5	1.2	1	7.06549	8.00262e-13	1	3.73556e-05	0.999995	5.02761e-11	1	0.00263956	1	m2	56	0.028468	2	0.547395	enriched
GSE24574_NAIVE_VS_TCONV_CD4_TCELL_UP	GSEA_c7.IMMUNESIGDB	k5	Col4a1|Col4a2|Sik1|Klf4|Zfp36l2|Gadd45b	6	106	177	15704	5.7	1.1	1	5.04531	2.26388e-07	1	0.00126671	0.999804	5.14792e-06	1	0.0408702	1	m2	64	0.0292811	2	0.592797	enriched
GSE1460_DP_VS_CD4_THYMOCYTE_DN	GSEA_c7.IMMUNESIGDB	k5	Ppfibp2|Smad7|Sik1|Klf2|Mllt3|Mical2	6	106	181	15704	5.7	1.2	1	5.04596	2.2562e-07	1	0.00142019	0.999775	5.14792e-06	1	0.0429761	1	m2	50	0.0273803	2	0.444409	enriched
GSE17974_0H_VS_48H_IN_VITRO_ACT_CD4_TCELL_UP	GSEA_c7.IMMUNESIGDB	k5	Junb|Btg2|Cited2|Map4k4|Fos|Nr4a2|Dusp1|Klf2|Spty2d1	9	106	161	15704	8.5	1	1	8.06835	3.56282e-16	1	1.40507e-06	1	3.33124e-14	1	0.000171137	1	m2	44	0.0260891	1	0.411212	enriched
GSE7219_UNSTIM_VS_LPS_AND_ANTI_CD40_STIM_DC_UP	GSEA_c7.IMMUNESIGDB	k5	Prkcb|Smad7|Map4k4|Nr4a1|Klf4|Socs3|Errfi1|Klf2	8	106	167	15704	7.5	1.1	1	7.06117	8.25553e-13	1	1.72227e-05	0.999998	5.02761e-11	1	0.00152562	1	m2	30	0.0248574	1	0.255947	enriched
GSE24634_NAIVE_CD4_TCELL_VS_DAY3_IL4_CONV_TREG_UP	GSEA_c7.IMMUNESIGDB	k5	Btg2|Smad7|Fyn|Ier2|Sik1|Zfp36l2|Gadd45b|Mllt3	8	106	173	15704	7.5	1.1	1	7.06253	8.17488e-13	1	2.22271e-05	0.999997	5.02761e-11	1	0.00186708	1	m2	24	0.0236046	1	0.208727	enriched
GSE36476_CTRL_VS_TSST_ACT_16H_MEMORY_CD4_TCELL_OLD_UP	GSEA_c7.IMMUNESIGDB	k5	Adcy7|Prkcb|Fos|Sik1|Mgp|Mycbp2|Zfp36l2|Klf2	8	106	173	15704	7.5	1.1	1	7.06253	8.17488e-13	1	2.22271e-05	0.999997	5.02761e-11	1	0.00186708	1	m2	40	0.0248753	1	0.379437	enriched
GSE2770_UNTREATED_VS_ACT_CD4_TCELL_2H_UP	GSEA_c7.IMMUNESIGDB	k5	Junb|Klf4|Fosl2|Socs3|Mycbp2|Klf2|Mllt3|Abca1	8	106	193	15704	7.5	1.2	1	7.06708	7.91126e-13	1	4.85611e-05	0.999994	5.02761e-11	1	0.0030332	1	m2	36	0.0252903	1	0.335518	enriched
GSE360_DC_VS_MAC_T_GONDII_DN	GSEA_c7.IMMUNESIGDB	k5	Cpe|Fyn|Fos|Sik1|Gem|Sema3a	6	106	182	15704	5.7	1.2	1	5.04613	2.25428e-07	1	0.00146069	0.999768	5.14792e-06	1	0.0436593	1	m2	48	0.027516	1	0.460932	enriched
GSE23568_ID3_TRANSDUCED_VS_ID3_KO_CD8_TCELL_DN	GSEA_c7.IMMUNESIGDB	k5	Nav2|Eif4g2|Dusp1|Pdlim4|Mycbp2|Zfp36l2	6	106	192	15704	5.7	1.2	1	5.04775	2.23518e-07	1	0.0019159	0.999678	5.14792e-06	1	0.0472808	1	m2	46	0.0267415	1	0.444704	enriched
GSE36476_CTRL_VS_TSST_ACT_72H_MEMORY_CD4_TCELL_YOUNG_UP	GSEA_c7.IMMUNESIGDB	k5	Junb|Prkcb|Btg2|Cited2|Fos|Sik1|Nr4a2|Mgp|Dusp1|Fosb|Zfp36l2|Klf2|Golga4	13	106	185	15704	12.3	1.2	1	12.1119	4.56905e-34	1	3.37551e-10	1	2.54498e-31	1	2.34936e-07	1	m2	24	0.0237289	0	0.216736	enriched
GSE42088_UNINF_VS_LEISHMANIA_INF_DC_4H_DN	GSEA_c7.IMMUNESIGDB	k5	Btg2|Uba52|Map4k4|Nr4a1|Nr4a2|Dusp1|Fosb|Aqp5|Btg1|Klf2	10	106	152	15704	9.4	1	1	9.07426	5.72244e-20	1	7.71375e-08	1	7.53507e-18	1	1.63397e-05	1	m2	20	0.0225874	0	0.161398	enriched
GSE36476_CTRL_VS_TSST_ACT_16H_MEMORY_CD4_TCELL_YOUNG_UP	GSEA_c7.IMMUNESIGDB	k5	Junb|Cited2|Fos|Sik1|Nr4a2|Mgp|Zfp36l2|Btg1|Ppp3ca|Klf2	10	106	182	15704	9.4	1.2	1	9.08303	5.27975e-20	1	4.15755e-07	1	7.53507e-18	1	6.13805e-05	1	m2	30	0.0247803	0	0.288759	enriched
GSE9650_EFFECTOR_VS_MEMORY_CD8_TCELL_DN	GSEA_c7.IMMUNESIGDB	k5	Smad7|Fos|Klf4|Socs3|Dusp1|Fosb|Pcm1|Mycbp2|Zfp36l2|Btg1	10	106	188	15704	9.4	1.2	1	9.08478	5.19522e-20	1	5.60662e-07	1	7.53507e-18	1	7.80441e-05	1	m2	42	0.0263219	0	0.445819	enriched
GSE42088_UNINF_VS_LEISHMANIA_INF_DC_24H_UP	GSEA_c7.IMMUNESIGDB	k5	Prkcb|Ppfibp2|Egr1|Nr4a1|Klf4|Nr4a2|Dusp1|Zfp36l2|Klf2|Cbfa2t3	10	106	191	15704	9.4	1.2	1	9.08566	5.15344e-20	1	6.48441e-07	1	7.53507e-18	1	8.53839e-05	1	m2	26	0.0239765	0	0.232397	enriched
GSE7852_LN_VS_FAT_TCONV_DN	GSEA_c7.IMMUNESIGDB	k5	Col4a1|Nr4a1|Sik1|Nr4a2|Dusp5|Atf3|Fosb|Zfp36l2|Axin2|Jcad	10	106	192	15704	9.4	1.2	1	9.08596	5.13958e-20	1	6.8026e-07	1	7.53507e-18	1	8.72165e-05	1	m2	14	0.0225322	0	0.0974146	enriched
GSE22886_DAY0_VS_DAY7_MONOCYTE_IN_CULTURE_UP	GSEA_c7.IMMUNESIGDB	k5	Junb|Ier2|Klf4|Dusp1|Gadd45b|Klf2|Cbfa2t3|Kmt2a|Jarid2	9	106	181	15704	8.5	1.2	1	8.07354	3.41436e-16	1	3.69873e-06	1	3.33124e-14	1	0.000400449	1	m2	26	0.0235374	0	0.222167	enriched
GSE23568_CTRL_VS_ID3_TRANSDUCED_CD8_TCELL_UP	GSEA_c7.IMMUNESIGDB	k5	Dag1|Ier2|Socs3|Eif4g2|Dusp1|Pdlim4|Mycbp2	7	106	193	15704	6.6	1.2	1	6.0575	6.91271e-10	1	0.000331927	0.999951	2.93159e-08	1	0.0137046	1	m2	30	0.0246064	0	0.300244	enriched
GSE17974_1H_VS_72H_UNTREATED_IN_VITRO_CD4_TCELL_UP	GSEA_c7.IMMUNESIGDB	k5	Sik1|Gem|Fosb|Net1|Plekhh2|Spty2d1	6	106	183	15704	5.7	1.2	1	5.04629	2.25236e-07	1	0.00150206	0.99976	5.14792e-06	1	0.0443517	1	m2	36	0.0256718	0	0.346997	enriched
GSE35685_CD34POS_CD10NEG_CD62LPOS_VS_CD34POS_CD10POS_BONE_MARROW_UP	GSEA_c7.IMMUNESIGDB	k5	Prkcb|Dag1|Ncor2|Fos|Mycbp2|Zfp36l2	6	106	194	15704	5.7	1.2	1	5.04808	2.23138e-07	1	0.00201856	0.999658	5.14792e-06	1	0.0472808	1	m2	54	0.0275262	0	0.503011	enriched
GSE38681_WT_VS_LYL1_KO_LYMPHOID_PRIMED_MULTIPOTENT_PROGENITOR_UP	GSEA_c7.IMMUNESIGDB	k5	Tenm4|Dag1|Smad7|Purb|Zfp36l2|Axin2	6	106	194	15704	5.7	1.2	1	5.04808	2.23138e-07	1	0.00201856	0.999658	5.14792e-06	1	0.0472808	1	m2	30	0.0244011	0	0.248572	enriched
GSE22103_UNSTIM_VS_LPS_STIM_NEUTROPHIL_DN	GSEA_c7.IMMUNESIGDB	k5	Fos|Nr4a1|Klf4|Plk2|Hes1|Dusp1|Atf3|Pdlim4|Rai14|Axin2|Jarid2	11	106	187	15704	10.4	1.2	1	10.0939	2.93993e-24	1	5.29067e-08	1	7.16168e-22	1	1.35664e-05	1	m3	4	NA	0	1	top.enriched
GSE22935_WT_VS_MYD88_KO_MACROPHAGE_12H_MBOVIS_BCG_STIM_UP	GSEA_c7.IMMUNESIGDB	k5	Gng13|Nr4a1|Nr4a2|Dusp5|Socs3|Btg1	6	106	191	15704	5.7	1.2	1	5.04759	2.23709e-07	1	0.00186608	0.999688	5.14792e-06	1	0.0472808	1	m4	62	0.0427672	56	0.881069	top.enriched
GSE43863_DAY6_EFF_VS_DAY150_MEM_LY6C_INT_CXCR5POS_CD4_TCELL_UP	GSEA_c7.IMMUNESIGDB	k5	Fyn|Ier2|Fosl2|Nr4a2|Plk2|Klf2|Tnrc18	7	106	191	15704	6.6	1.2	1	6.05711	6.9295e-10	1	0.000311629	0.999955	2.93159e-08	1	0.013318	1	m4	36	0.0363443	53	0.36818	enriched
GSE20727_H2O2_VS_ROS_INHIBITOR_TREATED_DC_DN	GSEA_c7.IMMUNESIGDB	k5	Btg2|Ramp1|Mycbp2|Btg1|Amer1|Arid1b|Id3	7	106	187	15704	6.6	1.2	1	6.05633	6.9632e-10	1	0.000274025	0.999961	2.93159e-08	1	0.0125948	1	m4	60	0.0418766	50	0.931236	enriched
GSE12845_NAIVE_VS_PRE_GC_TONSIL_BCELL_UP	GSEA_c7.IMMUNESIGDB	k5	Ppfibp2|Sik1|Atf3|Btg1|Ppp3ca|Klf2	6	106	180	15704	5.7	1.1	1	5.0458	2.25812e-07	1	0.00138055	0.999783	5.14792e-06	1	0.0429761	1	m4	54	0.0405283	45	0.819317	enriched
GSE33424_CD161_HIGH_VS_NEG_CD8_TCELL_DN	GSEA_c7.IMMUNESIGDB	k5	Col4a1|Fyn|Map4k4|Ramp1|Aebp1|Id3	6	106	195	15704	5.7	1.2	1	5.04824	2.22948e-07	1	0.00207142	0.999647	5.14792e-06	1	0.0478292	1	m4	46	0.0384399	39	0.570375	enriched
GSE6259_33D1_POS_VS_DEC205_POS_SPLENIC_DC_UP	GSEA_c7.IMMUNESIGDB	k5	Fosl2|Hes1|Btg1|Cbfa2t3|Kmt2a|Jarid2	6	106	176	15704	5.7	1.1	1	5.04515	2.26581e-07	1	0.00123041	0.999811	5.14792e-06	1	0.0402318	1	m4	54	0.0400019	34	0.833532	enriched
GSE360_T_GONDII_VS_B_MALAYI_HIGH_DOSE_MAC_UP	GSEA_c7.IMMUNESIGDB	k5	Mcm5|Bmerb1|Ier2|Klf4|Fosl2|Btg1|Id3	7	106	184	15704	6.6	1.2	1	6.05574	6.98858e-10	1	0.000248294	0.999965	2.93159e-08	1	0.0117445	1	m4	44	0.0369266	32	0.677622	enriched
GSE6269_E_COLI_VS_STAPH_AUREUS_INF_PBMC_UP	GSEA_c7.IMMUNESIGDB	k5	Lrrc1|Mtcl1|Btg1|Klf2|Mllt3|Id3	6	106	133	15704	5.7	0.8	1	5.03818	2.34989e-07	1	0.000281191	0.999968	5.20393e-06	1	0.0127693	1	m4	64	0.0424463	32	0.997058	enriched
GSE2770_TGFB_AND_IL4_VS_IL12_TREATED_ACT_CD4_TCELL_48H_DN	GSEA_c7.IMMUNESIGDB	k5	Btg2|Smad7|Sik1|Fosl2|Msi2|Id3	6	106	189	15704	5.7	1.2	1	5.04727	2.2409e-07	1	0.00176939	0.999708	5.14792e-06	1	0.0471064	1	m4	56	0.0401099	29	0.761364	enriched
GSE39556_CD8A_DC_VS_NK_CELL_DN	GSEA_c7.IMMUNESIGDB	k5	Prkcb|Smad7|Sik1|Mtcl1|Btg1|Aebp1	6	106	182	15704	5.7	1.2	1	5.04613	2.25428e-07	1	0.00146069	0.999768	5.14792e-06	1	0.0436593	1	m4	60	0.0415752	24	0.931642	enriched
GSE29617_CTRL_VS_DAY3_TIV_FLU_VACCINE_PBMC_2008_UP	GSEA_c7.IMMUNESIGDB	k5	Btg2|Nr4a2|Ankrd11|Msi2|Golga4|Jarid2	6	106	169	15704	5.7	1.1	1	5.04402	2.27932e-07	1	0.000998097	0.999853	5.14792e-06	1	0.0354944	1	m4	34	0.0350403	21	0.39632	enriched
GSE22886_IGA_VS_IGM_MEMORY_BCELL_DN	GSEA_c7.IMMUNESIGDB	k5	Btg2|Dusp5|Hes1|Btg1|Enah|Kmt2a	6	106	181	15704	5.7	1.2	1	5.04596	2.2562e-07	1	0.00142019	0.999775	5.14792e-06	1	0.0429761	1	m4	60	0.0409867	21	0.949619	enriched
GSE9650_NAIVE_VS_MEMORY_CD8_TCELL_UP	GSEA_c7.IMMUNESIGDB	k5	Adcy7|Prkcb|Ramp1|Kmt2a|Jarid2|Id3	6	106	194	15704	5.7	1.2	1	5.04808	2.23138e-07	1	0.00201856	0.999658	5.14792e-06	1	0.0472808	1	m4	46	0.0374296	20	0.637536	enriched
GSE29618_BCELL_VS_PDC_DAY7_FLU_VACCINE_UP	GSEA_c7.IMMUNESIGDB	k5	Junb|Egr1|Hes1|Mycbp2|Btg1|Klf2	6	106	176	15704	5.7	1.1	1	5.04515	2.26581e-07	1	0.00123041	0.999811	5.14792e-06	1	0.0402318	1	m4	60	0.0402047	19	0.945331	enriched
GSE360_L_DONOVANI_VS_B_MALAYI_HIGH_DOSE_MAC_UP	GSEA_c7.IMMUNESIGDB	k5	Mcm5|Fosl2|Rai14|Mtcl1|Btg1|Wnk1	6	106	179	15704	5.7	1.1	1	5.04564	2.26004e-07	1	0.00134177	0.99979	5.14792e-06	1	0.0424487	1	m4	58	0.0421227	18	0.850536	enriched
GSE19941_IL10_KO_VS_IL10_KO_AND_NFKBP50_KO_LPS_AND_IL10_STIM_MACROPHAGE_UP	GSEA_c7.IMMUNESIGDB	k5	Pltp|Ier2|Selenom|Fosl2|Btg1|Plekhh2	6	106	190	15704	5.7	1.2	1	5.04743	2.23899e-07	1	0.00181724	0.999698	5.14792e-06	1	0.0472808	1	m4	54	0.0395436	18	0.845962	enriched
GSE3920_IFNA_VS_IFNB_TREATED_ENDOTHELIAL_CELL_UP	GSEA_c7.IMMUNESIGDB	k5	Prkcb|Ramp1|Lrrc1|Btg1|Syne2|Amer1	6	106	163	15704	5.7	1	1	5.04304	2.29095e-07	1	0.000827242	0.999882	5.14792e-06	1	0.0317348	1	m4	58	0.0410212	17	0.91387	enriched
GSE19198_CTRL_VS_IL21_TREATED_TCELL_1H_DN	GSEA_c7.IMMUNESIGDB	k5	Gchfr|Smad7|Hes1|Dusp1|Btg1|Id3	6	106	184	15704	5.7	1.2	1	5.04645	2.25045e-07	1	0.00154432	0.999752	5.14792e-06	1	0.0450535	1	m4	66	0.0425566	15	1	enriched
GSE29618_BCELL_VS_MDC_UP	GSEA_c7.IMMUNESIGDB	k5	Egr1|Map4k4|Zfp36l2|Btg1|Klf2|Kmt2a	6	106	172	15704	5.7	1.1	1	5.0445	2.27352e-07	1	0.0010931	0.999836	5.14792e-06	1	0.0380399	1	m4	58	0.0399082	11	0.895735	enriched
GSE24142_EARLY_THYMIC_PROGENITOR_VS_DN2_THYMOCYTE_UP	GSEA_c7.IMMUNESIGDB	k5	Adcy7|Smad7|Fyn|Gem|Rai14|Ppp3ca	6	106	196	15704	5.7	1.2	1	5.0484	2.22758e-07	1	0.00212533	0.999636	5.14792e-06	1	0.048161	1	m4	30	0.0335069	11	0.324549	enriched
GSE24574_BCL6_HIGH_VS_LOW_TFH_CD4_TCELL_UP	GSEA_c7.IMMUNESIGDB	k5	Junb|Btg2|Sik1|Zfp36l2|Btg1|Syne2	6	106	178	15704	5.7	1.1	1	5.04548	2.26196e-07	1	0.00130383	0.999797	5.14792e-06	1	0.0415179	1	m4	50	0.0382559	8	0.848441	enriched
GSE3039_B2_VS_B1_BCELL_UP	GSEA_c7.IMMUNESIGDB	k5	Junb|Selenom|Nr4a1|Hes1|Btg1|Abca1	6	106	191	15704	5.7	1.2	1	5.04759	2.23709e-07	1	0.00186608	0.999688	5.14792e-06	1	0.0472808	1	m4	52	0.0387466	7	0.84605	enriched
GSE17721_CTRL_VS_LPS_8H_BMDC_DN	GSEA_c7.IMMUNESIGDB	k5	Col4a2|Nr4a1|Pdlim4|Rai14|Pcm1|Jarid2	6	106	189	15704	5.7	1.2	1	5.04727	2.2409e-07	1	0.00176939	0.999708	5.14792e-06	1	0.0471064	1	m4	28	0.0333432	6	0.290226	enriched
GOLDRATH_NAIVE_VS_MEMORY_CD8_TCELL_UP	GSEA_c7.IMMUNESIGDB	k5	Prkcb|Egr1|Map4k4|Ramp1|Eif4g2|Pdlim4	6	106	196	15704	5.7	1.2	1	5.0484	2.22758e-07	1	0.00212533	0.999636	5.14792e-06	1	0.048161	1	m4	34	0.0334141	6	0.441693	enriched
GSE17721_POLYIC_VS_GARDIQUIMOD_8H_BMDC_UP	GSEA_c7.IMMUNESIGDB	k5	Adcy7|Egr1|Fyn|Hes1|Msi2|Zfp36l2|Lrrn1	7	106	198	15704	6.6	1.3	1	6.05848	6.87088e-10	1	0.000387344	0.999942	2.93159e-08	1	0.0153426	1	m4	22	0.0324293	5	0.24572	enriched
GSE24142_DN2_VS_DN3_THYMOCYTE_DN	GSEA_c7.IMMUNESIGDB	k5	Prkcb|Btg2|Egr1|Socs3|Errfi1|Btg1	6	106	190	15704	5.7	1.2	1	5.04743	2.23899e-07	1	0.00181724	0.999698	5.14792e-06	1	0.0472808	1	m4	48	0.0383075	5	0.81088	enriched
GSE16266_CTRL_VS_LPS_STIM_MEF_UP	GSEA_c7.IMMUNESIGDB	k5	Junb|Smad7|Ncor2|Ier2|Dusp1|Btg1|Id3	7	106	186	15704	6.6	1.2	1	6.05613	6.97165e-10	1	0.00026522	0.999963	2.93159e-08	1	0.0123062	1	m4	38	0.0349931	4	0.596241	enriched
GSE26156_DOUBLE_POSITIVE_VS_CD4_SINGLE_POSITIVE_THYMOCYTE_UP	GSEA_c7.IMMUNESIGDB	k5	Junb|Btg2|Zfp36l2|Btg1|Gadd45b|Syne2	6	106	168	15704	5.7	1.1	1	5.04385	2.28125e-07	1	0.000967886	0.999858	5.14792e-06	1	0.0349299	1	m4	48	0.0383642	4	0.827917	enriched
GSE360_CTRL_VS_L_MAJOR_DC_UP	GSEA_c7.IMMUNESIGDB	k5	Cpe|Dag1|Smad7|Fyn|Mtcl1|Ppp3ca	6	106	181	15704	5.7	1.2	1	5.04596	2.2562e-07	1	0.00142019	0.999775	5.14792e-06	1	0.0429761	1	m4	30	0.0343543	4	0.357721	enriched
GSE7460_FOXP3_MUT_VS_WT_ACT_WITH_TGFB_TCONV_DN	GSEA_c7.IMMUNESIGDB	k5	Cpe|Map4k4|Ramp1|Pdlim4|Klf2|Arid1b	6	106	193	15704	5.7	1.2	1	5.04792	2.23328e-07	1	0.00196672	0.999668	5.14792e-06	1	0.0472808	1	m4	42	0.035215	4	0.52421	enriched
GSE29618_BCELL_VS_PDC_UP	GSEA_c7.IMMUNESIGDB	k5	Junb|Ppfibp2|Egr1|Ier2|Nr4a2|Hes1|Dusp1|Mycbp2|Btg1|Klf2	10	106	178	15704	9.4	1.1	1	9.08186	5.33684e-20	1	3.38471e-07	1	7.53507e-18	1	5.15323e-05	1	m4	22	0.0317605	3	0.309325	enriched
GSE29164_CD8_TCELL_VS_CD8_TCELL_AND_IL12_TREATED_MELANOMA_DAY3_DN	GSEA_c7.IMMUNESIGDB	k5	Dag1|Nav2|Map4k4|Fos|Nr4a1|Socs3|Pdlim4|Klf2|Id3	9	106	192	15704	8.5	1.2	1	8.07641	3.3352e-16	1	5.98596e-06	0.999999	3.33124e-14	1	0.000583272	1	m4	14	0.0290207	3	0.115036	enriched
GSE2405_S_AUREUS_VS_A_PHAGOCYTOPHILUM_NEUTROPHIL_UP	GSEA_c7.IMMUNESIGDB	k5	Col4a2|Selenom|Fos|Fosl2|Dusp5|Pdlim4|Klf2	7	106	197	15704	6.6	1.3	1	6.05828	6.87923e-10	1	0.000375706	0.999944	2.93159e-08	1	0.0150036	1	m4	20	0.0313579	3	0.204547	enriched
GSE46606_IRF4_KO_VS_WT_CD40L_IL2_IL5_3DAY_STIMULATED_BCELL_UP	GSEA_c7.IMMUNESIGDB	k5	Smad7|Ncor2|Ramp1|Dusp5|Mtcl1|Mast4	6	106	186	15704	5.7	1.2	1	5.04678	2.24662e-07	1	0.00163156	0.999735	5.14792e-06	1	0.0467586	1	m4	42	0.0363974	3	0.566478	enriched
GSE7460_FOXP3_MUT_VS_WT_ACT_TCONV_DN	GSEA_c7.IMMUNESIGDB	k5	Fos|Ramp1|Pdlim4|Klf2|Amer1|Id3	6	106	189	15704	5.7	1.2	1	5.04727	2.2409e-07	1	0.00176939	0.999708	5.14792e-06	1	0.0471064	1	m4	46	0.0368789	3	0.628486	enriched
GSE360_DC_VS_MAC_B_MALAYI_HIGH_DOSE_UP	GSEA_c7.IMMUNESIGDB	k5	Ppfibp2|Mcm5|Smad7|Ncor2|Isca1|Mtcl1|Mical2|Map1b|Id3	9	106	188	15704	8.5	1.2	1	8.07536	3.36379e-16	1	5.04359e-06	0.999999	3.33124e-14	1	0.000501477	1	m4	18	0.0303808	2	0.207475	enriched
GSE33425_CD161_HIGH_VS_NEG_CD8_TCELL_UP	GSEA_c7.IMMUNESIGDB	k5	Smad7|Fyn|Ier2|Nr4a2|Mgp|Eif4g2|Btg1|Jarid2|Id3	9	106	193	15704	8.5	1.2	1	8.07667	3.32809e-16	1	6.24385e-06	0.999999	3.33124e-14	1	0.000596472	1	m4	18	0.0309568	2	0.204396	enriched
GSE37301_HEMATOPOIETIC_STEM_CELL_VS_GRAN_MONO_PROGENITOR_DN	GSEA_c7.IMMUNESIGDB	k5	Nav2|Sik1|Fosl2|Atf3|Rai14|Syne2|Axin2	7	106	169	15704	6.6	1.1	1	6.05282	7.11668e-10	1	0.000147142	0.999981	2.93159e-08	1	0.00787777	1	m4	18	0.030873	2	0.232955	enriched
GSE26488_CTRL_VS_PEPTIDE_INJECTION_OT2_THYMOCYTE_DN	GSEA_c7.IMMUNESIGDB	k5	Egr1|Cited2|Map4k4|Ppp3ca|Klf2|Abca1|Id3	7	106	178	15704	6.6	1.1	1	6.05457	7.03957e-10	1	0.000202668	0.999973	2.93159e-08	1	0.0103937	1	m4	24	0.0311656	2	0.318123	enriched
GSE46606_UNSTIM_VS_CD40L_IL2_IL5_1DAY_STIMULATED_IRF4_KO_BCELL_DN	GSEA_c7.IMMUNESIGDB	k5	Ncor2|Nr4a1|Hes1|Ankrd11|Kcne1l|Wnk1	6	106	166	15704	5.7	1.1	1	5.04353	2.28513e-07	1	0.000909579	0.999868	5.14792e-06	1	0.0333193	1	m4	26	0.032828	1	0.345212	enriched
GSE37301_LYMPHOID_PRIMED_MPP_VS_COMMON_LYMPHOID_PROGENITOR_DN	GSEA_c7.IMMUNESIGDB	k5	Mycbp2|Btg1|Gadd45b|Klf2|Sema3a|Id3	6	106	196	15704	5.7	1.2	1	5.0484	2.22758e-07	1	0.00212533	0.999636	5.14792e-06	1	0.048161	1	m4	60	0.0412803	1	0.980176	enriched
GSE360_T_GONDII_VS_B_MALAYI_LOW_DOSE_MAC_UP	GSEA_c7.IMMUNESIGDB	k5	Bmerb1|Pde10a|Sik1|Fosl2|Plk2|Pcm1|Zfp36l2|Gadd45b|Magi2|Id3	10	106	188	15704	9.4	1.2	1	9.08478	5.19522e-20	1	5.60662e-07	1	7.53507e-18	1	7.80441e-05	1	m4	8	0.0258597	0	0.0598057	enriched
GSE3039_CD4_TCELL_VS_B2_BCELL_UP	GSEA_c7.IMMUNESIGDB	k5	Btg2|Egr1|Pltp|Selenom|Nr4a1|Lrrc1|Fosb|Btg1	8	106	191	15704	7.5	1.2	1	7.06663	7.93727e-13	1	4.51062e-05	0.999994	5.02761e-11	1	0.00296969	1	m4	28	0.0326634	0	0.467173	enriched
KAECH_NAIVE_VS_MEMORY_CD8_TCELL_UP	GSEA_c7.IMMUNESIGDB	k5	Adcy7|Prkcb|Dag1|Ramp1|Kmt2a|Wnk1|Jarid2|Id3	8	106	193	15704	7.5	1.2	1	7.06708	7.91126e-13	1	4.85611e-05	0.999994	5.02761e-11	1	0.0030332	1	m4	18	0.0302127	0	0.231822	enriched
GSE11057_EFF_MEM_VS_CENT_MEM_CD4_TCELL_DN	GSEA_c7.IMMUNESIGDB	k5	Map4k4|Mycbp2|Aebp1|Mllt3|Kmt2a|Bptf	6	106	167	15704	5.7	1.1	1	5.04369	2.28319e-07	1	0.000938384	0.999863	5.14792e-06	1	0.0341179	1	m4	28	0.0325696	0	0.416209	enriched
GSE29618_LAIV_VS_TIV_FLU_VACCINE_DAY7_MDC_UP	GSEA_c7.IMMUNESIGDB	k5	Junb|Nr4a2|Hes1|Fosb|Kcne1l|Ankrd17	6	106	175	15704	5.7	1.1	1	5.04499	2.26773e-07	1	0.0011949	0.999817	5.14792e-06	1	0.0401488	1	m4	30	0.0333757	0	0.390751	enriched
GSE27291_0H_VS_7D_STIM_GAMMADELTA_TCELL_DN	GSEA_c7.IMMUNESIGDB	k5	Btg2|Dusp5|Atf3|Ankrd11|Btg1|Gadd45b|Bptf	7	106	168	15704	6.6	1.1	1	6.05262	7.12529e-10	1	0.000141825	0.999982	2.93159e-08	1	0.00785196	1	m5	70	0.0429116	78	0.740351	top.enriched
GSE2706_UNSTIM_VS_8H_LPS_AND_R848_DC_DN	GSEA_c7.IMMUNESIGDB	k5	Map4k4|Dusp5|Socs3|Dusp1|Btg1|Gadd45b	6	106	178	15704	5.7	1.1	1	5.04548	2.26196e-07	1	0.00130383	0.999797	5.14792e-06	1	0.0415179	1	m5	88	0.0476551	50	0.95886	enriched
GSE2706_UNSTIM_VS_2H_R848_DC_DN	GSEA_c7.IMMUNESIGDB	k5	Btg2|Gem|Dusp5|Socs3|Btg1|Gadd45b	6	106	172	15704	5.7	1.1	1	5.0445	2.27352e-07	1	0.0010931	0.999836	5.14792e-06	1	0.0380399	1	m5	90	0.0473432	36	1	enriched
GSE22140_GERMFREE_VS_SPF_MOUSE_CD4_TCELL_UP	GSEA_c7.IMMUNESIGDB	k5	Junb|Klf4|Gem|Dusp5|Socs3|Gadd45b	6	106	188	15704	5.7	1.2	1	5.0471	2.2428e-07	1	0.0017225	0.999717	5.14792e-06	1	0.0471064	1	m5	92	0.049242	33	0.970087	enriched
GSE2706_UNSTIM_VS_2H_LPS_DC_DN	GSEA_c7.IMMUNESIGDB	k5	Btg2|Gem|Dusp5|Socs3|Atf3|Btg1|Gadd45b	7	106	169	15704	6.6	1.1	1	6.05282	7.11668e-10	1	0.000147142	0.999981	2.93159e-08	1	0.00787777	1	m5	74	0.0420992	32	0.844609	enriched
GSE9006_HEALTHY_VS_TYPE_1_DIABETES_PBMC_4MONTH_POST_DX_UP	GSEA_c7.IMMUNESIGDB	k5	Junb|Sik1|Nr4a2|Dusp5|Atf3|Gadd45b|Rap2c	7	106	196	15704	6.6	1.2	1	6.05808	6.88758e-10	1	0.000364351	0.999946	2.93159e-08	1	0.0147927	1	m5	60	0.0397767	24	0.652335	enriched
GSE42021_TREG_PLN_VS_CD24INT_TREG_THYMUS_UP	GSEA_c7.IMMUNESIGDB	k5	Junb|Ier2|Map4k4|Socs3|Errfi1|Gadd45b	6	106	193	15704	5.7	1.2	1	5.04792	2.23328e-07	1	0.00196672	0.999668	5.14792e-06	1	0.0472808	1	m5	68	0.0421034	20	0.712166	enriched
GSE15330_LYMPHOID_MULTIPOTENT_VS_MEGAKARYOCYTE_ERYTHROID_PROGENITOR_IKAROS_KO_DN	GSEA_c7.IMMUNESIGDB	k5	Nr4a1|Gem|Dusp5|Errfi1|Pglyrp1|Spty2d1	6	106	165	15704	5.7	1.1	1	5.04337	2.28707e-07	1	0.000881462	0.999873	5.14792e-06	1	0.0332906	1	m5	62	0.0397631	16	0.63693	enriched
GSE29618_PDC_VS_MDC_UP	GSEA_c7.IMMUNESIGDB	k5	Map4k4|Dusp5|Map1a|Aebp1|Syne2|Cbfa2t3	6	106	181	15704	5.7	1.2	1	5.04596	2.2562e-07	1	0.00142019	0.999775	5.14792e-06	1	0.0429761	1	m5	46	0.0359993	13	0.453053	enriched
GSE2197_IMMUNOSUPPRESSIVE_DNA_VS_UNTREATED_IN_DC_UP	GSEA_c7.IMMUNESIGDB	k5	Junb|Plk2|Socs3|Atf3|Jarid2|Ankrd17	6	106	189	15704	5.7	1.2	1	5.04727	2.2409e-07	1	0.00176939	0.999708	5.14792e-06	1	0.0471064	1	m5	58	0.0401489	13	0.565481	enriched
GSE369_PRE_VS_POST_IL6_INJECTION_IFNG_KO_LIVER_DN	GSEA_c7.IMMUNESIGDB	k5	Ppfibp2|Gem|Socs3|Lrrc1|Pglyrp1|Kmt2a	6	106	189	15704	5.7	1.2	1	5.04727	2.2409e-07	1	0.00176939	0.999708	5.14792e-06	1	0.0471064	1	m5	58	0.0404876	13	0.588171	enriched
GSE7852_TREG_VS_TCONV_THYMUS_UP	GSEA_c7.IMMUNESIGDB	k5	Fosl2|Nr4a2|Gem|Dusp5|Dusp1|Gadd45b	6	106	194	15704	5.7	1.2	1	5.04808	2.23138e-07	1	0.00201856	0.999658	5.14792e-06	1	0.0472808	1	m5	80	0.0438683	13	0.899137	enriched
GSE23568_ID3_TRANSDUCED_VS_ID3_KO_CD8_TCELL_UP	GSEA_c7.IMMUNESIGDB	k5	Dag1|Nav2|Fyn|Nr4a1|Socs3|Pdlim4	6	106	193	15704	5.7	1.2	1	5.04792	2.23328e-07	1	0.00196672	0.999668	5.14792e-06	1	0.0472808	1	m5	44	0.0358502	10	0.427457	enriched
GSE24574_BCL6_HIGH_TFH_VS_TCONV_CD4_TCELL_UP	GSEA_c7.IMMUNESIGDB	k5	Gchfr|Nr4a1|Plk2|Dusp5|Hes1|Gadd45b|Id3	7	106	179	15704	6.6	1.1	1	6.05477	7.03105e-10	1	0.000209761	0.999972	2.93159e-08	1	0.0106454	1	m5	56	0.0397343	9	0.603477	enriched
GSE37301_MULTIPOTENT_PROGENITOR_VS_RAG2_KO_NK_CELL_DN	GSEA_c7.IMMUNESIGDB	k5	Hsd11b2|Col4a1|Ramp1|Gadd45b|Abca1|Id3	6	106	193	15704	5.7	1.2	1	5.04792	2.23328e-07	1	0.00196672	0.999668	5.14792e-06	1	0.0472808	1	m5	56	0.0391474	9	0.596356	enriched
GSE10273_HIGH_VS_LOW_IL7_TREATED_IRF4_8_NULL_PRE_BCELL_UP	GSEA_c7.IMMUNESIGDB	k5	Adcy7|Fosl2|Gadd45b|Pglyrp1|Golga4|Ccdc88a	6	106	195	15704	5.7	1.2	1	5.04824	2.22948e-07	1	0.00207142	0.999647	5.14792e-06	1	0.0478292	1	m5	58	0.0401721	9	0.611022	enriched
GSE17721_PAM3CSK4_VS_GADIQUIMOD_1H_BMDC_UP	GSEA_c7.IMMUNESIGDB	k5	Junb|Pde10a|Gem|Atf3|Col4a5|Msi2|Errfi1|Kmt2a	8	106	181	15704	7.5	1.2	1	7.06435	8.06847e-13	1	3.07516e-05	0.999996	5.02761e-11	1	0.00237812	1	m5	30	0.0332862	8	0.251168	enriched
GSE14908_RESTING_VS_HDM_STIM_CD4_TCELL_ATOPIC_PATIENT_DN	GSEA_c7.IMMUNESIGDB	k5	Fosl2|Ramp1|Gem|Zfp36l2|Errfi1|Gadd45b	6	106	195	15704	5.7	1.2	1	5.04824	2.22948e-07	1	0.00207142	0.999647	5.14792e-06	1	0.0478292	1	m5	68	0.0419695	8	0.709611	enriched
GSE22140_HEALTHY_VS_ARTHRITIC_GERMFREE_MOUSE_CD4_TCELL_DN	GSEA_c7.IMMUNESIGDB	k5	Btg2|Pltp|Ncor2|Fyn|Map4k4|Gem|Dusp5	7	106	192	15704	6.6	1.2	1	6.0573	6.9211e-10	1	0.000321649	0.999953	2.93159e-08	1	0.0133938	1	m5	34	0.0325426	7	0.354282	enriched
GSE7219_WT_VS_NIK_NFKB2_KO_DC_UP	GSEA_c7.IMMUNESIGDB	k5	Egr1|Smad7|Fosl2|Gem|Socs3|Atf3|Gadd45b|Wnk1	8	106	177	15704	7.5	1.1	1	7.06344	8.12151e-13	1	2.61998e-05	0.999997	5.02761e-11	1	0.00209255	1	m5	46	0.0371791	5	0.524891	enriched
GSE19401_UNSTIM_VS_RETINOIC_ACID_AND_PAM2CSK4_STIM_FOLLICULAR_DC_DN	GSEA_c7.IMMUNESIGDB	k5	Pltp|Ncor2|Fyn|Cited2|Map4k4|Gem|Btg1|Gadd45b	8	106	183	15704	7.5	1.2	1	7.06481	8.04207e-13	1	3.32648e-05	0.999996	5.02761e-11	1	0.00245555	1	m5	32	0.034187	5	0.351423	enriched
GSE25088_CTRL_VS_IL4_STIM_MACROPHAGE_UP	GSEA_c7.IMMUNESIGDB	k5	Cpe|Lrrc1|Gadd45b|Aebp1|Mllt3|Bptf	6	106	175	15704	5.7	1.1	1	5.04499	2.26773e-07	1	0.0011949	0.999817	5.14792e-06	1	0.0401488	1	m5	46	0.0368527	5	0.475681	enriched
GSE29949_MICROGLIA_VS_DC_BRAIN_DN	GSEA_c7.IMMUNESIGDB	k5	Prkcb|Ppfibp2|Nr4a2|Socs3|Map1a|Gadd45b	6	106	183	15704	5.7	1.2	1	5.04629	2.25236e-07	1	0.00150206	0.99976	5.14792e-06	1	0.0443517	1	m5	68	0.0425063	5	0.725347	enriched
GSE41867_DAY8_VS_DAY15_LCMV_CLONE13_EFFECTOR_CD8_TCELL_UP	GSEA_c7.IMMUNESIGDB	k5	Adcy7|Fyn|Gem|Dusp5|Pcm1|Abca1	6	106	193	15704	5.7	1.2	1	5.04792	2.23328e-07	1	0.00196672	0.999668	5.14792e-06	1	0.0472808	1	m5	58	0.0394601	5	0.605898	enriched
GSE360_T_GONDII_VS_B_MALAYI_HIGH_DOSE_DC_UP	GSEA_c7.IMMUNESIGDB	k5	Plk2|Dusp5|Socs3|Dusp1|Col4a5|Btg1|Gadd45b|Magi2|Kmt2a	9	106	184	15704	8.5	1.2	1	8.07432	3.3926e-16	1	4.23152e-06	1	3.33124e-14	1	0.000438638	1	m5	36	0.0339363	4	0.44388	enriched
GSE37301_PRO_BCELL_VS_GRANULOCYTE_MONOCYTE_PROGENITOR_UP	GSEA_c7.IMMUNESIGDB	k5	Fos|Ramp1|Dusp5|Dusp1|Fosb|Gadd45b|Id3	7	106	136	15704	6.6	0.9	1	6.0464	7.40593e-10	1	3.73829e-05	0.999996	2.95751e-08	1	0.00263956	1	m5	46	0.035928	4	0.521651	enriched
GSE22025_TGFB1_VS_TGFB1_AND_PROGESTERONE_TREATED_CD4_TCELL_DN	GSEA_c7.IMMUNESIGDB	k5	Col4a1|Ncor2|Nr4a2|Gem|Atf3|Mllt3|Id3	7	106	180	15704	6.6	1.1	1	6.05496	7.02253e-10	1	0.000217052	0.99997	2.93159e-08	1	0.0107906	1	m5	28	0.031644	4	0.243009	enriched
GSE3982_CTRL_VS_PMA_STIM_EOSINOPHIL_DN	GSEA_c7.IMMUNESIGDB	k5	Bcam|Fosl2|Dusp5|Map1a|Rarres2|Col4a5	6	106	162	15704	5.7	1	1	5.04288	2.2929e-07	1	0.000801117	0.999887	5.14792e-06	1	0.0309765	1	m5	48	0.036861	4	0.494026	enriched
GSE37605_FOXP3_FUSION_GFP_VS_IRES_GFP_TREG_C57BL6_DN	GSEA_c7.IMMUNESIGDB	k5	Dusp5|Mgp|Atf3|Magi2|Abca1|Id3	6	106	166	15704	5.7	1.1	1	5.04353	2.28513e-07	1	0.000909579	0.999868	5.14792e-06	1	0.0333193	1	m5	58	0.0396767	4	0.579478	enriched
GSE32533_WT_VS_MIR17_KO_ACT_CD4_TCELL_UP	GSEA_c7.IMMUNESIGDB	k5	Bcam|Klf4|Socs3|Nkd1|Msi2|Ddit4l	6	106	190	15704	5.7	1.2	1	5.04743	2.23899e-07	1	0.00181724	0.999698	5.14792e-06	1	0.0472808	1	m5	44	0.0356273	4	0.43808	enriched
GSE29618_MONOCYTE_VS_PDC_DN	GSEA_c7.IMMUNESIGDB	k5	Dusp5|Map1a|Pcm1|Aebp1|Cbfa2t3|Ccdc88a	6	106	177	15704	5.7	1.1	1	5.04531	2.26388e-07	1	0.00126671	0.999804	5.14792e-06	1	0.0408702	1	m5	44	0.0360033	3	0.449452	enriched
GSE9316_IL6_KO_VS_IFNG_KO_INVIVO_EXPANDED_CD4_TCELL_DN	GSEA_c7.IMMUNESIGDB	k5	Col4a1|Fos|Plk2|Socs3|Atf3|Gadd45b	6	106	191	15704	5.7	1.2	1	5.04759	2.23709e-07	1	0.00186608	0.999688	5.14792e-06	1	0.0472808	1	m5	72	0.0428356	3	0.770698	enriched
GSE7852_THYMUS_VS_FAT_TCONV_DN	GSEA_c7.IMMUNESIGDB	k5	Col4a1|Sik1|Atf3|Fosb|Gadd45b|Jcad	6	106	193	15704	5.7	1.2	1	5.04792	2.23328e-07	1	0.00196672	0.999668	5.14792e-06	1	0.0472808	1	m5	54	0.0382471	3	0.582799	enriched
GSE15330_MEGAKARYOCYTE_ERYTHROID_VS_GRANULOCYTE_MONOCYTE_PROGENITOR_UP	GSEA_c7.IMMUNESIGDB	k5	Ier2|Selenom|Nr4a1|Gem|Dusp5|Spty2d1	6	106	169	15704	5.7	1.1	1	5.04402	2.27932e-07	1	0.000998097	0.999853	5.14792e-06	1	0.0354944	1	m5	60	0.0403311	2	0.620473	enriched
GSE30083_SP2_VS_SP4_THYMOCYTE_DN	GSEA_c7.IMMUNESIGDB	k5	Adcy7|Gem|Socs3|Pdlim4|Syne2|Kmt2a	6	106	198	15704	5.7	1.3	1	5.04873	2.22379e-07	1	0.00223632	0.999613	5.14792e-06	1	0.0499787	1	m5	56	0.0389152	2	0.572809	enriched
GSE7852_TREG_VS_TCONV_FAT_UP	GSEA_c7.IMMUNESIGDB	k5	Nav2|Gem|Dusp1|Atf3|Spty2d1|Jcad	6	106	198	15704	5.7	1.3	1	5.04873	2.22379e-07	1	0.00223632	0.999613	5.14792e-06	1	0.0499787	1	m5	56	0.0394567	2	0.551349	enriched
GSE21033_1H_VS_12H_POLYIC_STIM_DC_UP	GSEA_c7.IMMUNESIGDB	k5	Btg2|Nr4a1|Ramp1|Dusp5|Errfi1|Cbfa2t3|Id3	7	106	171	15704	6.6	1.1	1	6.05321	7.09948e-10	1	0.000158262	0.99998	2.93159e-08	1	0.00820267	1	m5	36	0.033158	1	0.338622	enriched
GSE1432_1H_VS_24H_IFNG_MICROGLIA_UP	GSEA_c7.IMMUNESIGDB	k5	Map4k4|Fosl2|Ramp1|Plk2|Socs3|Gadd45b|Jarid2	7	106	191	15704	6.6	1.2	1	6.05711	6.9295e-10	1	0.000311629	0.999955	2.93159e-08	1	0.013318	1	m5	46	0.0360406	1	0.528501	enriched
GSE360_CTRL_VS_T_GONDII_DC_DN	GSEA_c7.IMMUNESIGDB	k5	Col4a2|Dusp5|Socs3|Dusp1|Btg1|Gadd45b	6	106	181	15704	5.7	1.2	1	5.04596	2.2562e-07	1	0.00142019	0.999775	5.14792e-06	1	0.0429761	1	m5	86	0.0458813	1	0.962153	enriched
GSE12392_IFNAR_KO_VS_IFNB_KO_CD8_NEG_SPLEEN_DC_DN	GSEA_c7.IMMUNESIGDB	k5	Nr4a1|Plk2|Socs3|Fosb|Errfi1|Id3	6	106	188	15704	5.7	1.2	1	5.0471	2.2428e-07	1	0.0017225	0.999717	5.14792e-06	1	0.0471064	1	m5	54	0.0382289	1	0.546822	enriched
GSE19401_NAIVE_VS_IMMUNIZED_MOUSE_PLN_FOLLICULAR_DC_UP	GSEA_c7.IMMUNESIGDB	k5	Junb|Btg2|Pltp|Ncor2|Gem|Dusp5|Dusp1|Atf3	8	106	189	15704	7.5	1.2	1	7.06617	7.96335e-13	1	4.18589e-05	0.999995	5.02761e-11	1	0.00279365	1	m5	44	0.0353752	0	0.456873	enriched
GSE30971_CTRL_VS_LPS_STIM_MACROPHAGE_WBP7_HET_4H_UP	GSEA_c7.IMMUNESIGDB	k5	Junb|Prkcb|Fos|Fosl2|Nr4a2|Dusp5|Kazn|Gadd45b	8	106	193	15704	7.5	1.2	1	7.06708	7.91126e-13	1	4.85611e-05	0.999994	5.02761e-11	1	0.0030332	1	m5	38	0.0344744	0	0.462635	enriched
GSE18791_CTRL_VS_NEWCASTLE_VIRUS_DC_2H_DN	GSEA_c7.IMMUNESIGDB	k5	Nr4a1|Nr4a2|Gem|Purb|Errfi1|Gadd45b	6	106	143	15704	5.7	0.9	1	5.0398	2.3301e-07	1	0.000414824	0.999948	5.18367e-06	1	0.0162986	1	m5	72	0.0428973	0	0.763752	enriched
GSE41176_UNSTIM_VS_ANTI_IGM_STIM_BCELL_1H_UP	GSEA_c7.IMMUNESIGDB	k5	Ncor2|Fosl2|Dusp5|Socs3|Gadd45b|Kcne1l	6	106	184	15704	5.7	1.2	1	5.04645	2.25045e-07	1	0.00154432	0.999752	5.14792e-06	1	0.0450535	1	m5	86	0.0465883	0	0.932404	enriched
GSE16385_UNTREATED_VS_12H_ROSIGLITAZONE_IFNG_TNF_TREATED_MACROPHAGE_DN	GSEA_c7.IMMUNESIGDB	k5	Btg2|Selenom|Socs3|Mycbp2|Errfi1|Kcne1l	6	106	187	15704	5.7	1.2	1	5.04694	2.24471e-07	1	0.00167656	0.999726	5.14792e-06	1	0.0471064	1	m5	46	0.0363002	0	0.489226	enriched
GSE30971_WBP7_HET_VS_KO_MACROPHAGE_UP	GSEA_c7.IMMUNESIGDB	k5	Fosl2|Nr4a2|Dusp5|Dusp1|Kazn|Gadd45b	6	106	193	15704	5.7	1.2	1	5.04792	2.23328e-07	1	0.00196672	0.999668	5.14792e-06	1	0.0472808	1	m5	72	0.0415706	0	0.819305	enriched
GSE1460_NAIVE_CD4_TCELL_ADULT_BLOOD_VS_THYMIC_STROMAL_CELL_DN	GSEA_c7.IMMUNESIGDB	k5	Nav2|Klf4|Kazn|Col4a5|Aebp1|Ankrd17	6	106	197	15704	5.7	1.3	1	5.04857	2.22568e-07	1	0.00218029	0.999624	5.14792e-06	1	0.0491777	1	m5	24	0.0309104	0	0.176251	enriched
NAKAYA_PBMC_FLUARIX_FLUVIRIN_AGE_18_50YO_7DY_DN	GSEA_c7.VaccineResponse	k5	Junb|Btg2|Egr1|Fos|Nr4a1|Sik1|Klf4|Fosl2|Nr4a2|Dusp5|Socs3|Dusp1|Atf3|Fosb|Gadd45b|Spty2d1|Jarid2|Rap2c	18	82	267	10984	22	2.4	2	11.4962	6.88895e-31	1	7.20246e-13	1	2.73532e-30	1	2.49205e-10	1	m1	6	3	0	1	top.enriched
HOEK_NK_CELL_2011_2012_TIV_3D_VS_0DY_ADULT_3D_DN	GSEA_c7.VaccineResponse	k5	Junb|Egr1|Nr4a1|Klf4|Nr4a2|Dusp1|Fosb|Cbfa2t3	8	82	206	10984	9.8	1.9	2	4.29888	8.58336e-06	0.999991	0.000144969	0.999978	3.13177e-05	1	0.0167198	1	m1	6	3	0	1	enriched
HARALAMBIEVA_PBMC_FLUARIX_AGE_50_74YO_CORR_WITH_28D_MEM_B_CELL_RESPONSE_AT_28DY_POSITIVE	GSEA_c7.VaccineResponse	k5	Mcm5|Ncor2|Ier2|Nr4a1|Sik1|Klf4|Fosl2|Nr4a2|Plk2|Gem|Hes1|Eif4g2|Atf3|Fosb|Klf2|Cbfa2t3|Mical2|Abca1|Tnrc18|Ccdc88a|Spty2d1|Jarid2|Rap2c	23	82	1169	10984	28	10.6	9	4.95506	3.61532e-07	1	9.26423e-06	0.999997	1.39448e-06	1	0.00160271	1	m2	4	NA	0	1	top.enriched
HARALAMBIEVA_PBMC_FLUARIX_AGE_50_74YO_CORR_WITH_28D_MEM_B_CELL_RESPONSE_AT_3DY_POSITIVE	GSEA_c7.VaccineResponse	k5	Egr1|Ier2|Sik1|Klf4|Fosl2|Gem|Socs3|Mical2|Spty2d1|Jarid2	10	82	337	10984	12.2	3.1	3	4.12014	1.89325e-05	0.999981	0.000194464	0.999962	6.72603e-05	1	0.0168211	1	m3	6	3.57248	0	1	top.enriched
NAKAYA_MONOCYTE_FLUMIST_AGE_18_50YO_7DY_DN	GSEA_c7.VaccineResponse	k5	Ppfibp2|Smad7|Fosl2|Socs3|Hes1|Net1|Kazn|Map1a	8	82	238	10984	9.8	2.2	2	4.30527	8.33907e-06	0.999992	0.000386917	0.999933	3.12715e-05	1	0.0267747	1	m3	6	3.57248	0	1	enriched
NAKAYA_PBMC_FLUMIST_AGE_18_50YO_7DY_DN	GSEA_c7.VaccineResponse	k5	Btg2|Sik1|Fosl2|Nr4a2|Dusp5|Socs3|Net1|Isca1|Btg1|Abca1|Golga4|Spty2d1|Jarid2|Rap2c|Id3	15	82	790	10984	18.3	7.2	6	3.82809	6.45705e-05	0.999935	0.000661267	0.999795	0.000223513	1	0.0381331	1	m4	4	NA	0	1	top.enriched
GAUTAM_EYE_CORNEA_TGFBI_HIGH_EPITHELIAL_CELLS	GSEA_c8.CellType	k5	Egr1|Atf3|Fosb|Gadd45b|Cntn4	5	105	107	13682	4.8	0.8	1	4.03108	2.77601e-05	0.999972	0.00138374	0.999829	9.21177e-05	1	0.012261	1	m1	60	0.0547702	41	0.899523	top.enriched
DESCARTES_MAIN_FETAL_CCL19_CCL21_POSITIVE_CELLS	GSEA_c8.CellType	k5	Junb|Egr1|Selenom|Fos|Socs3|Zfp36l2	6	105	172	13682	5.7	1.3	1	5.05096	2.19795e-07	1	0.00208571	0.999645	9.62295e-07	1	0.0171765	1	m1	56	0.0512324	16	0.905221	enriched
BUSSLINGER_ESOPHAGEAL_DENDRITIC_CELLS	GSEA_c8.CellType	k5	Adcy7|Junb|Prkcb|Fos|Nr4a1|Nr4a2|Fosb|Ccdc88a	8	105	200	13682	7.6	1.5	2	4.29033	8.92031e-06	0.999991	0.000150403	0.999977	3.21436e-05	1	0.00198645	1	m1	48	0.0486963	15	0.749641	enriched
MURARO_PANCREAS_PANCREATIC_POLYPEPTIDE_CELL	GSEA_c8.CellType	k5	Btg2|Egr1|Bmerb1|Fos|Nr4a1|Nr4a2	6	105	142	13682	5.7	1	1	5.04536	2.2633e-07	1	0.000779324	0.999891	9.74099e-07	1	0.00779422	1	m1	60	0.0544161	14	0.937475	enriched
DESCARTES_FETAL_SPLEEN_MESOTHELIAL_CELLS	GSEA_c8.CellType	k5	Junb|Egr1|2200002D01Rik|Fos|Socs3|Mgp|Dusp1|Atf3	8	105	184	13682	7.6	1.3	1	7.07449	7.49997e-13	1	8.43127e-05	0.999988	3.83087e-12	1	0.00120221	1	m1	52	0.0502116	12	0.853565	enriched
CUI_DEVELOPING_HEART_C8_MACROPHAGE	GSEA_c8.CellType	k5	Adcy7|Junb|Btg2|Nr4a2|Dusp1|Fosb|Zfp36l2|Gadd45b	8	105	263	13682	7.6	1.9	2	4.30039	8.52484e-06	0.999991	0.000936471	0.999812	3.16593e-05	1	0.00885851	1	m1	50	0.0476747	12	0.81292	enriched
BUSSLINGER_GASTRIC_PPP1R1B_POSITIVE_CELLS	GSEA_c8.CellType	k5	Egr1|Fos|Socs3|Atf3|Fosb	5	105	54	13682	4.8	0.4	0	Inf	0	1	5.67402e-05	0.999997	0	1	0.000923678	1	m1	64	0.0561298	11	1	enriched
LAKE_ADULT_KIDNEY_C27_VASCULAR_SMOOTH_MUSCLE_CELLS_AND_PERICYTES	GSEA_c8.CellType	k5	Junb|Egr1|Col4a1|Col4a2|Fos|Nr4a1|Cald1|Dusp1|Atf3|Fosb|Arid1b	11	105	149	13682	10.5	1.1	1	10.0933	2.95624e-24	1	1.82767e-08	1	1.71134e-23	1	8.52913e-07	1	m1	52	0.0509566	8	0.812672	enriched
FAN_OVARY_CL2_PUTATIVE_EARLY_ATRETIC_FOLLICLE_THECAL_CELL_1	GSEA_c8.CellType	k5	Junb|Egr1|Selenom|Fos|Cald1|Hes1|Dusp1|Fosb|Rarres2	9	105	67	13682	8.6	0.5	1	8.05032	4.129e-16	1	1.9264e-09	1	2.26443e-15	1	1.22589e-07	1	m1	50	0.0495462	6	0.797604	enriched
ZHONG_PFC_MAJOR_TYPES_MICROGLIA	GSEA_c8.CellType	k5	Junb|Btg2|Egr1|Pltp|Ier2|Fos|Nr4a1|Nr4a2|Dusp1|Fosb|Zfp36l2|Gadd45b|Klf2	13	105	416	13682	12.4	3	3	5.88574	1.98137e-09	1	1.73422e-05	0.999997	9.13533e-09	1	0.00033594	1	m1	50	0.048113	6	0.841437	enriched
MURARO_PANCREAS_DELTA_CELL	GSEA_c8.CellType	k5	Cpe|Btg2|Egr1|Ier2|Fos|Pdlim4|Syne2|Map1b	8	105	230	13682	7.6	1.7	2	4.29511	8.73021e-06	0.999991	0.000388125	0.999932	3.19678e-05	1	0.00452813	1	m1	40	0.0439674	5	0.622227	enriched
ZHENG_CORD_BLOOD_C5_SIMILAR_TO_HSC_C6_PUTATIVE_ALTERED_METABOLIC_STATE	GSEA_c8.CellType	k5	Junb|Btg2|Ier2|Fos|Nr4a1|Dusp1|Atf3|Zfp36l2|Gadd45b|Mllt3	10	105	55	13682	9.5	0.4	0	Inf	0	1	1.00472e-11	1	0	1	1.00472e-09	1	m1	50	0.0488652	4	0.852383	enriched
DURANTE_ADULT_OLFACTORY_NEUROEPITHELIUM_VASCULAR_SMOOTH_MUSCLE_CELLS	GSEA_c8.CellType	k5	Junb|Egr1|Fos|Cald1|Gem|Socs3|Atf3|Gadd45b|Klf2|Map1b	10	105	87	13682	9.5	0.6	1	9.06327	6.33011e-20	1	1.12189e-09	1	3.58477e-19	1	7.85322e-08	1	m1	42	0.0448466	4	0.672443	enriched
BUSSLINGER_DUODENAL_STEM_CELLS	GSEA_c8.CellType	k5	Btg2|Egr1|Ier2|Fos|Nr4a1|Hes1|Eif4g2|Atf3|Fosb|Zfp36l2|Syne2	11	105	234	13682	10.5	1.7	2	6.44363	5.83254e-11	1	1.75631e-06	1	2.78785e-10	1	4.72854e-05	1	m1	40	0.0442498	4	0.631848	enriched
LAKE_ADULT_KIDNEY_C17_COLLECTING_SYSTEM_PCS_STRESSED_DISSOC_SUBSET	GSEA_c8.CellType	k5	Hsd11b2|Btg2|Egr1|Fos|Nr4a1|Dusp1|Atf3|Fosb|Arid1b	9	105	228	13682	8.6	1.7	2	5.01059	2.71313e-07	1	6.35261e-05	0.99999	1.07086e-06	1	0.000988183	1	m1	56	0.0519545	4	0.907464	enriched
MANNO_MIDBRAIN_NEUROTYPES_HMGL	GSEA_c8.CellType	k5	Adcy7|Junb|Egr1|Ier2|Nr4a1|Nr4a2|Dusp1|Atf3|Fosb|Zfp36l2|Gadd45b|Klf2|Rap2c	13	105	543	13682	12.4	4	4	4.6096	2.01723e-06	0.999998	0.000258439	0.999933	7.84311e-06	1	0.00328922	1	m1	38	0.0430199	3	0.619243	enriched
GAUTAM_EYE_IRIS_CILIARY_BODY_FIBROBLASTS	GSEA_c8.CellType	k5	Btg2|Egr1|Fos|Fosl2|Nr4a2|Gem|Klf2|Id3	8	105	97	13682	7.6	0.7	1	7.0518	8.83086e-13	1	7.55347e-07	1	4.40366e-12	1	2.40338e-05	1	m1	38	0.0440792	2	0.61938	enriched
RUBENSTEIN_SKELETAL_MUSCLE_SATELLITE_CELLS	GSEA_c8.CellType	k5	Junb|Btg2|Egr1|Dag1|Uba52|Ier2|Fos|Dusp1|Fosb|Pdlim4|Rarres2	11	105	223	13682	10.5	1.6	2	6.44099	5.93466e-11	1	1.09574e-06	1	2.81087e-10	1	3.08254e-05	1	m1	46	0.0478943	2	0.759297	enriched
RUBENSTEIN_SKELETAL_MUSCLE_MYELOID_CELLS	GSEA_c8.CellType	k5	Junb|Btg2|Uba52|Cited2|Fos|Nr4a1|Klf4|Nr4a2|Dusp1|Fosb	10	105	289	13682	9.5	2.1	2	5.73942	4.75012e-09	1	7.44662e-05	0.999987	2.13346e-08	1	0.00110907	1	m1	44	0.046229	2	0.739879	enriched
HU_FETAL_RETINA_MICROGLIA	GSEA_c8.CellType	k5	Junb|Btg2|Fos|Nr4a2|Dusp1|Atf3|Fosb|Zfp36l2|Gadd45b|Klf2	10	105	357	13682	9.5	2.6	3	4.11089	1.9707e-05	0.99998	0.000412534	0.999909	6.99862e-05	1	0.0046638	1	m1	56	0.0500561	2	0.943016	enriched
TRAVAGLINI_LUNG_BRONCHIAL_VESSEL_2_CELL	GSEA_c8.CellType	k5	Junb|Btg2|Egr1|Col4a1|Nr4a1|Sik1|Fosl2|Nr4a2|Socs3|Eif4g2|Atf3|Fosb|Gadd45b	13	105	261	13682	12.4	1.9	2	7.88346	1.59215e-15	1	9.63445e-08	1	8.64072e-15	1	3.54954e-06	1	m1	28	0.0400009	1	0.381501	enriched
BUSSLINGER_GASTRIC_PREZYMOGENIC_CELLS	GSEA_c8.CellType	k5	Egr1|Ier2|Fos|Fosb|Gadd45b|Enah	6	105	55	13682	5.7	0.4	0	Inf	0	1	3.78069e-06	1	0	1	9.12581e-05	1	m1	56	0.0508172	1	0.939919	enriched
FAN_OVARY_CL16_LYMPHATIC_ENDOTHELIAL_CELL	GSEA_c8.CellType	k5	Junb|Ier2|Fos|Klf4|Dusp1|Fosb|Gadd45b|Map1b	8	105	223	13682	7.6	1.6	2	4.294	8.77427e-06	0.999991	0.00031551	0.999946	3.19678e-05	1	0.00387468	1	m1	52	0.0488154	1	0.876074	enriched
TRAVAGLINI_LUNG_NEUTROPHIL_CELL	GSEA_c8.CellType	k5	Junb|Btg2|Fos|Socs3|Dusp1|Ppp3ca|Klf2|Pglyrp1	8	105	312	13682	7.6	2.3	2	4.30826	8.22703e-06	0.999992	0.00274778	0.999344	3.12641e-05	1	0.0213716	1	m1	48	0.0480977	1	0.802771	enriched
LAKE_ADULT_KIDNEY_C26_MESANGIAL_CELLS	GSEA_c8.CellType	k5	Egr1|Col4a1|Col4a2|Fos|Nr4a1|Cald1|Mgp|Dusp1|Fosb|Ankrd11|Wnk1	11	105	168	13682	10.5	1.2	1	10.1004	2.75003e-24	1	6.33728e-08	1	1.60985e-23	1	2.77256e-06	1	m1	20	0.036356	0	0.311791	enriched
BUSSLINGER_GASTRIC_X_CELLS	GSEA_c8.CellType	k5	Junb|Cpe|Btg2|Egr1|Ier2|Fos|Cald1|Eif4g2|Dusp1|Atf3|Map1b	11	105	184	13682	10.5	1.3	1	10.1064	2.58718e-24	1	1.60436e-07	1	1.54933e-23	1	5.61525e-06	1	m1	46	0.0471065	0	0.74038	enriched
TRAVAGLINI_LUNG_BASOPHIL_MAST_2_CELL	GSEA_c8.CellType	k5	Junb|Btg2|Egr1|Selenom|Nr4a1|Sik1|Fosl2|Nr4a2|Socs3|Fosb|Ppp3ca|Mast4|Gadd45b|Abca1	14	105	456	13682	13.3	3.3	3	6.4841	4.46319e-11	1	9.79504e-06	0.999998	2.1732e-10	1	0.000218789	1	m1	12	0.0330267	0	0.125167	enriched
RUBENSTEIN_SKELETAL_MUSCLE_SMOOTH_MUSCLE_CELLS	GSEA_c8.CellType	k5	Junb|Cpe|Btg2|Egr1|Bcam|Selenom|Fos|Cald1|Hes1|Atf3|Net1|Gadd45b|Map1b	13	105	395	13682	12.4	2.9	3	5.88109	2.03789e-09	1	1.00018e-05	0.999998	9.3135e-09	1	0.000218789	1	m1	20	0.0365031	0	0.272901	enriched
TRAVAGLINI_LUNG_EREG_DENDRITIC_CELL	GSEA_c8.CellType	k5	Ncor2|Fos|Klf4|Nr4a2|Socs3|Dusp1|Atf3|Fosb|Gadd45b|Abca1|Ccdc88a|Jarid2|Id3	13	105	531	13682	12.4	3.9	4	4.6075	2.03774e-06	0.999998	0.000207917	0.999947	7.86416e-06	1	0.00269522	1	m1	18	0.0360156	0	0.217548	enriched
FAN_EMBRYONIC_CTX_BIG_GROUPS_MICROGLIA	GSEA_c8.CellType	k5	Junb|Btg2|Egr1|Ier2|Fos|Dusp1|Fosb|Zfp36l2|Gadd45b|Klf2	10	105	354	13682	9.5	2.6	3	4.11042	1.97466e-05	0.99998	0.000386012	0.999916	6.99862e-05	1	0.00452813	1	m1	54	0.0484753	0	0.963636	enriched
FAN_EMBRYONIC_CTX_BIG_GROUPS_BRAIN_IMMUNE	GSEA_c8.CellType	k5	Junb|Fos|Dusp1|Zfp36l2|Gadd45b|Klf2	6	105	134	13682	5.7	1	1	5.04387	2.281e-07	1	0.000574384	0.999924	9.74099e-07	1	0.00618567	1	m1	52	0.0478852	0	0.927251	enriched
TRAVAGLINI_LUNG_OLR1_CLASSICAL_MONOCYTE_CELL	GSEA_c8.CellType	k5	Ncor2|Map4k4|Fos|Fosl2|Socs3|Purb|Eif4g2|Dusp1|Atf3|Fosb|Gadd45b|Abca1|Jarid2	13	105	676	13682	12.4	4.9	5	3.68354	0.00011501	0.999885	0.00196865	0.999359	0.000369879	1	0.0166031	1	m1	10	0.0325065	0	0.0887975	enriched
AIZARANI_LIVER_C21_STELLATE_CELLS_1	GSEA_c8.CellType	k5	Junb|Btg2|Egr1|Col4a1|Col4a2|Cited2|Fos|Cald1|Klf4|Gem|Socs3|Mgp|Fosb|Kazn|Aebp1|Map1b	16	105	192	13682	15.2	1.4	1	15.1641	3.05582e-52	1	1.26758e-12	1	1.99011e-51	1	2.21827e-10	1	m2	4	NA	0	1	top.enriched
FAN_OVARY_CL7_ANGEIOGENIC_ENDOTHELIAL_CELL	GSEA_c8.CellType	k5	Junb|Cpe|Btg2|Egr1|Bcam|Ier2|Fos|Klf4|Plk2|Socs3|Hes1|Mgp|Dusp1|Fosb|Zfp36l2|Gadd45b|Id3	17	105	237	13682	16.2	1.7	2	10.7406	3.2816e-27	1	2.71545e-12	1	1.98804e-26	1	3.80163e-10	1	m3	16	0.115429	19	0.662018	top.enriched
AIZARANI_LIVER_C29_MVECS_2	GSEA_c8.CellType	k5	Cpe|Pltp|Klf4|Socs3|Mgp|Fosb|Mast4|Klf2|Id3	9	105	310	13682	8.6	2.3	2	5.02593	2.50496e-07	1	0.000626779	0.999867	1.01169e-06	1	0.00654843	1	m3	16	0.104898	14	1	enriched
FAN_OVARY_CL6_PUTATIVE_EARLY_ATRETIC_FOLLICLE_THECAL_CELL_2	GSEA_c8.CellType	k5	Junb|Cpe|Btg2|Egr1|Pltp|Ier2|Selenom|Fos|Nr4a1|Cald1|Klf4|Socs3|Hes1|Mgp|Dusp1|Atf3|Fosb|Rarres2|Gadd45b|Aebp1|Id3	21	105	291	13682	20	2.1	2	13.6321	1.2896e-42	1	4.76278e-15	1	8.19367e-42	1	2.04661e-12	1	m3	12	0.0958622	13	0.343282	enriched
TRAVAGLINI_LUNG_ADVENTITIAL_FIBROBLAST_CELL	GSEA_c8.CellType	k5	Junb|Cpe|Btg2|Egr1|Pltp|Ier2|Fos|Nr4a1|Klf4|Socs3|Mgp|Dusp1|Fosb|Pdlim4|Zfp36l2|Errfi1|Klf2	17	105	289	13682	16.2	2.1	2	10.7614	2.61817e-27	1	6.39405e-11	1	1.60478e-26	1	5.59479e-09	1	m3	10	0.104898	12	0.452168	enriched
AIZARANI_LIVER_C10_MVECS_1	GSEA_c8.CellType	k5	Junb|Cpe|Col4a1|Bcam|Klf4|Socs3|Hes1|Mgp|Fosb|Mast4|Klf2|Id3	12	105	264	13682	11.4	1.9	2	7.16759	3.81659e-13	1	8.2405e-07	1	1.98844e-12	1	2.50798e-05	1	m3	14	0.10656	8	0.946966	enriched
FAN_OVARY_CL9_PUTATIVE_APOPTOTIC_ENDOTHELIAL_CELL	GSEA_c8.CellType	k5	Bcam|Socs3|Mgp|Ankrd11|Btg1|Ppp3ca|Mast4|Syne2	8	105	350	13682	7.6	2.6	3	2.93558	0.00166464	0.998335	0.00548647	0.998529	0.00434716	1	0.0369282	1	m3	12	0.0872627	3	0.741379	enriched
FAN_OVARY_CL14_MATURE_SMOOTH_MUSCLE_CELL	GSEA_c8.CellType	k5	Junb|Cpe|Btg2|Egr1|Bcam|Ier2|Selenom|Fos|Cald1|Plk2|Gem|Socs3|Hes1|Mgp|Dusp1|Atf3|Fosb|Net1|Gadd45b|Map1b|Id3	21	105	294	13682	20	2.1	2	13.6337	1.26289e-42	1	5.84747e-15	1	8.12301e-42	1	2.04661e-12	1	m3	8	0.076844	0	0.261637	enriched
CUI_DEVELOPING_HEART_C5_VALVAR_CELL	GSEA_c8.CellType	k5	Junb|Btg2|Egr1|Ier2|Selenom|Fos|Nr4a1|Nr4a2|Gem|Socs3|Hes1|Mgp|Atf3|Errfi1|Gadd45b|Aebp1|Enah|Id3	18	105	198	13682	17.1	1.4	2	11.44	1.31887e-30	1	9.48067e-15	1	8.27869e-30	1	2.21216e-12	1	m3	6	0.0645227	0	0.0798609	enriched
HU_FETAL_RETINA_FIBROBLAST	GSEA_c8.CellType	k5	Junb|Btg2|Egr1|Col4a1|Col4a2|Ier2|Fos|Cald1|Klf4|Plk2|Socs3|Hes1|Fosb|Col4a5|Zfp36l2|Gadd45b|Aebp1|Klf2|Plekhh2|Id3	20	105	367	13682	19	2.7	3	9.98733	8.65895e-24	1	4.37712e-12	1	4.95749e-23	1	5.10664e-10	1	m3	6	0.0726557	0	0.155026	enriched
CUI_DEVELOPING_HEART_VASCULAR_ENDOTHELIAL_CELL	GSEA_c8.CellType	k5	Junb|Cpe|Btg2|Bcam|Ier2|Selenom|Sik1|Klf4|Mgp|Fosb|Gadd45b|Klf2	12	105	186	13682	11.4	1.4	1	11.1179	5.13419e-29	1	1.81242e-08	1	3.18442e-28	1	8.52913e-07	1	m3	10	0.097686	0	0.615621	enriched
RUBENSTEIN_SKELETAL_MUSCLE_PCV_ENDOTHELIAL_CELLS	GSEA_c8.CellType	k5	Bcam|Klf4|Plk2|Socs3|Zfp36l2|Gadd45b|Klf2|Syne2|Wnk1|Id3|Jcad	11	105	173	13682	10.5	1.3	1	10.1023	2.69811e-24	1	8.56095e-08	1	1.5974e-23	1	3.5251e-06	1	m3	10	0.0764799	0	0.546618	enriched
BUSSLINGER_ESOPHAGEAL_QUIESCENT_BASAL_CELLS	GSEA_c8.CellType	k5	Junb|Fos|Socs3|Fosb|Zfp36l2|Syne2	6	105	63	13682	5.7	0.5	0	Inf	0	1	8.43227e-06	1	0	1	0.000196753	1	m3	12	0.0875176	0	0.742306	enriched
MANNO_MIDBRAIN_NEUROTYPES_HPERIC	GSEA_c8.CellType	k5	Junb|Prkcb|Egr1|Col4a1|Col4a2|Pltp|Ier2|Fos|Nr4a1|Sik1|Cald1|Gem|Dusp5|Socs3|Hes1|Mgp|Atf3|Fosb|Isca1|Gadd45b|Axin2|Plekhh2|Abca1|Id3	24	105	734	13682	22.9	5.4	6	7.58276	1.69139e-14	1	1.07591e-09	1	8.99201e-14	1	7.85322e-08	1	m4	4	NA	0	1	top.enriched
MANNO_MIDBRAIN_NEUROTYPES_HENDO	GSEA_c8.CellType	k5	Junb|Egr1|Smad7|Bcam|Ier2|Fos|Nr4a1|Sik1|Klf4|Plk2|Dusp5|Socs3|Nkd1|Hes1|Dusp1|Fosb|Zfp36l2|Mast4|Gadd45b|Klf2|Axin2|Cpne5|Abca1|Id3|Jcad	25	105	847	13682	23.8	6.2	7	7.05111	8.87495e-13	1	3.69523e-09	1	4.40366e-12	1	2.15555e-07	1	m5	4	NA	0	1	top.enriched
HAY_BONE_MARROW_STROMAL	GSEA_c8.CellType	k5	Hsd11b2|Tenm4|Egr1|Col4a1|Col4a2|Nav2|Selenom|Cald1|Gem|Socs3|Hes1|Mgp|Atf3|Fosb|Pdlim4|Rai14|Rarres2|Errfi1|Gadd45b|Enah|Plekhh2|Id3	22	105	700	13682	21	5.1	5	7.83475	2.34896e-15	1	1.24703e-08	1	1.26166e-14	1	6.71476e-07	1	m6	4	NA	0	1	top.enriched
MURARO_PANCREAS_MESENCHYMAL_STROMAL_CELL	GSEA_c8.CellType	k5	Col4a1|Col4a2|Fyn|Map4k4|Cald1|Gem|Dusp5|Nkd1|Hes1|Mgp|Ankrd11|Rai14|Map1a|Aebp1|Enah|Mical2|Abca1|Jarid2|Id3|Jcad	20	105	651	13682	19	4.8	5	6.9	2.6001e-12	1	9.27984e-08	1	1.27797e-11	1	3.54954e-06	1	m7	4	NA	0	1	top.enriched
BUSSLINGER_DUODENAL_IMMUNE_CELLS	GSEA_c8.CellType	k5	Adcy7|Junb|Prkcb|Uba52|Fyn|Cited2|Fos|Nr4a2|Eif4g2|Dusp1|Fosb|Pcm1|Mycbp2|Zfp36l2|Btg1|Ppp3ca|Syne2|Kmt2a|Bptf|Wnk1	20	105	791	13682	19	5.8	6	5.91073	1.703e-09	1	2.0283e-06	1	7.92201e-09	1	5.25856e-05	1	m8	6	1.72287	0	1	top.enriched
BUSSLINGER_GASTRIC_IMMUNE_CELLS	GSEA_c8.CellType	k5	Adcy7|Junb|Prkcb|Btg2|Smad7|Uba52|Fyn|Cited2|Nr4a2|Eif4g2|Dusp1|Fosb|Ankrd11|Pcm1|Mycbp2|Zfp36l2|Btg1|Kmt2a|Bptf|Ccdc88a|Wnk1|Jarid2	22	105	1359	13682	21	9.9	10	4.01379	2.98755e-05	0.99997	0.000549683	0.99979	9.72822e-05	1	0.00601216	1	m8	6	1.72287	0	1	enriched
MANNO_MIDBRAIN_NEUROTYPES_HRGL3	GSEA_c8.CellType	k5	Egr1|Dag1|Pltp|Fos|Hes1|Atf3|Rai14|Col4a5|Zfp36l2|Magi2|Kcne1l|Plekhh2|Cntn4|Id3	14	105	536	13682	13.3	3.9	4	5.12041	1.52434e-07	1	5.84566e-05	0.999986	6.73033e-07	1	0.000929991	1	m9	14	0.387244	0	0.88814	top.enriched
MANNO_MIDBRAIN_NEUROTYPES_HRGL2A	GSEA_c8.CellType	k5	Egr1|Dag1|Pltp|Ier2|Fos|Hes1|Fam181b|Fosb|Col4a5|Zfp36l2|Cpne5|Kcne1l	12	105	548	13682	11.4	4	4	4.0982	2.08187e-05	0.999979	0.000990795	0.999718	7.32873e-05	1	0.00924742	1	m9	14	0.343846	0	0.986021	enriched
MANNO_MIDBRAIN_NEUROTYPES_HRGL2C	GSEA_c8.CellType	k5	Egr1|Mcm5|Pltp|Hes1|Fam181b|Cpne5|Kcne1l|Plekhh2	8	105	303	13682	7.6	2.2	2	4.30682	8.2811e-06	0.999992	0.00229406	0.999468	3.12641e-05	1	0.0182482	1	m9	14	0.350452	0	0.971402	enriched
ZHONG_PFC_MAJOR_TYPES_ASTROCYTES	GSEA_c8.CellType	k5	Dag1|Pltp|Ramp1|Hes1|Fam181b|Zfp36l2|Cpne5|Kcne1l	8	105	318	13682	7.6	2.3	2	4.30923	8.19114e-06	0.999992	0.00308735	0.999248	3.12641e-05	1	0.0234907	1	m9	14	0.337968	0	1	enriched
MANNO_MIDBRAIN_NEUROTYPES_HRGL2B	GSEA_c8.CellType	k5	Egr1|Fos|Hes1|Fam181b|Col4a5|Zfp36l2|Lrrn1|Kcne1l|Tnrc18	9	105	410	13682	8.6	3	3	3.53065	0.000207273	0.999793	0.00425047	0.998804	0.000642792	1	0.0306735	1	m9	14	0.348664	0	0.972946	enriched
MANNO_MIDBRAIN_NEUROTYPES_HRGL1	GSEA_c8.CellType	k5	Tenm4|Pltp|Nkd1|Hes1|Rai14|Col4a5|Zfp36l2|Id3	8	105	343	13682	7.6	2.5	3	2.93481	0.00166878	0.998331	0.00486848	0.998721	0.00434716	1	0.0339082	1	m9	14	0.381565	0	0.899593	enriched
DESCARTES_FETAL_EYE_CORNEAL_AND_CONJUNCTIVAL_EPITHELIAL_CELLS	GSEA_c8.CellType	k5	Junb|Ier2|2200002D01Rik|Nr4a2|Atf3|Gadd45b	6	105	207	13682	5.7	1.5	2	2.86096	0.00211177	0.997888	0.00519159	0.998933	0.00535705	1	0.0352827	1	m10	34	0.128484	7	0.961288	top.enriched
ZHENG_CORD_BLOOD_C6_HSC_MULTIPOTENT_PROGENITOR	GSEA_c8.CellType	k5	Nr4a1|Fosl2|Nr4a2|Dusp1|Zfp36l2|Mllt3	6	105	83	13682	5.7	0.6	1	5.03441	2.39665e-07	1	4.13846e-05	0.999997	9.86878e-07	1	0.000706567	1	m10	32	0.121401	5	0.903286	enriched
TRAVAGLINI_LUNG_PLASMACYTOID_DENDRITIC_CELL	GSEA_c8.CellType	k5	Dusp5|Map1a|Aebp1|Cbfa2t3|Ccdc88a	5	105	98	13682	4.8	0.7	1	4.02975	2.79183e-05	0.999972	0.000933303	0.999895	9.21177e-05	1	0.00885851	1	m10	32	0.121449	4	0.924887	enriched
LAKE_ADULT_KIDNEY_C16_COLLECTING_SYSTEM_PRINCIPAL_CELLS_CORTEX	GSEA_c8.CellType	k5	Hsd11b2|Pde10a|Kazn|Col4a5|Arid1b	5	105	131	13682	4.8	1	1	4.03465	2.73416e-05	0.999973	0.00335238	0.999491	9.21177e-05	1	0.025233	1	m10	28	0.108403	4	0.836757	enriched
LAKE_ADULT_KIDNEY_C18_COLLECTING_DUCT_PRINCIPAL_CELLS_MEDULLA	GSEA_c8.CellType	k5	Hsd11b2|Btg2|Uba52|Eif4g2|Dusp1|Kazn|Pcm1	7	105	264	13682	6.7	1.9	2	3.58379	0.00016932	0.999831	0.00420174	0.99904	0.000531421	1	0.0306377	1	m10	28	0.111792	4	0.800116	enriched
AIZARANI_LIVER_C18_NK_NKT_CELLS_5	GSEA_c8.CellType	k5	Klf4|Gadd45b|Klf2|Ccdc88a|Jarid2	5	105	106	13682	4.8	0.8	1	4.03094	2.77776e-05	0.999972	0.00132707	0.999838	9.21177e-05	1	0.0119096	1	m10	28	0.107057	1	0.85472	enriched
AIZARANI_LIVER_C3_NK_NKT_CELLS_2	GSEA_c8.CellType	k5	Junb|Fyn|Zfp36l2|Btg1|Syne2	5	105	117	13682	4.8	0.9	1	4.03257	2.75851e-05	0.999972	0.00205329	0.999722	9.21177e-05	1	0.0171107	1	m10	32	0.11676	1	0.966079	enriched
LAKE_ADULT_KIDNEY_C10_THIN_ASCENDING_LIMB	GSEA_c8.CellType	k5	Uba52|Eif4g2|Rarres2|Zfp36l2|Errfi1|Btg1|Gadd45b	7	105	295	13682	6.7	2.2	2	3.58794	0.00016665	0.999833	0.00760772	0.998058	0.00052942	1	0.0467141	1	m10	24	0.0985504	1	0.741743	enriched
CUI_DEVELOPING_HEART_VALVAR_ENDOTHELIAL_CELL	GSEA_c8.CellType	k5	Nr4a1|Sik1|Fosl2|Nr4a2|Gem|Dusp5|Socs3|Atf3|Net1	9	105	138	13682	8.6	1	1	8.07139	3.47512e-16	1	1.10091e-06	1	1.94682e-15	1	3.08254e-05	1	m10	14	0.0781895	0	0.365574	enriched
TRAVAGLINI_LUNG_BRONCHIAL_VESSEL_1_CELL	GSEA_c8.CellType	k5	Egr1|Uba52|Nr4a2|Socs3|Mgp|Net1|Zfp36l2|Ppp3ca	8	105	147	13682	7.6	1.1	1	7.06481	8.04158e-13	1	1.69832e-05	0.999998	4.06763e-12	1	0.00033594	1	m10	28	0.109257	0	0.760788	enriched
CUI_DEVELOPING_HEART_5TH_WEEK_VENTRICULAR_CARDIOMYOCYTE	GSEA_c8.CellType	k5	Cpe|Fos|Dusp5|Pdlim4|Cpne5|Wnk1	6	105	72	13682	5.7	0.5	1	5.03237	2.42224e-07	1	1.8338e-05	0.999999	9.86878e-07	1	0.000337805	1	m10	24	0.0990642	0	0.712156	enriched
BUSSLINGER_GASTRIC_G_CELLS	GSEA_c8.CellType	k5	Cpe|Btg2|Egr1|Mast4|Bptf|Map1b	6	105	92	13682	5.7	0.7	1	5.03607	2.37589e-07	1	7.3949e-05	0.999993	9.86878e-07	1	0.00110907	1	m10	28	0.10971	0	0.827882	enriched
RUBENSTEIN_SKELETAL_MUSCLE_T_CELLS	GSEA_c8.CellType	k5	Junb|Uba52|Ier2|Zfp36l2|Btg1	5	105	97	13682	4.8	0.7	1	4.0296	2.79359e-05	0.999972	0.000891052	0.999901	9.21177e-05	1	0.00866301	1	m10	32	0.112139	0	1	enriched
TRAVAGLINI_LUNG_LIPOFIBROBLAST_CELL	GSEA_c8.CellType	k5	Klf4|Nr4a2|Socs3|Pdlim4|Errfi1	5	105	143	13682	4.8	1	1	4.03644	2.71342e-05	0.999973	0.00486654	0.999192	9.21177e-05	1	0.0339082	1	m10	32	0.118606	0	0.947343	enriched
DESCARTES_FETAL_LIVER_MESOTHELIAL_CELLS	GSEA_c8.CellType	k5	Egr1|Nkd1|Mgp|Atf3|Pdlim4|Axin2|Lrrn1	7	105	274	13682	6.7	2	2	3.58513	0.000168456	0.999832	0.00513824	0.998782	0.000531421	1	0.0352624	1	m10	24	0.100084	0	0.682241	enriched
TRAVAGLINI_LUNG_PROXIMAL_BASAL_CELL	GSEA_c8.CellType	k5	Junb|Gchfr|Uba52|Bcam|2200002D01Rik|Hes1|Dusp1|Net1|Aqp5|Zfp36l2	10	105	527	13682	9.5	3.9	4	3.0712	0.00106601	0.998934	0.00719958	0.99764	0.00323787	1	0.0454027	1	m10	16	0.0838865	0	0.422802	enriched
RUBENSTEIN_SKELETAL_MUSCLE_PERICYTES	GSEA_c8.CellType	k5	Cpe|Col4a1|Col4a2|Selenom|Cald1|Hes1	6	105	135	13682	5.7	1	1	5.04406	2.27878e-07	1	0.000597407	0.999921	9.74099e-07	1	0.00633614	1	m11	52	0.0644842	22	0.955441	top.enriched
MURARO_PANCREAS_ENDOTHELIAL_CELL	GSEA_c8.CellType	k5	Col4a1|Col4a2|Smad7|Socs3|Ankrd11|Rai14|Zfp36l2|Id3	8	105	357	13682	7.6	2.6	3	2.93635	0.00166051	0.998339	0.00616286	0.998314	0.00434716	1	0.0403177	1	m11	46	0.062889	19	0.817658	enriched
FAN_EMBRYONIC_CTX_BRAIN_ENDOTHELIAL_2	GSEA_c8.CellType	k5	Cpe|Ppfibp2|Col4a1|Col4a2|Selenom|Cald1|Hes1|Aebp1|Syne2	9	105	288	13682	8.6	2.1	2	5.0218	2.55943e-07	1	0.000368	0.999928	1.02574e-06	1	0.00444138	1	m11	38	0.0548032	15	0.755966	enriched
MENON_FETAL_KIDNEY_3_STROMAL_CELLS	GSEA_c8.CellType	k5	Col4a1|Col4a2|Fos|Cald1|Rai14|Ccdc88a	6	105	71	13682	5.7	0.5	1	5.03219	2.42458e-07	1	1.69143e-05	0.999999	9.86878e-07	1	0.00033594	1	m11	50	0.0639417	14	0.933151	enriched
MENON_FETAL_KIDNEY_0_CAP_MESENCHYME_CELLS	GSEA_c8.CellType	k5	Ankrd11|Enah|Syne2|Bptf|Golga4|Ccdc88a	6	105	75	13682	5.7	0.5	1	5.03293	2.41524e-07	1	2.31988e-05	0.999998	9.86878e-07	1	0.000416389	1	m11	36	0.0549679	11	0.630513	enriched
HU_FETAL_RETINA_RPE	GSEA_c8.CellType	k5	Pltp|Ncor2|Cald1|Gem|Net1|Zfp36l2|Golga4|Id3	8	105	256	13682	7.6	1.9	2	4.29927	8.56807e-06	0.999991	0.000786276	0.999846	3.16593e-05	1	0.00779422	1	m11	28	0.0499361	11	0.461543	enriched
DESCARTES_FETAL_CEREBELLUM_VASCULAR_ENDOTHELIAL_CELLS	GSEA_c8.CellType	k5	Col4a1|Col4a2|Bcam|Cald1|Klf4|Fosl2|Hes1|Klf2|Id3|Jcad	10	105	520	13682	9.5	3.8	4	3.07038	0.00106893	0.998931	0.0065757	0.997874	0.00323787	1	0.0422293	1	m11	32	0.0505912	11	0.634823	enriched
DURANTE_ADULT_OLFACTORY_NEUROEPITHELIUM_FIBROBLASTS_STROMAL_CELLS	GSEA_c8.CellType	k5	Cpe|Selenom|Cald1|Mgp|Rarres2|Aebp1	6	105	83	13682	5.7	0.6	1	5.03441	2.39665e-07	1	4.13846e-05	0.999997	9.86878e-07	1	0.000706567	1	m11	36	0.0534261	6	0.649228	enriched
LAKE_ADULT_KIDNEY_C28_INTERSTITIUM	GSEA_c8.CellType	k5	Col4a1|Col4a2|Nav2|Cald1|Mgp	5	105	82	13682	4.8	0.6	1	4.02738	2.82012e-05	0.999972	0.00041308	0.999961	9.24078e-05	1	0.0046638	1	m11	54	0.0658534	6	1	enriched
GAO_LARGE_INTESTINE_ADULT_CJ_IMMUNE_CELLS	GSEA_c8.CellType	k5	Col4a1|Col4a2|Cald1|Mgp|Pdlim4|Rai14|Col4a5|Aebp1|Map1b|Jcad	10	105	462	13682	9.5	3.4	4	3.06364	0.00109332	0.998907	0.00287664	0.999174	0.00328002	1	0.022128	1	m11	30	0.0499812	6	0.597747	enriched
RUBENSTEIN_SKELETAL_MUSCLE_ENDOTHELIAL_CELLS	GSEA_c8.CellType	k5	Col4a1|Col4a2|Klf2|Syne2|Id3	5	105	132	13682	4.8	1	1	4.0348	2.73243e-05	0.999973	0.00346348	0.99947	9.21177e-05	1	0.0257919	1	m11	50	0.0613843	6	0.952188	enriched
AIZARANI_LIVER_C33_STELLATE_CELLS_2	GSEA_c8.CellType	k5	Cpe|Col4a1|Col4a2|Cald1|Mgp|Pcm1|Enah|Map1b|Id3	9	105	124	13682	8.6	0.9	1	8.06722	3.5958e-16	1	4.45441e-07	1	1.99299e-15	1	1.4848e-05	1	m11	36	0.0532341	5	0.725712	enriched
MENON_FETAL_KIDNEY_4_PODOCYTES	GSEA_c8.CellType	k5	Pltp|Bcam|Cited2|Cald1|Ankrd11|Zfp36l2|Magi2|Kmt2a	8	105	192	13682	7.6	1.4	1	7.07659	7.38738e-13	1	0.000113424	0.999984	3.81072e-12	1	0.0015568	1	m11	24	0.0470296	5	0.391229	enriched
LAKE_ADULT_KIDNEY_C4_PROXIMAL_TUBULE_EPITHELIAL_CELLS_S2	GSEA_c8.CellType	k5	Col4a1|Col4a2|Cald1|Errfi1|Mast4|Syne2|Cntn4	7	105	166	13682	6.7	1.2	1	6.05981	6.81415e-10	1	0.000286415	0.999959	3.19835e-09	1	0.00358019	1	m11	42	0.0559251	5	0.829607	enriched
LAKE_ADULT_KIDNEY_C2_PODOCYTES	GSEA_c8.CellType	k5	Fyn|Cald1|Ankrd11|Rai14|Msi2|Magi2	6	105	198	13682	5.7	1.4	2	2.86001	0.00211814	0.997882	0.00418725	0.999177	0.00535705	1	0.0306377	1	m11	32	0.051289	4	0.589845	enriched
FAN_OVARY_CL17_PUTATIVE_APOPTOTIC_SMOOTH_MUSCLE_CELL	GSEA_c8.CellType	k5	Cpe|Col4a1|Bcam|Selenom|Nr4a1|Gem|Atf3|Gadd45b|Map1b	9	105	218	13682	8.6	1.6	2	5.00873	2.73949e-07	1	4.48652e-05	0.999993	1.07314e-06	1	0.000747753	1	m11	18	0.0432026	3	0.304543	enriched
LAKE_ADULT_KIDNEY_C3_PROXIMAL_TUBULE_EPITHELIAL_CELLS_S1_S2	GSEA_c8.CellType	k5	Col4a1|Cald1|Ankrd11|Errfi1|Mast4|Syne2|Cntn4|Golga4	8	105	196	13682	7.6	1.4	2	4.2897	8.94591e-06	0.999991	0.000130837	0.999981	3.21436e-05	1	0.00176127	1	m11	32	0.0511454	3	0.596461	enriched
AIZARANI_LIVER_C13_LSECS_2	GSEA_c8.CellType	k5	Col4a1|Col4a2|Pltp|Klf4|Dusp5|Hes1|Klf2|Id3	8	105	267	13682	7.6	2	2	4.30103	8.50021e-06	0.999991	0.00103213	0.99979	3.16593e-05	1	0.00938302	1	m11	38	0.055045	3	0.705282	enriched
AIZARANI_LIVER_C20_LSECS_3	GSEA_c8.CellType	k5	Col4a1|Col4a2|Pltp|Fosl2|Dusp5|Socs3|Ankrd11|Rai14|Mast4|Golga4|Map1b	11	105	283	13682	10.5	2.1	2	6.4554	5.39669e-11	1	1.08626e-05	0.999998	2.6034e-10	1	0.000230419	1	m11	24	0.0464002	2	0.430234	enriched
TRAVAGLINI_LUNG_ALVEOLAR_EPITHELIAL_TYPE_1_CELL	GSEA_c8.CellType	k5	Col4a1|Col4a2|Smad7|Dusp1|Atf3|Errfi1|Gadd45b|Klf2|Abca1	9	105	370	13682	8.6	2.7	3	3.52534	0.000211471	0.999789	0.00215029	0.999454	0.000651932	1	0.0173012	1	m11	20	0.0443171	2	0.387754	enriched
FAN_OVARY_CL3_MATURE_CUMULUS_GRANULOSA_CELL_1	GSEA_c8.CellType	k5	Col4a1|Dag1|Col4a2|Map4k4|Msi2|Zfp36l2|Enah|Syne2|Id3	9	105	236	13682	8.6	1.7	2	5.01208	2.69219e-07	1	8.28209e-05	0.999987	1.07071e-06	1	0.00120221	1	m11	28	0.0484126	1	0.562836	enriched
DESCARTES_FETAL_CEREBRUM_VASCULAR_ENDOTHELIAL_CELLS	GSEA_c8.CellType	k5	Col4a1|Col4a2|Bcam|Sik1|Klf4|Fosl2|Socs3|Klf2|Id3|Jcad	10	105	457	13682	9.5	3.3	4	3.06306	0.00109544	0.998905	0.00266014	0.999245	0.00328002	1	0.0209225	1	m11	22	0.0444689	1	0.438806	enriched
FAN_OVARY_CL11_MURAL_GRANULOSA_CELL	GSEA_c8.CellType	k5	Col4a1|Cited2|Map4k4|Fosl2|Atf3|Ankrd11|Msi2|Enah|Syne2	9	105	419	13682	8.6	3.1	3	3.53184	0.000206336	0.999794	0.00489247	0.998592	0.000642792	1	0.0339082	1	m11	20	0.0445515	1	0.32569	enriched
FAN_OVARY_CL5_HEALTHY_SELECTABLE_FOLLICLE_THECAL_CELL	GSEA_c8.CellType	k5	Egr1|Col4a1|Col4a2|Pltp|Ier2|Cited2|Nr4a1|Cald1|Klf4|Hes1|Ppp3ca|Gadd45b	12	105	295	13682	11.4	2.2	2	7.17588	3.59217e-13	1	2.63585e-06	1	1.89043e-12	1	6.58964e-05	1	m11	16	0.0433331	0	0.280941	enriched
FAN_OVARY_CL1_GPRC5A_TNFRS12A_HIGH_SELECTABLE_FOLLICLE_STROMAL_CELL	GSEA_c8.CellType	k5	Cpe|Pltp|Selenom|Cald1|Klf4|Gem|Eif4g2|Rarres2|Errfi1|Aebp1|Golga4|Map1b	12	105	356	13682	11.4	2.6	3	5.28523	6.27739e-08	1	1.77568e-05	0.999997	2.79532e-07	1	0.00033594	1	m11	12	0.0400684	0	0.159773	enriched
AIZARANI_LIVER_C9_LSECS_1	GSEA_c8.CellType	k5	Col4a1|Col4a2|Pltp|Fosl2|Plk2|Dusp5|Socs3|Hes1|Ankrd11|Map1b	10	105	294	13682	9.5	2.1	2	5.74049	4.72016e-09	1	8.58718e-05	0.999984	2.13346e-08	1	0.00120221	1	m11	22	0.0456806	0	0.406182	enriched
FAN_EMBRYONIC_CTX_BIG_GROUPS_BRAIN_ENDOTHELIAL	GSEA_c8.CellType	k5	Col4a1|Col4a2|Selenom|Cald1|Klf4|Hes1|Aebp1|Id3|Jcad	9	105	355	13682	8.6	2.6	3	3.52335	0.000213061	0.999787	0.00162188	0.999605	0.00065297	1	0.0140163	1	m11	34	0.0500337	0	0.71098	enriched
FAN_OVARY_CL15_SMALL_ANTRAL_FOLLICLE_GRANULOSA_CELL	GSEA_c8.CellType	k5	Nav2|Ier2|Cited2|Map4k4|Nr4a1|Fosl2|Hes1|Eif4g2|Atf3|Net1|Gadd45b|Syne2|Id3	13	105	611	13682	12.4	4.5	5	3.67437	0.00011922	0.999881	0.000790107	0.999768	0.000381067	1	0.00779422	1	m12	4	NA	0	1	top.enriched
MURARO_PANCREAS_DUCTAL_CELL	GSEA_c8.CellType	k5	Hsd11b2|Egr1|Dag1|Ier2|Cald1|Dusp5|Hes1|Eif4g2|Dusp1|Atf3|Net1|Zfp36l2|Errfi1|Btg1|Gadd45b|Enah|Syne2|Abca1|Id3|Jcad	20	105	1235	13682	19	9	9	3.85897	5.6934e-05	0.999943	0.00102065	0.999607	0.00018424	1	0.00938302	1	m13	4	NA	0	1	top.enriched
MURARO_PANCREAS_BETA_CELL	GSEA_c8.CellType	k5	Smad7|Ncor2|Nav2|Fyn|Gem|Purb|Map1a|Pcm1|Mycbp2|Errfi1|Mast4|Syne2|Golga4|Map1b	14	105	893	13682	13.3	6.5	7	2.74702	0.00300693	0.996993	0.00819975	0.996707	0.00756817	1	0.0499115	1	m14	4	NA	0	1	top.enriched
ESTROGEN_RESPONSE_EARLY	GSEA_hallmark	k6	Olfml3|Rhobtb3|Stc2|Svil|Scarb1|Inhbb	6	25	199	4196	24	4.7	1	5.13767	1.3908e-07	1	0.000876101	0.999887	1.46034e-06	1	0.0438051	0.999887	NA	NA	NA	NA	NA	enriched
WONG_ADULT_TISSUE_STEM_MODULE	GSEA_c2.ChemGenPerturbations	k6	Tsc22d1|Dst|Inhbb|Nrep|Atp2a2|Ppp1r15a|Rrbp1|Rbpms|Nr5a1|Ppp1r13b|Sfrp1|Mdfic|Macf1	13	46	699	15637	28.3	4.5	2	7.96955	7.9624e-16	1	6.61197e-08	1	1.4633e-15	1	0.000223749	1	NA	NA	NA	NA	NA	enriched
BROWNE_HCMV_INFECTION_16HR_DN	GSEA_c2.ChemGenPerturbations	k6	Rhobtb3|Svil|Rbpms|Fabp3|Macf1	5	46	79	15637	10.9	0.5	0	Inf	0	1	3.37489e-06	1	0	1	0.00436181	1	NA	NA	NA	NA	NA	enriched
DUTERTRE_ESTRADIOL_RESPONSE_6HR_UP	GSEA_c2.ChemGenPerturbations	k6	Olfml3|Stc2|Svil|Scarb1|Macf1|Dnajc12	6	46	222	15637	13	1.4	1	5.04314	2.2898e-07	1	4.46114e-05	0.999996	4.1651e-07	1	0.030193	1	NA	NA	NA	NA	NA	enriched
GATA1_02	GSEA_c3.TFT_Legacy	k6	Skil|Fam162a|Stc2|Ntf5|Slc24a5|Rbpms|Nr5a1	7	41	235	11448	17.1	2.1	1	6.07317	6.27057e-10	1	1.74182e-05	0.999999	6.80424e-09	1	0.0106251	0.999999	NA	NA	NA	NA	NA	enriched
OCT1_05	GSEA_c3.TFT_Legacy	k6	Hmgb1|Rhobtb3|Svil|Lpl|Atp2a2|Hivep3	6	41	223	11448	14.6	1.9	1	5.05827	2.11542e-07	1	0.000129869	0.999988	2.20176e-06	1	0.03961	0.999999	NA	NA	NA	NA	NA	enriched
NFY_01	GSEA_c3.TFT_Legacy	k6	Tsc22d1|Atp2a2|Fdps|Coq10b|Hivep3|Sfrp1	6	41	248	11448	14.6	2.2	1	5.06391	2.05372e-07	1	0.000231612	0.999975	2.18208e-06	1	0.0470944	0.999999	NA	NA	NA	NA	NA	enriched
GSE3982_MAST_CELL_VS_DC_UP	GSEA_c7.IMMUNESIGDB	k6	Ren1|Tsc22d1|Rhobtb3|Stc2|Dst|Nrep|Coq10b	7	46	177	15704	15.2	1.1	1	6.04277	7.57471e-10	1	7.58125e-07	1	6.90561e-09	1	0.0028695	1	NA	NA	NA	NA	NA	enriched
GSE8835_HEALTHY_VS_CLL_CD8_TCELL_DN	GSEA_c7.IMMUNESIGDB	k6	Mmp2|Skil|Fam162a|Nrep|Ppp1r15a|Zmiz1|Dnajc12	7	46	189	15704	15.2	1.2	1	6.0451	7.46575e-10	1	1.17796e-06	1	6.82048e-09	1	0.0028695	1	NA	NA	NA	NA	NA	enriched
GSE41867_NAIVE_VS_DAY30_LCMV_CLONE13_EXHAUSTED_CD8_TCELL_UP	GSEA_c7.IMMUNESIGDB	k6	Ren1|Skil|Fxyd6|Rnf19a|Zc3hav1|Ppp1r15a	6	46	167	15704	13	1.1	0	Inf	0	1	8.70588e-06	0.999999	0	1	0.0141383	1	NA	NA	NA	NA	NA	enriched
HU_FETAL_RETINA_FIBROBLAST	GSEA_c8.CellType	k6	Olfml3|Mmp2|Cyba|Svil|Ly6e|Ppp1r15a|Rrbp1|Mdfic	8	46	367	13682	17.4	2.7	1	7.10751	5.90762e-13	1	2.65643e-05	0.999997	1.47478e-12	1	0.0092975	0.999999	m1	6	2.58978	0	1	top.enriched
FAN_OVARY_CL6_PUTATIVE_EARLY_ATRETIC_FOLLICLE_THECAL_CELL_2	GSEA_c8.CellType	k6	Olfml3|Mmp2|Fxyd6|Fam162a|Svil|Ppp1r15a	6	46	291	13682	13	2.1	1	5.06237	2.0704e-07	1	0.000402669	0.999952	5.03396e-07	1	0.0353904	0.999999	m1	6	2.58978	0	1	enriched
CUI_DEVELOPING_HEART_VASCULAR_ENDOTHELIAL_CELL	GSEA_c8.CellType	k6	Mmp2|Tsc22d1|Skil|Ppp1r15a|Sfrp1	5	46	186	13682	10.9	1.4	1	4.03411	2.74049e-05	0.999973	0.000383842	0.999965	6.13516e-05	1	0.0353904	0.999999	m2	6	1.53978	0	1	top.enriched
TRAVAGLINI_LUNG_ADVENTITIAL_FIBROBLAST_CELL	GSEA_c8.CellType	k6	Olfml3|Mmp2|Skil|Zc3hav1|Ppp1r15a|Sfrp1	6	46	289	13682	13	2.1	1	5.06199	2.07451e-07	1	0.000388154	0.999954	5.03396e-07	1	0.0353904	0.999999	m2	6	1.53978	0	1	enriched
AIZARANI_LIVER_C21_STELLATE_CELLS_1	GSEA_c8.CellType	k6	Olfml3|Mmp2|Tsc22d1|Rbpms|Sfrp1	5	46	192	13682	10.9	1.4	1	4.03501	2.73004e-05	0.999973	0.00044395	0.999959	6.13516e-05	1	0.0353904	0.999999	m3	8	1.10239	1	1	top.enriched
TRAVAGLINI_LUNG_ALVEOLAR_FIBROBLAST_CELL	GSEA_c8.CellType	k6	Olfml3|Cdo1|Mmp2|Dst|Hivep3|Macf1	6	46	161	13682	13	1.2	1	5.03797	2.35244e-07	1	1.53495e-05	0.999999	5.66873e-07	1	0.0092975	0.999999	m3	6	0.79139	0	0.543446	enriched
GAO_LARGE_INTESTINE_ADULT_CJ_IMMUNE_CELLS	GSEA_c8.CellType	k6	Olfml3|Mmp2|Fxyd6|Inhbb|Ly6e|Rbpms|Sfrp1	7	46	462	13682	15.2	3.4	2	3.60271	0.000157457	0.999843	0.000817898	0.999866	0.000345808	1	0.0440407	0.999999	m3	6	0.685983	0	0.839444	enriched
MANNO_MIDBRAIN_NEUROTYPES_HMGL	GSEA_c8.CellType	k6	Olfml3|Rasgef1b|Cyba|Lpl|Scarb1|Zc3hav1|Ppp1r15a|Fabp3	8	46	543	13682	17.4	4	2	4.33656	7.23651e-06	0.999993	0.000402316	0.999932	1.70821e-05	1	0.0353904	0.999999	m4	4	NA	0	1	top.enriched
FAN_OVARY_CL11_MURAL_GRANULOSA_CELL	GSEA_c8.CellType	k6	Rhobtb3|Rnf19a|Dst|Ly6e|Ppp1r15a|Fdps|Macf1	7	46	419	13682	15.2	3.1	1	6.10409	5.16956e-10	1	0.000457842	0.999932	1.27222e-09	1	0.0353904	0.999999	m5	4	NA	0	1	top.enriched
HU_FETAL_RETINA_RGC	GSEA_c8.CellType	k6	Tsc22d1|Fxyd6|Fam162a|Fdps|Rbpms|Zmiz1|Fabp3	7	46	426	13682	15.2	3.1	1	6.1057	5.11766e-10	1	0.000505576	0.999924	1.26845e-09	1	0.0353904	0.999999	m6	4	NA	0	1	top.enriched
FAN_OVARY_CL8_MATURE_CUMULUS_GRANULOSA_CELL_2	GSEA_c8.CellType	k6	Hmgb1|Rnf19a|Dst|Lpl|Inhbb|Nrep|Ly6e|Fdps	8	46	603	13682	17.4	4.4	2	4.3465	6.9165e-06	0.999993	0.000804307	0.999849	1.64385e-05	1	0.0440407	0.999999	m7	4	NA	0	1	top.enriched
EPITHELIAL_MESENCHYMAL_TRANSITION	GSEA_hallmark	k7	Tgfbi|Rhob|Ccn1|Basp1|Pcolce|Id2|Timp3	7	17	196	4196	41.2	4.7	1	6.15699	3.70691e-10	1	5.69346e-06	1	1.90641e-09	1	0.000284673	1	NA	NA	NA	NA	NA	enriched
HYPOXIA	GSEA_hallmark	k7	Tgfbi|Mt1|Ccn1|Tiparp|Hk2|Klf6	6	17	196	4196	35.3	4.7	1	5.13083	1.44234e-07	1	7.73308e-05	0.999994	6.49055e-07	1	0.00193327	1	NA	NA	NA	NA	NA	enriched
TNFA_SIGNALING_VIA_NFKB	GSEA_hallmark	k7	Rhob|Ccn1|Tiparp|Klf6|Id2	5	17	195	4196	29.4	4.6	1	4.10415	2.02902e-05	0.99998	0.000806314	0.999925	8.11607e-05	1	0.0134386	1	NA	NA	NA	NA	NA	enriched
WONG_ADULT_TISSUE_STEM_MODULE	GSEA_c2.ChemGenPerturbations	k7	Rgs2|Rhob|Ccn1|Basp1|Sox4|Klf6|Id2|Timp3	8	27	699	15637	29.6	4.5	1	7.16787	3.80878e-13	1	1.59545e-05	0.999998	4.95518e-13	1	0.00317589	1	m1	16	0.395825	2	1	top.enriched
BOQUEST_STEM_CELL_CULTURED_VS_FRESH_UP	GSEA_c2.ChemGenPerturbations	k7	Rgs2|Rhob|Mt1|Sox4|Klf6|Myo10	6	27	410	15637	22.2	2.6	1	5.07109	1.97777e-07	1	5.80918e-05	0.999995	2.53788e-07	1	0.00563754	1	m1	14	0.343855	1	0.79912	enriched
NUYTTEN_NIPP1_TARGETS_UP	GSEA_c2.ChemGenPerturbations	k7	Rgs2|Mt1|Basp1|Hk2|Klf6|Id2	6	27	690	15637	22.2	4.4	1	5.11836	1.54099e-07	1	0.00096516	0.999871	1.98516e-07	1	0.0291616	1	m1	12	0.295611	1	0.740321	enriched
MITSIADES_RESPONSE_TO_APLIDIN_UP	GSEA_c2.ChemGenPerturbations	k7	Rgs2|Rhob|Ccn1|Dusp6|Basp1|Klf6|Id2	7	27	406	15637	25.9	2.6	1	6.0845	5.84265e-10	1	4.27971e-06	1	7.55634e-10	1	0.00206893	1	m1	14	0.295151	0	0.995432	enriched
CASORELLI_ACUTE_PROMYELOCYTIC_LEUKEMIA_UP	GSEA_c2.ChemGenPerturbations	k7	Rgs2|Mt1|Auts2|Klf6|Id2	5	27	154	15637	18.5	1	0	Inf	0	1	5.88324e-06	1	0	1	0.00218755	1	m1	14	0.313425	0	0.879934	enriched
PASINI_SUZ12_TARGETS_DN	GSEA_c2.ChemGenPerturbations	k7	Rhob|Ccn1|Dusp6|Sox4|Klf6|Id2	6	27	312	15637	22.2	2	1	5.05485	2.1537e-07	1	1.24989e-05	0.999999	2.75825e-07	1	0.00264352	1	m1	14	0.29344	0	0.980756	enriched
MONNIER_POSTRADIATION_TUMOR_ESCAPE_DN	GSEA_c2.ChemGenPerturbations	k7	Tmsb4x|Rhob|Ccn1|Dusp6|Klf6	5	27	377	15637	18.5	2.4	1	4.05248	2.53388e-05	0.999975	0.000413431	0.999964	3.21073e-05	1	0.0172722	1	m1	12	0.305961	0	0.790573	enriched
SENESE_HDAC3_TARGETS_UP	GSEA_c2.ChemGenPerturbations	k7	Ccnd2|Rhob|Klf6|Timp3|Smarcc1	5	27	460	15637	18.5	2.9	1	4.06355	2.41665e-05	0.999976	0.00101848	0.99989	3.07701e-05	1	0.0299698	1	m2	12	0.442628	2	0.745246	top.enriched
BOYLAN_MULTIPLE_MYELOMA_C_D_DN	GSEA_c2.ChemGenPerturbations	k7	Tgfbi|Ccnd2|Rhob|Basp1|Id2	5	27	267	15637	18.5	1.7	0	Inf	0	1	8.29592e-05	0.999995	0	1	0.00654964	1	m2	14	0.482525	1	0.985889	enriched
HELLER_HDAC_TARGETS_SILENCED_BY_METHYLATION_UP	GSEA_c2.ChemGenPerturbations	k7	Rhob|Mt1|Sox4|Id2|Timp3	5	27	404	15637	18.5	2.6	1	4.05607	2.49527e-05	0.999975	0.000566916	0.999946	3.16791e-05	1	0.0203619	1	m2	12	0.441571	1	0.829063	enriched
DAVICIONI_TARGETS_OF_PAX_FOXO1_FUSIONS_UP	GSEA_c2.ChemGenPerturbations	k7	Ccnd2|Rhob|Ccn1|Auts2|Id2	5	27	249	15637	18.5	1.6	0	Inf	0	1	5.96121e-05	0.999997	0	1	0.00563754	1	m2	12	0.376522	0	1	enriched
MARSON_BOUND_BY_FOXP3_UNSTIMULATED	GSEA_c2.ChemGenPerturbations	k7	Rgs2|Ccnd2|Rhob|Dusp6|Basp1|Tiparp|Klf6|Id2|Smarcc1	9	27	1147	15637	33.3	7.3	2	5.1462	1.32906e-07	1	8.32253e-05	0.999988	1.71719e-07	1	0.00654964	1	m2	8	0.328194	0	0.407601	enriched
GENTILE_UV_HIGH_DOSE_DN	GSEA_c2.ChemGenPerturbations	k7	Rhob|Ccn1|Tiparp|Auts2|Id2	5	27	279	15637	18.5	1.8	0	Inf	0	1	0.000102068	0.999993	0	1	0.00734888	1	m2	10	0.337526	0	0.830451	enriched
RIGGI_EWING_SARCOMA_PROGENITOR_UP	GSEA_c2.ChemGenPerturbations	k7	Rgs2|Ccnd2|Dusp6|Myo10|Id2|Smarcc1	6	27	403	15637	22.2	2.6	1	5.06992	1.98991e-07	1	5.27849e-05	0.999996	2.55097e-07	1	0.00563754	1	m3	10	0.856338	1	0.968691	top.enriched
SCHAEFFER_PROSTATE_DEVELOPMENT_48HR_UP	GSEA_c2.ChemGenPerturbations	k7	Rgs2|Mt1|Ddx3y|Kdm5d|Dusp6|Tiparp|Id2	7	27	442	15637	25.9	2.8	1	6.09171	5.58566e-10	1	7.47722e-06	0.999999	7.23109e-10	1	0.00230027	1	m3	8	0.694559	0	0.721947	enriched
LI_INDUCED_T_TO_NATURAL_KILLER_UP	GSEA_c2.ChemGenPerturbations	k7	Ccnd2|Mt1|Dusp6|Hk2|Id2	5	27	305	15637	18.5	2	1	4.04295	2.63911e-05	0.999974	0.000155018	0.999989	3.32802e-05	1	0.0095961	1	m3	10	0.812105	0	1	enriched
DELYS_THYROID_CANCER_UP	GSEA_c2.ChemGenPerturbations	k7	Tmsb10|Ccnd2|Dusp6|Tiparp|Sox4	5	27	417	15637	18.5	2.7	1	4.0578	2.47685e-05	0.999975	0.000654567	0.999936	3.15061e-05	1	0.0219312	1	m3	8	0.694494	0	0.72244	enriched
PETROVA_ENDOTHELIUM_LYMPHATIC_VS_BLOOD_DN	GSEA_c2.ChemGenPerturbations	k7	Adgrl2|Tgfbi|Rhob|Mt1|Basp1	5	27	157	15637	18.5	1	0	Inf	0	1	6.46438e-06	1	0	1	0.00218755	1	m4	8	1.02557	0	0.914357	top.enriched
SWEET_LUNG_CANCER_KRAS_UP	GSEA_c2.ChemGenPerturbations	k7	Tgfbi|Mt1|Dusp6|Basp1|Hk2|Id2	6	27	447	15637	22.2	2.9	1	5.07726	1.91461e-07	1	9.37195e-05	0.999992	2.45923e-07	1	0.0070477	1	m4	8	0.978884	0	0.94578	enriched
ENK_UV_RESPONSE_EPIDERMIS_DN	GSEA_c2.ChemGenPerturbations	k7	Tgfbi|Rhob|Mt1|Dusp6|Hk2	5	27	488	15637	18.5	3.1	1	4.0673	2.37806e-05	0.999976	0.00132561	0.999848	3.03081e-05	1	0.035602	1	m4	8	0.894629	0	1	enriched
DOUGLAS_BMI1_TARGETS_UP	GSEA_c2.ChemGenPerturbations	k7	Dusp6|Basp1|Tiparp|Hk2|Timp3	5	27	538	15637	18.5	3.4	1	4.07403	2.31035e-05	0.999977	0.00203865	0.999742	2.95024e-05	1	0.0442231	1	m5	10	0.794482	1	0.883276	top.enriched
ELVIDGE_HYPOXIA_UP	GSEA_c2.ChemGenPerturbations	k7	Tgfbi|Ccn1|Tiparp|Hk2|Klf6	5	27	167	15637	18.5	1.1	0	Inf	0	1	8.73345e-06	1	0	1	0.00246283	1	m5	10	0.662108	0	1	enriched
JINESH_BLEBBISHIELD_TO_IMMUNE_CELL_FUSION_PBSHMS_UP	GSEA_c2.ChemGenPerturbations	k7	Ccn1|Basp1|Hk2|Klf6|Timp3	5	27	350	15637	18.5	2.2	1	4.0489	2.57296e-05	0.999974	0.000293762	0.999976	3.25396e-05	1	0.0144071	1	m5	8	0.533699	0	0.795309	enriched
KOINUMA_TARGETS_OF_SMAD2_OR_SMAD3	GSEA_c2.ChemGenPerturbations	k7	Tgfbi|Ccn1|Dusp6|Tiparp|Klf6|Myo10	6	27	803	15637	22.2	5.1	1	5.13782	1.38971e-07	1	0.00210553	0.99967	1.79203e-07	1	0.0450957	1	m5	8	0.556867	0	0.745827	enriched
LINDGREN_BLADDER_CANCER_CLUSTER_2B	GSEA_c2.ChemGenPerturbations	k7	Rgs2|Mt1|Ddx3y|Ccn1|Pcolce	5	27	366	15637	18.5	2.3	1	4.05102	2.54975e-05	0.999975	0.000360909	0.999969	3.22771e-05	1	0.01607	1	m6	14	0.283695	7	0.632177	top.enriched
LEI_MYB_TARGETS	GSEA_c2.ChemGenPerturbations	k7	Rgs2|Tgfbi|Ccnd2|Mt1|Basp1|Timp3	6	27	303	15637	22.2	1.9	1	5.05336	2.17051e-07	1	1.05808e-05	0.999999	2.77706e-07	1	0.00258697	1	m6	12	0.256111	2	0.634178	enriched
ACEVEDO_LIVER_CANCER_DN	GSEA_c2.ChemGenPerturbations	k7	Mt1|Ccn1|Espn|Myo10|Pcolce|Id2	6	27	500	15637	22.2	3.2	1	5.08614	1.82713e-07	1	0.000173166	0.999983	2.34917e-07	1	0.00960648	1	m6	12	0.210346	2	0.623255	enriched
MARTINEZ_RB1_AND_TP53_TARGETS_DN	GSEA_c2.ChemGenPerturbations	k7	Ccnd2|Mt1|Basp1|Myo10|Pcolce|Timp3	6	27	557	15637	22.2	3.6	1	5.09574	1.73689e-07	1	0.00031056	0.999967	2.23533e-07	1	0.0150133	1	m6	14	0.230173	1	1	enriched
MARTINEZ_TP53_TARGETS_DN	GSEA_c2.ChemGenPerturbations	k7	Ccnd2|Mt1|Ddx3y|Basp1|Myo10|Pcolce|Timp3	7	27	564	15637	25.9	3.6	1	6.11631	4.78834e-10	1	3.6204e-05	0.999997	6.20501e-10	1	0.00556883	1	m6	14	0.239215	0	0.957958	enriched
WANG_TUMOR_INVASIVENESS_UP	GSEA_c2.ChemGenPerturbations	k7	Tmsb10|Tgfbi|Mt1|Ccn1|Espn	5	27	348	15637	18.5	2.2	1	4.04863	2.57587e-05	0.999974	0.000286092	0.999977	3.25451e-05	1	0.0142373	1	m6	8	0.195171	0	0.248486	enriched
BERENJENO_TRANSFORMED_BY_RHOA_DN	GSEA_c2.ChemGenPerturbations	k7	Mt1|Myo10|Pcolce|Id2|Timp3	5	27	396	15637	18.5	2.5	1	4.055	2.50667e-05	0.999975	0.000517579	0.999952	3.1793e-05	1	0.0201219	1	m6	14	0.248885	0	0.919015	enriched
FOSTER_TOLERANT_MACROPHAGE_DN	GSEA_c2.ChemGenPerturbations	k7	Adgrl2|Ccnd2|Mt1|Tiparp|Myo10	5	27	411	15637	18.5	2.6	1	4.057	2.48534e-05	0.999975	0.00061293	0.999941	3.15835e-05	1	0.0209511	1	m6	12	0.226732	0	0.67858	enriched
MARTINEZ_RB1_AND_TP53_TARGETS_UP	GSEA_c2.ChemGenPerturbations	k7	Hmgcs2|Nnat|Tgfbi|Ccnd2|Ddx3y|Ccn1|Sox4	7	27	600	15637	25.9	3.8	1	6.12363	4.57344e-10	1	5.36956e-05	0.999995	5.93237e-10	1	0.00563754	1	m7	12	0.461586	1.41667	1	top.enriched
MARTINEZ_RB1_TARGETS_DN	GSEA_c2.ChemGenPerturbations	k7	Tgfbi|Ddx3y|Ccn1|Basp1|Myo10	5	27	518	15637	18.5	3.3	1	4.07133	2.33725e-05	0.999977	0.00172606	0.99979	2.9817e-05	1	0.0409655	1	m7	10	0.524218	1	0.579636	enriched
MARTINEZ_TP53_TARGETS_UP	GSEA_c2.ChemGenPerturbations	k7	Hmgcs2|Nnat|Tgfbi|Ccnd2|Ddx3y|Ccn1|Sox4	7	27	603	15637	25.9	3.9	1	6.12424	4.55592e-10	1	5.54223e-05	0.999995	5.9155e-10	1	0.00563754	1	m7	12	0.461586	0.583333	1	enriched
MARTINEZ_RB1_TARGETS_UP	GSEA_c2.ChemGenPerturbations	k7	Hmgcs2|Nnat|Ccnd2|Mt1|Ccn1|Sox4|Pcolce|Timp3	8	27	668	15637	29.6	4.3	1	7.16044	4.02091e-13	1	1.14671e-05	0.999999	5.22599e-13	1	0.00258697	1	m7	8	0.409279	0	0.515869	enriched
SCHUETZ_BREAST_CANCER_DUCTAL_INVASIVE_UP	GSEA_c2.ChemGenPerturbations	k7	Rgs2|Tgfbi|Ccnd2|Ccn1|Timp3	5	27	329	15637	18.5	2.1	1	4.04612	2.60367e-05	0.999974	0.0002206	0.999983	3.28647e-05	1	0.0113487	1	m7	10	0.521638	0	0.582742	enriched
PSMB5	GSEA_c3.TFT_GTRD	k7	Tmsb4x|Tmsb10|Rhob|Mt1|Ccn1|Id2	6	26	198	14796	23.1	1.3	0	Inf	0	1	9.806e-07	1	0	1	0.00050599	1	NA	NA	NA	NA	NA	enriched
GTF2A2	GSEA_c3.TFT_GTRD	k7	Tmsb4x|Rgs2|Tmsb10|Ccn1|Klf6|Id2	6	26	336	14796	23.1	2.3	1	5.06204	2.07401e-07	1	2.05649e-05	0.999999	1.23999e-06	1	0.00530573	1	NA	NA	NA	NA	NA	enriched
MODULE_5	GSEA_c4.CancerModules	k7	Rgs2|Tgfbi|Rhob|Ccn1|Dusp6|Pcolce|Timp3	7	25	406	7524	28	5.4	1	6.17861	3.2335e-10	1	0.000260323	0.999968	6.55323e-10	1	0.00701246	1	m1	10	0.702075	1	0.971379	top.enriched
MODULE_1	GSEA_c4.CancerModules	k7	Rgs2|Tgfbi|Ccnd2|Rhob|Ccn1|Dusp6|Tiparp|Auts2|Sox4|Pcolce	10	25	357	7524	40	4.7	1	9.23617	1.27736e-20	1	8.81156e-08	1	2.85527e-20	1	2.94532e-05	1	m1	8	0.572284	0	0.746127	enriched
MODULE_2	GSEA_c4.CancerModules	k7	Rgs2|Tgfbi|Ccnd2|Rhob|Ddx3y|Ccn1|Dusp6|Auts2|Pcolce|Timp3	10	25	374	7524	40	5	1	9.24715	1.15283e-20	1	1.36674e-07	1	2.61537e-20	1	2.94532e-05	1	m1	10	0.667107	0	1	enriched
MODULE_19	GSEA_c4.CancerModules	k7	Rgs2|Ccnd2|Rhob|Ddx3y|Kdm5d|Pcolce|Timp3	7	25	299	7524	28	4	1	6.13268	4.32044e-10	1	3.78153e-05	0.999997	8.52866e-10	1	0.00162984	1	m1	8	0.610144	0	0.658339	enriched
MODULE_118	GSEA_c4.CancerModules	k7	Tmsb4x|Ccnd2|Ddx3y|Ccn1|Dusp6|Basp1|Sox4|Myo10|Timp3	9	25	386	7524	36	5.1	1	8.22659	9.63075e-17	1	2.20126e-06	1	2.12156e-16	1	0.000316248	1	m2	8	1.16271	1	1	top.enriched
MODULE_52	GSEA_c4.CancerModules	k7	Tgfbi|Ddx3y|Ccn1|Dusp6|Sox4|Myo10|Pcolce|Timp3	8	25	409	7524	32	5.4	1	7.20989	2.79979e-13	1	3.39471e-05	0.999996	5.99391e-13	1	0.00162984	1	m2	6	0.772216	0	0.7151	enriched
MODULE_53	GSEA_c4.CancerModules	k7	Tmsb4x|Ccnd2|Ddx3y|Kdm5d|Basp1|Sox4	6	25	377	7524	24	5	1	5.13838	1.38557e-07	1	0.00119465	0.999836	2.64773e-07	1	0.0286053	1	m2	6	0.778092	0	0.699022	enriched
MODULE_12	GSEA_c4.CancerModules	k7	Nnat|Tgfbi|Ccnd2|Rhob|Ccn1|Auts2|Pcolce|Timp3	8	25	345	7524	32	4.6	1	7.17768	3.54512e-13	1	9.81472e-06	0.999999	7.48414e-13	1	0.000784844	1	m3	12	0.577457	1	0.730752	top.enriched
MODULE_55	GSEA_c4.CancerModules	k7	Hmgcs2|Tmsb4x|Nnat|Tgfbi|Ccnd2|Rhob|Mt1|Ccn1|Dusp6|Pcolce|Timp3	11	25	750	7524	44	10	2	6.71774	9.22826e-12	1	1.07859e-05	0.999999	1.89553e-11	1	0.000784844	1	m3	12	0.408175	0	1	enriched
MODULE_88	GSEA_c4.CancerModules	k7	Hmgcs2|Tmsb4x|Nnat|Tgfbi|Ccnd2|Rhob|Mt1|Ccn1|Dusp6|Pcolce|Timp3	11	25	751	7524	44	10	2	6.71824	9.19691e-12	1	1.09259e-05	0.999999	1.89553e-11	1	0.000784844	1	m3	12	0.408175	0	1	enriched
MODULE_24	GSEA_c4.CancerModules	k7	Hmgcs2|Nnat|Tgfbi|Rhob|Mt1|Ccn1|Pcolce|Timp3	8	25	413	7524	32	5.5	1	7.21192	2.7584e-13	1	3.64148e-05	0.999996	5.98968e-13	1	0.00162984	1	m3	12	0.447694	0	0.904808	enriched
MODULE_6	GSEA_c4.CancerModules	k7	Hmgcs2|Tgfbi|Rhob|Ccn1|Dusp6|Pcolce|Timp3	7	25	390	7524	28	5.2	1	6.17167	3.37855e-10	1	0.000202955	0.999976	6.75709e-10	1	0.00583159	1	m3	12	0.496082	0	0.834508	enriched
MODULE_137	GSEA_c4.CancerModules	k7	Nnat|Ccnd2|Rhob|Mt1|Ddx3y|Kdm5d|Sox4|Myo10|Timp3	9	25	517	7524	36	6.9	2	5.1373	1.39354e-07	1	2.40473e-05	0.999997	2.64773e-07	1	0.00148063	1	m4	10	0.414021	0	0.930611	top.enriched
MODULE_100	GSEA_c4.CancerModules	k7	Nnat|Ccnd2|Rhob|Mt1|Ddx3y|Sox4|Myo10|Timp3	8	25	516	7524	32	6.9	2	4.40309	5.33602e-06	0.999995	0.000176557	0.999976	9.77199e-06	1	0.00583159	1	m4	10	0.376378	0	1	enriched
MODULE_66	GSEA_c4.CancerModules	k7	Nnat|Ccnd2|Rhob|Mt1|Ddx3y|Sox4|Myo10|Timp3	8	25	523	7524	32	7	2	4.40529	5.28213e-06	0.999995	0.000193912	0.999974	9.77199e-06	1	0.00583159	1	m4	10	0.376378	0	1	enriched
MODULE_11	GSEA_c4.CancerModules	k7	Nnat|Ccnd2|Rhob|Mt1|Sox4|Myo10|Timp3	7	25	519	7524	28	6.9	2	3.67003	0.000121263	0.999879	0.00114848	0.999816	0.0002071	1	0.0286053	1	m4	10	0.42542	0	0.910709	enriched
MODULE_84	GSEA_c4.CancerModules	k7	Nnat|Tgfbi|Ccnd2|Ddx3y|Kdm5d|Dusp6|Basp1|Pcolce	8	25	491	7524	32	6.5	2	4.39526	5.53211e-06	0.999994	0.000124741	0.999984	1.00105e-05	1	0.00488757	1	m5	6	1.43343	0	1	top.enriched
MODULE_45	GSEA_c4.CancerModules	k7	Rgs2|Nnat|Tgfbi|Ccnd2|Ddx3y|Kdm5d|Dusp6|Pcolce	8	25	521	7524	32	6.9	2	4.40466	5.29748e-06	0.999995	0.000188815	0.999974	9.77199e-06	1	0.00583159	1	m5	6	1.43343	0	1	enriched
GSE19923_WT_VS_HEB_AND_E2A_KO_DP_THYMOCYTE_DN	GSEA_c7.IMMUNESIGDB	k7	Rhob|Mt1|Dusp6|Tiparp|Hk2|Klf6|Myo10	7	27	194	15704	25.9	1.2	0	Inf	0	1	2.83847e-08	1	0	1	0.00013829	1	m1	4	NA	0	1	top.enriched
GSE9601_NFKB_INHIBITOR_VS_PI3K_INHIBITOR_TREATED_HCMV_INF_MONOCYTE_DN	GSEA_c7.IMMUNESIGDB	k7	Mt1|Ccn1|Basp1|Hk2|Klf6|Id2	6	27	182	15704	22.2	1.2	0	Inf	0	1	5.39501e-07	1	0	1	0.000820024	1	m2	8	1.05115	0	1	top.enriched
GSE43955_10H_VS_60H_ACT_CD4_TCELL_WITH_TGFB_IL6_DN	GSEA_c7.IMMUNESIGDB	k7	Ccn1|Dusp6|Basp1|Hk2|Id2|Timp3	6	27	189	15704	22.2	1.2	0	Inf	0	1	6.73255e-07	1	0	1	0.000820024	1	m2	8	1.41103	0	0.809778	enriched
GSE14769_UNSTIM_VS_80MIN_LPS_BMDM_DN	GSEA_c7.IMMUNESIGDB	k7	Ccn1|Tiparp|Hk2|Klf6|Id2	5	27	190	15704	18.5	1.2	0	Inf	0	1	1.5993e-05	0.999999	0	1	0.00802967	1	m2	8	1.10528	0	0.973765	enriched
GSE29618_PDC_VS_MDC_DN	GSEA_c7.IMMUNESIGDB	k7	Tmsb10|Rhob|Basp1|Tiparp|Hk2|Id2	6	27	185	15704	22.2	1.2	0	Inf	0	1	5.93859e-07	1	0	1	0.000820024	1	m3	6	3.33713	0	1	top.enriched
GSE23502_BM_VS_COLON_TUMOR_MYELOID_DERIVED_SUPPRESSOR_CELL_UP	GSEA_c7.IMMUNESIGDB	k7	Adgrl2|Ccnd2|Tiparp|Hk2|Id2	5	27	190	15704	18.5	1.2	0	Inf	0	1	1.5993e-05	0.999999	0	1	0.00802967	1	m3	6	3.33713	0	1	enriched
GSE43955_1H_VS_20H_ACT_CD4_TCELL_WITH_TGFB_IL6_DN	GSEA_c7.IMMUNESIGDB	k7	Ddx3y|Basp1|Hk2|Myo10|Timp3	5	27	187	15704	18.5	1.2	0	Inf	0	1	1.4809e-05	0.999999	0	1	0.00802967	1	m4	4	NA	0	1	top.enriched
KAECH_DAY8_EFF_VS_MEMORY_CD8_TCELL_DN	GSEA_c7.IMMUNESIGDB	k7	Rgs2|Ccnd2|Rhob|Dusp6|Klf6	5	27	184	15704	18.5	1.2	0	Inf	0	1	1.36946e-05	0.999999	0	1	0.00802967	1	m5	6	1	0	1	top.enriched
GSE9650_EFFECTOR_VS_MEMORY_CD8_TCELL_DN	GSEA_c7.IMMUNESIGDB	k7	Rgs2|Ccnd2|Rhob|Dusp6|Klf6	5	27	188	15704	18.5	1.2	0	Inf	0	1	1.51958e-05	0.999999	0	1	0.00802967	1	m5	6	1	0	1	enriched
GSE3982_MAST_CELL_VS_CENT_MEMORY_CD4_TCELL_UP	GSEA_c7.IMMUNESIGDB	k7	Mt1|Dusp6|Basp1|Sox4|Pcolce	5	27	194	15704	18.5	1.2	0	Inf	0	1	1.76853e-05	0.999999	0	1	0.00802967	1	m6	4	NA	0	1	top.enriched
GSE43955_TH0_VS_TGFB_IL6_TH17_ACT_CD4_TCELL_4H_UP	GSEA_c7.IMMUNESIGDB	k7	Rgs2|Tgfbi|Mt1|Kdm5d|Hk2	5	27	195	15704	18.5	1.2	0	Inf	0	1	1.81294e-05	0.999999	0	1	0.00802967	1	m7	4	NA	0	1	top.enriched
MURARO_PANCREAS_DUCTAL_CELL	GSEA_c8.CellType	k7	Tmsb4x|Tmsb10|Tgfbi|Rhob|Ccn1|Dusp6|Tiparp|Sox4|Klf6|Myo10|Id2|Timp3|Smarcc1|Cgnl1	14	26	1235	13682	53.8	9	2	8.90442	2.68318e-19	1	7.58742e-09	1	3.87321e-19	1	5.3112e-06	1	m1	4	NA	0	1	top.enriched
AIZARANI_LIVER_C2_KUPFFER_CELLS_1	GSEA_c8.CellType	k7	Tmsb4x|Rgs2|Tmsb10|Tgfbi|Basp1	5	26	178	13682	19.2	1.3	0	Inf	0	1	1.85674e-05	0.999999	0	1	0.00118156	1	m2	18	0.285216	8	1	top.enriched
HAY_BONE_MARROW_NEUTROPHIL	GSEA_c8.CellType	k7	Rgs2|Tmsb10|Rhob|Basp1|Klf6	5	26	414	13682	19.2	3	1	4.06564	2.39501e-05	0.999976	0.000962933	0.999898	3.24031e-05	1	0.0148647	1	m2	14	0.239288	2	0.795359	enriched
BUSSLINGER_ESOPHAGEAL_DENDRITIC_CELLS	GSEA_c8.CellType	k7	Tmsb4x|Rgs2|Tmsb10|Ccnd2|Basp1	5	26	200	13682	19.2	1.5	0	Inf	0	1	3.25267e-05	0.999998	0	1	0.00189739	1	m2	14	0.216024	1	0.853353	enriched
TRAVAGLINI_LUNG_TREM2_DENDRITIC_CELL	GSEA_c8.CellType	k7	Tmsb4x|Tmsb10|Tgfbi|Rhob|Basp1	5	26	546	13682	19.2	4	1	4.08602	2.19419e-05	0.999978	0.00325784	0.999543	2.99208e-05	1	0.0335366	1	m2	14	0.22072	1	0.868245	enriched
TRAVAGLINI_LUNG_EREG_DENDRITIC_CELL	GSEA_c8.CellType	k7	Rgs2|Tmsb10|Tgfbi|Rhob|Mt1|Ddx3y|Dusp6|Basp1	8	26	531	13682	30.8	3.9	1	7.14645	4.45241e-13	1	4.10875e-06	1	6.37378e-13	1	0.000606246	1	m2	10	0.198187	0	0.535593	enriched
TRAVAGLINI_LUNG_LIPOFIBROBLAST_CELL	GSEA_c8.CellType	k7	Rgs2|Tmsb10|Mt1|Tiparp|Hk2	5	26	143	13682	19.2	1	0	Inf	0	1	6.40888e-06	1	0	1	0.000747702	1	m2	10	0.219577	0	0.44619	enriched
MURARO_PANCREAS_MESENCHYMAL_STROMAL_CELL	GSEA_c8.CellType	k7	Tmsb4x|Tmsb10|Tgfbi|Ccn1|Dusp6|Basp1|Myo10|Timp3	8	26	651	13682	30.8	4.8	1	7.17928	3.50387e-13	1	1.8324e-05	0.999998	5.03682e-13	1	0.00118156	1	m2	8	0.183507	0	0.361934	enriched
HU_FETAL_RETINA_FIBROBLAST	GSEA_c8.CellType	k7	Rgs2|Tgfbi|Ccnd2|Ccn1|Pcolce	5	26	367	13682	19.2	2.7	1	4.05846	2.46986e-05	0.999975	0.000558391	0.999948	3.31557e-05	1	0.0107001	1	m2	8	0.197293	0	0.320621	enriched
TRAVAGLINI_LUNG_ALVEOLAR_EPITHELIAL_TYPE_1_CELL	GSEA_c8.CellType	k7	Tmsb4x|Mt1|Ccn1|Klf6|Timp3	5	26	370	13682	19.2	2.7	1	4.05892	2.46503e-05	0.999975	0.000579471	0.999945	3.31557e-05	1	0.0107001	1	m3	18	0.21576	6	0.796332	top.enriched
FAN_EMBRYONIC_CTX_BRAIN_ENDOTHELIAL_1	GSEA_c8.CellType	k7	Adgrl2|Mt1|Ccn1|Myo10|Cgnl1	5	26	425	13682	19.2	3.1	1	4.06733	2.37775e-05	0.999976	0.00108302	0.999882	3.22962e-05	1	0.0161301	1	m3	20	0.231649	3	0.98787	enriched
DESCARTES_FETAL_CEREBELLUM_VASCULAR_ENDOTHELIAL_CELLS	GSEA_c8.CellType	k7	Rhob|Mt1|Ccn1|Dusp6|Myo10|Pcolce|Cgnl1	7	26	520	13682	26.9	3.8	1	6.12297	4.59229e-10	1	3.8545e-05	0.999996	6.4932e-10	1	0.0020755	1	m3	18	0.195023	1	0.972402	enriched
DESCARTES_FETAL_CEREBRUM_VASCULAR_ENDOTHELIAL_CELLS	GSEA_c8.CellType	k7	Rhob|Mt1|Dusp6|Myo10|Pcolce|Cgnl1	6	26	457	13682	23.1	3.3	1	5.09031	1.7874e-07	1	0.000175074	0.999983	2.47652e-07	1	0.00557054	1	m3	14	0.169634	1	0.786975	enriched
FAN_OVARY_CL14_MATURE_SMOOTH_MUSCLE_CELL	GSEA_c8.CellType	k7	Rhob|Mt1|Ccn1|Id2|Timp3	5	26	294	13682	19.2	2.1	1	4.04738	2.58969e-05	0.999974	0.00020104	0.999985	3.42316e-05	1	0.00586368	1	m3	18	0.205515	1	0.837945	enriched
AIZARANI_LIVER_C29_MVECS_2	GSEA_c8.CellType	k7	Tmsb10|Ccn1|Dusp6|Timp3|Cgnl1	5	26	310	13682	19.2	2.3	1	4.0498	2.56305e-05	0.999974	0.000257137	0.99998	3.40097e-05	1	0.00719985	1	m3	14	0.188194	1	0.642537	enriched
HAY_BONE_MARROW_STROMAL	GSEA_c8.CellType	k7	Adgrl2|Mt1|Ccn1|Myo10|Pcolce|Timp3	6	26	700	13682	23.1	5.1	1	5.13773	1.3904e-07	1	0.00167586	0.999751	1.94205e-07	1	0.0220157	1	m3	18	0.198166	1	0.970894	enriched
AIZARANI_LIVER_C21_STELLATE_CELLS_1	GSEA_c8.CellType	k7	Rgs2|Mt1|Ccn1|Tiparp|Pcolce|Timp3	6	26	192	13682	23.1	1.4	0	Inf	0	1	1.28712e-06	1	0	1	0.000450493	1	m3	12	0.154311	0	0.571669	enriched
MANNO_MIDBRAIN_NEUROTYPES_HENDO	GSEA_c8.CellType	k7	Adgrl2|Tmsb4x|Rhob|Mt1|Ccn1|Dusp6|Klf6|Cgnl1	8	26	847	13682	30.8	6.2	2	4.3844	5.81527e-06	0.999994	0.000119772	0.999985	8.02507e-06	1	0.00399238	1	m3	12	0.164705	0	0.521404	enriched
FAN_EMBRYONIC_CTX_BIG_GROUPS_BRAIN_ENDOTHELIAL	GSEA_c8.CellType	k7	Mt1|Dusp6|Pcolce|Timp3|Cgnl1	5	26	355	13682	19.2	2.6	1	4.05663	2.48926e-05	0.999975	0.000479816	0.999957	3.31581e-05	1	0.0107001	1	m3	20	0.227084	0	1	enriched
FAN_OVARY_CL8_MATURE_CUMULUS_GRANULOSA_CELL_2	GSEA_c8.CellType	k7	Tmsb4x|Tmsb10|Ccnd2|Rhob|Mt1|Myo10	6	26	603	13682	23.1	4.4	1	5.11864	1.53872e-07	1	0.000772833	0.999901	2.14056e-07	1	0.0129128	1	m4	16	0.364567	4	0.924675	top.enriched
MURARO_PANCREAS_ACINAR_CELL	GSEA_c8.CellType	k7	Tmsb4x|Tmsb10|Ccnd2|Mt1|Sox4|Klf6|Cgnl1	7	26	622	13682	26.9	4.5	1	6.14684	3.95219e-10	1	0.000119709	0.999987	5.63432e-10	1	0.00399238	1	m4	14	0.326474	1	0.832919	enriched
BUSSLINGER_DUODENAL_STEM_CELLS	GSEA_c8.CellType	k7	Hmgcs2|Ccnd2|Mt1|Sox4|Myo10|Smarcc1	6	26	234	13682	23.1	1.7	0	Inf	0	1	4.05743e-06	1	0	1	0.000606246	1	m4	8	0.219122	0	0.369626	enriched
FAN_OVARY_CL11_MURAL_GRANULOSA_CELL	GSEA_c8.CellType	k7	Tmsb10|Ccnd2|Rhob|Ccn1|Sox4|Klf6|Myo10	7	26	419	13682	26.9	3.1	1	6.09961	5.31626e-10	1	9.54209e-06	0.999999	7.45573e-10	1	0.000954209	1	m4	14	0.27204	0	1	enriched
BUSSLINGER_DUODENAL_DIFFERENTIATING_STEM_CELLS	GSEA_c8.CellType	k7	Hmgcs2|Tmsb10|Ccnd2|Mt1|Sox4	5	26	218	13682	19.2	1.6	0	Inf	0	1	4.91058e-05	0.999997	0	1	0.00245529	1	m4	16	0.352899	0	0.90993	enriched
FAN_OVARY_CL3_MATURE_CUMULUS_GRANULOSA_CELL_1	GSEA_c8.CellType	k7	Tmsb4x|Tmsb10|Ccnd2|Rhob|Sox4	5	26	236	13682	19.2	1.7	0	Inf	0	1	7.15958e-05	0.999996	0	1	0.00304775	1	m4	14	0.268316	0	0.957241	enriched
FAN_OVARY_CL15_SMALL_ANTRAL_FOLLICLE_GRANULOSA_CELL	GSEA_c8.CellType	k7	Tmsb10|Ccnd2|Rhob|Ccn1|Sox4|Klf6|Myo10	7	26	611	13682	26.9	4.5	1	6.14425	4.01714e-10	1	0.00010705	0.999988	5.70334e-10	1	0.00394395	1	m4	14	0.27204	0	1	enriched
FAN_OVARY_CL7_ANGEIOGENIC_ENDOTHELIAL_CELL	GSEA_c8.CellType	k7	Tmsb4x|Rhob|Dusp6|Id2|Timp3	5	26	237	13682	19.2	1.7	0	Inf	0	1	7.30447e-05	0.999996	0	1	0.00304775	1	m5	12	0.653479	1	0.985452	top.enriched
RUBENSTEIN_SKELETAL_MUSCLE_ENDOTHELIAL_CELLS	GSEA_c8.CellType	k7	Tmsb4x|Tmsb10|Sox4|Klf6|Timp3	5	26	132	13682	19.2	1	0	Inf	0	1	4.33033e-06	1	0	1	0.000606246	1	m5	12	0.638931	0	1	enriched
TRAVAGLINI_LUNG_BASOPHIL_MAST_2_CELL	GSEA_c8.CellType	k7	Rgs2|Dusp6|Tiparp|Sox4|Klf6|Id2|Timp3	7	26	456	13682	26.9	3.3	1	6.10814	5.03996e-10	1	1.65484e-05	0.999999	7.09709e-10	1	0.00118156	1	m5	10	0.519395	0	0.828961	enriched
MURARO_PANCREAS_ENDOTHELIAL_CELL	GSEA_c8.CellType	k7	Adgrl2|Tmsb10|Dusp6|Sox4|Id2	5	26	357	13682	19.2	2.6	1	4.05694	2.48602e-05	0.999975	0.000492291	0.999955	3.31581e-05	1	0.0107001	1	m5	12	0.643238	0	0.995321	enriched
TRAVAGLINI_LUNG_MESOTHELIAL_CELL	GSEA_c8.CellType	k7	Tmsb4x|Tmsb10|Mt1|Dusp6|Hk2	5	26	549	13682	19.2	4	1	4.08649	2.18978e-05	0.999978	0.00333567	0.99953	2.99208e-05	1	0.0338402	1	m5	10	0.527997	0	0.80679	enriched
BUSSLINGER_DUODENAL_IMMUNE_CELLS	GSEA_c8.CellType	k7	Tmsb4x|Rgs2|Tmsb10|Ccnd2|Ddx3y|Auts2|Klf6|Id2	8	26	791	13682	30.8	5.8	2	4.37487	6.07531e-06	0.999994	7.40169e-05	0.999991	8.35053e-06	1	0.00304775	1	m6	6	1.31817	0	1	top.enriched
BUSSLINGER_GASTRIC_IMMUNE_CELLS	GSEA_c8.CellType	k7	Tmsb4x|Rgs2|Tmsb10|Ccnd2|Ddx3y|Dusp6|Auts2|Klf6|Id2	9	26	1359	13682	34.6	9.9	3	3.65346	0.000129365	0.999871	0.000597999	0.999892	0.000170347	1	0.0107333	1	m6	6	1.31817	0	1	enriched
meiotic cell cycle process (GO:1903046)	biological_process	k8	Pttg1|Grb14|Calr|Cyp26b1|Mybl1|Smc2|Top2a|Cdc20|Psmc3ip|Cenpe|Aurka|Ccnb2|Fbxo5|Syce2	14	352	202	17246	4	1.2	4	5.08152	1.87212e-07	1	7.21665e-05	0.999982	6.16291e-07	1	0.00971943	1	m1	130	0.0179532	77	0.889359	top.enriched
mitotic cell cycle process (GO:1903047)	biological_process	k8	Tpd52l1|Pttg1|Tacc1|Ranbp1|Rrs1|Ywhah|Ccnd1|Cdk1|Smc2|Eps8|Psrc1|Tpx2|Pcna|Ube2c|Cks1b|Spc25|Cenpf|Cdca8|Prc1|Ezh2|Lmnb1|Ccna2|Cdc20|Nusap1|Birc5|Racgap1|Cenpe|Tacc3|Aurkb|Ccnb1|Aurka|Ccnb2|Cenpa|Ube2s|Fbxo5	35	352	664	17246	9.9	3.9	14	5.78291	3.67099e-09	1	2.94656e-07	1	1.21814e-08	1	0.000109825	1	m1	110	0.0164483	43	0.752493	enriched
supramolecular fiber organization (GO:0097435)	biological_process	k8	Vim|Cst3|Hsp90b1|Gas7|Fkbp1a|Arpc1b|Tpm1|Marcksl1|Ccn2|Nedd9|P4ha1|Fat1|Sdc4|Rnd2|Col14a1|Ptk2b|Colgalt1|Pdlim1|Eps8|Elmo1|Sema5a|Psrc1|Tpx2|Col2a1|Scx|Trf|Mef2c|Pak3|Tacc3|Fbxo5	30	352	716	17246	8.5	4.2	15	3.99686	3.20944e-05	0.999968	0.000163091	0.99993	9.62665e-05	1	0.0184074	1	m1	90	0.0151193	42	0.586257	enriched
cell cycle G2/M phase transition (GO:0044839)	biological_process	k8	Tpd52l1|Ccnd1|Cdk1|Cenpf|Lmnb1|Ccna2|Birc5|Ccnb1|Ccnb2|Fbxo5	10	352	140	17246	2.8	0.8	3	4.09989	2.06669e-05	0.999979	0.000606235	0.999858	6.39385e-05	1	0.0439644	1	m1	130	0.0173984	37	0.941971	enriched
cell division (GO:0051301)	biological_process	k8	Hmga2|Pttg1|Pdgfa|Ptch1|Tacc1|Fgf9|Haus7|Dct|Ccnd1|Nedd9|Cdk1|Lbh|Smc2|Etv5|Psrc1|Tpx2|Ube2c|Cks1b|Fam83d|Mis18bp1|Spc25|Cdca8|Prc1|Orc6|Top2a|Ccna2|Cdc20|Pmf1|Nusap1|Birc5|Spc24|Racgap1|Cenpv|Cenpe|Tacc3|Aurkb|Cdca3|Ccnb1|Aurka|Ccnb2|Cenpa|Ube2s|Fbxo5|Syce2	44	352	562	17246	12.5	3.3	11	10.2206	8.01598e-25	1	1.69757e-14	1	2.73978e-24	1	2.7207e-10	1	m1	102	0.0164392	36	0.665983	enriched
spindle organization (GO:0007051)	biological_process	k8	Tacc1|Ranbp1|Haus7|Aunip|Psrc1|Tpx2|Spc25|Prc1|Cdc20|Racgap1|Cenpe|Tacc3|Aurkb|Ccnb1|Aurka|Ccnb2|Fbxo5	17	352	177	17246	4.8	1	4	6.60114	2.04006e-11	1	1.35977e-07	1	6.8676e-11	1	5.44826e-05	1	m1	136	0.0183071	34	0.936177	enriched
microtubule cytoskeleton organization involved in mitosis (GO:1902850)	biological_process	k8	Tacc1|Psrc1|Tpx2|Spc25|Prc1|Cdc20|Nusap1|Racgap1|Cenpe|Tacc3|Aurkb|Ccnb1|Aurka|Cenpa	14	352	144	17246	4	0.8	3	6.44345	5.83957e-11	1	1.51055e-06	1	1.96014e-10	1	0.00046877	1	m1	132	0.0177113	29	0.92608	enriched
oogenesis (GO:0048477)	biological_process	k8	Amh|Grb14|Ptk2b|Lgr5|Paqr5|Paqr7|Ccnb1|Aurka|Fbxo5	9	352	94	17246	2.6	0.5	2	5.01459	2.65737e-07	1	0.000128438	0.999978	8.61605e-07	1	0.0157136	1	m1	130	0.0174353	26	0.92039	enriched
regulation of cell cycle (GO:0051726)	biological_process	k8	Smoc2|Hmga2|Pttg1|Grb14|Bex4|Sox9|Calr|Ptch1|Jun|Sin3b|Ranbp1|Mif|Ywhah|Ccnd1|Ccn2|Cdk1|Spin2c|Fzd9|Gmnn|Psrc1|Afap1l2|Fen1|Sox15|Tpx2|Ube2c|Pclaf|Cks1b|Fam83d|Cenpf|Prc1|Ezh2|Lmnb1|Ccna2|Cdc20|Nusap1|Birc5|Racgap1|Cenpv|Cenpe|Tacc3|Aurkb|Ccnb1|Aurka|Ccnb2|Fbxo5	45	352	927	17246	12.8	5.4	19	6.19526	2.9095e-10	1	5.94085e-08	1	9.73242e-10	1	3.28324e-05	1	m1	96	0.0153299	22	0.615536	enriched
meiotic nuclear division (GO:0140013)	biological_process	k8	Pttg1|Calr|Cyp26b1|Mybl1|Smc2|Top2a|Cdc20|Psmc3ip|Cenpe|Aurka|Ccnb2|Fbxo5|Syce2	13	352	184	17246	3.7	1.1	4	4.57096	2.42752e-06	0.999998	0.000107175	0.999974	7.74963e-06	1	0.0136325	1	m1	134	0.0182896	22	0.912386	enriched
DNA replication (GO:0006260)	biological_process	k8	Cst3|Jun|Cdk1|Gmnn|Fen1|Pcna|Pclaf|Rrm1|Bcar3|Orc6|Ccna2|Rrm2|Nucks1|Fbxo5	14	352	247	17246	4	1.4	5	4.09596	2.10214e-05	0.999979	0.000577212	0.999823	6.49316e-05	1	0.0426312	1	m1	108	0.0157479	19	0.780975	enriched
metaphase plate congression (GO:0051310)	biological_process	k8	Rrs1|Psrc1|Fam83d|Cenpf|Cdca8|Cenpe|Aurkb|Ccnb1	8	352	60	17246	2.3	0.3	1	7.08468	6.96834e-13	1	2.82158e-05	0.999997	2.35537e-12	1	0.0049694	1	m1	132	0.0175629	16	0.9537	enriched
cellular process involved in reproduction in multicellular organism (GO:0022412)	biological_process	k8	Amh|Ptgds|Grb14|Qk|Dhh|Shbg|Cyp26b1|Ptk2b|Mybl1|Lgr5|Paqr5|Etv5|Paqr7|Prdx4|Top2a|Cenpe|Ccnb1|Aurka|Ccnb2|Hmgb2|Fbxo5	21	352	391	17246	6	2.3	8	4.69725	1.31845e-06	0.999999	5.74428e-05	0.999981	4.22996e-06	1	0.00829401	1	m1	122	0.0170607	15	0.834095	enriched
multicellular organism reproduction (GO:0032504)	biological_process	k8	Amh|Ptgds|Hmga2|Rgn|Grb14|Sox9|Qk|Serpine2|Dhh|Adamts16|Mif|Plat|Ctsl|Shbg|Cyp26b1|Spin2c|Ptk2b|Mybl1|Lgr5|Paqr5|Etv5|Paqr7|Gal3st1|Prdx4|Top2a|Racgap1|Cenpe|Ccnb1|Aurka|Ccnb2|Hmgb2|Fbxo5	32	352	757	17246	9.1	4.4	15	4.5354	2.87471e-06	0.999997	8.35259e-05	0.999965	9.15712e-06	1	0.0111556	1	m1	92	0.0148442	14.5	0.607304	enriched
establishment of chromosome localization (GO:0051303)	biological_process	k8	Rrs1|Psrc1|Fam83d|Cenpf|Cdca8|Birc5|Cenpe|Aurkb|Ccnb1	9	352	77	17246	2.6	0.4	2	5.0121	2.6919e-07	1	2.63893e-05	0.999996	8.71828e-07	1	0.00486139	1	m1	128	0.0170723	12.3333	0.93994	enriched
positive regulation of cell cycle process (GO:0090068)	biological_process	k8	Ranbp1|Ccnd1|Ccn2|Cdk1|Fen1|Sox15|Ube2c|Fam83d|Ezh2|Lmnb1|Nusap1|Birc5|Racgap1|Cenpv|Cenpe|Aurkb|Ccnb1|Fbxo5	18	352	245	17246	5.1	1.4	5	5.91603	1.64899e-09	1	3.04519e-06	0.999999	5.49063e-09	1	0.000856233	1	m1	122	0.0165777	12	0.880746	enriched
multicellular organismal reproductive process (GO:0048609)	biological_process	k8	Amh|Ptgds|Hmga2|Rgn|Grb14|Sox9|Qk|Serpine2|Dhh|Adamts16|Mif|Plat|Ctsl|Shbg|Cyp26b1|Spin2c|Ptk2b|Mybl1|Lgr5|Paqr5|Etv5|Paqr7|Gal3st1|Prdx4|Top2a|Racgap1|Cenpe|Ccnb1|Aurka|Ccnb2|Hmgb2|Fbxo5	32	352	743	17246	9.1	4.3	15	4.53348	2.90103e-06	0.999997	5.88554e-05	0.999975	9.23591e-06	1	0.00839841	1	m1	92	0.0148442	11.5	0.607304	enriched
chromosome localization (GO:0050000)	biological_process	k8	Rrs1|Psrc1|Fam83d|Cenpf|Cdca8|Birc5|Cenpe|Aurkb|Ccnb1	9	352	79	17246	2.6	0.5	2	5.0124	2.68782e-07	1	3.2484e-05	0.999995	8.70992e-07	1	0.0053554	1	m1	128	0.0170723	10.6667	0.93994	enriched
regulation of cell cycle process (GO:0010564)	biological_process	k8	Hmga2|Pttg1|Grb14|Sox9|Calr|Ranbp1|Mif|Ywhah|Ccnd1|Ccn2|Cdk1|Fzd9|Psrc1|Fen1|Sox15|Tpx2|Ube2c|Fam83d|Cenpf|Prc1|Ezh2|Lmnb1|Cdc20|Nusap1|Birc5|Racgap1|Cenpv|Cenpe|Tacc3|Aurkb|Ccnb1|Aurka|Fbxo5	33	352	577	17246	9.4	3.3	12	6.22993	2.33316e-10	1	1.02179e-07	1	7.81353e-10	1	4.30952e-05	1	m1	110	0.016396	9	0.762976	enriched
sister chromatid segregation (GO:0000819)	biological_process	k8	Pttg1|Rrs1|Smc2|Psrc1|Fen1|Ube2c|Cdca8|Prc1|Top2a|Cdc20|Nusap1|Birc5|Racgap1|Cenpe|Tacc3|Aurkb|Ccnb1|Fbxo5	18	352	181	17246	5.1	1	4	7.10975	5.81259e-13	1	3.38536e-08	1	1.97044e-12	1	2.08682e-05	1	m1	122	0.0162949	8	0.898107	enriched
mitotic cell cycle phase transition (GO:0044772)	biological_process	k8	Tpd52l1|Ccnd1|Cdk1|Eps8|Ube2c|Cks1b|Cenpf|Ezh2|Lmnb1|Ccna2|Birc5|Cenpe|Tacc3|Aurkb|Ccnb1|Ccnb2|Ube2s|Fbxo5	18	352	369	17246	5.1	2.1	8	3.61091	0.000152561	0.999847	0.000611383	0.999779	0.000447661	1	0.044138	1	m1	122	0.0165046	7	0.884328	enriched
[truncated: 2,009 more rows]
