# Supplementary material for: The -KTS splice variant of WT1 is essential for ovarian determination in mice
Source: Science. Author manuscript; Available in PMC 2023 Nov 16. (PMC7615308; doi:10.1126/science.add8831)
Supplement: Data S4 [file EMS190512-supplement-Data_S4.xlsx]

## Sheet: seurat_prepipe_pipe_final_marke
feature	group	avgExpr_in	avgExpr_out	logFC	pct_in	pct_out	diff.pct	statistic	auc	pval	padj
Fst	Upregulated in Pre-granulosa cells (XX, Wt1 +KTS KO) vs Pre-granulosa cells (XX, wt)	2.2218	0.393792	1.82801	92.5102	29.7659	62.7443	1.19408e+06	0.906393	7.46631e-123	3.80865e-120
Serpinb6b	Upregulated in Pre-granulosa cells (XX, Wt1 +KTS KO) vs Pre-granulosa cells (XX, wt)	1.5057	0.359146	1.14656	89.2873	34.7826	54.5047	1130703	0.858288	4.73453e-96	1.55259e-93
Hmgcs2	Upregulated in Pre-granulosa cells (XX, Wt1 +KTS KO) vs Pre-granulosa cells (XX, wt)	1.57507	0.525929	1.04914	82.2969	39.4649	42.832	1.03541e+06	0.785957	3.29708e-62	2.91094e-60
Laptm4b	Upregulated in Pre-granulosa cells (XX, Wt1 +KTS KO) vs Pre-granulosa cells (XX, wt)	1.68526	0.674343	1.01091	97.98	67.893	30.0871	1183091	0.898054	8.93426e-118	3.72884e-115
Igfbp4	Upregulated in Pre-granulosa cells (XX, Wt1 +KTS KO) vs Pre-granulosa cells (XX, wt)	1.47848	0.543643	0.93484	94.2351	54.5151	39.7201	1.11635e+06	0.847393	3.2707e-90	1.00105e-87
Slc7a2	Upregulated in Pre-granulosa cells (XX, Wt1 +KTS KO) vs Pre-granulosa cells (XX, wt)	1.1093	0.211106	0.898192	89.9228	29.7659	60.1569	1.17587e+06	0.892569	6.66728e-115	2.55079e-112
Phgdh	Upregulated in Pre-granulosa cells (XX, Wt1 +KTS KO) vs Pre-granulosa cells (XX, wt)	1.13336	0.263404	0.869955	84.0672	31.1037	52.9635	1.09834e+06	0.83372	6.10953e-84	1.40244e-81
Bst2	Upregulated in Pre-granulosa cells (XX, Wt1 +KTS KO) vs Pre-granulosa cells (XX, wt)	2.00202	1.14615	0.855874	97.4126	79.2642	18.1484	1.03557e+06	0.786071	9.5823e-62	8.14673e-60
Mest	Upregulated in Pre-granulosa cells (XX, Wt1 +KTS KO) vs Pre-granulosa cells (XX, wt)	1.09826	0.278443	0.819822	81.1167	30.7692	50.3474	1068318	0.810933	2.24741e-73	3.43928e-71
Kitl	Upregulated in Pre-granulosa cells (XX, Wt1 +KTS KO) vs Pre-granulosa cells (XX, wt)	1.76868	0.981329	0.787354	94.9841	77.592	17.3921	1.03426e+06	0.785084	2.42044e-61	2.02041e-59
Acadl	Upregulated in Pre-granulosa cells (XX, Wt1 +KTS KO) vs Pre-granulosa cells (XX, wt)	1.63237	0.847612	0.784758	97.5488	78.5953	18.9535	1.10043e+06	0.835312	3.91552e-84	9.46112e-82
Igfbp2	Upregulated in Pre-granulosa cells (XX, Wt1 +KTS KO) vs Pre-granulosa cells (XX, wt)	1.16219	0.380943	0.781245	74.9433	33.4448	41.4984	988220	0.750132	1.27206e-48	7.68425e-47
Ifi27	Upregulated in Pre-granulosa cells (XX, Wt1 +KTS KO) vs Pre-granulosa cells (XX, wt)	1.06133	0.285119	0.776211	79.074	32.4415	46.6325	1040778	0.790028	2.91642e-64	2.84879e-62
Cpa2	Upregulated in Pre-granulosa cells (XX, Wt1 +KTS KO) vs Pre-granulosa cells (XX, wt)	0.832974	0.0592609	0.773713	66.9088	7.35786	59.5509	1065729	0.808968	2.11809e-75	3.60154e-73
Acot1	Upregulated in Pre-granulosa cells (XX, Wt1 +KTS KO) vs Pre-granulosa cells (XX, wt)	1.77621	1.00267	0.773544	97.5942	84.9498	12.6444	1.06823e+06	0.810866	1.41241e-72	2.09174e-70
Tmsb4x	Upregulated in Pre-granulosa cells (XX, Wt1 +KTS KO) vs Pre-granulosa cells (XX, wt)	2.33715	1.5656	0.771547	97.6396	89.2977	8.34192	958715	0.727736	8.82775e-40	3.43459e-38
Cdkn1c	Upregulated in Pre-granulosa cells (XX, Wt1 +KTS KO) vs Pre-granulosa cells (XX, wt)	3.37385	2.61337	0.760473	99.8638	98.3278	1.53606	975636	0.740581	3.42961e-44	1.64014e-42
Actr6	Upregulated in Pre-granulosa cells (XX, Wt1 +KTS KO) vs Pre-granulosa cells (XX, wt)	1.70693	0.95236	0.754569	94.5075	77.2575	17.25	1.02887e+06	0.780987	1.19916e-59	9.83099e-58
Lhx9	Upregulated in Pre-granulosa cells (XX, Wt1 +KTS KO) vs Pre-granulosa cells (XX, wt)	1.13283	0.418103	0.714728	85.5424	46.8227	38.7197	1045215	0.793396	3.72391e-65	3.79922e-63
Zfp277	Upregulated in Pre-granulosa cells (XX, Wt1 +KTS KO) vs Pre-granulosa cells (XX, wt)	1.4536	0.746179	0.707419	97.0495	74.2475	22.802	1.0895e+06	0.827013	4.07506e-80	7.48345e-78
Rasl11a	Upregulated in Pre-granulosa cells (XX, Wt1 +KTS KO) vs Pre-granulosa cells (XX, wt)	0.8929	0.198082	0.694819	75.034	24.4147	50.6193	1044531	0.792877	4.60075e-66	5.02906e-64
Tuba1a	Upregulated in Pre-granulosa cells (XX, Wt1 +KTS KO) vs Pre-granulosa cells (XX, wt)	1.02445	0.338928	0.685521	83.0458	41.4716	41.5743	1.04719e+06	0.794895	5.61403e-66	5.99396e-64
6330411D24Rik	Upregulated in Pre-granulosa cells (XX, Wt1 +KTS KO) vs Pre-granulosa cells (XX, wt)	1.04223	0.370736	0.671497	74.8298	38.796	36.0338	980970	0.744629	1.4715e-46	7.85543e-45
Gas6	Upregulated in Pre-granulosa cells (XX, Wt1 +KTS KO) vs Pre-granulosa cells (XX, wt)	1.04323	0.386041	0.657187	87.1766	47.1572	40.0194	1.05518e+06	0.800959	2.21929e-68	2.6125e-66
Dock4	Upregulated in Pre-granulosa cells (XX, Wt1 +KTS KO) vs Pre-granulosa cells (XX, wt)	1.18251	0.531601	0.650906	91.5343	59.1973	32.3369	1043750	0.792284	1.9117e-64	1.90796e-62
Myl1	Upregulated in Pre-granulosa cells (XX, Wt1 +KTS KO) vs Pre-granulosa cells (XX, wt)	0.723963	0.0839266	0.640036	52.8597	10.0334	42.8263	956050	0.725713	2.14903e-44	1.04959e-42
Myl9	Upregulated in Pre-granulosa cells (XX, Wt1 +KTS KO) vs Pre-granulosa cells (XX, wt)	2.13869	1.50017	0.63852	98.1389	92.9766	5.16231	988476	0.750326	1.06606e-47	6.11783e-46
Lgals1	Upregulated in Pre-granulosa cells (XX, Wt1 +KTS KO) vs Pre-granulosa cells (XX, wt)	1.79312	1.15587	0.637256	97.1857	85.2843	11.9014	996175	0.756171	7.19106e-50	4.5853e-48
Colec12	Upregulated in Pre-granulosa cells (XX, Wt1 +KTS KO) vs Pre-granulosa cells (XX, wt)	1.00232	0.371069	0.63125	88.2206	47.1572	41.0634	1067010	0.80994	2.30548e-72	3.20741e-70
Gart	Upregulated in Pre-granulosa cells (XX, Wt1 +KTS KO) vs Pre-granulosa cells (XX, wt)	0.908089	0.306245	0.601844	85.3609	44.1472	41.2137	1.06659e+06	0.809619	2.26856e-72	3.20741e-70
Ifnar1	Upregulated in Pre-granulosa cells (XX, Wt1 +KTS KO) vs Pre-granulosa cells (XX, wt)	1.08362	0.48206	0.601556	89.31	54.8495	34.4605	1.02443e+06	0.777616	2.25632e-58	1.75572e-56
D10Wsu102e	Upregulated in Pre-granulosa cells (XX, Wt1 +KTS KO) vs Pre-granulosa cells (XX, wt)	1.16958	0.576584	0.592993	89.2646	61.204	28.0606	1002216	0.760756	1.0576e-51	7.14033e-50
BC004004	Upregulated in Pre-granulosa cells (XX, Wt1 +KTS KO) vs Pre-granulosa cells (XX, wt)	0.779425	0.200284	0.579141	70.0635	30.4348	39.6288	994116	0.754608	5.78874e-51	3.79659e-49
Hbb-y	Upregulated in Pre-granulosa cells (XX, Wt1 +KTS KO) vs Pre-granulosa cells (XX, wt)	1.44032	0.867833	0.572487	94.2805	80.9365	13.3441	982486	0.74578	4.66713e-46	2.46285e-44
Gm49708	Upregulated in Pre-granulosa cells (XX, Wt1 +KTS KO) vs Pre-granulosa cells (XX, wt)	3.75804	3.2111	0.546943	99.9773	98.9967	0.980648	986376	0.748733	4.08353e-47	2.25873e-45
Ifngr2	Upregulated in Pre-granulosa cells (XX, Wt1 +KTS KO) vs Pre-granulosa cells (XX, wt)	1.19469	0.650316	0.544373	92.2379	66.5552	25.6827	994124	0.754614	2.52586e-49	1.58852e-47
Rgs2	Upregulated in Pre-granulosa cells (XX, Wt1 +KTS KO) vs Pre-granulosa cells (XX, wt)	0.865588	0.333006	0.532582	68.2932	37.1237	31.1695	929412	0.705493	6.12899e-34	1.8512e-32
Dcaf12l1	Upregulated in Pre-granulosa cells (XX, Wt1 +KTS KO) vs Pre-granulosa cells (XX, wt)	0.677431	0.152791	0.52464	65.4562	18.3946	47.0615	994044	0.754553	6.51059e-52	4.52881e-50
Ereg	Upregulated in Pre-granulosa cells (XX, Wt1 +KTS KO) vs Pre-granulosa cells (XX, wt)	0.657767	0.133495	0.524272	66.2052	16.7224	49.4828	1005060	0.762915	4.04047e-55	2.9919e-53
Actg1	Upregulated in Pre-granulosa cells (XX, Wt1 +KTS KO) vs Pre-granulosa cells (XX, wt)	3.497	2.97297	0.524029	100	100	0	1070691	0.812734	1.99421e-73	3.15704e-71
Tubb5	Upregulated in Pre-granulosa cells (XX, Wt1 +KTS KO) vs Pre-granulosa cells (XX, wt)	2.59984	2.08733	0.512514	99.9546	99.6656	0.289056	1046449	0.794333	2.98286e-65	3.11234e-63
Hadhb	Upregulated in Pre-granulosa cells (XX, Wt1 +KTS KO) vs Pre-granulosa cells (XX, wt)	1.56434	1.05263	0.511703	96.936	88.6288	8.30723	988986	0.750714	7.65056e-48	4.44604e-46
Calm1	Upregulated in Pre-granulosa cells (XX, Wt1 +KTS KO) vs Pre-granulosa cells (XX, wt)	2.05567	1.56072	0.494954	99.5461	96.3211	3.225	1037571	0.787594	2.21444e-62	1.99343e-60
Col12a1	Upregulated in Pre-granulosa cells (XX, Wt1 +KTS KO) vs Pre-granulosa cells (XX, wt)	0.525705	0.0413315	0.484373	60.1906	5.68562	54.505	1023084	0.776597	8.88523e-63	8.15842e-61
Lgals7	Upregulated in Pre-granulosa cells (XX, Wt1 +KTS KO) vs Pre-granulosa cells (XX, wt)	3.24115	2.75945	0.481704	99.9773	98.9967	0.980648	987423	0.749527	2.09384e-47	1.18677e-45
Cdkn1b	Upregulated in Pre-granulosa cells (XX, Wt1 +KTS KO) vs Pre-granulosa cells (XX, wt)	1.06654	0.586231	0.480305	84.453	57.1906	27.2624	917956	0.696796	2.77336e-30	7.31753e-29
Angptl4	Upregulated in Pre-granulosa cells (XX, Wt1 +KTS KO) vs Pre-granulosa cells (XX, wt)	0.924241	0.445064	0.479177	82.4557	52.5084	29.9474	956838	0.726311	1.38981e-39	5.36186e-38
Ptpn4	Upregulated in Pre-granulosa cells (XX, Wt1 +KTS KO) vs Pre-granulosa cells (XX, wt)	0.618575	0.141635	0.47694	70.0635	21.4047	48.6589	1020058	0.7743	5.68966e-59	4.50366e-57
Pank1	Upregulated in Pre-granulosa cells (XX, Wt1 +KTS KO) vs Pre-granulosa cells (XX, wt)	1.44228	0.971566	0.470713	94.8252	79.9331	14.8921	926261	0.703101	5.38405e-32	1.51645e-30
Hadha	Upregulated in Pre-granulosa cells (XX, Wt1 +KTS KO) vs Pre-granulosa cells (XX, wt)	1.85545	1.38943	0.46602	98.5474	95.6522	2.89526	955797	0.725521	4.82105e-39	1.79947e-37
Anxa2	Upregulated in Pre-granulosa cells (XX, Wt1 +KTS KO) vs Pre-granulosa cells (XX, wt)	2.09406	1.63742	0.456647	99.478	97.3244	2.15357	967744	0.73459	4.19289e-42	1.816e-40
Gstm2	Upregulated in Pre-granulosa cells (XX, Wt1 +KTS KO) vs Pre-granulosa cells (XX, wt)	1.18403	0.730711	0.453314	88.6972	72.5753	16.122	915508	0.694939	1.18342e-29	3.01837e-28
Irx3	Upregulated in Pre-granulosa cells (XX, Wt1 +KTS KO) vs Pre-granulosa cells (XX, wt)	0.541647	0.0904445	0.451202	49.6823	12.0401	37.6421	922055	0.699908	4.44574e-36	1.46837e-34
Tuba1b	Upregulated in Pre-granulosa cells (XX, Wt1 +KTS KO) vs Pre-granulosa cells (XX, wt)	1.53364	1.08443	0.449209	97.3445	88.2943	9.05022	961992	0.730223	1.28772e-40	5.27849e-39
Cst8	Upregulated in Pre-granulosa cells (XX, Wt1 +KTS KO) vs Pre-granulosa cells (XX, wt)	0.745298	0.297837	0.447461	69.2919	32.4415	36.8504	929582	0.705621	6.58169e-34	1.97494e-32
Tulp2	Upregulated in Pre-granulosa cells (XX, Wt1 +KTS KO) vs Pre-granulosa cells (XX, wt)	0.528898	0.0840415	0.444856	59.0104	12.709	46.3014	982100	0.745487	4.95756e-50	3.20566e-48
C1qtnf7	Upregulated in Pre-granulosa cells (XX, Wt1 +KTS KO) vs Pre-granulosa cells (XX, wt)	1.37852	0.945429	0.433091	94.916	77.592	17.3241	912542	0.692687	5.76474e-29	1.39294e-27
Cd63	Upregulated in Pre-granulosa cells (XX, Wt1 +KTS KO) vs Pre-granulosa cells (XX, wt)	1.99888	1.56868	0.430199	99.4099	97.9933	1.41658	986248	0.748636	4.43178e-47	2.42218e-45
Pcf11	Upregulated in Pre-granulosa cells (XX, Wt1 +KTS KO) vs Pre-granulosa cells (XX, wt)	0.886723	0.456592	0.430131	77.281	51.505	25.776	902554	0.685105	3.1929e-27	7.01369e-26
Samhd1	Upregulated in Pre-granulosa cells (XX, Wt1 +KTS KO) vs Pre-granulosa cells (XX, wt)	0.526104	0.0993588	0.426745	58.2161	15.3846	42.8315	963458	0.731337	8.71564e-45	4.34929e-43
F11r	Upregulated in Pre-granulosa cells (XX, Wt1 +KTS KO) vs Pre-granulosa cells (XX, wt)	1.05108	0.625313	0.425763	89.764	67.2241	22.5399	938913	0.712705	5.65537e-35	1.81565e-33
Adgrl2	Upregulated in Pre-granulosa cells (XX, Wt1 +KTS KO) vs Pre-granulosa cells (XX, wt)	0.544702	0.126476	0.418226	63.4816	18.3946	45.087	976472	0.741215	3.43777e-47	1.92473e-45
Cyb5a	Upregulated in Pre-granulosa cells (XX, Wt1 +KTS KO) vs Pre-granulosa cells (XX, wt)	2.0702	1.66207	0.408134	99.1375	95.3177	3.81981	884121	0.671114	3.49071e-23	6.30939e-22
Maged2	Upregulated in Pre-granulosa cells (XX, Wt1 +KTS KO) vs Pre-granulosa cells (XX, wt)	1.933	1.52666	0.40634	98.9787	93.6455	5.33318	923714	0.701168	2.05168e-31	5.64028e-30
Slc30a5	Upregulated in Pre-granulosa cells (XX, Wt1 +KTS KO) vs Pre-granulosa cells (XX, wt)	0.514065	0.108221	0.405844	60.3949	16.388	44.007	968894	0.735463	9.2712e-46	4.78248e-44
Nrn1	Upregulated in Pre-granulosa cells (XX, Wt1 +KTS KO) vs Pre-granulosa cells (XX, wt)	0.427117	0.0213539	0.405763	46.2324	3.01003	43.2224	945984	0.718072	2.65981e-44	1.28539e-42
Plin2	Upregulated in Pre-granulosa cells (XX, Wt1 +KTS KO) vs Pre-granulosa cells (XX, wt)	0.827172	0.424123	0.403048	80.7762	55.5184	25.2578	933650	0.70871	5.61963e-34	1.71998e-32
Serpina3a	Upregulated in Pre-granulosa cells (XX, Wt1 +KTS KO) vs Pre-granulosa cells (XX, wt)	0.467936	0.0653099	0.402626	47.9346	8.02676	39.9079	925914	0.702838	8.77255e-38	3.09806e-36
Cib2	Upregulated in Pre-granulosa cells (XX, Wt1 +KTS KO) vs Pre-granulosa cells (XX, wt)	0.751846	0.350264	0.401582	77.1221	44.8161	32.3061	938288	0.712231	2.70845e-35	8.81878e-34
Vim	Upregulated in Pre-granulosa cells (XX, Wt1 +KTS KO) vs Pre-granulosa cells (XX, wt)	2.65798	2.25656	0.401422	99.8865	99.3311	0.555415	938962	0.712742	6.22038e-35	1.98318e-33
Actb	Upregulated in Pre-granulosa cells (XX, Wt1 +KTS KO) vs Pre-granulosa cells (XX, wt)	3.31448	2.91322	0.401257	100	99.6656	0.334448	1.00319e+06	0.761493	6.92436e-52	4.74473e-50
Cebpd	Upregulated in Pre-granulosa cells (XX, Wt1 +KTS KO) vs Pre-granulosa cells (XX, wt)	0.955476	0.55728	0.398196	71.2438	53.5117	17.7321	845516	0.641809	8.01386e-17	9.49617e-16
Gstm1	Upregulated in Pre-granulosa cells (XX, Wt1 +KTS KO) vs Pre-granulosa cells (XX, wt)	1.04436	0.649001	0.39536	85.9056	68.5619	17.3437	897946	0.681608	5.39369e-26	1.12047e-24
Csgalnact1	Upregulated in Pre-granulosa cells (XX, Wt1 +KTS KO) vs Pre-granulosa cells (XX, wt)	0.526529	0.138618	0.38791	62.4603	20.0669	42.3934	959834	0.728585	9.83222e-43	4.42546e-41
Anxa5	Upregulated in Pre-granulosa cells (XX, Wt1 +KTS KO) vs Pre-granulosa cells (XX, wt)	0.952477	0.565152	0.387325	86.6546	64.8829	21.7716	922638	0.700351	2.87475e-31	7.85595e-30
Nsg1	Upregulated in Pre-granulosa cells (XX, Wt1 +KTS KO) vs Pre-granulosa cells (XX, wt)	0.533087	0.146349	0.386738	61.0758	20.0669	41.0089	944680	0.717082	5.70239e-39	2.11127e-37
Lims1	Upregulated in Pre-granulosa cells (XX, Wt1 +KTS KO) vs Pre-granulosa cells (XX, wt)	0.635009	0.25136	0.383649	72.6282	34.4482	38.1801	955361	0.72519	6.04871e-40	2.37347e-38
Kctd14	Upregulated in Pre-granulosa cells (XX, Wt1 +KTS KO) vs Pre-granulosa cells (XX, wt)	3.67887	3.29844	0.380433	100	99.3311	0.668896	913139	0.69314	4.35098e-29	1.06252e-27
Etfb	Upregulated in Pre-granulosa cells (XX, Wt1 +KTS KO) vs Pre-granulosa cells (XX, wt)	2.05338	1.67393	0.379451	99.6596	97.6589	2.00069	952837	0.723274	2.64953e-38	9.5031e-37
Gnas	Upregulated in Pre-granulosa cells (XX, Wt1 +KTS KO) vs Pre-granulosa cells (XX, wt)	2.64428	2.26622	0.378059	99.9319	100	-0.068089	1061190	0.805522	3.65063e-70	4.52975e-68
Aldh2	Upregulated in Pre-granulosa cells (XX, Wt1 +KTS KO) vs Pre-granulosa cells (XX, wt)	1.5013	1.12382	0.377476	97.8665	90.9699	6.89665	933479	0.70858	1.20436e-33	3.56723e-32
Adm	Upregulated in Pre-granulosa cells (XX, Wt1 +KTS KO) vs Pre-granulosa cells (XX, wt)	0.521857	0.151546	0.370311	55.379	17.0569	38.3222	917558	0.696494	2.39019e-33	7.03422e-32
Ifi27l2a	Upregulated in Pre-granulosa cells (XX, Wt1 +KTS KO) vs Pre-granulosa cells (XX, wt)	0.472025	0.102793	0.369232	50.3404	14.7157	35.6247	907886	0.689153	3.01173e-32	8.58812e-31
Ube2e3	Upregulated in Pre-granulosa cells (XX, Wt1 +KTS KO) vs Pre-granulosa cells (XX, wt)	1.41346	1.04643	0.36703	96.9587	88.9632	7.99548	915577	0.694991	1.28618e-29	3.26235e-28
Mgst1	Upregulated in Pre-granulosa cells (XX, Wt1 +KTS KO) vs Pre-granulosa cells (XX, wt)	1.24376	0.87851	0.365254	92.1925	78.9298	13.2627	875954	0.664915	1.16181e-21	1.90496e-20
Dpysl2	Upregulated in Pre-granulosa cells (XX, Wt1 +KTS KO) vs Pre-granulosa cells (XX, wt)	0.493893	0.129113	0.36478	61.507	18.3946	43.1124	955608	0.725378	8.35426e-42	3.55134e-40
Dnajc15	Upregulated in Pre-granulosa cells (XX, Wt1 +KTS KO) vs Pre-granulosa cells (XX, wt)	1.30256	0.938062	0.364499	95.1203	85.2843	9.83601	913032	0.693059	4.54134e-29	1.10314e-27
Polr2g	Upregulated in Pre-granulosa cells (XX, Wt1 +KTS KO) vs Pre-granulosa cells (XX, wt)	1.71548	1.35198	0.363497	98.3432	90.9699	7.37327	861671	0.654072	4.26263e-19	5.8945e-18
Bambi	Upregulated in Pre-granulosa cells (XX, Wt1 +KTS KO) vs Pre-granulosa cells (XX, wt)	0.751023	0.38844	0.362583	72.6055	45.4849	27.1206	888352	0.674325	1.44309e-24	2.76052e-23
Dynll2	Upregulated in Pre-granulosa cells (XX, Wt1 +KTS KO) vs Pre-granulosa cells (XX, wt)	1.04179	0.679712	0.362081	89.9228	72.5753	17.3476	909115	0.690086	2.89803e-28	6.68585e-27
Ldha	Upregulated in Pre-granulosa cells (XX, Wt1 +KTS KO) vs Pre-granulosa cells (XX, wt)	1.81502	1.45459	0.360427	97.6396	92.3077	5.33189	841644	0.63887	8.35583e-16	9.37937e-15
Hspb1	Upregulated in Pre-granulosa cells (XX, Wt1 +KTS KO) vs Pre-granulosa cells (XX, wt)	0.971634	0.611636	0.359998	83.704	64.8829	18.8211	879068	0.667278	2.44571e-22	4.15862e-21
Ptgr1	Upregulated in Pre-granulosa cells (XX, Wt1 +KTS KO) vs Pre-granulosa cells (XX, wt)	0.719474	0.361964	0.35751	75.2383	46.4883	28.75	905418	0.687279	6.08205e-28	1.36876e-26
Tubb4b	Upregulated in Pre-granulosa cells (XX, Wt1 +KTS KO) vs Pre-granulosa cells (XX, wt)	0.738759	0.382088	0.356671	76.8724	50.5017	26.3708	912530	0.692678	2.22278e-29	5.57639e-28
Ccdc30	Upregulated in Pre-granulosa cells (XX, Wt1 +KTS KO) vs Pre-granulosa cells (XX, wt)	0.703412	0.346775	0.356637	67.2946	42.1405	25.1541	877274	0.665917	9.55597e-23	1.6809e-21
Ech1	Upregulated in Pre-granulosa cells (XX, Wt1 +KTS KO) vs Pre-granulosa cells (XX, wt)	1.62884	1.2752	0.353634	98.2751	92.6421	5.63294	897192	0.681035	9.33253e-26	1.91275e-24
Selenow	Upregulated in Pre-granulosa cells (XX, Wt1 +KTS KO) vs Pre-granulosa cells (XX, wt)	1.66645	1.31459	0.351859	98.7744	92.6421	6.13226	917134	0.696173	5.89826e-30	1.52129e-28
Prdx3	Upregulated in Pre-granulosa cells (XX, Wt1 +KTS KO) vs Pre-granulosa cells (XX, wt)	1.3359	0.986481	0.349419	96.4821	85.2843	11.1978	901652	0.684421	1.14289e-26	2.45188e-25
Sulf1	Upregulated in Pre-granulosa cells (XX, Wt1 +KTS KO) vs Pre-granulosa cells (XX, wt)	0.805165	0.457617	0.347548	79.1421	52.1739	26.9682	895156	0.67949	1.27189e-25	2.58374e-24
Prcd	Upregulated in Pre-granulosa cells (XX, Wt1 +KTS KO) vs Pre-granulosa cells (XX, wt)	0.650607	0.304121	0.346486	71.8793	42.1405	29.7388	917954	0.696795	6.31562e-31	1.69561e-29
Cox6b2	Upregulated in Pre-granulosa cells (XX, Wt1 +KTS KO) vs Pre-granulosa cells (XX, wt)	0.894559	0.549499	0.345059	80.4131	58.5284	21.8846	871900	0.661837	4.36226e-21	7.0025e-20
Stk24	Upregulated in Pre-granulosa cells (XX, Wt1 +KTS KO) vs Pre-granulosa cells (XX, wt)	1.08207	0.73862	0.343449	87.3808	74.5819	12.7989	876931	0.665656	7.05226e-22	1.18164e-20
Ndn	Upregulated in Pre-granulosa cells (XX, Wt1 +KTS KO) vs Pre-granulosa cells (XX, wt)	0.89906	0.558621	0.340439	83.636	65.8863	17.7497	899691	0.682932	2.1362e-26	4.56154e-25
Phlda1	Upregulated in Pre-granulosa cells (XX, Wt1 +KTS KO) vs Pre-granulosa cells (XX, wt)	0.482672	0.143727	0.338945	40.8307	15.0502	25.7805	836469	0.634942	6.49163e-19	8.86996e-18
Klhl13	Upregulated in Pre-granulosa cells (XX, Wt1 +KTS KO) vs Pre-granulosa cells (XX, wt)	0.532479	0.194103	0.338376	60.5765	28.4281	32.1484	904080	0.686264	3.96532e-29	9.84042e-28
Timm8a1	Upregulated in Pre-granulosa cells (XX, Wt1 +KTS KO) vs Pre-granulosa cells (XX, wt)	1.60698	1.26975	0.337228	90.2179	84.6154	5.6025	806781	0.612407	7.10693e-11	5.48368e-10
Alad	Upregulated in Pre-granulosa cells (XX, Wt1 +KTS KO) vs Pre-granulosa cells (XX, wt)	0.800038	0.464925	0.335113	82.138	58.5284	23.6096	904471	0.686561	1.94357e-27	4.28988e-26
2810001G20Rik	Upregulated in Pre-granulosa cells (XX, Wt1 +KTS KO) vs Pre-granulosa cells (XX, wt)	0.53558	0.203184	0.332396	63.527	28.7625	34.7645	913588	0.693481	7.10248e-31	1.89578e-29
Stim1	Upregulated in Pre-granulosa cells (XX, Wt1 +KTS KO) vs Pre-granulosa cells (XX, wt)	0.767484	0.435269	0.332215	77.8938	55.5184	22.3754	890801	0.676184	8.79667e-25	1.71125e-23
Bmp2	Upregulated in Pre-granulosa cells (XX, Wt1 +KTS KO) vs Pre-granulosa cells (XX, wt)	0.344985	0.013036	0.331948	40.3087	2.34114	37.9675	912247	0.692463	1.824e-37	6.39237e-36
Gm45765	Upregulated in Pre-granulosa cells (XX, Wt1 +KTS KO) vs Pre-granulosa cells (XX, wt)	0.69786	0.366121	0.331739	75.034	45.1505	29.8835	896912	0.680823	3.55754e-26	7.49204e-25
Pkig	Upregulated in Pre-granulosa cells (XX, Wt1 +KTS KO) vs Pre-granulosa cells (XX, wt)	1.77422	1.44346	0.330757	99.0241	95.3177	3.70633	910955	0.691483	1.28041e-28	2.99917e-27
Pla2g4a	Upregulated in Pre-granulosa cells (XX, Wt1 +KTS KO) vs Pre-granulosa cells (XX, wt)	0.722294	0.392323	0.329972	76.4866	50.5017	25.9849	896582	0.680572	5.06815e-26	1.06246e-24
Acaa2	Upregulated in Pre-granulosa cells (XX, Wt1 +KTS KO) vs Pre-granulosa cells (XX, wt)	2.43825	2.10951	0.32874	99.8411	97.3244	2.51671	884382	0.671311	3.11213e-23	5.69235e-22
Fmnl2	Upregulated in Pre-granulosa cells (XX, Wt1 +KTS KO) vs Pre-granulosa cells (XX, wt)	0.830402	0.502147	0.328254	78.1888	52.8428	25.346	860542	0.653215	3.96979e-19	5.50613e-18
Hsp90aa1	Upregulated in Pre-granulosa cells (XX, Wt1 +KTS KO) vs Pre-granulosa cells (XX, wt)	1.86182	1.53476	0.327064	99.1602	95.9866	3.17361	909736	0.690557	2.32973e-28	5.40192e-27
Gxylt2	Upregulated in Pre-granulosa cells (XX, Wt1 +KTS KO) vs Pre-granulosa cells (XX, wt)	0.959219	0.642475	0.316743	86.5411	67.893	18.6481	864921	0.656539	1.01664e-19	1.49118e-18
Bex2	Upregulated in Pre-granulosa cells (XX, Wt1 +KTS KO) vs Pre-granulosa cells (XX, wt)	1.18152	0.866365	0.315155	78.8016	72.9097	5.89194	813042	0.617159	8.80561e-12	7.32365e-11
Anxa4	Upregulated in Pre-granulosa cells (XX, Wt1 +KTS KO) vs Pre-granulosa cells (XX, wt)	0.482837	0.168826	0.314011	60.7354	24.7492	35.9862	913038	0.693063	3.49327e-31	9.48972e-30
Nme1	Upregulated in Pre-granulosa cells (XX, Wt1 +KTS KO) vs Pre-granulosa cells (XX, wt)	1.10752	0.794704	0.312816	89.1058	76.5886	12.5171	853001	0.647491	1.17576e-17	1.47888e-16
Tnfrsf19	Upregulated in Pre-granulosa cells (XX, Wt1 +KTS KO) vs Pre-granulosa cells (XX, wt)	0.597603	0.285275	0.312328	68.384	41.1371	27.2469	894980	0.679356	3.191e-26	6.7511e-25
Sptbn1	Upregulated in Pre-granulosa cells (XX, Wt1 +KTS KO) vs Pre-granulosa cells (XX, wt)	0.982445	0.673486	0.308959	84.2941	71.2375	13.0567	853596	0.647942	8.39516e-18	1.0766e-16
Klf7	Upregulated in Pre-granulosa cells (XX, Wt1 +KTS KO) vs Pre-granulosa cells (XX, wt)	0.391504	0.0865861	0.304918	49.1148	11.7057	37.4092	909917	0.690695	3.73455e-33	1.09206e-31
Gabra4	Upregulated in Pre-granulosa cells (XX, Wt1 +KTS KO) vs Pre-granulosa cells (XX, wt)	0.558883	0.256372	0.302511	65.2746	34.1137	31.1609	888549	0.674475	3.32077e-25	6.65748e-24
Igf1	Upregulated in Pre-granulosa cells (XX, Wt1 +KTS KO) vs Pre-granulosa cells (XX, wt)	0.525753	0.225017	0.300736	61.7113	30.1003	31.611	886190	0.672684	4.0509e-25	8.08595e-24
Acta2	Upregulated in Pre-granulosa cells (XX, Wt1 +KTS KO) vs Pre-granulosa cells (XX, wt)	0.307386	0.00770802	0.299678	26.7363	1.33779	25.3985	827577	0.628192	1.76629e-22	3.06001e-21
4930563E18Rik	Upregulated in Pre-granulosa cells (XX, Wt1 +KTS KO) vs Pre-granulosa cells (XX, wt)	0.49566	0.196594	0.299066	57.0813	24.4147	32.6665	881208	0.668903	9.79156e-25	1.89675e-23
Ucp2	Upregulated in Pre-granulosa cells (XX, Wt1 +KTS KO) vs Pre-granulosa cells (XX, wt)	1.34555	1.04902	0.296533	91.4662	84.6154	6.8508	832934	0.632259	1.74175e-14	1.78889e-13
Rab11fip2	Upregulated in Pre-granulosa cells (XX, Wt1 +KTS KO) vs Pre-granulosa cells (XX, wt)	0.954626	0.658754	0.295873	82.5919	66.2207	16.3712	838450	0.636446	2.13574e-15	2.31801e-14
Pacc1	Upregulated in Pre-granulosa cells (XX, Wt1 +KTS KO) vs Pre-granulosa cells (XX, wt)	0.694995	0.399297	0.295698	76.8724	53.1773	23.6952	880360	0.668259	8.71313e-23	1.53854e-21
Prdx1	Upregulated in Pre-granulosa cells (XX, Wt1 +KTS KO) vs Pre-granulosa cells (XX, wt)	2.67465	2.37901	0.295635	99.8638	98.9967	0.867167	903132	0.685545	5.67434e-27	1.23464e-25
Gemin7	Upregulated in Pre-granulosa cells (XX, Wt1 +KTS KO) vs Pre-granulosa cells (XX, wt)	0.849601	0.554178	0.295423	85.497	63.8796	21.6175	873444	0.663009	2.88457e-21	4.66305e-20
2010204K13Rik	Upregulated in Pre-granulosa cells (XX, Wt1 +KTS KO) vs Pre-granulosa cells (XX, wt)	0.970117	0.675133	0.294984	78.1661	58.5284	19.6377	810050	0.614888	2.08264e-11	1.68929e-10
Gm47101	Upregulated in Pre-granulosa cells (XX, Wt1 +KTS KO) vs Pre-granulosa cells (XX, wt)	0.645536	0.353219	0.292317	70.2224	44.8161	25.4064	861460	0.653912	1.2825e-19	1.8574e-18
Mgst3	Upregulated in Pre-granulosa cells (XX, Wt1 +KTS KO) vs Pre-granulosa cells (XX, wt)	0.850342	0.558607	0.291735	82.5919	64.5485	18.0434	859856	0.652695	6.77895e-19	9.20774e-18
Bmyc	Upregulated in Pre-granulosa cells (XX, Wt1 +KTS KO) vs Pre-granulosa cells (XX, wt)	3.07536	2.78372	0.291646	99.9546	99.3311	0.623504	883292	0.670484	5.02706e-23	8.94543e-22
Gpr37	Upregulated in Pre-granulosa cells (XX, Wt1 +KTS KO) vs Pre-granulosa cells (XX, wt)	0.417828	0.127163	0.290665	52.5193	18.3946	34.1246	895772	0.679958	8.59449e-29	2.04442e-27
Snca	Upregulated in Pre-granulosa cells (XX, Wt1 +KTS KO) vs Pre-granulosa cells (XX, wt)	0.357874	0.0686187	0.289255	43.6904	10.7023	32.9881	885422	0.672102	7.41385e-29	1.77276e-27
Dclk1	Upregulated in Pre-granulosa cells (XX, Wt1 +KTS KO) vs Pre-granulosa cells (XX, wt)	0.797546	0.510352	0.287193	57.4671	50.8361	6.63097	768956	0.583694	4.29714e-07	2.23675e-06
Ybx1	Upregulated in Pre-granulosa cells (XX, Wt1 +KTS KO) vs Pre-granulosa cells (XX, wt)	2.87086	2.58397	0.286893	99.8638	98.9967	0.867167	877062	0.665755	7.46764e-22	1.24669e-20
Hspa8	Upregulated in Pre-granulosa cells (XX, Wt1 +KTS KO) vs Pre-granulosa cells (XX, wt)	2.77013	2.4849	0.285231	99.9546	100	-0.0453926	944122	0.716658	3.62355e-36	1.20549e-34
Cpa1	Upregulated in Pre-granulosa cells (XX, Wt1 +KTS KO) vs Pre-granulosa cells (XX, wt)	0.623588	0.338539	0.285049	44.8479	24.4147	20.4332	793598	0.6024	5.61333e-11	4.37535e-10
Micu1	Upregulated in Pre-granulosa cells (XX, Wt1 +KTS KO) vs Pre-granulosa cells (XX, wt)	0.514871	0.230387	0.284484	61.9837	32.4415	29.5422	879078	0.667286	1.25778e-23	2.32842e-22
Pcbd1	Upregulated in Pre-granulosa cells (XX, Wt1 +KTS KO) vs Pre-granulosa cells (XX, wt)	0.668584	0.385229	0.283355	72.197	47.4916	24.7054	860028	0.652825	2.91121e-19	4.13788e-18
Ppp4r4	Upregulated in Pre-granulosa cells (XX, Wt1 +KTS KO) vs Pre-granulosa cells (XX, wt)	0.500922	0.219021	0.281901	52.8597	28.4281	24.4316	839830	0.637494	2.38906e-17	2.95638e-16
Rnaset2a	Upregulated in Pre-granulosa cells (XX, Wt1 +KTS KO) vs Pre-granulosa cells (XX, wt)	0.626144	0.344693	0.281451	60.9169	41.1371	19.7798	819878	0.622348	2.19952e-13	2.05244e-12
Atp13a3	Upregulated in Pre-granulosa cells (XX, Wt1 +KTS KO) vs Pre-granulosa cells (XX, wt)	0.532253	0.251323	0.28093	60.985	36.4548	24.5302	862068	0.654373	2.00629e-20	3.08057e-19
Dynll1	Upregulated in Pre-granulosa cells (XX, Wt1 +KTS KO) vs Pre-granulosa cells (XX, wt)	2.66641	2.38691	0.279501	99.9546	99.6656	0.289056	910300	0.690985	1.76695e-28	4.1178e-27
Atp1b1	Upregulated in Pre-granulosa cells (XX, Wt1 +KTS KO) vs Pre-granulosa cells (XX, wt)	0.496684	0.217488	0.279196	59.1012	29.097	30.0042	872468	0.662268	1.16056e-22	2.03363e-21
Tmsb10	Upregulated in Pre-granulosa cells (XX, Wt1 +KTS KO) vs Pre-granulosa cells (XX, wt)	2.32697	2.04952	0.277456	99.4326	99.3311	0.101488	863894	0.65576	1.75293e-19	2.5149e-18
Fubp1	Upregulated in Pre-granulosa cells (XX, Wt1 +KTS KO) vs Pre-granulosa cells (XX, wt)	1.0916	0.814758	0.27684	91.8066	78.5953	13.2113	856646	0.650258	2.98492e-18	3.97211e-17
Mt1	Upregulated in Pre-granulosa cells (XX, Wt1 +KTS KO) vs Pre-granulosa cells (XX, wt)	0.431944	0.155661	0.276283	37.6078	19.398	18.2098	789636	0.599392	2.3649e-11	1.90813e-10
Cst3	Upregulated in Pre-granulosa cells (XX, Wt1 +KTS KO) vs Pre-granulosa cells (XX, wt)	2.11876	1.84333	0.275426	99.5688	98.9967	0.572114	886372	0.672822	1.28861e-23	2.37591e-22
Xist	Upregulated in Pre-granulosa cells (XX, Wt1 +KTS KO) vs Pre-granulosa cells (XX, wt)	2.07052	1.79549	0.275024	98.7744	95.9866	2.78778	843819	0.640521	3.80861e-16	4.33879e-15
Wnt4	Upregulated in Pre-granulosa cells (XX, Wt1 +KTS KO) vs Pre-granulosa cells (XX, wt)	1.92737	1.6537	0.27367	97.4126	93.311	4.10158	790063	0.599717	7.49058e-09	4.82318e-08
Jpt1	Upregulated in Pre-granulosa cells (XX, Wt1 +KTS KO) vs Pre-granulosa cells (XX, wt)	1.24784	0.975524	0.272316	94.3486	86.2876	8.06099	849884	0.645125	4.02038e-17	4.88296e-16
Actr3	Upregulated in Pre-granulosa cells (XX, Wt1 +KTS KO) vs Pre-granulosa cells (XX, wt)	0.651621	0.379549	0.272072	73.5588	49.1639	24.3949	862898	0.655004	1.04617e-19	1.5296e-18
Tcf12	Upregulated in Pre-granulosa cells (XX, Wt1 +KTS KO) vs Pre-granulosa cells (XX, wt)	0.675105	0.405242	0.269863	71.153	53.5117	17.6413	845219	0.641584	8.88666e-17	1.04612e-15
Fgfr2	Upregulated in Pre-granulosa cells (XX, Wt1 +KTS KO) vs Pre-granulosa cells (XX, wt)	0.450934	0.182463	0.268471	57.8983	24.7492	33.1492	885250	0.67197	1.84945e-25	3.72404e-24
Tescl	Upregulated in Pre-granulosa cells (XX, Wt1 +KTS KO) vs Pre-granulosa cells (XX, wt)	0.302082	0.0337818	0.2683	42.8053	5.68562	37.1196	906176	0.687855	1.4982e-34	4.64744e-33
Pls3	Upregulated in Pre-granulosa cells (XX, Wt1 +KTS KO) vs Pre-granulosa cells (XX, wt)	0.742059	0.474771	0.267288	74.4439	54.5151	19.9289	836378	0.634873	2.93472e-15	3.14063e-14
Il10rb	Upregulated in Pre-granulosa cells (XX, Wt1 +KTS KO) vs Pre-granulosa cells (XX, wt)	0.603364	0.336662	0.266702	69.4054	43.4783	25.9271	858129	0.651384	4.46075e-19	6.14994e-18
Stk39	Upregulated in Pre-granulosa cells (XX, Wt1 +KTS KO) vs Pre-granulosa cells (XX, wt)	0.555494	0.288856	0.266638	64.276	39.7993	24.4767	857240	0.650709	2.9534e-19	4.18489e-18
Ifitm3	Upregulated in Pre-granulosa cells (XX, Wt1 +KTS KO) vs Pre-granulosa cells (XX, wt)	0.477895	0.21267	0.265225	52.6555	24.4147	28.2408	843100	0.639976	5.53695e-18	7.18083e-17
Idh3a	Upregulated in Pre-granulosa cells (XX, Wt1 +KTS KO) vs Pre-granulosa cells (XX, wt)	0.635576	0.370802	0.264774	72.7644	47.4916	25.2728	859495	0.652421	3.81926e-19	5.31341e-18
Calm3	Upregulated in Pre-granulosa cells (XX, Wt1 +KTS KO) vs Pre-granulosa cells (XX, wt)	1.33511	1.07058	0.264526	96.5956	88.9632	7.63234	852630	0.64721	1.4334e-17	1.79801e-16
Klhl5	Upregulated in Pre-granulosa cells (XX, Wt1 +KTS KO) vs Pre-granulosa cells (XX, wt)	0.400471	0.136586	0.263885	49.0014	18.0602	30.9412	866196	0.657507	4.44293e-23	7.93676e-22
Slc38a2	Upregulated in Pre-granulosa cells (XX, Wt1 +KTS KO) vs Pre-granulosa cells (XX, wt)	0.950741	0.687246	0.263495	85.1793	72.5753	12.6041	828511	0.628901	7.13911e-14	7.00335e-13
Selenbp1	Upregulated in Pre-granulosa cells (XX, Wt1 +KTS KO) vs Pre-granulosa cells (XX, wt)	0.880877	0.618162	0.262715	76.759	57.8595	18.8994	807671	0.613082	4.04214e-11	3.18857e-10
Mmp23	Upregulated in Pre-granulosa cells (XX, Wt1 +KTS KO) vs Pre-granulosa cells (XX, wt)	0.677513	0.416286	0.261227	71.153	51.1706	19.9824	837677	0.635859	1.41584e-15	1.55134e-14
Pcdh18	Upregulated in Pre-granulosa cells (XX, Wt1 +KTS KO) vs Pre-granulosa cells (XX, wt)	0.442343	0.181857	0.260486	56.355	25.0836	31.2714	872941	0.662627	3.83463e-23	6.90384e-22
Eef1g	Upregulated in Pre-granulosa cells (XX, Wt1 +KTS KO) vs Pre-granulosa cells (XX, wt)	2.07308	1.81292	0.260169	99.6369	97.9933	1.64355	903632	0.685924	4.46886e-27	9.76978e-26
Msx1	Upregulated in Pre-granulosa cells (XX, Wt1 +KTS KO) vs Pre-granulosa cells (XX, wt)	0.543373	0.283261	0.260112	57.4217	30.7692	26.6525	836342	0.634846	2.87535e-16	3.32512e-15
Cnbp	Upregulated in Pre-granulosa cells (XX, Wt1 +KTS KO) vs Pre-granulosa cells (XX, wt)	1.26091	1.00157	0.259342	95.4834	86.9565	8.52691	853564	0.647919	1.00127e-17	1.26985e-16
St3gal5	Upregulated in Pre-granulosa cells (XX, Wt1 +KTS KO) vs Pre-granulosa cells (XX, wt)	0.999769	0.740721	0.259049	85.1793	73.5786	11.6007	825074	0.626293	2.2399e-13	2.08166e-12
Tcf4	Upregulated in Pre-granulosa cells (XX, Wt1 +KTS KO) vs Pre-granulosa cells (XX, wt)	0.632709	0.374285	0.258425	69.9501	49.8328	20.1173	850542	0.645625	1.00719e-17	1.27383e-16
Smpdl3b	Upregulated in Pre-granulosa cells (XX, Wt1 +KTS KO) vs Pre-granulosa cells (XX, wt)	0.549582	0.292452	0.257129	66.4548	41.4716	24.9833	862334	0.654576	5.1949e-20	7.79404e-19
Hba-x	Upregulated in Pre-granulosa cells (XX, Wt1 +KTS KO) vs Pre-granulosa cells (XX, wt)	0.692288	0.436496	0.255791	75.2383	52.5084	22.73	844860	0.641312	1.39698e-16	1.63194e-15
G0s2	Upregulated in Pre-granulosa cells (XX, Wt1 +KTS KO) vs Pre-granulosa cells (XX, wt)	0.347165	0.091519	0.255646	39.2419	13.0435	26.1985	835862	0.634481	3.24916e-19	4.534e-18
Pld1	Upregulated in Pre-granulosa cells (XX, Wt1 +KTS KO) vs Pre-granulosa cells (XX, wt)	0.396225	0.140632	0.255592	52.7916	20.4013	32.3903	879470	0.667583	4.11696e-25	8.18223e-24
Ivns1abp	Upregulated in Pre-granulosa cells (XX, Wt1 +KTS KO) vs Pre-granulosa cells (XX, wt)	0.409328	0.153797	0.255531	53.6541	22.408	31.2461	875211	0.66435	4.80883e-24	9.08532e-23
Tmem35a	Upregulated in Pre-granulosa cells (XX, Wt1 +KTS KO) vs Pre-granulosa cells (XX, wt)	0.562604	0.307442	0.255163	64.5937	40.4682	24.1255	846200	0.642329	2.55349e-17	3.15137e-16
Mbnl3	Upregulated in Pre-granulosa cells (XX, Wt1 +KTS KO) vs Pre-granulosa cells (XX, wt)	0.321928	0.0677809	0.254147	43.4635	10.3679	33.0956	881396	0.669045	5.60645e-28	1.27422e-26
Tmem131l	Upregulated in Pre-granulosa cells (XX, Wt1 +KTS KO) vs Pre-granulosa cells (XX, wt)	0.479048	0.225486	0.253562	59.6005	32.4415	27.1591	861665	0.654068	1.64235e-20	2.53022e-19
Paics	Upregulated in Pre-granulosa cells (XX, Wt1 +KTS KO) vs Pre-granulosa cells (XX, wt)	1.20556	0.952206	0.253352	94.8252	84.2809	10.5443	846382	0.642467	1.48046e-16	1.72507e-15
Fkbp4	Upregulated in Pre-granulosa cells (XX, Wt1 +KTS KO) vs Pre-granulosa cells (XX, wt)	0.901502	0.648921	0.252582	86.6319	71.2375	15.3944	847860	0.643589	7.77702e-17	9.24981e-16
Gng12	Upregulated in Pre-granulosa cells (XX, Wt1 +KTS KO) vs Pre-granulosa cells (XX, wt)	0.706435	0.45398	0.252455	77.1675	56.8562	20.3113	846612	0.642642	8.35955e-17	9.86598e-16
Asns	Upregulated in Pre-granulosa cells (XX, Wt1 +KTS KO) vs Pre-granulosa cells (XX, wt)	0.622803	0.370869	0.251934	53.9492	41.806	12.1431	766862	0.582105	5.07243e-07	2.61952e-06
Slc39a10	Upregulated in Pre-granulosa cells (XX, Wt1 +KTS KO) vs Pre-granulosa cells (XX, wt)	0.66321	0.413074	0.250137	67.8393	50.8361	17.0032	809412	0.614404	1.41878e-11	1.16941e-10
Hsd11b2	Downregulated in Pre-granulosa cells (XX, Wt1 +KTS KO) vs Pre-granulosa cells (XX, wt)	0.0162618	0.266341	-0.25008	2.79165	32.7759	-29.9843	458460	0.348005	1.35334e-127	1.03553e-124
6030407O03Rik	Downregulated in Pre-granulosa cells (XX, Wt1 +KTS KO) vs Pre-granulosa cells (XX, wt)	0.174035	0.426195	-0.25216	24.3759	48.1605	-23.7847	481482	0.365481	4.26879e-24	8.09835e-23
Smad7	Downregulated in Pre-granulosa cells (XX, Wt1 +KTS KO) vs Pre-granulosa cells (XX, wt)	0.446831	0.702342	-0.255511	57.0359	71.2375	-14.2016	479886	0.36427	2.91162e-16	3.35861e-15
Ndufa1	Downregulated in Pre-granulosa cells (XX, Wt1 +KTS KO) vs Pre-granulosa cells (XX, wt)	0.692263	0.948273	-0.25601	78.4158	89.6321	-11.2163	448241	0.340248	1.3855e-20	2.14893e-19
Cox7b	Downregulated in Pre-granulosa cells (XX, Wt1 +KTS KO) vs Pre-granulosa cells (XX, wt)	1.40221	1.65942	-0.257214	97.4126	98.3278	-0.91514	430039	0.326432	8.30412e-24	1.54349e-22
Wnt6	Downregulated in Pre-granulosa cells (XX, Wt1 +KTS KO) vs Pre-granulosa cells (XX, wt)	1.8898	2.14951	-0.259715	98.7517	97.9933	0.758391	438444	0.332812	3.32212e-22	5.62798e-21
Inhbb	Downregulated in Pre-granulosa cells (XX, Wt1 +KTS KO) vs Pre-granulosa cells (XX, wt)	0.328558	0.589558	-0.261001	45.2111	65.5518	-20.3408	466444	0.354066	3.89238e-20	5.87826e-19
2011-09-01	Downregulated in Pre-granulosa cells (XX, Wt1 +KTS KO) vs Pre-granulosa cells (XX, wt)	0.203476	0.464684	-0.261209	31.4571	54.5151	-23.0579	464126	0.352306	1.25057e-24	2.40224e-23
Srsf9	Downregulated in Pre-granulosa cells (XX, Wt1 +KTS KO) vs Pre-granulosa cells (XX, wt)	1.09718	1.35858	-0.261398	93.645	95.6522	-2.00714	425784	0.323202	1.20436e-24	2.3232e-23
Ndufb4	Downregulated in Pre-granulosa cells (XX, Wt1 +KTS KO) vs Pre-granulosa cells (XX, wt)	1.5249	1.7878	-0.2629	98.2751	98.3278	-0.0526798	411665	0.312484	1.63274e-27	3.63879e-26
Scube1	Downregulated in Pre-granulosa cells (XX, Wt1 +KTS KO) vs Pre-granulosa cells (XX, wt)	0.0980242	0.361254	-0.26323	16.5002	44.8161	-28.3158	449428	0.341149	1.90293e-42	8.48188e-41
Hmbs	Downregulated in Pre-granulosa cells (XX, Wt1 +KTS KO) vs Pre-granulosa cells (XX, wt)	0.78031	1.04364	-0.263334	82.433	87.6254	-5.19237	460710	0.349713	2.48275e-18	3.33284e-17
Kdelr2	Downregulated in Pre-granulosa cells (XX, Wt1 +KTS KO) vs Pre-granulosa cells (XX, wt)	0.515441	0.77919	-0.263749	66.4775	79.2642	-12.7867	450934	0.342292	1.34143e-20	2.08763e-19
Apoc1	Downregulated in Pre-granulosa cells (XX, Wt1 +KTS KO) vs Pre-granulosa cells (XX, wt)	0.335295	0.59944	-0.264145	43.35	59.1973	-15.8473	499072	0.378833	1.17195e-14	1.22561e-13
Traf3ip2	Downregulated in Pre-granulosa cells (XX, Wt1 +KTS KO) vs Pre-granulosa cells (XX, wt)	0.363354	0.62962	-0.266266	46.3005	60.5351	-14.2346	503022	0.381831	1.20428e-13	1.15425e-12
Mettl26	Downregulated in Pre-granulosa cells (XX, Wt1 +KTS KO) vs Pre-granulosa cells (XX, wt)	0.652004	0.92117	-0.269165	74.9887	84.2809	-9.29228	453917	0.344557	1.12972e-19	1.64652e-18
Ndufa5	Downregulated in Pre-granulosa cells (XX, Wt1 +KTS KO) vs Pre-granulosa cells (XX, wt)	0.982109	1.25143	-0.269322	90.9442	95.3177	-4.37356	439702	0.333766	5.52418e-22	9.28993e-21
Tmem256	Downregulated in Pre-granulosa cells (XX, Wt1 +KTS KO) vs Pre-granulosa cells (XX, wt)	1.15523	1.42642	-0.27119	93.9174	96.3211	-2.40368	433812	0.329296	4.38026e-23	7.85538e-22
Lpl	Downregulated in Pre-granulosa cells (XX, Wt1 +KTS KO) vs Pre-granulosa cells (XX, wt)	0.270307	0.542695	-0.272388	37.1312	61.5385	-24.4073	457916	0.347592	7.48422e-24	1.39675e-22
Hsp90b1	Downregulated in Pre-granulosa cells (XX, Wt1 +KTS KO) vs Pre-granulosa cells (XX, wt)	1.5339	1.80666	-0.272758	96.5048	97.6589	-1.1541	473524	0.35944	3.73326e-16	4.27416e-15
Tenm4	Downregulated in Pre-granulosa cells (XX, Wt1 +KTS KO) vs Pre-granulosa cells (XX, wt)	0.127135	0.401921	-0.274786	20.0635	50.8361	-30.7726	434940	0.330152	5.55656e-42	2.38413e-40
Nr2f2	Downregulated in Pre-granulosa cells (XX, Wt1 +KTS KO) vs Pre-granulosa cells (XX, wt)	0.271372	0.548486	-0.277114	37.4489	56.8562	-19.4073	485772	0.368737	4.20767e-18	5.51926e-17
Gm47283	Downregulated in Pre-granulosa cells (XX, Wt1 +KTS KO) vs Pre-granulosa cells (XX, wt)	0.631797	0.909578	-0.277781	67.6577	82.9431	-15.2854	472198	0.358433	7.76714e-17	9.24981e-16
Mrps6	Downregulated in Pre-granulosa cells (XX, Wt1 +KTS KO) vs Pre-granulosa cells (XX, wt)	0.442467	0.72067	-0.278203	59.6913	76.2542	-16.5629	449698	0.341354	2.39197e-21	3.8804e-20
Dst	Downregulated in Pre-granulosa cells (XX, Wt1 +KTS KO) vs Pre-granulosa cells (XX, wt)	0.159693	0.439037	-0.279343	24.3305	52.5084	-28.1779	445862	0.338442	8.14641e-34	2.42858e-32
Tkt	Downregulated in Pre-granulosa cells (XX, Wt1 +KTS KO) vs Pre-granulosa cells (XX, wt)	1.5671	1.84767	-0.280568	89.2646	95.6522	-6.38753	552316	0.419249	2.82942e-06	1.30946e-05
Adcy7	Downregulated in Pre-granulosa cells (XX, Wt1 +KTS KO) vs Pre-granulosa cells (XX, wt)	0.000249585	0.281699	-0.281449	0.068089	35.4515	-35.3834	425474	0.322966	0	0
Idh1	Downregulated in Pre-granulosa cells (XX, Wt1 +KTS KO) vs Pre-granulosa cells (XX, wt)	1.21229	1.49449	-0.282198	93.872	95.6522	-1.78018	447356	0.339577	1.41786e-20	2.19172e-19
Ppfibp2	Downregulated in Pre-granulosa cells (XX, Wt1 +KTS KO) vs Pre-granulosa cells (XX, wt)	0.179619	0.4666	-0.286981	26.4639	55.1839	-28.72	437890	0.332391	2.22701e-34	6.86188e-33
Cst12	Downregulated in Pre-granulosa cells (XX, Wt1 +KTS KO) vs Pre-granulosa cells (XX, wt)	0.0941604	0.386967	-0.292807	12.5738	34.1137	-21.5399	505234	0.38351	3.59159e-29	8.9614e-28
Vamp8	Downregulated in Pre-granulosa cells (XX, Wt1 +KTS KO) vs Pre-granulosa cells (XX, wt)	1.01432	1.30737	-0.293052	90.1725	92.3077	-2.1352	434767	0.33002	6.43491e-23	1.14064e-21
Vdac1	Downregulated in Pre-granulosa cells (XX, Wt1 +KTS KO) vs Pre-granulosa cells (XX, wt)	1.36078	1.65389	-0.293109	97.1857	98.6622	-1.47655	388418	0.294838	1.31598e-32	3.79978e-31
Sec61b	Downregulated in Pre-granulosa cells (XX, Wt1 +KTS KO) vs Pre-granulosa cells (XX, wt)	1.57352	1.86792	-0.294398	98.5701	98.3278	0.242372	388165	0.294646	1.15341e-32	3.35145e-31
Khdrbs3	Downregulated in Pre-granulosa cells (XX, Wt1 +KTS KO) vs Pre-granulosa cells (XX, wt)	0.246254	0.541836	-0.295582	35.4744	57.8595	-22.3852	459958	0.349143	5.26122e-24	9.89928e-23
Tmem258	Downregulated in Pre-granulosa cells (XX, Wt1 +KTS KO) vs Pre-granulosa cells (XX, wt)	0.984813	1.28062	-0.295808	90.3087	92.9766	-2.66792	415636	0.315498	1.03804e-26	2.23739e-25
Abat	Downregulated in Pre-granulosa cells (XX, Wt1 +KTS KO) vs Pre-granulosa cells (XX, wt)	0.286136	0.582214	-0.296078	41.5343	63.2107	-21.6764	447040	0.339336	5.6352e-25	1.10561e-23
Cox7c	Downregulated in Pre-granulosa cells (XX, Wt1 +KTS KO) vs Pre-granulosa cells (XX, wt)	2.35864	2.65521	-0.296578	99.9546	100	-0.0453926	294186	0.223309	7.07655e-58	5.41474e-56
H3f3b	Downregulated in Pre-granulosa cells (XX, Wt1 +KTS KO) vs Pre-granulosa cells (XX, wt)	3.04099	3.33758	-0.296587	100	100	0	337263	0.256008	2.10502e-45	1.07379e-43
Josd2	Downregulated in Pre-granulosa cells (XX, Wt1 +KTS KO) vs Pre-granulosa cells (XX, wt)	0.491706	0.788481	-0.296776	62.5738	74.2475	-11.6737	451194	0.34249	7.73806e-21	1.21662e-19
Galk1	Downregulated in Pre-granulosa cells (XX, Wt1 +KTS KO) vs Pre-granulosa cells (XX, wt)	1.12245	1.41952	-0.297076	91.33	93.311	-1.98103	451708	0.34288	8.28756e-20	1.22341e-18
Jsrp1	Downregulated in Pre-granulosa cells (XX, Wt1 +KTS KO) vs Pre-granulosa cells (XX, wt)	0.0578193	0.355146	-0.297327	10.236	40.4682	-30.2322	444336	0.337284	5.40654e-62	4.68328e-60
Mtss2	Downregulated in Pre-granulosa cells (XX, Wt1 +KTS KO) vs Pre-granulosa cells (XX, wt)	0.413469	0.711318	-0.297849	52.9051	70.903	-17.9979	451771	0.342928	9.66787e-22	1.59659e-20
Atp5k	Downregulated in Pre-granulosa cells (XX, Wt1 +KTS KO) vs Pre-granulosa cells (XX, wt)	1.19955	1.49816	-0.29861	94.4394	95.6522	-1.21277	401559	0.304813	1.12141e-29	2.87619e-28
Col4a1	Downregulated in Pre-granulosa cells (XX, Wt1 +KTS KO) vs Pre-granulosa cells (XX, wt)	0.31227	0.612201	-0.299931	44.3259	64.8829	-20.557	451981	0.343087	3.17387e-23	5.78223e-22
Hmga2	Downregulated in Pre-granulosa cells (XX, Wt1 +KTS KO) vs Pre-granulosa cells (XX, wt)	0.334089	0.641261	-0.307173	42.9641	63.8796	-20.9155	457419	0.347215	2.10103e-22	3.61268e-21
Uqcr11	Downregulated in Pre-granulosa cells (XX, Wt1 +KTS KO) vs Pre-granulosa cells (XX, wt)	1.58664	1.89386	-0.307214	98.6836	99.3311	-0.64749	374644	0.284383	7.75185e-36	2.54205e-34
Smim1	Downregulated in Pre-granulosa cells (XX, Wt1 +KTS KO) vs Pre-granulosa cells (XX, wt)	0.921627	1.23009	-0.308468	84.6119	89.2977	-4.68577	446719	0.339093	9.44506e-21	1.47994e-19
Ndufb1-ps	Downregulated in Pre-granulosa cells (XX, Wt1 +KTS KO) vs Pre-granulosa cells (XX, wt)	1.02852	1.33742	-0.308899	91.2165	96.99	-5.77344	405287	0.307643	6.98843e-29	1.67978e-27
Gsg1l	Downregulated in Pre-granulosa cells (XX, Wt1 +KTS KO) vs Pre-granulosa cells (XX, wt)	0.0119553	0.320999	-0.309044	2.20154	39.1304	-36.9289	412322	0.312983	4.79353e-198	7.3357e-195
Ptgis	Downregulated in Pre-granulosa cells (XX, Wt1 +KTS KO) vs Pre-granulosa cells (XX, wt)	0.277775	0.587524	-0.309748	38.0163	63.5452	-25.5288	438679	0.33299	5.974e-28	1.35107e-26
Uba52	Downregulated in Pre-granulosa cells (XX, Wt1 +KTS KO) vs Pre-granulosa cells (XX, wt)	1.68795	1.99858	-0.31063	96.9814	98.6622	-1.68082	495846	0.376384	7.79264e-13	7.06777e-12
Sec61g	Downregulated in Pre-granulosa cells (XX, Wt1 +KTS KO) vs Pre-granulosa cells (XX, wt)	1.73188	2.04323	-0.311347	99.1375	99.3311	-0.193564	362222	0.274954	6.92213e-39	2.52218e-37
Tst	Downregulated in Pre-granulosa cells (XX, Wt1 +KTS KO) vs Pre-granulosa cells (XX, wt)	1.27021	1.58221	-0.312	95.6196	97.3244	-1.70481	415200	0.315168	8.83217e-27	1.91266e-25
Sdhaf1	Downregulated in Pre-granulosa cells (XX, Wt1 +KTS KO) vs Pre-granulosa cells (XX, wt)	0.425559	0.73794	-0.312381	57.0586	72.9097	-15.8511	445693	0.338314	2.09564e-22	3.61268e-21
Gas5	Downregulated in Pre-granulosa cells (XX, Wt1 +KTS KO) vs Pre-granulosa cells (XX, wt)	1.6525	1.96503	-0.312532	98.6155	100	-1.38448	392300	0.297785	1.00435e-31	2.79454e-30
1700007K13Rik	Downregulated in Pre-granulosa cells (XX, Wt1 +KTS KO) vs Pre-granulosa cells (XX, wt)	0.111776	0.427674	-0.315898	18.6337	54.1806	-35.5469	396582	0.301036	3.18074e-59	2.56189e-57
Cd2ap	Downregulated in Pre-granulosa cells (XX, Wt1 +KTS KO) vs Pre-granulosa cells (XX, wt)	1.50243	1.82104	-0.31861	95.7558	95.3177	0.438062	456440	0.346472	5.64968e-19	7.76577e-18
Klhl23	Downregulated in Pre-granulosa cells (XX, Wt1 +KTS KO) vs Pre-granulosa cells (XX, wt)	1.24677	1.56539	-0.318618	92.7145	89.9666	2.74793	448253	0.340257	2.03555e-20	3.11507e-19
Chchd10	Downregulated in Pre-granulosa cells (XX, Wt1 +KTS KO) vs Pre-granulosa cells (XX, wt)	0.606092	0.925029	-0.318937	64.3214	78.2609	-13.9395	471624	0.357998	4.12403e-17	4.99563e-16
Ndufa3	Downregulated in Pre-granulosa cells (XX, Wt1 +KTS KO) vs Pre-granulosa cells (XX, wt)	0.89262	1.21231	-0.319692	87.222	93.9799	-6.75796	402720	0.305695	1.79662e-29	4.53202e-28
C430049B03Rik	Downregulated in Pre-granulosa cells (XX, Wt1 +KTS KO) vs Pre-granulosa cells (XX, wt)	1.72621	2.04654	-0.320333	97.5034	97.6589	-0.155458	450342	0.341843	4.87718e-20	7.34136e-19
Svil	Downregulated in Pre-granulosa cells (XX, Wt1 +KTS KO) vs Pre-granulosa cells (XX, wt)	0.232919	0.554684	-0.321764	35.2474	60.2007	-24.9533	430740	0.326963	4.30175e-31	1.16173e-29
Ier2	Downregulated in Pre-granulosa cells (XX, Wt1 +KTS KO) vs Pre-granulosa cells (XX, wt)	0.535427	0.860245	-0.324818	57.7621	63.8796	-6.11746	527808	0.400646	2.20591e-09	1.48061e-08
Atp5md	Downregulated in Pre-granulosa cells (XX, Wt1 +KTS KO) vs Pre-granulosa cells (XX, wt)	1.48444	1.81027	-0.325823	98.0481	98.9967	-0.948539	364135	0.276406	2.07917e-38	7.51612e-37
Morn1	Downregulated in Pre-granulosa cells (XX, Wt1 +KTS KO) vs Pre-granulosa cells (XX, wt)	0.178055	0.504579	-0.326524	26.6001	56.1873	-29.5872	422396	0.32063	5.97032e-39	2.19278e-37
Carhsp1	Downregulated in Pre-granulosa cells (XX, Wt1 +KTS KO) vs Pre-granulosa cells (XX, wt)	0.412376	0.739226	-0.32685	56.0145	75.9197	-19.9052	416469	0.316131	1.27834e-28	2.99917e-27
Ndufc1	Downregulated in Pre-granulosa cells (XX, Wt1 +KTS KO) vs Pre-granulosa cells (XX, wt)	1.43726	1.76415	-0.326897	97.7077	97.6589	0.0488085	364626	0.276779	2.75431e-38	9.80237e-37
Dag1	Downregulated in Pre-granulosa cells (XX, Wt1 +KTS KO) vs Pre-granulosa cells (XX, wt)	0.59695	0.924442	-0.327492	68.2478	82.6087	-14.3609	430010	0.326409	1.75136e-24	3.33631e-23
1810037I17Rik	Downregulated in Pre-granulosa cells (XX, Wt1 +KTS KO) vs Pre-granulosa cells (XX, wt)	0.948223	1.28028	-0.332055	88.4703	92.9766	-4.50632	408596	0.310155	3.37898e-28	7.75645e-27
Snrpg	Downregulated in Pre-granulosa cells (XX, Wt1 +KTS KO) vs Pre-granulosa cells (XX, wt)	1.94765	2.28302	-0.335369	99.5461	100	-0.453926	324442	0.246275	5.92831e-49	3.67796e-47
Dap	Downregulated in Pre-granulosa cells (XX, Wt1 +KTS KO) vs Pre-granulosa cells (XX, wt)	0.682235	1.02473	-0.342499	75.4426	86.6221	-11.1795	413682	0.314015	1.92215e-27	4.26308e-26
Lmo1	Downregulated in Pre-granulosa cells (XX, Wt1 +KTS KO) vs Pre-granulosa cells (XX, wt)	0.134636	0.484518	-0.349882	20.0635	53.8462	-33.7826	406039	0.308214	1.05428e-52	7.44647e-51
Gm10076	Downregulated in Pre-granulosa cells (XX, Wt1 +KTS KO) vs Pre-granulosa cells (XX, wt)	2.23559	2.58635	-0.350763	99.3872	99.3311	0.0560956	451814	0.34296	8.87897e-20	1.30652e-18
Etnk2	Downregulated in Pre-granulosa cells (XX, Wt1 +KTS KO) vs Pre-granulosa cells (XX, wt)	0.580997	0.937336	-0.356339	69.8139	85.6187	-15.8048	401474	0.304749	2.09855e-30	5.56903e-29
Snrpf	Downregulated in Pre-granulosa cells (XX, Wt1 +KTS KO) vs Pre-granulosa cells (XX, wt)	1.00072	1.36873	-0.368016	89.9455	94.9833	-5.03775	351303	0.266665	1.03843e-41	4.3738e-40
Ptgds	Downregulated in Pre-granulosa cells (XX, Wt1 +KTS KO) vs Pre-granulosa cells (XX, wt)	0.0783422	0.448868	-0.370526	11.7794	39.7993	-28.0199	460098	0.349249	8.34533e-49	5.10845e-47
Cox8a	Downregulated in Pre-granulosa cells (XX, Wt1 +KTS KO) vs Pre-granulosa cells (XX, wt)	2.3022	2.6757	-0.373505	99.9546	100	-0.0453926	231379	0.175634	7.55378e-79	1.33382e-76
Ctrl	Downregulated in Pre-granulosa cells (XX, Wt1 +KTS KO) vs Pre-granulosa cells (XX, wt)	0.0826257	0.461609	-0.378983	13.2547	46.8227	-33.5681	417611	0.316998	5.10452e-64	4.78262e-62
Bag1	Downregulated in Pre-granulosa cells (XX, Wt1 +KTS KO) vs Pre-granulosa cells (XX, wt)	1.45309	1.83242	-0.379332	96.9814	98.6622	-1.68082	346742	0.263203	7.22092e-43	3.2823e-41
Clu	Downregulated in Pre-granulosa cells (XX, Wt1 +KTS KO) vs Pre-granulosa cells (XX, wt)	0.631598	1.01116	-0.379564	55.9464	70.903	-14.9566	492353	0.373733	2.34334e-14	2.38543e-13
Hmgb1	Downregulated in Pre-granulosa cells (XX, Wt1 +KTS KO) vs Pre-granulosa cells (XX, wt)	2.13726	2.52173	-0.384461	99.478	99.6656	-0.187567	346676	0.263152	6.95137e-43	3.19137e-41
Ier5	Downregulated in Pre-granulosa cells (XX, Wt1 +KTS KO) vs Pre-granulosa cells (XX, wt)	0.183928	0.573404	-0.389476	27.9619	62.5418	-34.5799	380330	0.288699	2.11519e-51	1.40736e-49
Rnf19a	Downregulated in Pre-granulosa cells (XX, Wt1 +KTS KO) vs Pre-granulosa cells (XX, wt)	0.278972	0.668857	-0.389885	40.4902	67.893	-27.4027	391574	0.297233	4.25851e-39	1.60253e-37
Spint2	Downregulated in Pre-granulosa cells (XX, Wt1 +KTS KO) vs Pre-granulosa cells (XX, wt)	0.858341	1.25465	-0.396305	83.4771	90.9699	-7.49282	377947	0.28689	3.46937e-35	1.12168e-33
H19	Downregulated in Pre-granulosa cells (XX, Wt1 +KTS KO) vs Pre-granulosa cells (XX, wt)	1.67658	2.07318	-0.3966	94.8479	97.3244	-2.47648	460598	0.349628	2.88257e-18	3.84706e-17
Cdo1	Downregulated in Pre-granulosa cells (XX, Wt1 +KTS KO) vs Pre-granulosa cells (XX, wt)	0.0759131	0.47485	-0.398937	12.0517	49.4983	-37.4466	390776	0.296628	6.78503e-83	1.41591e-80
Rnf181	Downregulated in Pre-granulosa cells (XX, Wt1 +KTS KO) vs Pre-granulosa cells (XX, wt)	0.338773	0.743262	-0.404489	46.8225	71.2375	-24.4149	389824	0.295905	3.64088e-37	1.26631e-35
Skil	Downregulated in Pre-granulosa cells (XX, Wt1 +KTS KO) vs Pre-granulosa cells (XX, wt)	0.191526	0.603114	-0.411588	30.3223	65.2174	-34.8951	359502	0.272889	2.56125e-56	1.92766e-54
Alas1	Downregulated in Pre-granulosa cells (XX, Wt1 +KTS KO) vs Pre-granulosa cells (XX, wt)	0.261021	0.673304	-0.412283	40.1952	66.5552	-26.36	387816	0.294382	2.49327e-40	9.95358e-39
Rhobtb3	Downregulated in Pre-granulosa cells (XX, Wt1 +KTS KO) vs Pre-granulosa cells (XX, wt)	0.342553	0.755847	-0.413294	48.8425	72.9097	-24.0672	374380	0.284183	1.16665e-40	4.82533e-39
Nppc	Downregulated in Pre-granulosa cells (XX, Wt1 +KTS KO) vs Pre-granulosa cells (XX, wt)	0.183326	0.613231	-0.429905	22.6963	50.5017	-27.8053	443118	0.336359	2.95409e-36	9.97224e-35
Apoe	Downregulated in Pre-granulosa cells (XX, Wt1 +KTS KO) vs Pre-granulosa cells (XX, wt)	0.891538	1.32421	-0.432674	73.1049	85.6187	-12.5139	447487	0.339676	6.85491e-21	1.08147e-19
Efnb1	Downregulated in Pre-granulosa cells (XX, Wt1 +KTS KO) vs Pre-granulosa cells (XX, wt)	0.460571	0.894402	-0.433832	58.3749	81.2709	-22.896	362544	0.275198	2.24616e-41	9.37466e-40
Nr0b1	Downregulated in Pre-granulosa cells (XX, Wt1 +KTS KO) vs Pre-granulosa cells (XX, wt)	0.557815	0.998877	-0.441062	60.6219	81.6054	-20.9835	398418	0.302429	4.95092e-32	1.40307e-30
Hk1	Downregulated in Pre-granulosa cells (XX, Wt1 +KTS KO) vs Pre-granulosa cells (XX, wt)	0.337368	0.779046	-0.441678	47.7077	75.2508	-27.5432	348008	0.264164	1.40697e-48	8.38882e-47
Dpf3	Downregulated in Pre-granulosa cells (XX, Wt1 +KTS KO) vs Pre-granulosa cells (XX, wt)	0.183096	0.632984	-0.449888	28.7789	70.903	-42.1241	316425	0.24019	1.02383e-74	1.67871e-72
Abracl	Downregulated in Pre-granulosa cells (XX, Wt1 +KTS KO) vs Pre-granulosa cells (XX, wt)	0.757352	1.20905	-0.451693	79.2102	91.3043	-12.0942	340240	0.258267	6.04413e-45	3.0493e-43
Pmp22	Downregulated in Pre-granulosa cells (XX, Wt1 +KTS KO) vs Pre-granulosa cells (XX, wt)	0.51119	0.96363	-0.45244	61.3936	81.9398	-20.5462	368574	0.279775	2.93544e-39	1.11377e-37
H2afx	Downregulated in Pre-granulosa cells (XX, Wt1 +KTS KO) vs Pre-granulosa cells (XX, wt)	0.760245	1.21443	-0.454182	79.2329	91.6388	-12.4059	349770	0.265501	2.13709e-42	9.41729e-41
Gpc3	Downregulated in Pre-granulosa cells (XX, Wt1 +KTS KO) vs Pre-granulosa cells (XX, wt)	0.437592	0.900242	-0.46265	51.1802	76.5886	-25.4084	394923	0.299776	1.34613e-34	4.20414e-33
Soat1	Downregulated in Pre-granulosa cells (XX, Wt1 +KTS KO) vs Pre-granulosa cells (XX, wt)	1.01226	1.47723	-0.46497	84.3395	92.3077	-7.96816	380030	0.288471	1.13949e-34	3.58313e-33
Tmem184a	Downregulated in Pre-granulosa cells (XX, Wt1 +KTS KO) vs Pre-granulosa cells (XX, wt)	0.118479	0.599953	-0.481474	19.1557	67.2241	-48.0684	300648	0.228214	5.76175e-104	2.03478e-101
Cpe	Downregulated in Pre-granulosa cells (XX, Wt1 +KTS KO) vs Pre-granulosa cells (XX, wt)	0.55554	1.04683	-0.491286	62.8461	83.612	-20.7659	353394	0.268252	4.95165e-43	2.29627e-41
Ppp1r14a	Downregulated in Pre-granulosa cells (XX, Wt1 +KTS KO) vs Pre-granulosa cells (XX, wt)	0.126434	0.618107	-0.491673	19.5869	62.2074	-42.6204	334602	0.253988	2.7523e-85	7.43283e-83
Dbi	Downregulated in Pre-granulosa cells (XX, Wt1 +KTS KO) vs Pre-granulosa cells (XX, wt)	2.32337	2.82395	-0.50058	99.6823	99.3311	0.351148	379182	0.287827	9.36065e-35	2.96377e-33
Pnmt	Downregulated in Pre-granulosa cells (XX, Wt1 +KTS KO) vs Pre-granulosa cells (XX, wt)	0.0176578	0.525528	-0.50787	3.1094	43.1438	-40.0344	388447	0.29486	6.44916e-194	7.40203e-191
Fam162a	Downregulated in Pre-granulosa cells (XX, Wt1 +KTS KO) vs Pre-granulosa cells (XX, wt)	1.12903	1.64339	-0.51436	90.286	95.9866	-5.70065	344716	0.261665	1.948e-43	9.12579e-42
Junb	Downregulated in Pre-granulosa cells (XX, Wt1 +KTS KO) vs Pre-granulosa cells (XX, wt)	0.0710127	0.587174	-0.516161	10.3949	42.4749	-32.08	427498	0.324503	1.8647e-70	2.37802e-68
Ncam1	Downregulated in Pre-granulosa cells (XX, Wt1 +KTS KO) vs Pre-granulosa cells (XX, wt)	0.0736172	0.597891	-0.524273	12.0971	59.8662	-47.7691	318962	0.242116	5.3981e-127	3.54038e-124
Fxyd6	Downregulated in Pre-granulosa cells (XX, Wt1 +KTS KO) vs Pre-granulosa cells (XX, wt)	0.776262	1.30701	-0.530749	77.9846	90.301	-12.3164	328936	0.249687	3.88449e-48	2.28637e-46
Btg2	Downregulated in Pre-granulosa cells (XX, Wt1 +KTS KO) vs Pre-granulosa cells (XX, wt)	0.231832	0.770917	-0.539085	32.5465	60.5351	-27.9886	402070	0.305201	1.42682e-40	5.79691e-39
Igf2	Downregulated in Pre-granulosa cells (XX, Wt1 +KTS KO) vs Pre-granulosa cells (XX, wt)	1.41265	1.95398	-0.541333	94.5756	98.3278	-3.75218	335895	0.254969	8.8078e-46	4.59507e-44
Tsc22d1	Downregulated in Pre-granulosa cells (XX, Wt1 +KTS KO) vs Pre-granulosa cells (XX, wt)	2.17449	2.71829	-0.543797	99.5461	99.6656	-0.119478	268462	0.203783	4.57206e-66	5.02906e-64
Cyba	Downregulated in Pre-granulosa cells (XX, Wt1 +KTS KO) vs Pre-granulosa cells (XX, wt)	1.04775	1.59882	-0.551066	86.6773	92.3077	-5.63043	356654	0.270727	2.22387e-40	8.95596e-39
Ralgps2	Downregulated in Pre-granulosa cells (XX, Wt1 +KTS KO) vs Pre-granulosa cells (XX, wt)	0.782033	1.3375	-0.555466	77.9392	91.6388	-13.6996	308844	0.234435	5.91636e-54	4.24407e-52
Ctrb1	Downregulated in Pre-granulosa cells (XX, Wt1 +KTS KO) vs Pre-granulosa cells (XX, wt)	0.0363295	0.632022	-0.595692	4.17612	37.4582	-33.2821	433655	0.329176	2.2138e-122	1.01636e-119
Gm10260	Downregulated in Pre-granulosa cells (XX, Wt1 +KTS KO) vs Pre-granulosa cells (XX, wt)	1.06409	1.66769	-0.603602	62.2787	98.3278	-36.049	488274	0.370636	1.71549e-14	1.76588e-13
Dlk1	Downregulated in Pre-granulosa cells (XX, Wt1 +KTS KO) vs Pre-granulosa cells (XX, wt)	0.252796	0.859401	-0.606605	27.2583	59.1973	-31.939	402351	0.305414	1.06173e-44	5.2413e-43
Tspan15	Downregulated in Pre-granulosa cells (XX, Wt1 +KTS KO) vs Pre-granulosa cells (XX, wt)	0.232354	0.84987	-0.617516	34.1126	76.2542	-42.1416	276726	0.210056	3.70547e-84	9.451e-82
Smim41	Downregulated in Pre-granulosa cells (XX, Wt1 +KTS KO) vs Pre-granulosa cells (XX, wt)	0.445865	1.06343	-0.61757	57.5806	84.9498	-27.3693	277502	0.210645	1.5065e-67	1.72909e-65
Rgs10	Downregulated in Pre-granulosa cells (XX, Wt1 +KTS KO) vs Pre-granulosa cells (XX, wt)	0.442303	1.1179	-0.675599	57.2855	89.2977	-32.0121	233470	0.177221	1.34501e-83	2.94044e-81
Mdk	Downregulated in Pre-granulosa cells (XX, Wt1 +KTS KO) vs Pre-granulosa cells (XX, wt)	1.43629	2.1586	-0.722316	83.9537	93.9799	-10.0262	393615	0.298783	1.54337e-31	4.26843e-30
Psmb10	Downregulated in Pre-granulosa cells (XX, Wt1 +KTS KO) vs Pre-granulosa cells (XX, wt)	0.370678	1.11221	-0.741531	50.227	85.6187	-35.3918	246109	0.186815	2.9229e-82	5.83437e-80
Olfml3	Downregulated in Pre-granulosa cells (XX, Wt1 +KTS KO) vs Pre-granulosa cells (XX, wt)	0.0385262	0.802131	-0.763604	5.99183	61.5385	-55.5466	274832	0.208618	3.53633e-241	8.11765e-238
Inha	Downregulated in Pre-granulosa cells (XX, Wt1 +KTS KO) vs Pre-granulosa cells (XX, wt)	0.651732	1.44584	-0.79411	67.5443	91.3043	-23.7601	260967	0.198093	1.3566e-70	1.81606e-68
Lor	Downregulated in Pre-granulosa cells (XX, Wt1 +KTS KO) vs Pre-granulosa cells (XX, wt)	0.74693	1.63984	-0.89291	63.6178	94.6488	-31.031	268212	0.203593	7.02389e-69	8.48597e-67
Igfbp5	Downregulated in Pre-granulosa cells (XX, Wt1 +KTS KO) vs Pre-granulosa cells (XX, wt)	0.691339	1.75344	-1.0621	54.7435	93.9799	-39.2364	244398	0.185516	2.28613e-80	4.37318e-78
Cyp11a1	Downregulated in Pre-granulosa cells (XX, Wt1 +KTS KO) vs Pre-granulosa cells (XX, wt)	0.252476	1.34311	-1.09063	28.1207	83.9465	-55.8257	191538	0.145392	6.30852e-137	5.79248e-134
Sprr2d	Downregulated in Pre-granulosa cells (XX, Wt1 +KTS KO) vs Pre-granulosa cells (XX, wt)	0.735221	2.10567	-1.37045	36.0872	80.602	-44.5149	303946	0.230717	1.38449e-70	1.81606e-68
Fst	Upregulated in Pre-supporting cells (XX, Wt1 -KTS KO) vs Pre-granulosa cells (XX, wt)	2.2218	0.177723	2.04408	92.5102	16.0395	76.4707	6716363	0.940387	0	0
Lgals7	Upregulated in Pre-supporting cells (XX, Wt1 -KTS KO) vs Pre-granulosa cells (XX, wt)	3.24115	1.47569	1.76547	99.9773	91.1166	8.86071	6.99943e+06	0.980021	0	0
H19	Upregulated in Pre-supporting cells (XX, Wt1 -KTS KO) vs Pre-granulosa cells (XX, wt)	1.67658	0.172989	1.50359	94.8479	28.9944	65.8535	6799402	0.952014	0	0
Hmgcs2	Upregulated in Pre-supporting cells (XX, Wt1 -KTS KO) vs Pre-granulosa cells (XX, wt)	1.57507	0.138742	1.43633	82.2969	17.2116	65.0853	6.28551e+06	0.880062	0	0
Akr1cl	Upregulated in Pre-supporting cells (XX, Wt1 -KTS KO) vs Pre-granulosa cells (XX, wt)	2.29142	1.08737	1.20406	98.5474	74.0901	24.4574	6.17934e+06	0.865196	0	0
Cyb5a	Upregulated in Pre-supporting cells (XX, Wt1 -KTS KO) vs Pre-granulosa cells (XX, wt)	2.0702	0.912571	1.15763	99.1375	88.649	10.4886	6564049	0.919061	0	0
Igf2	Upregulated in Pre-supporting cells (XX, Wt1 -KTS KO) vs Pre-granulosa cells (XX, wt)	1.41265	0.339935	1.07271	94.5756	52.1283	42.4473	6527765	0.913981	0	0
Fndc5	Upregulated in Pre-supporting cells (XX, Wt1 -KTS KO) vs Pre-granulosa cells (XX, wt)	1.25877	0.299015	0.959753	92.3286	45.8359	46.4927	6.40757e+06	0.897152	0	0
Acadl	Upregulated in Pre-supporting cells (XX, Wt1 -KTS KO) vs Pre-granulosa cells (XX, wt)	1.63237	0.686475	0.945895	97.5488	78.5935	18.9553	6404434	0.896713	0	0
Hbb-y	Upregulated in Pre-supporting cells (XX, Wt1 -KTS KO) vs Pre-granulosa cells (XX, wt)	1.44032	0.513759	0.92656	94.2805	73.8433	20.4372	6.25853e+06	0.876284	0	0
Klhl23	Upregulated in Pre-supporting cells (XX, Wt1 -KTS KO) vs Pre-granulosa cells (XX, wt)	1.24677	0.332038	0.914734	92.7145	50.1542	42.5603	6391682	0.894927	0	0
Igfbp2	Upregulated in Pre-supporting cells (XX, Wt1 -KTS KO) vs Pre-granulosa cells (XX, wt)	1.16219	0.256998	0.905189	74.9433	37.0759	37.8674	5.64469e+06	0.790337	1.54046e-274	7.02778e-273
Aldh2	Upregulated in Pre-supporting cells (XX, Wt1 -KTS KO) vs Pre-granulosa cells (XX, wt)	1.5013	0.601359	0.899938	97.8665	74.7687	23.0979	6442087	0.901985	0	0
Dbi	Upregulated in Pre-supporting cells (XX, Wt1 -KTS KO) vs Pre-granulosa cells (XX, wt)	2.32337	1.45119	0.872187	99.6823	97.5941	2.08817	6.12809e+06	0.85802	0	0
Pank1	Upregulated in Pre-supporting cells (XX, Wt1 -KTS KO) vs Pre-granulosa cells (XX, wt)	1.44228	0.587168	0.855111	94.8252	67.2424	27.5828	6.05939e+06	0.848402	0	0
Wnt6	Upregulated in Pre-supporting cells (XX, Wt1 -KTS KO) vs Pre-granulosa cells (XX, wt)	1.8898	1.06438	0.825412	98.7517	82.6033	16.1484	5982946	0.837698	0	0
Igfbp4	Upregulated in Pre-supporting cells (XX, Wt1 -KTS KO) vs Pre-granulosa cells (XX, wt)	1.47848	0.658009	0.820474	94.2351	71.8075	22.4276	5.93876e+06	0.831511	0	0
Gm2044	Upregulated in Pre-supporting cells (XX, Wt1 -KTS KO) vs Pre-granulosa cells (XX, wt)	0.891742	0.0726974	0.819044	75.1475	10.9809	64.1667	6.04496e+06	0.846381	0	0
Mid1ip1	Upregulated in Pre-supporting cells (XX, Wt1 -KTS KO) vs Pre-granulosa cells (XX, wt)	1.14552	0.353603	0.791915	83.2955	43.7384	39.5571	5.73192e+06	0.802551	6.8055e-291	3.40203e-289
Phgdh	Upregulated in Pre-supporting cells (XX, Wt1 -KTS KO) vs Pre-granulosa cells (XX, wt)	1.13336	0.355258	0.778101	84.0672	44.1086	39.9586	5.74779e+06	0.804773	1.02067e-294	5.21319e-293
Cdkn1c	Upregulated in Pre-supporting cells (XX, Wt1 -KTS KO) vs Pre-granulosa cells (XX, wt)	3.37385	2.60693	0.766916	99.8638	99.6299	0.233964	5.42581e+06	0.759691	1.58179e-210	4.76464e-209
1110065P20Rik	Upregulated in Pre-supporting cells (XX, Wt1 -KTS KO) vs Pre-granulosa cells (XX, wt)	1.59955	0.86019	0.739363	98.5474	90.4997	8.04774	6266817	0.877444	0	0
Gxylt2	Upregulated in Pre-supporting cells (XX, Wt1 -KTS KO) vs Pre-granulosa cells (XX, wt)	0.959219	0.253465	0.705754	86.5411	42.628	43.9131	6071610	0.850112	0	0
Tst	Upregulated in Pre-supporting cells (XX, Wt1 -KTS KO) vs Pre-granulosa cells (XX, wt)	1.27021	0.566086	0.704121	95.6196	68.9698	26.6498	6010138	0.841505	0	0
Gamt	Upregulated in Pre-supporting cells (XX, Wt1 -KTS KO) vs Pre-granulosa cells (XX, wt)	1.17345	0.469979	0.70347	91.8293	64.4047	27.4246	5991564	0.838905	0	0
C1qtnf7	Upregulated in Pre-supporting cells (XX, Wt1 -KTS KO) vs Pre-granulosa cells (XX, wt)	1.37852	0.68719	0.69133	94.916	74.0284	20.8876	5828307	0.816047	0	0
Pcf11	Upregulated in Pre-supporting cells (XX, Wt1 -KTS KO) vs Pre-granulosa cells (XX, wt)	0.886723	0.215082	0.671641	77.281	39.6052	37.6758	5.73355e+06	0.802779	7.87299e-296	4.06541e-294
Ldhb	Upregulated in Pre-supporting cells (XX, Wt1 -KTS KO) vs Pre-granulosa cells (XX, wt)	3.86477	3.19419	0.670581	100	99.9383	0.0616903	5.89135e+06	0.824873	0	0
S100a10	Upregulated in Pre-supporting cells (XX, Wt1 -KTS KO) vs Pre-granulosa cells (XX, wt)	1.32146	0.666435	0.655024	94.0536	71.2523	22.8012	5.6309e+06	0.788406	1.28496e-259	5.34339e-258
Podxl	Upregulated in Pre-supporting cells (XX, Wt1 -KTS KO) vs Pre-granulosa cells (XX, wt)	0.85877	0.209679	0.64909	82.1153	37.1993	44.916	5.94923e+06	0.832977	0	0
Dock4	Upregulated in Pre-supporting cells (XX, Wt1 -KTS KO) vs Pre-granulosa cells (XX, wt)	1.18251	0.536878	0.645629	91.5343	70.6354	20.8989	5808637	0.813292	2.79625e-306	1.56423e-304
Wwtr1	Upregulated in Pre-supporting cells (XX, Wt1 -KTS KO) vs Pre-granulosa cells (XX, wt)	0.903041	0.262782	0.640259	85.4517	44.4787	40.9729	5.96595e+06	0.835319	0	0
Sprr2d	Upregulated in Pre-supporting cells (XX, Wt1 -KTS KO) vs Pre-granulosa cells (XX, wt)	0.735221	0.11297	0.622251	36.0872	11.4127	24.6744	4.54034e+06	0.635712	9.18992e-90	8.9222e-89
Ech1	Upregulated in Pre-supporting cells (XX, Wt1 -KTS KO) vs Pre-granulosa cells (XX, wt)	1.62884	1.00812	0.62072	98.2751	92.3504	5.92468	5.79754e+06	0.811739	1.9316e-302	1.05541e-300
Apoe	Upregulated in Pre-supporting cells (XX, Wt1 -KTS KO) vs Pre-granulosa cells (XX, wt)	0.891538	0.27176	0.619779	73.1049	37.8779	35.227	5.39869e+06	0.755894	1.05381e-214	3.25781e-213
Isyna1	Upregulated in Pre-supporting cells (XX, Wt1 -KTS KO) vs Pre-granulosa cells (XX, wt)	2.03498	1.41922	0.615763	99.3418	96.9772	2.36463	5759361	0.806393	3.20247e-292	1.61811e-290
2010204K13Rik	Upregulated in Pre-supporting cells (XX, Wt1 -KTS KO) vs Pre-granulosa cells (XX, wt)	0.970117	0.369191	0.600926	78.1661	53.6089	24.5573	5.34336e+06	0.748148	6.88087e-197	1.82674e-195
Adam8	Upregulated in Pre-supporting cells (XX, Wt1 -KTS KO) vs Pre-granulosa cells (XX, wt)	0.643397	0.0478762	0.595521	65.5243	9.25355	56.2707	5731976	0.802559	0	0
Hadha	Upregulated in Pre-supporting cells (XX, Wt1 -KTS KO) vs Pre-granulosa cells (XX, wt)	1.85545	1.26055	0.594893	98.5474	96.5453	2.00209	5604270	0.784678	1.4547e-252	5.74425e-251
Slc7a2	Upregulated in Pre-supporting cells (XX, Wt1 -KTS KO) vs Pre-granulosa cells (XX, wt)	1.1093	0.515027	0.594271	89.9228	66.132	23.7908	5644678	0.790336	8.75061e-264	3.70443e-262
Cyba	Upregulated in Pre-supporting cells (XX, Wt1 -KTS KO) vs Pre-granulosa cells (XX, wt)	1.04775	0.457425	0.590325	86.6773	62.8007	23.8765	5.59054e+06	0.782756	4.15659e-251	1.58795e-249
Marc2	Upregulated in Pre-supporting cells (XX, Wt1 -KTS KO) vs Pre-granulosa cells (XX, wt)	1.09108	0.503703	0.587382	92.079	68.7847	23.2943	5806450	0.812986	1.05334e-305	5.82314e-304
Sat2	Upregulated in Pre-supporting cells (XX, Wt1 -KTS KO) vs Pre-granulosa cells (XX, wt)	0.895541	0.31182	0.583721	85.1112	51.5114	33.5998	5.82115e+06	0.815045	0	0
Dcaf12l1	Upregulated in Pre-supporting cells (XX, Wt1 -KTS KO) vs Pre-granulosa cells (XX, wt)	0.677431	0.096709	0.580722	65.4562	18.4454	47.0108	5.56243e+06	0.778819	1.45474e-270	6.44891e-269
Angptl4	Upregulated in Pre-supporting cells (XX, Wt1 -KTS KO) vs Pre-granulosa cells (XX, wt)	0.924241	0.351993	0.572248	82.4557	53.9173	28.5384	5576287	0.78076	1.09543e-249	4.15117e-248
Ereg	Upregulated in Pre-supporting cells (XX, Wt1 -KTS KO) vs Pre-granulosa cells (XX, wt)	0.657767	0.0899893	0.567777	66.2052	11.2893	54.9158	5610633	0.785569	9.98196e-287	4.83559e-285
Gtf2a1	Upregulated in Pre-supporting cells (XX, Wt1 -KTS KO) vs Pre-granulosa cells (XX, wt)	0.905072	0.337546	0.567526	79.5052	52.6218	26.8834	5488376	0.768451	1.12535e-229	3.83189e-228
Kctd14	Upregulated in Pre-supporting cells (XX, Wt1 -KTS KO) vs Pre-granulosa cells (XX, wt)	3.67887	3.12841	0.550461	100	99.8149	0.185071	5.52224e+06	0.773193	9.21828e-233	3.20865e-231
Ifitm1	Upregulated in Pre-supporting cells (XX, Wt1 -KTS KO) vs Pre-granulosa cells (XX, wt)	3.64424	3.09438	0.549857	99.9773	99.0746	0.902658	5.45143e+06	0.763278	2.52363e-216	7.90568e-215
Gm10260	Upregulated in Pre-supporting cells (XX, Wt1 -KTS KO) vs Pre-granulosa cells (XX, wt)	1.06409	0.518647	0.545441	62.2787	36.0888	26.1899	4605114	0.644782	3.53564e-73	2.81593e-72
Mmp23	Upregulated in Pre-supporting cells (XX, Wt1 -KTS KO) vs Pre-granulosa cells (XX, wt)	0.677513	0.137458	0.540055	71.153	24.4294	46.7236	5.62256e+06	0.787239	1.40477e-276	6.53564e-275
Zfp277	Upregulated in Pre-supporting cells (XX, Wt1 -KTS KO) vs Pre-granulosa cells (XX, wt)	1.4536	0.915825	0.537773	97.0495	88.5256	8.52388	5.61293e+06	0.78589	9.81024e-255	3.97399e-253
Stim1	Upregulated in Pre-supporting cells (XX, Wt1 -KTS KO) vs Pre-granulosa cells (XX, wt)	0.767484	0.23184	0.535644	77.8938	39.8519	38.0418	5636526	0.789194	1.2921e-269	5.62182e-268
Hspb1	Upregulated in Pre-supporting cells (XX, Wt1 -KTS KO) vs Pre-granulosa cells (XX, wt)	0.971634	0.444868	0.526767	83.704	55.1511	28.5529	5.33718e+06	0.747281	1.00932e-193	2.60593e-192
Soat1	Upregulated in Pre-supporting cells (XX, Wt1 -KTS KO) vs Pre-granulosa cells (XX, wt)	1.01226	0.488437	0.523819	84.3395	62.554	21.7856	5329538	0.746212	2.4558e-191	6.27164e-190
Tnfrsf19	Upregulated in Pre-supporting cells (XX, Wt1 -KTS KO) vs Pre-granulosa cells (XX, wt)	0.597603	0.0804332	0.51717	68.384	16.2862	52.0978	5.70738e+06	0.799115	1.27566e-307	7.22206e-306
Adk	Upregulated in Pre-supporting cells (XX, Wt1 -KTS KO) vs Pre-granulosa cells (XX, wt)	1.2626	0.74984	0.512761	94.7798	85.0709	9.7089	5574493	0.780509	2.13473e-245	7.89852e-244
Hadhb	Upregulated in Pre-supporting cells (XX, Wt1 -KTS KO) vs Pre-granulosa cells (XX, wt)	1.56434	1.05481	0.509529	96.936	92.4738	4.46221	5.4234e+06	0.759354	5.29791e-210	1.58566e-208
Cpa2	Upregulated in Pre-supporting cells (XX, Wt1 -KTS KO) vs Pre-granulosa cells (XX, wt)	0.832974	0.333685	0.499289	66.9088	43.9235	22.9853	4935000	0.690971	4.71962e-122	6.42826e-121
Etfb	Upregulated in Pre-supporting cells (XX, Wt1 -KTS KO) vs Pre-granulosa cells (XX, wt)	2.05338	1.55622	0.497165	99.6596	98.1493	1.51026	5.69936e+06	0.797992	1.56185e-276	7.19524e-275
Sod2	Upregulated in Pre-supporting cells (XX, Wt1 -KTS KO) vs Pre-granulosa cells (XX, wt)	1.11507	0.626046	0.489027	92.601	78.0999	14.5011	5494622	0.769326	1.32984e-226	4.49561e-225
Arhgap29	Upregulated in Pre-supporting cells (XX, Wt1 -KTS KO) vs Pre-granulosa cells (XX, wt)	1.10734	0.619775	0.487564	89.2646	69.9568	19.3078	5.21192e+06	0.729744	6.96922e-166	1.44266e-164
Cib2	Upregulated in Pre-supporting cells (XX, Wt1 -KTS KO) vs Pre-granulosa cells (XX, wt)	0.751846	0.267496	0.48435	77.1221	48.5503	28.5718	5.50323e+06	0.770531	6.18312e-235	2.18455e-233
Pmp22	Upregulated in Pre-supporting cells (XX, Wt1 -KTS KO) vs Pre-granulosa cells (XX, wt)	0.51119	0.0333015	0.477888	61.3936	7.27946	54.1141	5617798	0.786572	9.11265e-301	4.81128e-299
Col12a1	Upregulated in Pre-supporting cells (XX, Wt1 -KTS KO) vs Pre-granulosa cells (XX, wt)	0.525705	0.0490888	0.476616	60.1906	9.62369	50.567	5507030	0.771063	5.4601e-270	2.39785e-268
Actr6	Upregulated in Pre-supporting cells (XX, Wt1 -KTS KO) vs Pre-granulosa cells (XX, wt)	1.70693	1.23297	0.473961	94.5075	94.6329	-0.125453	5.15528e+06	0.721813	3.57032e-154	6.63119e-153
Myl1	Upregulated in Pre-supporting cells (XX, Wt1 -KTS KO) vs Pre-granulosa cells (XX, wt)	0.723963	0.25189	0.472073	52.8597	31.5854	21.2743	4625714	0.647666	4.27537e-81	3.7763e-80
Gja1	Upregulated in Pre-supporting cells (XX, Wt1 -KTS KO) vs Pre-granulosa cells (XX, wt)	0.622261	0.150257	0.472004	66.364	25.0463	41.3178	5.37071e+06	0.751976	1.22057e-217	3.92839e-216
Maged2	Upregulated in Pre-supporting cells (XX, Wt1 -KTS KO) vs Pre-granulosa cells (XX, wt)	1.933	1.46454	0.468455	98.9787	95.9901	2.98854	5.24426e+06	0.734272	1.01983e-171	2.19824e-170
Gadd45g	Upregulated in Pre-supporting cells (XX, Wt1 -KTS KO) vs Pre-granulosa cells (XX, wt)	2.3156	1.85175	0.463852	96.9814	91.9803	5.00113	4.67673e+06	0.654809	4.3302e-76	3.60773e-75
Ahnak	Upregulated in Pre-supporting cells (XX, Wt1 -KTS KO) vs Pre-granulosa cells (XX, wt)	0.571711	0.111392	0.460319	65.4108	22.0234	43.3874	5456723	0.764019	3.3751e-241	1.21066e-239
Cyb5b	Upregulated in Pre-supporting cells (XX, Wt1 -KTS KO) vs Pre-granulosa cells (XX, wt)	0.67345	0.214447	0.459003	70.1997	41.0241	29.1757	5316894	0.744441	3.55849e-197	9.55505e-196
Ucp2	Upregulated in Pre-supporting cells (XX, Wt1 -KTS KO) vs Pre-granulosa cells (XX, wt)	1.34555	0.887112	0.458436	91.4662	85.5645	5.90172	5088642	0.712483	9.13816e-142	1.4807e-140
Aqp5	Upregulated in Pre-supporting cells (XX, Wt1 -KTS KO) vs Pre-granulosa cells (XX, wt)	0.455235	0.00363341	0.451602	42.0336	0.678593	41.355	5054314	0.707676	5.53784e-201	1.53073e-199
Cox6b2	Upregulated in Pre-supporting cells (XX, Wt1 -KTS KO) vs Pre-granulosa cells (XX, wt)	0.894559	0.449829	0.444729	80.4131	63.2326	17.1805	5160596	0.722557	2.24121e-157	4.26374e-156
Nr0b1	Upregulated in Pre-supporting cells (XX, Wt1 -KTS KO) vs Pre-granulosa cells (XX, wt)	0.557815	0.11343	0.444385	60.6219	17.4584	43.1635	5.27353e+06	0.738369	1.53657e-204	4.32357e-203
Gas6	Upregulated in Pre-supporting cells (XX, Wt1 -KTS KO) vs Pre-granulosa cells (XX, wt)	1.04323	0.601946	0.441282	87.1766	68.4762	18.7003	5.10225e+06	0.714388	5.98496e-145	1.0044e-143
Rasl11a	Upregulated in Pre-supporting cells (XX, Wt1 -KTS KO) vs Pre-granulosa cells (XX, wt)	0.8929	0.453391	0.439509	75.034	51.4497	23.5843	4912916	0.687879	1.30033e-114	1.61647e-113
Wnt4	Upregulated in Pre-supporting cells (XX, Wt1 -KTS KO) vs Pre-granulosa cells (XX, wt)	1.92737	1.49232	0.43505	97.4126	88.2788	9.13378	4631843	0.648524	3.44853e-70	2.62211e-69
Ppt1	Upregulated in Pre-supporting cells (XX, Wt1 -KTS KO) vs Pre-granulosa cells (XX, wt)	0.74415	0.311032	0.433118	77.281	52.7452	24.5358	5308381	0.743249	1.07121e-189	2.70624e-188
Gabra4	Upregulated in Pre-supporting cells (XX, Wt1 -KTS KO) vs Pre-granulosa cells (XX, wt)	0.558883	0.12786	0.431023	65.2746	25.293	39.9816	5.38578e+06	0.754086	2.41389e-222	7.98793e-221
Aldh3b1	Upregulated in Pre-supporting cells (XX, Wt1 -KTS KO) vs Pre-granulosa cells (XX, wt)	0.503754	0.0770221	0.426731	55.2429	14.6823	40.5606	5207571	0.729135	3.46358e-198	9.35366e-197
Tpst2	Upregulated in Pre-supporting cells (XX, Wt1 -KTS KO) vs Pre-granulosa cells (XX, wt)	0.581419	0.154808	0.426611	67.4535	31.0302	36.4232	5381049	0.753424	6.78637e-217	2.15467e-215
Chpt1	Upregulated in Pre-supporting cells (XX, Wt1 -KTS KO) vs Pre-granulosa cells (XX, wt)	0.747998	0.323719	0.424278	78.03	52.992	25.038	5291954	0.740949	7.13607e-186	1.69356e-184
Samhd1	Upregulated in Pre-supporting cells (XX, Wt1 -KTS KO) vs Pre-granulosa cells (XX, wt)	0.526104	0.103025	0.423079	58.2161	21.7767	36.4394	5201266	0.728252	9.86332e-189	2.45226e-187
Mxd4	Upregulated in Pre-supporting cells (XX, Wt1 -KTS KO) vs Pre-granulosa cells (XX, wt)	0.68266	0.259672	0.422988	75.5334	45.5891	29.9442	5.3797e+06	0.753234	2.3758e-207	6.80726e-206
Ctsh	Upregulated in Pre-supporting cells (XX, Wt1 -KTS KO) vs Pre-granulosa cells (XX, wt)	0.593845	0.173457	0.420387	65.9782	30.7835	35.1947	5.2433e+06	0.734138	1.04359e-186	2.52776e-185
Emx2	Upregulated in Pre-supporting cells (XX, Wt1 -KTS KO) vs Pre-granulosa cells (XX, wt)	1.19386	0.773842	0.420015	92.2606	80.6292	11.6313	5097681	0.713748	1.80375e-143	2.98445e-142
Tspan6	Upregulated in Pre-supporting cells (XX, Wt1 -KTS KO) vs Pre-granulosa cells (XX, wt)	0.683023	0.265847	0.417176	73.8538	46.8846	26.9692	5.29771e+06	0.741755	1.0162e-189	2.58114e-188
Cd63	Upregulated in Pre-supporting cells (XX, Wt1 -KTS KO) vs Pre-granulosa cells (XX, wt)	1.99888	1.58277	0.41611	99.4099	98.8896	0.520321	5418522	0.758671	6.8262e-209	1.99232e-207
Clec2l	Upregulated in Pre-supporting cells (XX, Wt1 -KTS KO) vs Pre-granulosa cells (XX, wt)	0.494274	0.0814269	0.412848	56.355	16.9031	39.4518	5.21511e+06	0.73019	5.48641e-197	1.46481e-195
Prcd	Upregulated in Pre-supporting cells (XX, Wt1 -KTS KO) vs Pre-granulosa cells (XX, wt)	0.650607	0.239838	0.410769	71.8793	36.3356	35.5437	5245244	0.734409	1.62145e-181	3.77187e-180
Hba-x	Upregulated in Pre-supporting cells (XX, Wt1 -KTS KO) vs Pre-granulosa cells (XX, wt)	0.692288	0.281728	0.410559	75.2383	48.797	26.4413	5.27192e+06	0.738145	3.07364e-183	7.22152e-182
Ifnar1	Upregulated in Pre-supporting cells (XX, Wt1 -KTS KO) vs Pre-granulosa cells (XX, wt)	1.08362	0.676386	0.40723	89.31	79.8273	9.48276	5106822	0.715028	2.56006e-145	4.31173e-144
Colec12	Upregulated in Pre-supporting cells (XX, Wt1 -KTS KO) vs Pre-granulosa cells (XX, wt)	1.00232	0.598229	0.404091	88.2206	73.5965	14.6241	5.15514e+06	0.721793	1.02676e-154	1.9222e-153
Sin3b	Upregulated in Pre-supporting cells (XX, Wt1 -KTS KO) vs Pre-granulosa cells (XX, wt)	1.558	1.15847	0.399524	98.8198	96.1752	2.64459	5450734	0.763181	3.62069e-216	1.12673e-214
Kcnq1ot1	Upregulated in Pre-supporting cells (XX, Wt1 -KTS KO) vs Pre-granulosa cells (XX, wt)	0.972947	0.577029	0.395919	81.3209	68.2295	13.0914	4.87649e+06	0.682778	1.89052e-106	2.15098e-105
Tpt1	Upregulated in Pre-supporting cells (XX, Wt1 -KTS KO) vs Pre-granulosa cells (XX, wt)	4.22939	3.83477	0.394625	100	100	0	6.08254e+06	0.851643	0	0
Ttc38	Upregulated in Pre-supporting cells (XX, Wt1 -KTS KO) vs Pre-granulosa cells (XX, wt)	0.642366	0.247917	0.394448	69.4961	44.417	25.0791	5.12786e+06	0.717974	6.17287e-157	1.16025e-155
Ccdc30	Upregulated in Pre-supporting cells (XX, Wt1 -KTS KO) vs Pre-granulosa cells (XX, wt)	0.703412	0.309592	0.39382	67.2946	48.1184	19.1762	4.88592e+06	0.684099	8.00006e-113	9.66382e-112
Vdac3	Upregulated in Pre-supporting cells (XX, Wt1 -KTS KO) vs Pre-granulosa cells (XX, wt)	2.39228	1.99909	0.393188	99.9092	99.3831	0.526118	5.41485e+06	0.758157	4.51552e-208	1.30978e-206
Irf2bp2	Upregulated in Pre-supporting cells (XX, Wt1 -KTS KO) vs Pre-granulosa cells (XX, wt)	0.673044	0.2803	0.392744	73.9446	47.8717	26.0729	5233829	0.732811	6.8121e-176	1.53158e-174
Hadh	Upregulated in Pre-supporting cells (XX, Wt1 -KTS KO) vs Pre-granulosa cells (XX, wt)	1.25563	0.863401	0.392227	94.6891	89.1425	5.54656	5212913	0.729883	1.8054e-165	3.70462e-164
Rgs10	Upregulated in Pre-supporting cells (XX, Wt1 -KTS KO) vs Pre-granulosa cells (XX, wt)	0.442303	0.051713	0.39059	57.2855	11.6595	45.6261	5.36952e+06	0.75181	3.84474e-237	1.36867e-235
Pcbd1	Upregulated in Pre-supporting cells (XX, Wt1 -KTS KO) vs Pre-granulosa cells (XX, wt)	0.668584	0.27819	0.390395	72.197	44.9722	27.2248	5136029	0.719118	3.36382e-157	6.34802e-156
Hmgb3	Upregulated in Pre-supporting cells (XX, Wt1 -KTS KO) vs Pre-granulosa cells (XX, wt)	1.13909	0.748799	0.39029	89.6278	80.4442	9.18361	4.94094e+06	0.691802	5.27234e-116	6.65987e-115
Tgm3	Upregulated in Pre-supporting cells (XX, Wt1 -KTS KO) vs Pre-granulosa cells (XX, wt)	0.501574	0.111291	0.390283	51.4299	14.1888	37.2411	4976858	0.696831	5.77894e-152	1.06075e-150
Rack1	Upregulated in Pre-supporting cells (XX, Wt1 -KTS KO) vs Pre-granulosa cells (XX, wt)	2.95802	2.57256	0.385463	100	99.9383	0.0616903	5.89963e+06	0.826033	0	0
Amhr2	Upregulated in Pre-supporting cells (XX, Wt1 -KTS KO) vs Pre-granulosa cells (XX, wt)	1.55406	1.17135	0.382711	97.8665	94.2011	3.66544	5.13509e+06	0.718987	2.65775e-150	4.73059e-149
Clu	Upregulated in Pre-supporting cells (XX, Wt1 -KTS KO) vs Pre-granulosa cells (XX, wt)	0.631598	0.250622	0.380976	55.9464	28.2542	27.6923	4734063	0.662837	5.81393e-97	6.05758e-96
Prdx3	Upregulated in Pre-supporting cells (XX, Wt1 -KTS KO) vs Pre-granulosa cells (XX, wt)	1.3359	0.958325	0.377575	96.4821	90.2529	6.22914	5.0874e+06	0.712309	2.06326e-141	3.3203e-140
Wasf2	Upregulated in Pre-supporting cells (XX, Wt1 -KTS KO) vs Pre-granulosa cells (XX, wt)	0.881035	0.505162	0.375873	85.0204	72.6712	12.3492	5174314	0.724478	8.68447e-159	1.67935e-157
Cryl1	Upregulated in Pre-supporting cells (XX, Wt1 -KTS KO) vs Pre-granulosa cells (XX, wt)	0.605933	0.231722	0.374211	69.9955	35.7187	34.2768	5.15277e+06	0.721461	2.09604e-163	4.26376e-162
Arxes2	Upregulated in Pre-supporting cells (XX, Wt1 -KTS KO) vs Pre-granulosa cells (XX, wt)	0.553849	0.179871	0.373979	66.0009	35.8421	30.1588	5197325	0.7277	2.88922e-175	6.46498e-174
Smpdl3b	Upregulated in Pre-supporting cells (XX, Wt1 -KTS KO) vs Pre-granulosa cells (XX, wt)	0.549582	0.17866	0.370922	66.4548	33.0043	33.4505	5209173	0.729359	3.06481e-178	6.99105e-177
Calm1	Upregulated in Pre-supporting cells (XX, Wt1 -KTS KO) vs Pre-granulosa cells (XX, wt)	2.05567	1.68682	0.368853	99.5461	99.2597	0.286357	5.22305e+06	0.731302	1.92187e-167	4.03163e-166
Aplp2	Upregulated in Pre-supporting cells (XX, Wt1 -KTS KO) vs Pre-granulosa cells (XX, wt)	0.839079	0.474818	0.36426	82.6827	67.6126	15.0701	5081566	0.711492	1.1001e-141	1.77641e-140
4930563E18Rik	Upregulated in Pre-supporting cells (XX, Wt1 -KTS KO) vs Pre-granulosa cells (XX, wt)	0.49566	0.132528	0.363132	57.0813	23.9358	33.1454	5.02502e+06	0.703574	6.81853e-151	1.22291e-149
Etfa	Upregulated in Pre-supporting cells (XX, Wt1 -KTS KO) vs Pre-granulosa cells (XX, wt)	0.867776	0.506529	0.361247	85.7467	72.116	13.6307	5.18075e+06	0.725379	5.4688e-160	1.07522e-158
Eci1	Upregulated in Pre-supporting cells (XX, Wt1 -KTS KO) vs Pre-granulosa cells (XX, wt)	0.918581	0.559273	0.359309	87.1993	75.2005	11.9988	5.11734e+06	0.716501	1.50367e-147	2.60728e-146
Smarca1	Upregulated in Pre-supporting cells (XX, Wt1 -KTS KO) vs Pre-granulosa cells (XX, wt)	0.809714	0.452011	0.357704	79.9591	63.1092	16.85	4992894	0.699077	2.09996e-126	2.94559e-125
Gm2a	Upregulated in Pre-supporting cells (XX, Wt1 -KTS KO) vs Pre-granulosa cells (XX, wt)	0.629481	0.272987	0.356495	67.5216	45.1573	22.3643	4.93297e+06	0.690686	3.0215e-121	4.09165e-120
Rab11fip2	Upregulated in Pre-supporting cells (XX, Wt1 -KTS KO) vs Pre-granulosa cells (XX, wt)	0.954626	0.598414	0.356213	82.5919	73.9667	8.62523	4860450	0.680533	1.45859e-103	1.63189e-102
Ifi27	Upregulated in Pre-supporting cells (XX, Wt1 -KTS KO) vs Pre-granulosa cells (XX, wt)	1.06133	0.706129	0.3552	79.074	71.4374	7.63661	4.51828e+06	0.632624	5.33891e-57	3.40863e-56
Rtn4	Upregulated in Pre-supporting cells (XX, Wt1 -KTS KO) vs Pre-granulosa cells (XX, wt)	0.991429	0.637789	0.35364	88.6291	81.2461	7.383	5.07701e+06	0.710854	8.11462e-140	1.28386e-138
Eci2	Upregulated in Pre-supporting cells (XX, Wt1 -KTS KO) vs Pre-granulosa cells (XX, wt)	1.13421	0.783159	0.351052	92.8053	87.3535	5.45178	5.08222e+06	0.711584	1.56583e-140	2.50266e-139
Plaat3	Upregulated in Pre-supporting cells (XX, Wt1 -KTS KO) vs Pre-granulosa cells (XX, wt)	0.696334	0.346953	0.349381	77.4172	51.2647	26.1525	5.0806e+06	0.711356	7.91001e-144	1.3134e-142
Timm8a1	Upregulated in Pre-supporting cells (XX, Wt1 -KTS KO) vs Pre-granulosa cells (XX, wt)	1.60698	1.25882	0.348154	90.2179	92.7205	-2.50266	4.49303e+06	0.629089	1.68216e-53	1.02389e-52
S100a11	Upregulated in Pre-supporting cells (XX, Wt1 -KTS KO) vs Pre-granulosa cells (XX, wt)	1.68607	1.33827	0.347799	98.1616	95.62	2.54161	4822565	0.675228	6.05003e-97	6.28962e-96
Acot1	Upregulated in Pre-supporting cells (XX, Wt1 -KTS KO) vs Pre-granulosa cells (XX, wt)	1.77621	1.43078	0.345428	97.5942	95.2498	2.34434	4.66593e+06	0.653297	1.21143e-74	9.93458e-74
Parvb	Upregulated in Pre-supporting cells (XX, Wt1 -KTS KO) vs Pre-granulosa cells (XX, wt)	0.557555	0.212874	0.344682	66.0009	38.8649	27.136	5054590	0.707715	1.5565e-145	2.63093e-144
Plin2	Upregulated in Pre-supporting cells (XX, Wt1 -KTS KO) vs Pre-granulosa cells (XX, wt)	0.827172	0.483064	0.344107	80.7762	68.5996	12.1766	4.9364e+06	0.691167	2.59009e-116	3.29833e-115
Sri	Upregulated in Pre-supporting cells (XX, Wt1 -KTS KO) vs Pre-granulosa cells (XX, wt)	1.01304	0.672573	0.340468	90.8761	82.2332	8.64289	5094191	0.71326	7.44055e-143	1.21823e-141
Nr2f6	Upregulated in Pre-supporting cells (XX, Wt1 -KTS KO) vs Pre-granulosa cells (XX, wt)	0.838744	0.498925	0.339819	84.0218	71.7458	12.276	5.07123e+06	0.710045	2.02462e-139	3.18184e-138
Arpc2	Upregulated in Pre-supporting cells (XX, Wt1 -KTS KO) vs Pre-granulosa cells (XX, wt)	1.41169	1.07203	0.339651	97.5942	94.016	3.57815	5.14532e+06	0.720418	3.01058e-152	5.54774e-151
Phf14	Upregulated in Pre-supporting cells (XX, Wt1 -KTS KO) vs Pre-granulosa cells (XX, wt)	0.887108	0.547746	0.339362	83.3636	74.5219	8.8417	4.97303e+06	0.696296	5.54956e-122	7.53681e-121
Cnot1	Upregulated in Pre-supporting cells (XX, Wt1 -KTS KO) vs Pre-granulosa cells (XX, wt)	0.818038	0.481006	0.337031	81.9337	68.3529	13.5809	4983646	0.697782	3.2009e-124	4.38515e-123
Fam98c	Upregulated in Pre-supporting cells (XX, Wt1 -KTS KO) vs Pre-granulosa cells (XX, wt)	0.489388	0.155021	0.334368	60.2587	30.2899	29.9688	5.03508e+06	0.704983	7.18002e-148	1.25423e-146
Slc30a5	Upregulated in Pre-supporting cells (XX, Wt1 -KTS KO) vs Pre-granulosa cells (XX, wt)	0.514065	0.180059	0.334006	60.3949	34.7316	25.6633	4.95418e+06	0.693656	6.03691e-131	8.83068e-130
Zfp36l2	Upregulated in Pre-supporting cells (XX, Wt1 -KTS KO) vs Pre-granulosa cells (XX, wt)	0.826546	0.493149	0.333398	78.3477	62.2455	16.1022	4.78206e+06	0.669558	1.7586e-92	1.76574e-91
Adm	Upregulated in Pre-supporting cells (XX, Wt1 -KTS KO) vs Pre-granulosa cells (XX, wt)	0.521857	0.189401	0.332455	55.379	30.6601	24.7189	4.75712e+06	0.666065	1.47768e-100	1.60361e-99
Rhox8	Upregulated in Pre-supporting cells (XX, Wt1 -KTS KO) vs Pre-granulosa cells (XX, wt)	0.332663	0.000676161	0.331987	35.7921	0.185071	35.607	4844772	0.678338	2.21467e-166	4.60474e-165
Ppcs	Upregulated in Pre-supporting cells (XX, Wt1 -KTS KO) vs Pre-granulosa cells (XX, wt)	0.801949	0.470751	0.331198	74.6028	66.3788	8.22404	4657138	0.652066	5.12936e-75	4.22857e-74
Arpc1b	Upregulated in Pre-supporting cells (XX, Wt1 -KTS KO) vs Pre-granulosa cells (XX, wt)	0.785694	0.456621	0.329072	81.4798	65.3917	16.0881	5.00154e+06	0.700287	1.49788e-127	2.1329e-126
Ifitm3	Upregulated in Pre-supporting cells (XX, Wt1 -KTS KO) vs Pre-granulosa cells (XX, wt)	0.477895	0.149165	0.32873	52.6555	26.5885	26.0669	4782032	0.669553	6.60724e-108	7.57254e-107
Atrx	Upregulated in Pre-supporting cells (XX, Wt1 -KTS KO) vs Pre-granulosa cells (XX, wt)	1.1741	0.845747	0.328348	92.2152	87.4769	4.7383	4917618	0.688537	5.28416e-112	6.33425e-111
4632427E13Rik	Upregulated in Pre-supporting cells (XX, Wt1 -KTS KO) vs Pre-granulosa cells (XX, wt)	0.637604	0.310781	0.326823	73.5134	53.979	19.5344	5046138	0.706532	2.88062e-138	4.43805e-137
Vapa	Upregulated in Pre-supporting cells (XX, Wt1 -KTS KO) vs Pre-granulosa cells (XX, wt)	1.75346	1.42854	0.324926	98.7063	98.3344	0.371948	4959116	0.694347	8.37379e-119	1.10529e-117
Pnlip	Upregulated in Pre-supporting cells (XX, Wt1 -KTS KO) vs Pre-granulosa cells (XX, wt)	0.682485	0.357899	0.324586	55.0159	44.2936	10.7222	4.30293e+06	0.602472	2.3668e-38	1.12113e-37
Ddit4l	Upregulated in Pre-supporting cells (XX, Wt1 -KTS KO) vs Pre-granulosa cells (XX, wt)	0.668344	0.344597	0.323748	67.9301	49.9692	17.9609	4.73882e+06	0.663502	4.99695e-89	4.80178e-88
Wfdc1	Upregulated in Pre-supporting cells (XX, Wt1 -KTS KO) vs Pre-granulosa cells (XX, wt)	0.323568	0.000394211	0.323173	34.9523	0.123381	34.829	4816300	0.674351	6.84672e-162	1.3749e-160
Cox6c	Upregulated in Pre-supporting cells (XX, Wt1 -KTS KO) vs Pre-granulosa cells (XX, wt)	3.00863	2.68704	0.321597	100	100	0	5226613	0.731801	3.71744e-168	7.90418e-167
Glo1	Upregulated in Pre-supporting cells (XX, Wt1 -KTS KO) vs Pre-granulosa cells (XX, wt)	1.21444	0.893667	0.320768	94.0536	91.24	2.81359	4.89624e+06	0.685543	1.7258e-108	1.99742e-107
Reep5	Upregulated in Pre-supporting cells (XX, Wt1 -KTS KO) vs Pre-granulosa cells (XX, wt)	2.06453	1.74483	0.319702	99.7276	98.5194	1.20821	4.90611e+06	0.686926	4.74807e-110	5.55004e-109
Kitl	Upregulated in Pre-supporting cells (XX, Wt1 -KTS KO) vs Pre-granulosa cells (XX, wt)	1.76868	1.44948	0.319202	94.9841	90.6848	4.29935	4439026	0.621527	1.35201e-47	7.42186e-47
Gm5617	Upregulated in Pre-supporting cells (XX, Wt1 -KTS KO) vs Pre-granulosa cells (XX, wt)	1.42218	1.1031	0.319079	97.5034	93.7076	3.79582	4937339	0.691298	3.59338e-115	4.51479e-114
Atp6v0c	Upregulated in Pre-supporting cells (XX, Wt1 -KTS KO) vs Pre-granulosa cells (XX, wt)	1.91712	1.59825	0.318868	99.5915	99.013	0.578511	5171769	0.724122	2.47587e-157	4.69117e-156
Ptpn4	Upregulated in Pre-supporting cells (XX, Wt1 -KTS KO) vs Pre-granulosa cells (XX, wt)	0.618575	0.300964	0.317611	70.0635	49.1672	20.8964	4.92659e+06	0.689793	1.23243e-118	1.61765e-117
Ndufs4	Upregulated in Pre-supporting cells (XX, Wt1 -KTS KO) vs Pre-granulosa cells (XX, wt)	1.33293	1.01606	0.316871	97.0041	93.5225	3.48157	5083065	0.711702	1.32296e-140	2.1217e-139
Mt1	Upregulated in Pre-supporting cells (XX, Wt1 -KTS KO) vs Pre-granulosa cells (XX, wt)	0.431944	0.115849	0.316095	37.6078	16.5947	21.0131	4424965	0.619559	1.71697e-66	1.24507e-65
Itm2b	Upregulated in Pre-supporting cells (XX, Wt1 -KTS KO) vs Pre-granulosa cells (XX, wt)	1.5525	1.2376	0.314906	98.0027	96.3603	1.64245	4923387	0.689345	7.22717e-113	8.7527e-112
Tmbim6	Upregulated in Pre-supporting cells (XX, Wt1 -KTS KO) vs Pre-granulosa cells (XX, wt)	1.38683	1.07279	0.314037	97.7304	94.4479	3.2825	4997250	0.699687	2.58352e-125	3.61309e-124
Ccnd2	Upregulated in Pre-supporting cells (XX, Wt1 -KTS KO) vs Pre-granulosa cells (XX, wt)	0.537255	0.223653	0.313601	58.1707	33.1277	25.043	4.74703e+06	0.664652	1.13398e-96	1.17628e-95
C430049B03Rik	Upregulated in Pre-supporting cells (XX, Wt1 -KTS KO) vs Pre-granulosa cells (XX, wt)	1.72621	1.41337	0.312837	97.5034	94.6329	2.87046	4.60078e+06	0.644175	3.06977e-66	2.21921e-65
Irx3	Upregulated in Pre-supporting cells (XX, Wt1 -KTS KO) vs Pre-granulosa cells (XX, wt)	0.541647	0.230135	0.311512	49.6823	28.5626	21.1196	4486061	0.628113	1.61601e-63	1.13e-62
Hba-a1	Upregulated in Pre-supporting cells (XX, Wt1 -KTS KO) vs Pre-granulosa cells (XX, wt)	0.429814	0.118346	0.311468	55.9464	23.5657	32.3807	5006391	0.700966	2.12326e-148	3.72283e-147
Cox7a2l	Upregulated in Pre-supporting cells (XX, Wt1 -KTS KO) vs Pre-granulosa cells (XX, wt)	1.66928	1.35821	0.31107	99.251	98.1493	1.10173	5.14348e+06	0.720161	6.8266e-152	1.24818e-150
Aff3	Upregulated in Pre-supporting cells (XX, Wt1 -KTS KO) vs Pre-granulosa cells (XX, wt)	0.471631	0.161618	0.310013	59.7821	31.277	28.5051	4.97721e+06	0.696881	1.18073e-136	1.79556e-135
Tmx2	Upregulated in Pre-supporting cells (XX, Wt1 -KTS KO) vs Pre-granulosa cells (XX, wt)	0.505374	0.19825	0.307124	62.5965	37.5694	25.0271	4.93444e+06	0.690892	2.75536e-125	3.84196e-124
Cd320	Upregulated in Pre-supporting cells (XX, Wt1 -KTS KO) vs Pre-granulosa cells (XX, wt)	0.961269	0.656887	0.304381	89.6051	83.0969	6.50823	4948665	0.692884	2.94695e-117	3.82534e-116
Plgrkt	Upregulated in Pre-supporting cells (XX, Wt1 -KTS KO) vs Pre-granulosa cells (XX, wt)	0.624952	0.321575	0.303377	73.3999	55.583	17.8169	4.97182e+06	0.696126	9.47925e-125	1.30625e-123
Tcf12	Upregulated in Pre-supporting cells (XX, Wt1 -KTS KO) vs Pre-granulosa cells (XX, wt)	0.675105	0.374989	0.300116	71.153	59.7162	11.4367	4755092	0.665781	7.81813e-90	7.62187e-89
Tmem35a	Upregulated in Pre-supporting cells (XX, Wt1 -KTS KO) vs Pre-granulosa cells (XX, wt)	0.562604	0.26285	0.299754	64.5937	43.3683	21.2254	4801374	0.672261	1.30372e-100	1.4181e-99
Tcea3	Upregulated in Pre-supporting cells (XX, Wt1 -KTS KO) vs Pre-granulosa cells (XX, wt)	0.369498	0.0706172	0.29888	47.3445	14.9291	32.4155	4.88771e+06	0.684349	1.06993e-138	1.65381e-137
Oat	Upregulated in Pre-supporting cells (XX, Wt1 -KTS KO) vs Pre-granulosa cells (XX, wt)	0.871316	0.574958	0.296358	82.6146	73.4732	9.14145	4711429	0.659668	1.95337e-81	1.73187e-80
Maml3	Upregulated in Pre-supporting cells (XX, Wt1 -KTS KO) vs Pre-granulosa cells (XX, wt)	0.384447	0.0883473	0.2961	51.9065	17.6434	34.2631	4975028	0.696575	3.33441e-149	5.89038e-148
Cd2ap	Upregulated in Pre-supporting cells (XX, Wt1 -KTS KO) vs Pre-granulosa cells (XX, wt)	1.50243	1.20688	0.29555	95.7558	93.6459	2.10989	4648409	0.650844	2.44375e-72	1.9075e-71
Bmyc	Upregulated in Pre-supporting cells (XX, Wt1 -KTS KO) vs Pre-granulosa cells (XX, wt)	3.07536	2.78081	0.294552	99.9546	99.8766	0.077988	4661154	0.652628	5.23467e-74	4.22641e-73
Ubl4a	Upregulated in Pre-supporting cells (XX, Wt1 -KTS KO) vs Pre-granulosa cells (XX, wt)	0.788216	0.494254	0.293962	82.1834	70.512	11.6714	4904002	0.686631	1.03893e-110	1.22354e-109
Runx1	Upregulated in Pre-supporting cells (XX, Wt1 -KTS KO) vs Pre-granulosa cells (XX, wt)	0.885689	0.592482	0.293207	81.4571	71.6225	9.83465	4.6169e+06	0.646433	6.60198e-69	4.9478e-68
Anxa4	Upregulated in Pre-supporting cells (XX, Wt1 -KTS KO) vs Pre-granulosa cells (XX, wt)	0.482837	0.19059	0.292247	60.7354	34.6083	26.1271	4874720	0.682531	2.23624e-116	2.86324e-115
Tmem131l	Upregulated in Pre-supporting cells (XX, Wt1 -KTS KO) vs Pre-granulosa cells (XX, wt)	0.479048	0.187199	0.291849	59.6005	35.0401	24.5604	4857051	0.680057	7.09834e-114	8.75462e-113
Cers4	Upregulated in Pre-supporting cells (XX, Wt1 -KTS KO) vs Pre-granulosa cells (XX, wt)	0.600876	0.309435	0.291441	66.7499	47.3782	19.3717	4743399	0.664144	2.4828e-90	2.44073e-89
Cpe	Upregulated in Pre-supporting cells (XX, Wt1 -KTS KO) vs Pre-granulosa cells (XX, wt)	0.55554	0.264573	0.290967	62.8461	42.8131	20.033	4.73586e+06	0.663088	4.24766e-91	4.21092e-90
Oxa1l	Upregulated in Pre-supporting cells (XX, Wt1 -KTS KO) vs Pre-granulosa cells (XX, wt)	0.843229	0.552263	0.290966	85.5651	76.1875	9.3776	4903590	0.686573	3.6004e-110	4.21902e-109
Dnajc15	Upregulated in Pre-supporting cells (XX, Wt1 -KTS KO) vs Pre-granulosa cells (XX, wt)	1.30256	1.01171	0.29085	95.1203	92.8439	2.27637	4.79626e+06	0.671546	5.24667e-93	5.29058e-92
Klhl5	Upregulated in Pre-supporting cells (XX, Wt1 -KTS KO) vs Pre-granulosa cells (XX, wt)	0.400471	0.110134	0.290337	49.0014	20.4812	28.5202	4.78604e+06	0.670114	3.90418e-114	4.84057e-113
Sulf1	Upregulated in Pre-supporting cells (XX, Wt1 -KTS KO) vs Pre-granulosa cells (XX, wt)	0.805165	0.514868	0.290296	79.1421	66.8106	12.3315	4715961	0.660302	1.39266e-82	1.25126e-81
Map1b	Upregulated in Pre-supporting cells (XX, Wt1 -KTS KO) vs Pre-granulosa cells (XX, wt)	0.612216	0.323116	0.2891	68.0436	49.8458	18.1978	4.74154e+06	0.663883	2.04413e-89	1.97641e-88
Atp5b	Upregulated in Pre-supporting cells (XX, Wt1 -KTS KO) vs Pre-granulosa cells (XX, wt)	2.005	1.71685	0.288153	99.7276	99.3214	0.406238	5233701	0.732793	1.39597e-169	2.98167e-168
Smoc1	Upregulated in Pre-supporting cells (XX, Wt1 -KTS KO) vs Pre-granulosa cells (XX, wt)	0.533513	0.245638	0.287875	64.1398	41.9494	22.1904	4832879	0.676672	3.84588e-106	4.36517e-105
Gm11361	Upregulated in Pre-supporting cells (XX, Wt1 -KTS KO) vs Pre-granulosa cells (XX, wt)	0.434357	0.14654	0.287816	52.542	28.3159	24.2261	4.75634e+06	0.665956	4.71005e-103	5.25713e-102
Idh3a	Upregulated in Pre-supporting cells (XX, Wt1 -KTS KO) vs Pre-granulosa cells (XX, wt)	0.635576	0.348921	0.286655	72.7644	57.2486	15.5158	4.85376e+06	0.679596	6.26078e-105	7.07197e-104
Dnaja1	Upregulated in Pre-supporting cells (XX, Wt1 -KTS KO) vs Pre-granulosa cells (XX, wt)	2.19972	1.91353	0.286191	99.6823	99.3214	0.360845	5.04145e+06	0.705875	4.51207e-133	6.73086e-132
Tnrc18	Upregulated in Pre-supporting cells (XX, Wt1 -KTS KO) vs Pre-granulosa cells (XX, wt)	0.587396	0.301229	0.286167	66.6591	50.401	16.2581	4.76467e+06	0.667121	2.97042e-93	3.00172e-92
Lims1	Upregulated in Pre-supporting cells (XX, Wt1 -KTS KO) vs Pre-granulosa cells (XX, wt)	0.635009	0.3492	0.285808	72.6282	55.8914	16.7368	4822091	0.675162	4.76704e-100	5.1495e-99
Tspo	Upregulated in Pre-supporting cells (XX, Wt1 -KTS KO) vs Pre-granulosa cells (XX, wt)	0.735296	0.449995	0.285301	76.7136	64.8982	11.8154	4766961	0.667443	2.51642e-90	2.46862e-89
Med10	Upregulated in Pre-supporting cells (XX, Wt1 -KTS KO) vs Pre-granulosa cells (XX, wt)	1.45552	1.17146	0.284059	97.1403	95.6817	1.45859	4.77995e+06	0.669261	1.3859e-90	1.37102e-89
Ubc	Upregulated in Pre-supporting cells (XX, Wt1 -KTS KO) vs Pre-granulosa cells (XX, wt)	2.14522	1.86286	0.282358	99.7503	99.2597	0.490624	4852071	0.679359	1.7804e-101	1.96387e-100
Foxl2	Upregulated in Pre-supporting cells (XX, Wt1 -KTS KO) vs Pre-granulosa cells (XX, wt)	0.291944	0.0100935	0.281851	36.246	2.34423	33.9018	4804470	0.672695	1.91222e-152	3.53761e-151
Pcbp4	Upregulated in Pre-supporting cells (XX, Wt1 -KTS KO) vs Pre-granulosa cells (XX, wt)	0.612102	0.334763	0.277339	72.0608	54.7193	17.3415	4.85271e+06	0.67945	3.74648e-105	4.24209e-104
Nr2e3	Upregulated in Pre-supporting cells (XX, Wt1 -KTS KO) vs Pre-granulosa cells (XX, wt)	0.29332	0.0162207	0.277099	35.8375	4.07156	31.7659	4.74741e+06	0.664706	2.90611e-138	4.46269e-137
Rin2	Upregulated in Pre-supporting cells (XX, Wt1 -KTS KO) vs Pre-granulosa cells (XX, wt)	0.428357	0.152192	0.276165	57.1493	28.9944	28.1549	4.87777e+06	0.682958	9.76391e-121	1.31087e-119
Jpt1	Upregulated in Pre-supporting cells (XX, Wt1 -KTS KO) vs Pre-granulosa cells (XX, wt)	1.24784	0.971966	0.275874	94.3486	89.6977	4.6509	4689441	0.656589	7.97631e-78	6.76546e-77
Id1	Upregulated in Pre-supporting cells (XX, Wt1 -KTS KO) vs Pre-granulosa cells (XX, wt)	0.433794	0.158151	0.275644	44.5075	25.4164	19.0911	4.4507e+06	0.623161	2.6212e-62	1.80867e-61
Rab13	Upregulated in Pre-supporting cells (XX, Wt1 -KTS KO) vs Pre-granulosa cells (XX, wt)	0.870372	0.596851	0.273522	85.4063	76.9278	8.47844	4771133	0.668027	1.0259e-89	9.93964e-89
Smim41	Upregulated in Pre-supporting cells (XX, Wt1 -KTS KO) vs Pre-granulosa cells (XX, wt)	0.445865	0.173731	0.272134	57.5806	25.9099	31.6706	4.84947e+06	0.678995	3.62845e-116	4.60813e-115
Smyd2	Upregulated in Pre-supporting cells (XX, Wt1 -KTS KO) vs Pre-granulosa cells (XX, wt)	0.480695	0.209134	0.271561	62.483	39.8519	22.631	4.86795e+06	0.681582	3.52698e-113	4.2825e-112
Skp1a	Upregulated in Pre-supporting cells (XX, Wt1 -KTS KO) vs Pre-granulosa cells (XX, wt)	1.70534	1.43427	0.271069	98.6609	97.1622	1.49867	4.76272e+06	0.66685	4.49684e-88	4.29484e-87
Pgrmc1	Upregulated in Pre-supporting cells (XX, Wt1 -KTS KO) vs Pre-granulosa cells (XX, wt)	0.81595	0.545321	0.27063	84.158	74.5836	9.57438	4786826	0.670224	3.70707e-92	3.71419e-91
Prrx2	Upregulated in Pre-supporting cells (XX, Wt1 -KTS KO) vs Pre-granulosa cells (XX, wt)	0.340447	0.0698727	0.270574	46.0962	14.6823	31.4139	4831941	0.676541	3.18907e-129	4.62513e-128
Arhgap21	Upregulated in Pre-supporting cells (XX, Wt1 -KTS KO) vs Pre-granulosa cells (XX, wt)	0.369692	0.0992337	0.270458	49.251	21.1598	28.0912	4813458	0.673953	1.04677e-118	1.3778e-117
Hk1	Upregulated in Pre-supporting cells (XX, Wt1 -KTS KO) vs Pre-granulosa cells (XX, wt)	0.337368	0.0682431	0.269125	47.7077	14.9907	32.7169	4906492	0.686979	4.7755e-142	7.76472e-141
Tle5	Upregulated in Pre-supporting cells (XX, Wt1 -KTS KO) vs Pre-granulosa cells (XX, wt)	2.70294	2.43626	0.266678	99.9319	99.8149	0.116982	5.03038e+06	0.704325	4.16925e-131	6.12228e-130
Ctnnal1	Upregulated in Pre-supporting cells (XX, Wt1 -KTS KO) vs Pre-granulosa cells (XX, wt)	0.343608	0.0770855	0.266522	47.3445	16.5947	30.7498	4.83933e+06	0.677575	5.18102e-128	7.42244e-127
Eif4a1	Upregulated in Pre-supporting cells (XX, Wt1 -KTS KO) vs Pre-granulosa cells (XX, wt)	2.05325	1.78674	0.266511	99.6823	99.1363	0.545916	5.04228e+06	0.705992	3.19967e-133	4.7883e-132
Idh2	Upregulated in Pre-supporting cells (XX, Wt1 -KTS KO) vs Pre-granulosa cells (XX, wt)	1.38397	1.11762	0.266349	96.6863	94.0777	2.60861	4692923	0.657076	2.80777e-78	2.41201e-77
Csgalnact1	Upregulated in Pre-supporting cells (XX, Wt1 -KTS KO) vs Pre-granulosa cells (XX, wt)	0.526529	0.260543	0.265985	62.4603	44.4787	17.9816	4692766	0.657054	1.53236e-84	1.41187e-83
Pcdh18	Upregulated in Pre-supporting cells (XX, Wt1 -KTS KO) vs Pre-granulosa cells (XX, wt)	0.442343	0.177646	0.264697	56.355	33.3128	23.0422	4749446	0.664991	4.54085e-98	4.80574e-97
Nfat5	Upregulated in Pre-supporting cells (XX, Wt1 -KTS KO) vs Pre-granulosa cells (XX, wt)	0.595622	0.331148	0.264474	67.3173	53.4238	13.8935	4660194	0.652494	1.55255e-77	1.31449e-76
Frmd6	Upregulated in Pre-supporting cells (XX, Wt1 -KTS KO) vs Pre-granulosa cells (XX, wt)	0.369427	0.105386	0.264042	49.7276	21.8384	27.8893	4796868	0.67163	7.44828e-115	9.28367e-114
Cgn	Upregulated in Pre-supporting cells (XX, Wt1 -KTS KO) vs Pre-granulosa cells (XX, wt)	0.567663	0.304101	0.263561	65.2065	47.3782	17.8284	4.65573e+06	0.651868	5.1457e-78	4.38037e-77
Ube2l3	Upregulated in Pre-supporting cells (XX, Wt1 -KTS KO) vs Pre-granulosa cells (XX, wt)	1.45384	1.19215	0.261683	97.8438	96.422	1.42189	4.89639e+06	0.685564	1.75074e-108	2.02131e-107
Utf1	Upregulated in Pre-supporting cells (XX, Wt1 -KTS KO) vs Pre-granulosa cells (XX, wt)	0.399721	0.139443	0.260278	39.832	22.6403	17.1917	4346657	0.608594	5.10041e-52	3.02994e-51
Sat1	Upregulated in Pre-supporting cells (XX, Wt1 -KTS KO) vs Pre-granulosa cells (XX, wt)	0.441121	0.181024	0.260097	50.3631	32.0173	18.3459	4.52542e+06	0.633624	6.85545e-68	5.10519e-67
Tspan5	Upregulated in Pre-supporting cells (XX, Wt1 -KTS KO) vs Pre-granulosa cells (XX, wt)	0.374466	0.115736	0.25873	50.749	23.7508	26.9982	4784233	0.669861	7.14677e-111	8.43785e-110
H2afx	Upregulated in Pre-supporting cells (XX, Wt1 -KTS KO) vs Pre-granulosa cells (XX, wt)	0.760245	0.502719	0.257525	79.2329	68.1061	11.1268	4.67062e+06	0.653953	2.90724e-76	2.43081e-75
S100a1	Upregulated in Pre-supporting cells (XX, Wt1 -KTS KO) vs Pre-granulosa cells (XX, wt)	0.495408	0.238264	0.257144	62.8461	43.3066	19.5395	4.75618e+06	0.665933	3.63795e-94	3.70819e-93
Atp13a3	Upregulated in Pre-supporting cells (XX, Wt1 -KTS KO) vs Pre-granulosa cells (XX, wt)	0.532253	0.275407	0.256846	60.985	45.0339	15.9511	4582257	0.641582	1.98127e-69	1.49678e-68
Ptgis	Upregulated in Pre-supporting cells (XX, Wt1 -KTS KO) vs Pre-granulosa cells (XX, wt)	0.277775	0.0213238	0.256452	38.0163	4.99692	33.0194	4.79499e+06	0.671368	5.47715e-143	8.99899e-142
Itga6	Upregulated in Pre-supporting cells (XX, Wt1 -KTS KO) vs Pre-granulosa cells (XX, wt)	0.77997	0.524147	0.255824	77.8484	63.7878	14.0606	4572817	0.64026	7.2057e-64	5.0688e-63
Fgfr2	Upregulated in Pre-supporting cells (XX, Wt1 -KTS KO) vs Pre-granulosa cells (XX, wt)	0.450934	0.1969	0.254034	57.8983	36.9525	20.9458	4730885	0.662392	1.71713e-93	1.74649e-92
Pdlim4	Upregulated in Pre-supporting cells (XX, Wt1 -KTS KO) vs Pre-granulosa cells (XX, wt)	0.363739	0.109774	0.253965	47.8438	22.4553	25.3886	4.70324e+06	0.658521	9.11359e-100	9.79972e-99
St3gal5	Upregulated in Pre-supporting cells (XX, Wt1 -KTS KO) vs Pre-granulosa cells (XX, wt)	0.999769	0.746278	0.253491	85.1793	79.2104	5.96894	4491553	0.628882	1.58989e-53	9.68985e-53
Eif3e	Upregulated in Pre-supporting cells (XX, Wt1 -KTS KO) vs Pre-granulosa cells (XX, wt)	1.50454	1.25148	0.253056	98.5928	97.2239	1.36889	4.85586e+06	0.67989	4.56964e-102	5.07629e-101
Rap1a	Upregulated in Pre-supporting cells (XX, Wt1 -KTS KO) vs Pre-granulosa cells (XX, wt)	1.37489	1.12299	0.251901	96.3459	93.7693	2.57661	4617529	0.64652	2.35735e-68	1.76388e-67
Mpc2	Upregulated in Pre-supporting cells (XX, Wt1 -KTS KO) vs Pre-granulosa cells (XX, wt)	1.17117	0.919328	0.251843	94.4621	91.5484	2.91367	4716249	0.660342	1.6737e-81	1.48672e-80
Pgrmc2	Upregulated in Pre-supporting cells (XX, Wt1 -KTS KO) vs Pre-granulosa cells (XX, wt)	0.604402	0.353388	0.251014	69.2919	57.9889	11.303	4.67077e+06	0.653975	3.20455e-78	2.74284e-77
Col18a1	Upregulated in Pre-supporting cells (XX, Wt1 -KTS KO) vs Pre-granulosa cells (XX, wt)	0.294302	0.0440067	0.250295	39.1739	9.62369	29.5502	4712304	0.65979	5.02427e-119	6.65044e-118
Decr1	Upregulated in Pre-supporting cells (XX, Wt1 -KTS KO) vs Pre-granulosa cells (XX, wt)	0.647443	0.397209	0.250234	74.9206	62.9241	11.9964	4.74274e+06	0.664052	3.85153e-87	3.61967e-86
Slitrk1	Upregulated in Pre-supporting cells (XX, Wt1 -KTS KO) vs Pre-granulosa cells (XX, wt)	0.287235	0.0371228	0.250112	39.31	7.77298	31.5371	4.76395e+06	0.667021	6.05125e-131	8.83068e-130
Tceal9	Downregulated in Pre-supporting cells (XX, Wt1 -KTS KO) vs Pre-granulosa cells (XX, wt)	2.18418	2.43492	-0.250746	99.773	99.7532	0.019798	2385208	0.333963	3.09655e-87	2.92182e-86
Sec61b	Downregulated in Pre-supporting cells (XX, Wt1 -KTS KO) vs Pre-granulosa cells (XX, wt)	1.57352	1.82482	-0.251301	98.5701	99.5065	-0.936346	2410537	0.33751	1.25073e-83	1.1412e-82
Tpi1	Downregulated in Pre-supporting cells (XX, Wt1 -KTS KO) vs Pre-granulosa cells (XX, wt)	1.82209	2.07459	-0.252505	98.9333	99.6299	-0.696585	2.60991e+06	0.365425	6.0435e-58	3.91702e-57
Slit2	Downregulated in Pre-supporting cells (XX, Wt1 -KTS KO) vs Pre-granulosa cells (XX, wt)	0.0551078	0.30794	-0.252832	9.50976	49.2906	-39.7808	2.14635e+06	0.30052	4.68788e-252	1.83569e-250
Lmo4	Downregulated in Pre-supporting cells (XX, Wt1 -KTS KO) vs Pre-granulosa cells (XX, wt)	0.132558	0.385424	-0.252865	21.0395	53.1154	-32.0759	2383953	0.333788	5.10256e-133	7.58763e-132
Dnm3	Downregulated in Pre-supporting cells (XX, Wt1 -KTS KO) vs Pre-granulosa cells (XX, wt)	0.0181138	0.2712	-0.253087	3.26827	42.0111	-38.7428	2183776	0.30576	0	0
Pmepa1	Downregulated in Pre-supporting cells (XX, Wt1 -KTS KO) vs Pre-granulosa cells (XX, wt)	0.0202496	0.274109	-0.253859	3.33636	40.6539	-37.3176	2236774	0.31318	0	0
Abhd3	Downregulated in Pre-supporting cells (XX, Wt1 -KTS KO) vs Pre-granulosa cells (XX, wt)	0.109584	0.363496	-0.253912	17.3173	56.6317	-39.3144	2184438	0.305853	1.79806e-188	4.44688e-187
Ndufa1	Downregulated in Pre-supporting cells (XX, Wt1 -KTS KO) vs Pre-granulosa cells (XX, wt)	0.692263	0.94744	-0.255176	78.4158	92.9056	-14.4898	2453003	0.343456	3.53006e-78	3.01049e-77
Cox7c	Downregulated in Pre-supporting cells (XX, Wt1 -KTS KO) vs Pre-granulosa cells (XX, wt)	2.35864	2.61383	-0.255195	99.9546	99.9383	0.0162977	1.84721e+06	0.258635	3.81249e-182	8.91288e-181
Dctn3	Downregulated in Pre-supporting cells (XX, Wt1 -KTS KO) vs Pre-granulosa cells (XX, wt)	0.73605	0.991901	-0.255851	81.5933	93.9543	-12.3611	2.39405e+06	0.335202	2.95038e-86	2.76172e-85
Fam162a	Downregulated in Pre-supporting cells (XX, Wt1 -KTS KO) vs Pre-granulosa cells (XX, wt)	1.12903	1.38539	-0.256358	90.286	96.6687	-6.38275	2.71816e+06	0.380582	4.9612e-46	2.65823e-45
Fscn1	Downregulated in Pre-supporting cells (XX, Wt1 -KTS KO) vs Pre-granulosa cells (XX, wt)	0.328318	0.585451	-0.257132	46.3005	75.3239	-29.0234	2.44348e+06	0.342123	2.6066e-87	2.46447e-86
Tpm3	Downregulated in Pre-supporting cells (XX, Wt1 -KTS KO) vs Pre-granulosa cells (XX, wt)	0.939657	1.1969	-0.257241	87.3128	94.9414	-7.62864	2.47284e+06	0.346233	3.5533e-75	2.94479e-74
Eif1b	Downregulated in Pre-supporting cells (XX, Wt1 -KTS KO) vs Pre-granulosa cells (XX, wt)	0.633003	0.890344	-0.25734	73.3318	89.6977	-16.3659	2495193	0.349363	6.37412e-73	5.04242e-72
Fkbp2	Downregulated in Pre-supporting cells (XX, Wt1 -KTS KO) vs Pre-granulosa cells (XX, wt)	0.43715	0.694552	-0.257403	59.9183	83.7754	-23.8572	2.39455e+06	0.335272	3.1531e-89	3.03615e-88
2006-09-01	Downregulated in Pre-supporting cells (XX, Wt1 -KTS KO) vs Pre-granulosa cells (XX, wt)	0.139064	0.396634	-0.25757	23.3318	56.1382	-32.8064	2.33079e+06	0.326344	1.32469e-137	2.02759e-136
Atp5k	Downregulated in Pre-supporting cells (XX, Wt1 -KTS KO) vs Pre-granulosa cells (XX, wt)	1.19955	1.4577	-0.258147	94.4394	98.5811	-4.14172	2366647	0.331364	6.18284e-90	6.04016e-89
Lsm5	Downregulated in Pre-supporting cells (XX, Wt1 -KTS KO) vs Pre-granulosa cells (XX, wt)	0.539494	0.79807	-0.258577	67.0676	89.7594	-22.6918	2428057	0.339963	9.66447e-83	8.75017e-82
Dhrs1	Downregulated in Pre-supporting cells (XX, Wt1 -KTS KO) vs Pre-granulosa cells (XX, wt)	0.341721	0.600761	-0.25904	48.5474	73.7199	-25.1725	2.49499e+06	0.349335	4.76849e-79	4.13416e-78
Arx	Downregulated in Pre-supporting cells (XX, Wt1 -KTS KO) vs Pre-granulosa cells (XX, wt)	0.0347789	0.293897	-0.259118	5.26555	41.0241	-35.7585	2.29066e+06	0.320725	3.26645e-261	1.37045e-259
Selenos	Downregulated in Pre-supporting cells (XX, Wt1 -KTS KO) vs Pre-granulosa cells (XX, wt)	0.505101	0.764429	-0.259328	64.2079	85.0709	-20.863	2475509	0.346607	8.59994e-77	7.25514e-76
Robo1	Downregulated in Pre-supporting cells (XX, Wt1 -KTS KO) vs Pre-granulosa cells (XX, wt)	0.0227704	0.282576	-0.259805	4.10803	46.8229	-42.7149	2045156	0.286351	0	0
Taf1d	Downregulated in Pre-supporting cells (XX, Wt1 -KTS KO) vs Pre-granulosa cells (XX, wt)	0.577409	0.837618	-0.260209	68.9287	88.2171	-19.2884	2.49397e+06	0.349192	1.53621e-73	1.23185e-72
Insyn1	Downregulated in Pre-supporting cells (XX, Wt1 -KTS KO) vs Pre-granulosa cells (XX, wt)	0.0665392	0.327133	-0.260594	11.2347	47.9334	-36.6987	2244524	0.314266	1.35769e-211	4.11598e-210
Atp5j2	Downregulated in Pre-supporting cells (XX, Wt1 -KTS KO) vs Pre-granulosa cells (XX, wt)	2.00723	2.26919	-0.261952	99.6823	99.8149	-0.132678	1.94839e+06	0.272803	1.2656e-161	2.51994e-160
Gadd45b	Downregulated in Pre-supporting cells (XX, Wt1 -KTS KO) vs Pre-granulosa cells (XX, wt)	0.0913825	0.354235	-0.262853	14.2306	45.0956	-30.865	2.43932e+06	0.341539	4.07619e-147	7.04192e-146
Me1	Downregulated in Pre-supporting cells (XX, Wt1 -KTS KO) vs Pre-granulosa cells (XX, wt)	0.417578	0.682555	-0.264977	52.4058	76.7428	-24.3369	2545129	0.356355	1.63187e-70	1.24685e-69
Kank3	Downregulated in Pre-supporting cells (XX, Wt1 -KTS KO) vs Pre-granulosa cells (XX, wt)	0.388618	0.653957	-0.265339	53.4044	79.7656	-26.3611	2407995	0.337154	2.21523e-89	2.13745e-88
Knop1	Downregulated in Pre-supporting cells (XX, Wt1 -KTS KO) vs Pre-granulosa cells (XX, wt)	0.803022	1.06866	-0.265636	81.7749	93.2141	-11.4392	2.48247e+06	0.347581	4.63587e-74	3.74939e-73
Atp1a1	Downregulated in Pre-supporting cells (XX, Wt1 -KTS KO) vs Pre-granulosa cells (XX, wt)	0.446758	0.712665	-0.265907	58.7835	83.6521	-24.8686	2.45662e+06	0.343962	1.67576e-80	1.47185e-79
AU020206	Downregulated in Pre-supporting cells (XX, Wt1 -KTS KO) vs Pre-granulosa cells (XX, wt)	0.432416	0.7005	-0.268084	57.0586	83.2819	-26.2234	2.39053e+06	0.334708	1.43475e-90	1.41636e-89
Romo1	Downregulated in Pre-supporting cells (XX, Wt1 -KTS KO) vs Pre-granulosa cells (XX, wt)	1.24371	1.51238	-0.268665	94.8933	98.7045	-3.81118	2334408	0.326851	1.04238e-94	1.06713e-93
Ndufb1-ps	Downregulated in Pre-supporting cells (XX, Wt1 -KTS KO) vs Pre-granulosa cells (XX, wt)	1.02852	1.29812	-0.269607	91.2165	97.409	-6.19248	2338177	0.327378	3.59529e-94	3.67267e-93
Mro	Downregulated in Pre-supporting cells (XX, Wt1 -KTS KO) vs Pre-granulosa cells (XX, wt)	0.025115	0.29479	-0.269675	4.56196	46.3294	-41.7675	2.06954e+06	0.289765	0	0
Fos	Downregulated in Pre-supporting cells (XX, Wt1 -KTS KO) vs Pre-granulosa cells (XX, wt)	0.398803	0.668847	-0.270043	38.6745	60.1481	-21.4735	2770604	0.387924	8.50975e-49	4.8004e-48
Myl9	Downregulated in Pre-supporting cells (XX, Wt1 -KTS KO) vs Pre-granulosa cells (XX, wt)	2.13869	2.40966	-0.270979	98.1389	99.198	-1.05912	2735279	0.382978	2.99303e-44	1.54552e-43
Fxyd6	Downregulated in Pre-supporting cells (XX, Wt1 -KTS KO) vs Pre-granulosa cells (XX, wt)	0.776262	1.0492	-0.272941	77.9846	85.3177	-7.33314	2686996	0.376218	1.09756e-49	6.27425e-49
Pgk1	Downregulated in Pre-supporting cells (XX, Wt1 -KTS KO) vs Pre-granulosa cells (XX, wt)	1.53857	1.81236	-0.27379	95.8012	98.9513	-3.15008	2652780	0.371427	4.73529e-53	2.86741e-52
Cox7a2	Downregulated in Pre-supporting cells (XX, Wt1 -KTS KO) vs Pre-granulosa cells (XX, wt)	1.61363	1.8895	-0.275865	98.8652	99.6915	-0.826365	2062429	0.28877	5.57937e-140	8.85725e-139
Marcksl1	Downregulated in Pre-supporting cells (XX, Wt1 -KTS KO) vs Pre-granulosa cells (XX, wt)	1.29539	1.57208	-0.276684	94.8252	98.1493	-3.32405	2470175	0.34586	1.89271e-75	1.57135e-74
Gpi1	Downregulated in Pre-supporting cells (XX, Wt1 -KTS KO) vs Pre-granulosa cells (XX, wt)	1.02613	1.30288	-0.27675	89.9682	97.4707	-7.50247	2.47551e+06	0.346606	9.03789e-75	7.43766e-74
Atp5e	Downregulated in Pre-supporting cells (XX, Wt1 -KTS KO) vs Pre-granulosa cells (XX, wt)	2.06581	2.34259	-0.276778	99.7503	99.8149	-0.0645886	1915968	0.268263	4.58703e-168	9.70921e-167
Atp5l	Downregulated in Pre-supporting cells (XX, Wt1 -KTS KO) vs Pre-granulosa cells (XX, wt)	1.78813	2.06502	-0.276899	99.3191	99.8766	-0.557509	1948444	0.27281	1.29658e-161	2.57072e-160
Micos10	Downregulated in Pre-supporting cells (XX, Wt1 -KTS KO) vs Pre-granulosa cells (XX, wt)	1.3893	1.6665	-0.277202	97.5715	99.198	-1.62653	2.16016e+06	0.302453	1.1058e-122	1.51051e-121
Pank3	Downregulated in Pre-supporting cells (XX, Wt1 -KTS KO) vs Pre-granulosa cells (XX, wt)	0.275769	0.553702	-0.277933	39.6732	74.3368	-34.6637	2.29212e+06	0.32093	2.48655e-116	3.17508e-115
Cd200	Downregulated in Pre-supporting cells (XX, Wt1 -KTS KO) vs Pre-granulosa cells (XX, wt)	0.360319	0.638871	-0.278552	49.1602	73.4732	-24.3129	2.4538e+06	0.343567	7.3156e-85	6.78028e-84
Ankrd37	Downregulated in Pre-supporting cells (XX, Wt1 -KTS KO) vs Pre-granulosa cells (XX, wt)	0.179026	0.458004	-0.278978	26.7363	60.4565	-33.7202	2.33102e+06	0.326376	9.36852e-129	1.35039e-127
Mrps21	Downregulated in Pre-supporting cells (XX, Wt1 -KTS KO) vs Pre-granulosa cells (XX, wt)	0.941477	1.2221	-0.280626	88.9015	96.9772	-8.07568	2.3173e+06	0.324456	2.35597e-97	2.47667e-96
Ddah1	Downregulated in Pre-supporting cells (XX, Wt1 -KTS KO) vs Pre-granulosa cells (XX, wt)	0.384385	0.666175	-0.28179	46.4821	68.1678	-21.6857	2.59895e+06	0.363891	3.25931e-66	2.35261e-65
Smim11	Downregulated in Pre-supporting cells (XX, Wt1 -KTS KO) vs Pre-granulosa cells (XX, wt)	0.583287	0.865596	-0.282309	69.5415	87.4769	-17.9353	2415862	0.338255	2.87109e-84	2.62987e-83
St3gal4	Downregulated in Pre-supporting cells (XX, Wt1 -KTS KO) vs Pre-granulosa cells (XX, wt)	0.0740184	0.357188	-0.283169	13.232	55.5213	-42.2893	2035996	0.285069	6.11493e-252	2.37471e-250
Bcl7c	Downregulated in Pre-supporting cells (XX, Wt1 -KTS KO) vs Pre-granulosa cells (XX, wt)	0.589468	0.872809	-0.283342	72.424	90.2529	-17.829	2359142	0.330314	4.29072e-92	4.28981e-91
Calu	Downregulated in Pre-supporting cells (XX, Wt1 -KTS KO) vs Pre-granulosa cells (XX, wt)	0.669944	0.953329	-0.283385	63.3908	89.3276	-25.9367	2549790	0.357007	7.06354e-67	5.16199e-66
Cxcl12	Downregulated in Pre-supporting cells (XX, Wt1 -KTS KO) vs Pre-granulosa cells (XX, wt)	0.0089554	0.292909	-0.283954	1.67953	44.3553	-42.6758	2043146	0.28607	0	0
Cd55	Downregulated in Pre-supporting cells (XX, Wt1 -KTS KO) vs Pre-granulosa cells (XX, wt)	0.0352961	0.319787	-0.284491	5.78756	42.1345	-36.3469	2258268	0.31619	1.88958e-264	8.07194e-263
Hacd1	Downregulated in Pre-supporting cells (XX, Wt1 -KTS KO) vs Pre-granulosa cells (XX, wt)	0.638691	0.924263	-0.285572	73.0595	88.4639	-15.4044	2465691	0.345232	6.20935e-77	5.24779e-76
Tmem178	Downregulated in Pre-supporting cells (XX, Wt1 -KTS KO) vs Pre-granulosa cells (XX, wt)	0.109865	0.39579	-0.285925	16.1825	56.1999	-40.0174	2.14499e+06	0.300329	4.66852e-204	1.30579e-202
Cfap20	Downregulated in Pre-supporting cells (XX, Wt1 -KTS KO) vs Pre-granulosa cells (XX, wt)	0.803342	1.08986	-0.286522	83.2955	95.9284	-12.6329	2.35856e+06	0.330233	2.52778e-91	2.51121e-90
Drap1	Downregulated in Pre-supporting cells (XX, Wt1 -KTS KO) vs Pre-granulosa cells (XX, wt)	1.13358	1.4208	-0.287221	94.2124	98.3961	-4.18361	2195050	0.307338	8.50359e-117	1.10078e-115
Pdap1	Downregulated in Pre-supporting cells (XX, Wt1 -KTS KO) vs Pre-granulosa cells (XX, wt)	0.918298	1.20557	-0.287273	87.7213	96.8538	-9.1325	2326215	0.325703	5.03239e-96	5.19719e-95
Tpm4	Downregulated in Pre-supporting cells (XX, Wt1 -KTS KO) vs Pre-granulosa cells (XX, wt)	0.450599	0.738615	-0.288016	58.7154	82.3566	-23.6412	2416427	0.338334	2.11189e-86	1.98079e-85
Phb	Downregulated in Pre-supporting cells (XX, Wt1 -KTS KO) vs Pre-granulosa cells (XX, wt)	0.532748	0.821211	-0.288463	65.6605	89.2659	-23.6054	2313266	0.32389	4.71289e-100	5.10273e-99
Mfap2	Downregulated in Pre-supporting cells (XX, Wt1 -KTS KO) vs Pre-granulosa cells (XX, wt)	0.642087	0.93132	-0.289234	71.5615	85.7495	-14.188	2560555	0.358514	8.50861e-65	6.03046e-64
Cggbp1	Downregulated in Pre-supporting cells (XX, Wt1 -KTS KO) vs Pre-granulosa cells (XX, wt)	0.512827	0.802757	-0.28993	64.4803	88.7107	-24.2304	2.31879e+06	0.324663	1.93643e-99	2.07273e-98
Hnrnpdl	Downregulated in Pre-supporting cells (XX, Wt1 -KTS KO) vs Pre-granulosa cells (XX, wt)	0.921218	1.21254	-0.291317	86.9269	96.2986	-9.37166	2352987	0.329452	4.84512e-92	4.8338e-91
Pcsk5	Downregulated in Pre-supporting cells (XX, Wt1 -KTS KO) vs Pre-granulosa cells (XX, wt)	0.0364419	0.328423	-0.291981	6.40036	49.7224	-43.322	2012380	0.281762	0	0
Morf4l1	Downregulated in Pre-supporting cells (XX, Wt1 -KTS KO) vs Pre-granulosa cells (XX, wt)	1.38644	1.68344	-0.296998	97.163	98.8279	-1.66492	2.13746e+06	0.299275	1.3446e-126	1.8917e-125
Barx2	Downregulated in Pre-supporting cells (XX, Wt1 -KTS KO) vs Pre-granulosa cells (XX, wt)	0.0205531	0.318221	-0.297668	3.47254	45.8359	-42.3634	2053121	0.287466	0	0
Grb10	Downregulated in Pre-supporting cells (XX, Wt1 -KTS KO) vs Pre-granulosa cells (XX, wt)	0.450321	0.749139	-0.298818	59.1466	84.0222	-24.8756	2.33443e+06	0.326853	1.49421e-98	1.58853e-97
Prpf4b	Downregulated in Pre-supporting cells (XX, Wt1 -KTS KO) vs Pre-granulosa cells (XX, wt)	0.858665	1.15924	-0.300575	83.4544	94.5096	-11.0552	2418512	0.338626	1.03446e-82	9.34798e-82
Ndufb2	Downregulated in Pre-supporting cells (XX, Wt1 -KTS KO) vs Pre-granulosa cells (XX, wt)	1.09113	1.39207	-0.300932	93.2365	98.211	-4.97449	2197429	0.307672	2.08752e-116	2.68012e-115
Tshz2	Downregulated in Pre-supporting cells (XX, Wt1 -KTS KO) vs Pre-granulosa cells (XX, wt)	0.471481	0.774905	-0.303424	58.4203	83.5904	-25.17	2.34545e+06	0.328397	4.58224e-97	4.79554e-96
Bex3	Downregulated in Pre-supporting cells (XX, Wt1 -KTS KO) vs Pre-granulosa cells (XX, wt)	1.71229	2.01594	-0.30365	98.0254	97.8408	0.184581	2.47289e+06	0.346241	4.41715e-75	3.64784e-74
Cox8a	Downregulated in Pre-supporting cells (XX, Wt1 -KTS KO) vs Pre-granulosa cells (XX, wt)	2.3022	2.60836	-0.306169	99.9546	99.8766	0.077988	1.51546e+06	0.212185	4.13453e-258	1.68941e-256
Cycs	Downregulated in Pre-supporting cells (XX, Wt1 -KTS KO) vs Pre-granulosa cells (XX, wt)	0.672223	0.978494	-0.306271	75.5561	91.9803	-16.4242	2.32427e+06	0.325431	5.40787e-97	5.64702e-96
Tmem86a	Downregulated in Pre-supporting cells (XX, Wt1 -KTS KO) vs Pre-granulosa cells (XX, wt)	0.511153	0.818003	-0.30685	63.1866	85.5645	-22.3779	2351371	0.329226	6.87456e-95	7.05317e-94
Tcf21	Downregulated in Pre-supporting cells (XX, Wt1 -KTS KO) vs Pre-granulosa cells (XX, wt)	0.013202	0.32011	-0.306908	2.15615	34.0531	-31.8969	2422164	0.339138	4.33597e-279	2.03747e-277
Scand1	Downregulated in Pre-supporting cells (XX, Wt1 -KTS KO) vs Pre-granulosa cells (XX, wt)	1.33503	1.64242	-0.307398	96.7771	98.9513	-2.17414	2.09737e+06	0.293662	1.15176e-133	1.73466e-132
Phpt1	Downregulated in Pre-supporting cells (XX, Wt1 -KTS KO) vs Pre-granulosa cells (XX, wt)	0.312303	0.619724	-0.30742	46.5729	80.8143	-34.2415	2.11685e+06	0.29639	2.45199e-142	4.00065e-141
Polr2k	Downregulated in Pre-supporting cells (XX, Wt1 -KTS KO) vs Pre-granulosa cells (XX, wt)	0.796274	1.10379	-0.307511	83.3182	95.62	-12.3018	2192449	0.306974	1.70011e-117	2.21912e-116
Atp1b1	Downregulated in Pre-supporting cells (XX, Wt1 -KTS KO) vs Pre-granulosa cells (XX, wt)	0.496684	0.80578	-0.309096	59.1012	82.4183	-23.317	2442007	0.341916	1.31438e-82	1.18319e-81
Rhou	Downregulated in Pre-supporting cells (XX, Wt1 -KTS KO) vs Pre-granulosa cells (XX, wt)	0.319406	0.628618	-0.309211	43.1457	75.8174	-32.6717	2257210	0.316042	1.00721e-119	1.34076e-118
Tmem108	Downregulated in Pre-supporting cells (XX, Wt1 -KTS KO) vs Pre-granulosa cells (XX, wt)	0.0381617	0.348529	-0.310368	6.60463	51.5731	-44.9685	1.95027e+06	0.273065	0	0
Jund	Downregulated in Pre-supporting cells (XX, Wt1 -KTS KO) vs Pre-granulosa cells (XX, wt)	1.81661	2.12909	-0.312477	98.5247	99.7532	-1.2285	2.30005e+06	0.32204	6.28261e-100	6.7711e-99
Snrpf	Downregulated in Pre-supporting cells (XX, Wt1 -KTS KO) vs Pre-granulosa cells (XX, wt)	1.00072	1.31436	-0.313641	89.9455	97.3473	-7.40179	2191619	0.306858	2.02968e-117	2.64196e-116
Cd59a	Downregulated in Pre-supporting cells (XX, Wt1 -KTS KO) vs Pre-granulosa cells (XX, wt)	0.165152	0.479073	-0.313921	26.2143	66.0703	-39.8561	2.06294e+06	0.288841	4.85764e-186	1.15868e-184
Tmem97	Downregulated in Pre-supporting cells (XX, Wt1 -KTS KO) vs Pre-granulosa cells (XX, wt)	0.422178	0.73679	-0.314612	53.4952	80.1974	-26.7022	2.34368e+06	0.328149	3.12194e-99	3.33409e-98
Polr2l	Downregulated in Pre-supporting cells (XX, Wt1 -KTS KO) vs Pre-granulosa cells (XX, wt)	0.361509	0.677321	-0.315812	51.7022	80.7526	-29.0504	2.19333e+06	0.307097	2.97889e-125	4.14136e-124
Krt8	Downregulated in Pre-supporting cells (XX, Wt1 -KTS KO) vs Pre-granulosa cells (XX, wt)	0.438628	0.75653	-0.317902	53.7676	78.4084	-24.6408	2381397	0.33343	1.79331e-93	1.82003e-92
Nkain3	Downregulated in Pre-supporting cells (XX, Wt1 -KTS KO) vs Pre-granulosa cells (XX, wt)	0.0527657	0.372108	-0.319342	8.82887	51.8816	-43.0527	2.00449e+06	0.280657	5.47836e-302	2.95894e-300
Ppp1r14b	Downregulated in Pre-supporting cells (XX, Wt1 -KTS KO) vs Pre-granulosa cells (XX, wt)	1.35738	1.6782	-0.32082	95.9374	99.0746	-3.13729	2.22855e+06	0.312029	2.8866e-111	3.42528e-110
Gmps	Downregulated in Pre-supporting cells (XX, Wt1 -KTS KO) vs Pre-granulosa cells (XX, wt)	0.826131	1.14869	-0.322559	81.2074	92.7822	-11.5748	2383040	0.33366	7.03392e-88	6.70434e-87
Pabpn1	Downregulated in Pre-supporting cells (XX, Wt1 -KTS KO) vs Pre-granulosa cells (XX, wt)	1.22134	1.5447	-0.323364	94.6664	98.9513	-4.2849	2101179	0.294195	5.42033e-133	8.03475e-132
Hpf1	Downregulated in Pre-supporting cells (XX, Wt1 -KTS KO) vs Pre-granulosa cells (XX, wt)	0.419243	0.743344	-0.324101	57.0813	85.1943	-28.1131	2.16202e+06	0.302714	6.25813e-128	8.93829e-127
Hmgb1	Downregulated in Pre-supporting cells (XX, Wt1 -KTS KO) vs Pre-granulosa cells (XX, wt)	2.13726	2.4624	-0.325135	99.478	99.8766	-0.398635	2030276	0.284268	6.35615e-146	1.07825e-144
Reep1	Downregulated in Pre-supporting cells (XX, Wt1 -KTS KO) vs Pre-granulosa cells (XX, wt)	0.773908	1.09991	-0.325998	79.1648	92.5972	-13.4324	2333692	0.32675	2.75384e-95	2.83157e-94
Trim24	Downregulated in Pre-supporting cells (XX, Wt1 -KTS KO) vs Pre-granulosa cells (XX, wt)	0.970838	1.29715	-0.32631	85.1566	95.7434	-10.5868	2397087	0.335627	1.11498e-85	1.03955e-84
2310009B15Rik	Downregulated in Pre-supporting cells (XX, Wt1 -KTS KO) vs Pre-granulosa cells (XX, wt)	0.410378	0.738762	-0.328384	56.3323	83.1585	-26.8263	2172572	0.304191	1.32796e-126	1.8739e-125
Adcy7	Downregulated in Pre-supporting cells (XX, Wt1 -KTS KO) vs Pre-granulosa cells (XX, wt)	0.000249585	0.330699	-0.330449	0.068089	55.0278	-54.9597	1.60751e+06	0.225074	0	0
Gng13	Downregulated in Pre-supporting cells (XX, Wt1 -KTS KO) vs Pre-granulosa cells (XX, wt)	0.240456	0.573003	-0.332547	25.6695	45.5275	-19.8579	2760440	0.386501	2.93106e-61	1.98173e-60
Tomm6	Downregulated in Pre-supporting cells (XX, Wt1 -KTS KO) vs Pre-granulosa cells (XX, wt)	1.46003	1.79528	-0.335255	97.4807	99.3831	-1.90239	1.92879e+06	0.270058	1.66881e-165	3.43936e-164
Smoc2	Downregulated in Pre-supporting cells (XX, Wt1 -KTS KO) vs Pre-granulosa cells (XX, wt)	0.0102072	0.345796	-0.335589	1.8384	44.417	-42.5786	2.04249e+06	0.285978	0	0
Pik3r1	Downregulated in Pre-supporting cells (XX, Wt1 -KTS KO) vs Pre-granulosa cells (XX, wt)	0.197362	0.533084	-0.335722	27.0994	70.0185	-42.9191	2.0101e+06	0.281443	4.52262e-194	1.17413e-192
Hist1h2bc	Downregulated in Pre-supporting cells (XX, Wt1 -KTS KO) vs Pre-granulosa cells (XX, wt)	0.13339	0.469576	-0.336187	17.5443	51.5114	-33.9672	2319554	0.324771	9.9687e-159	1.91979e-157
Eif5a	Downregulated in Pre-supporting cells (XX, Wt1 -KTS KO) vs Pre-granulosa cells (XX, wt)	1.82927	2.16648	-0.337206	99.2283	99.7532	-0.524914	2000234	0.280061	1.37082e-151	2.48706e-150
Cks1b	Downregulated in Pre-supporting cells (XX, Wt1 -KTS KO) vs Pre-granulosa cells (XX, wt)	0.63165	0.969847	-0.338197	71.7658	92.1036	-20.3379	2207533	0.309086	4.6679e-116	5.91226e-115
Ctsl	Downregulated in Pre-supporting cells (XX, Wt1 -KTS KO) vs Pre-granulosa cells (XX, wt)	0.956101	1.29685	-0.340752	88.3114	96.1135	-7.80212	2.27035e+06	0.317881	1.18625e-104	1.33674e-103
Uqcr11	Downregulated in Pre-supporting cells (XX, Wt1 -KTS KO) vs Pre-granulosa cells (XX, wt)	1.58664	1.92749	-0.34085	98.6836	99.6915	-1.00794	1.82213e+06	0.255125	2.01766e-187	4.96386e-186
Ube2m	Downregulated in Pre-supporting cells (XX, Wt1 -KTS KO) vs Pre-granulosa cells (XX, wt)	0.95084	1.29296	-0.342119	88.8561	97.5324	-8.67628	2064655	0.289081	1.14657e-139	1.80796e-138
Krt18	Downregulated in Pre-supporting cells (XX, Wt1 -KTS KO) vs Pre-granulosa cells (XX, wt)	0.420211	0.763215	-0.343004	52.2923	76.1258	-23.8335	2.3569e+06	0.33	3.91375e-98	4.1514e-97
Lars2	Downregulated in Pre-supporting cells (XX, Wt1 -KTS KO) vs Pre-granulosa cells (XX, wt)	0.583221	0.926619	-0.343398	69.9955	89.8828	-19.8873	2292696	0.32101	1.41967e-102	1.58081e-101
Pgam1	Downregulated in Pre-supporting cells (XX, Wt1 -KTS KO) vs Pre-granulosa cells (XX, wt)	1.99208	2.3357	-0.343621	99.5007	99.7532	-0.252558	1.99867e+06	0.279842	6.89234e-152	1.25531e-150
Chd3	Downregulated in Pre-supporting cells (XX, Wt1 -KTS KO) vs Pre-granulosa cells (XX, wt)	0.77866	1.12455	-0.345894	80.118	93.0907	-12.9727	2.21838e+06	0.310605	2.04705e-113	2.49846e-112
U90926	Downregulated in Pre-supporting cells (XX, Wt1 -KTS KO) vs Pre-granulosa cells (XX, wt)	0.0199889	0.367597	-0.347608	3.51793	49.1672	-45.6493	1926072	0.269678	0	0
Bambi	Downregulated in Pre-supporting cells (XX, Wt1 -KTS KO) vs Pre-granulosa cells (XX, wt)	0.751023	1.1	-0.348975	72.6055	86.6132	-14.0077	2515405	0.352193	1.99629e-70	1.52282e-69
Pim3	Downregulated in Pre-supporting cells (XX, Wt1 -KTS KO) vs Pre-granulosa cells (XX, wt)	0.339286	0.688474	-0.349188	46.187	79.087	-32.9	2.13716e+06	0.299232	4.095e-139	6.37166e-138
Ccnd3	Downregulated in Pre-supporting cells (XX, Wt1 -KTS KO) vs Pre-granulosa cells (XX, wt)	0.68743	1.03703	-0.349603	73.1049	92.1653	-19.0605	2220623	0.310919	1.03904e-113	1.27813e-112
Gucy1a1	Downregulated in Pre-supporting cells (XX, Wt1 -KTS KO) vs Pre-granulosa cells (XX, wt)	0.0279174	0.378407	-0.35049	4.97049	45.0956	-40.1251	2.1091e+06	0.295304	0	0
G0s2	Downregulated in Pre-supporting cells (XX, Wt1 -KTS KO) vs Pre-granulosa cells (XX, wt)	0.347165	0.698121	-0.350956	39.2419	62.6157	-23.3737	2598459	0.363822	2.29093e-70	1.74475e-69
Junb	Downregulated in Pre-supporting cells (XX, Wt1 -KTS KO) vs Pre-granulosa cells (XX, wt)	0.0710127	0.421983	-0.350971	10.3949	43.9852	-33.5903	2328519	0.326026	3.20803e-198	8.71359e-197
Vsnl1	Downregulated in Pre-supporting cells (XX, Wt1 -KTS KO) vs Pre-granulosa cells (XX, wt)	0.046926	0.40003	-0.353104	7.17204	44.232	-37.0599	2217556	0.31049	1.43279e-259	5.90586e-258
Rgcc	Downregulated in Pre-supporting cells (XX, Wt1 -KTS KO) vs Pre-granulosa cells (XX, wt)	0.632933	0.986093	-0.353161	60.8261	75.6323	-14.8062	2675186	0.374564	8.41252e-53	5.06152e-52
Erh	Downregulated in Pre-supporting cells (XX, Wt1 -KTS KO) vs Pre-granulosa cells (XX, wt)	1.02379	1.37709	-0.353303	90.1952	98.211	-8.01579	2.00119e+06	0.280196	1.78976e-151	3.23465e-150
Folr1	Downregulated in Pre-supporting cells (XX, Wt1 -KTS KO) vs Pre-granulosa cells (XX, wt)	0.280916	0.634486	-0.353569	38.9469	64.8365	-25.8896	2396434	0.335535	2.29866e-101	2.52369e-100
Aldh1a7	Downregulated in Pre-supporting cells (XX, Wt1 -KTS KO) vs Pre-granulosa cells (XX, wt)	0.0305997	0.384449	-0.353849	5.12937	53.8556	-48.7263	1.82002e+06	0.25483	0	0
Gstm5	Downregulated in Pre-supporting cells (XX, Wt1 -KTS KO) vs Pre-granulosa cells (XX, wt)	0.836166	1.19104	-0.354878	83.3863	95.4349	-12.0486	2.19804e+06	0.307757	1.46226e-116	1.88251e-115
Ypel3	Downregulated in Pre-supporting cells (XX, Wt1 -KTS KO) vs Pre-granulosa cells (XX, wt)	0.673409	1.03144	-0.358033	75.2837	93.5225	-18.2388	2.17883e+06	0.305067	1.9821e-120	2.64599e-119
Cntn5	Downregulated in Pre-supporting cells (XX, Wt1 -KTS KO) vs Pre-granulosa cells (XX, wt)	0.0982692	0.457427	-0.359157	14.2306	58.9143	-44.6837	1939115	0.271504	1.51838e-271	6.79511e-270
Ube2s	Downregulated in Pre-supporting cells (XX, Wt1 -KTS KO) vs Pre-granulosa cells (XX, wt)	1.05891	1.41987	-0.360954	92.0336	98.0259	-5.99232	2026354	0.283719	1.07782e-146	1.85519e-145
Cry1	Downregulated in Pre-supporting cells (XX, Wt1 -KTS KO) vs Pre-granulosa cells (XX, wt)	0.127182	0.489868	-0.362686	20.1316	69.0315	-48.8998	1.76793e+06	0.247536	2.76984e-282	1.31469e-280
Nppc	Downregulated in Pre-supporting cells (XX, Wt1 -KTS KO) vs Pre-granulosa cells (XX, wt)	0.183326	0.54667	-0.363344	22.6963	52.4368	-29.7404	2.4346e+06	0.340879	2.27955e-119	3.02588e-118
Dad1	Downregulated in Pre-supporting cells (XX, Wt1 -KTS KO) vs Pre-granulosa cells (XX, wt)	1.48257	1.84876	-0.36619	98.6609	99.6299	-0.968941	1.72999e+06	0.242224	1.82694e-207	5.26673e-206
Nop10	Downregulated in Pre-supporting cells (XX, Wt1 -KTS KO) vs Pre-granulosa cells (XX, wt)	1.16162	1.52818	-0.366562	91.852	98.1493	-6.29727	2.09817e+06	0.293774	1.48605e-133	2.23097e-132
Vamp4	Downregulated in Pre-supporting cells (XX, Wt1 -KTS KO) vs Pre-granulosa cells (XX, wt)	0.192203	0.560685	-0.368482	31.1167	73.7816	-42.665	1.87391e+06	0.262374	2.45781e-217	7.85662e-216
Tmem258	Downregulated in Pre-supporting cells (XX, Wt1 -KTS KO) vs Pre-granulosa cells (XX, wt)	0.984813	1.35479	-0.36998	90.3087	98.6428	-8.33414	1.93321e+06	0.270677	1.0848e-164	2.21629e-163
Atpif1	Downregulated in Pre-supporting cells (XX, Wt1 -KTS KO) vs Pre-granulosa cells (XX, wt)	2.50212	2.87219	-0.370063	99.9319	100	-0.068089	1263458	0.176902	0	0
Mfge8	Downregulated in Pre-supporting cells (XX, Wt1 -KTS KO) vs Pre-granulosa cells (XX, wt)	0.424791	0.79523	-0.370439	55.4698	80.5676	-25.0977	2.27793e+06	0.318943	3.77345e-109	4.38897e-108
1700016F12Rik	Downregulated in Pre-supporting cells (XX, Wt1 -KTS KO) vs Pre-granulosa cells (XX, wt)	0.0365053	0.40787	-0.371364	5.78756	46.8846	-41.0971	2079401	0.291146	0	0
Mrpl52	Downregulated in Pre-supporting cells (XX, Wt1 -KTS KO) vs Pre-granulosa cells (XX, wt)	1.1257	1.49723	-0.371525	93.1911	98.6428	-5.45171	1857551	0.260084	5.11713e-180	1.1845e-178
AY036118	Downregulated in Pre-supporting cells (XX, Wt1 -KTS KO) vs Pre-granulosa cells (XX, wt)	1.343	1.71557	-0.372563	95.3473	97.9642	-2.61697	2527581	0.353898	5.65595e-68	4.21862e-67
Gsta3	Downregulated in Pre-supporting cells (XX, Wt1 -KTS KO) vs Pre-granulosa cells (XX, wt)	0.0200828	0.392867	-0.372784	3.51793	52.3134	-48.7955	1.81299e+06	0.253844	0	0
Sinhcaf	Downregulated in Pre-supporting cells (XX, Wt1 -KTS KO) vs Pre-granulosa cells (XX, wt)	0.163472	0.537698	-0.374227	25.8738	70.8822	-45.0084	1.83438e+06	0.25684	4.34381e-242	1.59465e-240
Lbx2	Downregulated in Pre-supporting cells (XX, Wt1 -KTS KO) vs Pre-granulosa cells (XX, wt)	0.217615	0.592035	-0.37442	29.3236	68.4146	-39.0909	2083601	0.291734	1.8186e-173	4.01202e-172
Ndufa3	Downregulated in Pre-supporting cells (XX, Wt1 -KTS KO) vs Pre-granulosa cells (XX, wt)	0.89262	1.26882	-0.376197	87.222	98.0259	-10.8039	1.94886e+06	0.272868	1.09734e-161	2.19421e-160
Sp3os	Downregulated in Pre-supporting cells (XX, Wt1 -KTS KO) vs Pre-granulosa cells (XX, wt)	0.393916	0.771186	-0.37727	54.1534	86.1197	-31.9663	1.93334e+06	0.270696	1.86165e-173	4.0878e-172
Cd24a	Downregulated in Pre-supporting cells (XX, Wt1 -KTS KO) vs Pre-granulosa cells (XX, wt)	0.15684	0.534728	-0.377889	23.468	62.9241	-39.4561	2.03915e+06	0.285511	2.30677e-201	6.41392e-200
Cdv3	Downregulated in Pre-supporting cells (XX, Wt1 -KTS KO) vs Pre-granulosa cells (XX, wt)	1.23079	1.61249	-0.381705	94.0536	98.3344	-4.2808	2.02689e+06	0.283794	1.42622e-146	2.44591e-145
Ivns1abp	Downregulated in Pre-supporting cells (XX, Wt1 -KTS KO) vs Pre-granulosa cells (XX, wt)	0.409328	0.792023	-0.382695	53.6541	85.0709	-31.4168	2.04653e+06	0.286543	5.17958e-151	9.32523e-150
Ndufb4	Downregulated in Pre-supporting cells (XX, Wt1 -KTS KO) vs Pre-granulosa cells (XX, wt)	1.5249	1.90842	-0.38352	98.2751	99.3214	-1.04633	1783089	0.249658	8.64198e-196	2.25604e-194
Tomm7	Downregulated in Pre-supporting cells (XX, Wt1 -KTS KO) vs Pre-granulosa cells (XX, wt)	1.42888	1.81349	-0.384611	97.8892	99.5065	-1.61724	1.66139e+06	0.232619	4.69847e-223	1.57701e-221
Hist1h2ap	Downregulated in Pre-supporting cells (XX, Wt1 -KTS KO) vs Pre-granulosa cells (XX, wt)	0.140355	0.525375	-0.385021	22.719	68.2295	-45.5105	1.84393e+06	0.258177	1.97939e-251	7.6239e-250
Selenbp1	Downregulated in Pre-supporting cells (XX, Wt1 -KTS KO) vs Pre-granulosa cells (XX, wt)	0.880877	1.26677	-0.385891	76.759	93.2758	-16.5168	2386472	0.33414	1.26836e-87	1.20648e-86
Dpm3	Downregulated in Pre-supporting cells (XX, Wt1 -KTS KO) vs Pre-granulosa cells (XX, wt)	0.516093	0.904089	-0.387996	65.4562	92.4738	-27.0176	1.91279e+06	0.267817	3.71645e-172	8.04774e-171
Ube2e3	Downregulated in Pre-supporting cells (XX, Wt1 -KTS KO) vs Pre-granulosa cells (XX, wt)	1.41346	1.80282	-0.389364	96.9587	99.013	-2.05426	1.9602e+06	0.274456	2.59873e-159	5.06698e-158
Ubl5	Downregulated in Pre-supporting cells (XX, Wt1 -KTS KO) vs Pre-granulosa cells (XX, wt)	1.22024	1.62053	-0.400288	94.9614	99.3214	-4.35999	1.74073e+06	0.243727	4.34741e-205	1.23809e-203
Acaa2	Downregulated in Pre-supporting cells (XX, Wt1 -KTS KO) vs Pre-granulosa cells (XX, wt)	2.43825	2.84044	-0.402194	99.8411	99.8149	0.0261967	1741090	0.243778	5.37469e-205	1.52142e-203
Smim1	Downregulated in Pre-supporting cells (XX, Wt1 -KTS KO) vs Pre-granulosa cells (XX, wt)	0.921627	1.32736	-0.405731	84.6119	93.3374	-8.72555	2.19734e+06	0.307658	1.16936e-116	1.50957e-115
Gm37350	Downregulated in Pre-supporting cells (XX, Wt1 -KTS KO) vs Pre-granulosa cells (XX, wt)	0.154859	0.561337	-0.406478	22.3332	57.7421	-35.409	2.18425e+06	0.305826	1.46659e-172	3.19052e-171
Akr1b8	Downregulated in Pre-supporting cells (XX, Wt1 -KTS KO) vs Pre-granulosa cells (XX, wt)	0.575395	0.982675	-0.40728	68.4067	88.7107	-20.304	2.04343e+06	0.286109	4.77755e-146	8.13396e-145
Eif4ebp1	Downregulated in Pre-supporting cells (XX, Wt1 -KTS KO) vs Pre-granulosa cells (XX, wt)	0.587357	0.998014	-0.410657	69.8139	93.4608	-23.6469	1.91186e+06	0.267688	3.53974e-171	7.59508e-170
Jak1	Downregulated in Pre-supporting cells (XX, Wt1 -KTS KO) vs Pre-granulosa cells (XX, wt)	0.375049	0.790831	-0.415782	50.749	76.2492	-25.5003	2.20543e+06	0.308792	2.19589e-124	3.0171e-123
Hmga2	Downregulated in Pre-supporting cells (XX, Wt1 -KTS KO) vs Pre-granulosa cells (XX, wt)	0.334089	0.752068	-0.417979	42.9641	80.074	-37.1099	1959740	0.274392	1.06253e-177	2.41199e-176
Ccdc34	Downregulated in Pre-supporting cells (XX, Wt1 -KTS KO) vs Pre-granulosa cells (XX, wt)	0.602428	1.02206	-0.419633	66.9542	89.6977	-22.7436	2.08159e+06	0.291452	3.5461e-139	5.53591e-138
Txndc12	Downregulated in Pre-supporting cells (XX, Wt1 -KTS KO) vs Pre-granulosa cells (XX, wt)	0.711528	1.13517	-0.423644	78.2796	94.8797	-16.6001	1893966	0.265182	2.17832e-173	4.7609e-172
Hnrnpa0	Downregulated in Pre-supporting cells (XX, Wt1 -KTS KO) vs Pre-granulosa cells (XX, wt)	0.974914	1.40241	-0.427493	87.9256	97.3473	-9.42176	1881366	0.263418	3.1423e-175	6.99794e-174
Prxl2a	Downregulated in Pre-supporting cells (XX, Wt1 -KTS KO) vs Pre-granulosa cells (XX, wt)	0.255818	0.683859	-0.428041	37.9483	75.8174	-37.8691	1940898	0.271754	3.24808e-189	8.16189e-188
Wfdc2	Downregulated in Pre-supporting cells (XX, Wt1 -KTS KO) vs Pre-granulosa cells (XX, wt)	0.0843796	0.512751	-0.428371	9.2374	44.8489	-35.6115	2.27576e+06	0.318639	9.45863e-221	3.08654e-219
Smco4	Downregulated in Pre-supporting cells (XX, Wt1 -KTS KO) vs Pre-granulosa cells (XX, wt)	0.482493	0.91505	-0.432557	61.5297	89.3276	-27.7978	1.85098e+06	0.259164	7.35896e-187	1.7917e-185
Bbx	Downregulated in Pre-supporting cells (XX, Wt1 -KTS KO) vs Pre-granulosa cells (XX, wt)	0.333028	0.772359	-0.439331	45.7558	77.1746	-31.4188	2023168	0.283273	1.10815e-162	2.24448e-161
Pcolce	Downregulated in Pre-supporting cells (XX, Wt1 -KTS KO) vs Pre-granulosa cells (XX, wt)	0.508009	0.948429	-0.44042	61.212	87.3535	-26.1415	2046036	0.286474	1.1683e-147	2.03327e-146
Col3a1	Downregulated in Pre-supporting cells (XX, Wt1 -KTS KO) vs Pre-granulosa cells (XX, wt)	0.167158	0.609254	-0.442097	23.7857	68.1678	-44.3821	1840669	0.25772	4.12019e-249	1.54886e-247
Cdc42ep3	Downregulated in Pre-supporting cells (XX, Wt1 -KTS KO) vs Pre-granulosa cells (XX, wt)	0.0638768	0.509428	-0.445551	10.1453	64.2813	-54.1361	1.588e+06	0.222343	0	0
H2afz	Downregulated in Pre-supporting cells (XX, Wt1 -KTS KO) vs Pre-granulosa cells (XX, wt)	1.99614	2.44174	-0.445595	99.5007	99.8766	-0.375938	1764242	0.247019	6.79212e-200	1.86644e-198
Gm35533	Downregulated in Pre-supporting cells (XX, Wt1 -KTS KO) vs Pre-granulosa cells (XX, wt)	0.147277	0.594529	-0.447252	19.5415	49.2289	-29.6873	2386638	0.334164	2.54167e-139	3.9811e-138
Hpgd	Downregulated in Pre-supporting cells (XX, Wt1 -KTS KO) vs Pre-granulosa cells (XX, wt)	0.0279902	0.475353	-0.447363	4.78892	56.3233	-51.5343	1698969	0.23788	0	0
Pttg1	Downregulated in Pre-supporting cells (XX, Wt1 -KTS KO) vs Pre-granulosa cells (XX, wt)	0.187747	0.635288	-0.447541	27.6441	78.0999	-50.4558	1594767	0.22329	4.71009e-299	2.45919e-297
Spp1	Downregulated in Pre-supporting cells (XX, Wt1 -KTS KO) vs Pre-granulosa cells (XX, wt)	0.262502	0.721909	-0.459407	31.4571	62.1838	-30.7267	2264417	0.317051	1.55822e-134	2.35437e-133
Bola2	Downregulated in Pre-supporting cells (XX, Wt1 -KTS KO) vs Pre-granulosa cells (XX, wt)	0.626988	1.09034	-0.463357	72.946	95.4966	-22.5506	1.68494e+06	0.235916	1.19228e-219	3.86381e-218
Stbd1	Downregulated in Pre-supporting cells (XX, Wt1 -KTS KO) vs Pre-granulosa cells (XX, wt)	0.0886632	0.552506	-0.463843	14.9342	70.2036	-55.2694	1489997	0.208621	0	0
Cck	Downregulated in Pre-supporting cells (XX, Wt1 -KTS KO) vs Pre-granulosa cells (XX, wt)	0.0162631	0.480629	-0.464366	2.31502	46.6996	-44.3845	1.97525e+06	0.276563	0	0
Atp5md	Downregulated in Pre-supporting cells (XX, Wt1 -KTS KO) vs Pre-granulosa cells (XX, wt)	1.48444	1.95102	-0.46658	98.0481	99.7532	-1.70512	1291860	0.180879	0	0
Ldha	Downregulated in Pre-supporting cells (XX, Wt1 -KTS KO) vs Pre-granulosa cells (XX, wt)	1.81502	2.2817	-0.466676	97.6396	99.3214	-1.68182	2.20594e+06	0.308863	5.62611e-115	7.03114e-114
Pkm	Downregulated in Pre-supporting cells (XX, Wt1 -KTS KO) vs Pre-granulosa cells (XX, wt)	1.86882	2.3408	-0.47198	98.7517	99.7532	-1.00154	1.82703e+06	0.25581	2.18941e-186	5.27591e-185
Sfrp1	Downregulated in Pre-supporting cells (XX, Wt1 -KTS KO) vs Pre-granulosa cells (XX, wt)	0.0488314	0.525327	-0.476496	8.30685	63.541	-55.2342	1535601	0.215006	0	0
Fabp5	Downregulated in Pre-supporting cells (XX, Wt1 -KTS KO) vs Pre-granulosa cells (XX, wt)	0.221062	0.700809	-0.479747	29.5279	62.3689	-32.841	2.20087e+06	0.308154	1.26982e-150	2.26877e-149
Cav1	Downregulated in Pre-supporting cells (XX, Wt1 -KTS KO) vs Pre-granulosa cells (XX, wt)	0.0984583	0.581051	-0.482593	11.4389	58.5441	-47.1052	1858121	0.260164	0	0
Peg10	Downregulated in Pre-supporting cells (XX, Wt1 -KTS KO) vs Pre-granulosa cells (XX, wt)	0.282036	0.766567	-0.484531	32.5011	72.116	-39.6148	1991890	0.278893	3.45232e-187	8.4492e-186
Gstm7	Downregulated in Pre-supporting cells (XX, Wt1 -KTS KO) vs Pre-granulosa cells (XX, wt)	0.29821	0.785743	-0.487534	43.8266	79.2104	-35.3838	1816386	0.25432	9.89759e-210	2.94359e-208
Tsc22d1	Downregulated in Pre-supporting cells (XX, Wt1 -KTS KO) vs Pre-granulosa cells (XX, wt)	2.17449	2.67279	-0.498303	99.5461	99.8766	-0.330546	1.48448e+06	0.207849	6.9914e-266	3.014e-264
Fdxr	Downregulated in Pre-supporting cells (XX, Wt1 -KTS KO) vs Pre-granulosa cells (XX, wt)	0.605767	1.10524	-0.499469	70.177	90.0062	-19.8291	1.847e+06	0.258606	7.12115e-185	1.68152e-183
Gm47283	Downregulated in Pre-supporting cells (XX, Wt1 -KTS KO) vs Pre-granulosa cells (XX, wt)	0.631797	1.13517	-0.50337	67.6577	91.4867	-23.829	1.99954e+06	0.279965	2.23037e-154	4.15893e-153
Ier2	Downregulated in Pre-supporting cells (XX, Wt1 -KTS KO) vs Pre-granulosa cells (XX, wt)	0.535427	1.04066	-0.50523	57.7621	86.86	-29.0978	1.99542e+06	0.279387	6.70152e-159	1.30126e-157
Pdpn	Downregulated in Pre-supporting cells (XX, Wt1 -KTS KO) vs Pre-granulosa cells (XX, wt)	0.176027	0.686915	-0.510887	28.03	81.1228	-53.0928	1.41343e+06	0.197901	0	0
Rbpms	Downregulated in Pre-supporting cells (XX, Wt1 -KTS KO) vs Pre-granulosa cells (XX, wt)	0.475062	0.987014	-0.511952	58.8516	91.7952	-32.9436	1615688	0.226219	7.99036e-242	2.9106e-240
Sec61g	Downregulated in Pre-supporting cells (XX, Wt1 -KTS KO) vs Pre-granulosa cells (XX, wt)	1.73188	2.25682	-0.524941	99.1375	99.8149	-0.677389	1.08555e+06	0.151993	0	0
Nup62cl	Downregulated in Pre-supporting cells (XX, Wt1 -KTS KO) vs Pre-granulosa cells (XX, wt)	0.150433	0.677128	-0.526694	20.2678	66.8106	-46.5428	1.75441e+06	0.245642	3.09558e-289	1.51522e-287
Mgst1	Downregulated in Pre-supporting cells (XX, Wt1 -KTS KO) vs Pre-granulosa cells (XX, wt)	1.24376	1.78262	-0.538854	92.1925	98.1493	-5.95683	1862824	0.260822	6.12746e-179	1.41142e-177
Cebpd	Downregulated in Pre-supporting cells (XX, Wt1 -KTS KO) vs Pre-granulosa cells (XX, wt)	0.955476	1.49477	-0.53929	71.2438	92.9673	-21.7235	2213575	0.309932	4.47951e-115	5.61312e-114
Gm42418	Downregulated in Pre-supporting cells (XX, Wt1 -KTS KO) vs Pre-granulosa cells (XX, wt)	3.43484	3.98442	-0.549575	99.8865	100	-0.113482	1.67025e+06	0.233859	5.23141e-221	1.71905e-219
Ddah2	Downregulated in Pre-supporting cells (XX, Wt1 -KTS KO) vs Pre-granulosa cells (XX, wt)	0.293317	0.846589	-0.553272	38.0617	76.9895	-38.9278	1766348	0.247314	1.38597e-230	4.75378e-229
Star	Downregulated in Pre-supporting cells (XX, Wt1 -KTS KO) vs Pre-granulosa cells (XX, wt)	0.0253407	0.580154	-0.554813	4.38039	70.8205	-66.4401	1.15578e+06	0.161825	0	0
Tulp2	Downregulated in Pre-supporting cells (XX, Wt1 -KTS KO) vs Pre-granulosa cells (XX, wt)	0.528898	1.08804	-0.559143	59.0104	90.4997	-31.4893	1.65721e+06	0.232033	6.30665e-232	2.17904e-230
Pnliprp2	Downregulated in Pre-supporting cells (XX, Wt1 -KTS KO) vs Pre-granulosa cells (XX, wt)	0.538907	1.10785	-0.568944	33.3863	66.5022	-33.1159	2.35136e+06	0.329224	1.21699e-113	1.49312e-112
Cbx5	Downregulated in Pre-supporting cells (XX, Wt1 -KTS KO) vs Pre-granulosa cells (XX, wt)	0.929163	1.4996	-0.570438	87.517	97.8408	-10.3238	1324472	0.185445	0	0
Fam181b	Downregulated in Pre-supporting cells (XX, Wt1 -KTS KO) vs Pre-granulosa cells (XX, wt)	0.2214	0.793386	-0.571986	29.1875	79.2721	-50.0846	1.50612e+06	0.210878	0	0
Snrpg	Downregulated in Pre-supporting cells (XX, Wt1 -KTS KO) vs Pre-granulosa cells (XX, wt)	1.94765	2.52026	-0.572613	99.5461	99.9383	-0.392236	680995	0.0953491	0	0
Cdc42ep5	Downregulated in Pre-supporting cells (XX, Wt1 -KTS KO) vs Pre-granulosa cells (XX, wt)	0.589958	1.17164	-0.581679	66.4094	92.7205	-26.3111	1580280	0.221262	8.83685e-247	3.29558e-245
2011-09-01	Downregulated in Pre-supporting cells (XX, Wt1 -KTS KO) vs Pre-granulosa cells (XX, wt)	0.203476	0.785681	-0.582205	31.4571	85.5028	-54.0457	1.21992e+06	0.170806	0	0
Wfdc13	Downregulated in Pre-supporting cells (XX, Wt1 -KTS KO) vs Pre-granulosa cells (XX, wt)	0.0652179	0.659563	-0.594345	6.28688	44.4787	-38.1918	2176807	0.304784	3.72874e-283	1.78789e-281
Aldoa	Downregulated in Pre-supporting cells (XX, Wt1 -KTS KO) vs Pre-granulosa cells (XX, wt)	2.36323	2.96093	-0.597695	99.8184	99.8766	-0.05819	1.29311e+06	0.181055	0	0
Me2	Downregulated in Pre-supporting cells (XX, Wt1 -KTS KO) vs Pre-granulosa cells (XX, wt)	0.474252	1.07765	-0.6034	60.1453	89.9445	-29.7992	1.49381e+06	0.209155	3.01757e-272	1.36342e-270
8030451A03Rik	Downregulated in Pre-supporting cells (XX, Wt1 -KTS KO) vs Pre-granulosa cells (XX, wt)	0.0578747	0.679221	-0.621346	9.55515	76.7428	-67.1876	1.06069e+06	0.148511	0	0
Capn6	Downregulated in Pre-supporting cells (XX, Wt1 -KTS KO) vs Pre-granulosa cells (XX, wt)	0.00600626	0.633264	-0.627258	1.08942	70.2036	-69.1142	1089112	0.152491	0	0
Plpp3	Downregulated in Pre-supporting cells (XX, Wt1 -KTS KO) vs Pre-granulosa cells (XX, wt)	0.24599	0.874729	-0.628739	32.6827	82.0481	-49.3654	1.43895e+06	0.201474	0	0
Pdgfa	Downregulated in Pre-supporting cells (XX, Wt1 -KTS KO) vs Pre-granulosa cells (XX, wt)	0.387505	1.04257	-0.655068	48.4113	79.2721	-30.8608	1.76837e+06	0.247597	2.24998e-216	7.09575e-215
Gstm1	Downregulated in Pre-supporting cells (XX, Wt1 -KTS KO) vs Pre-granulosa cells (XX, wt)	1.04436	1.70165	-0.65729	85.9056	96.7304	-10.8248	1.70712e+06	0.239021	6.78808e-213	2.08478e-211
Stmn1	Downregulated in Pre-supporting cells (XX, Wt1 -KTS KO) vs Pre-granulosa cells (XX, wt)	1.43771	2.09646	-0.658756	94.5983	99.1363	-4.53806	1664461	0.233048	2.32464e-222	7.74716e-221
Mif	Downregulated in Pre-supporting cells (XX, Wt1 -KTS KO) vs Pre-granulosa cells (XX, wt)	2.20714	2.86798	-0.660842	99.2964	99.8766	-0.580205	1.27478e+06	0.178487	0	0
1810065E05Rik	Downregulated in Pre-supporting cells (XX, Wt1 -KTS KO) vs Pre-granulosa cells (XX, wt)	0.0734766	0.757089	-0.683613	11.1212	65.4534	-54.3322	1515890	0.212246	0	0
Gm10076	Downregulated in Pre-supporting cells (XX, Wt1 -KTS KO) vs Pre-granulosa cells (XX, wt)	2.23559	2.94638	-0.710794	99.3872	100	-0.612801	1231120	0.172374	0	0
Tmsb10	Downregulated in Pre-supporting cells (XX, Wt1 -KTS KO) vs Pre-granulosa cells (XX, wt)	2.32697	3.04203	-0.715059	99.4326	99.8766	-0.444027	1347799	0.188711	1.45529e-301	7.77092e-300
Gas1	Downregulated in Pre-supporting cells (XX, Wt1 -KTS KO) vs Pre-granulosa cells (XX, wt)	0.279062	1.01995	-0.740885	36.2687	88.1555	-51.8867	1.17121e+06	0.163986	0	0
Hes1	Downregulated in Pre-supporting cells (XX, Wt1 -KTS KO) vs Pre-granulosa cells (XX, wt)	0.273252	1.04683	-0.773581	34.4303	86.86	-52.4296	1187753	0.166302	0	0
Serpina3a	Downregulated in Pre-supporting cells (XX, Wt1 -KTS KO) vs Pre-granulosa cells (XX, wt)	0.467936	1.25076	-0.782821	47.9346	76.6194	-28.6847	1.90541e+06	0.266785	2.94368e-186	7.05733e-185
Mme	Downregulated in Pre-supporting cells (XX, Wt1 -KTS KO) vs Pre-granulosa cells (XX, wt)	0.0524636	0.852732	-0.800269	8.71539	77.5447	-68.8293	977374	0.136846	0	0
Aldh1a1	Downregulated in Pre-supporting cells (XX, Wt1 -KTS KO) vs Pre-granulosa cells (XX, wt)	0.0848271	0.90432	-0.819493	13.4362	78.7168	-65.2806	1003985	0.140572	0	0
Ramp2	Downregulated in Pre-supporting cells (XX, Wt1 -KTS KO) vs Pre-granulosa cells (XX, wt)	0.228303	1.06247	-0.834169	31.8429	81.8014	-49.9584	1282751	0.179604	0	0
Gsta4	Downregulated in Pre-supporting cells (XX, Wt1 -KTS KO) vs Pre-granulosa cells (XX, wt)	0.879144	1.72271	-0.843562	79.596	97.409	-17.813	1.13368e+06	0.158732	0	0
Gpc3	Downregulated in Pre-supporting cells (XX, Wt1 -KTS KO) vs Pre-granulosa cells (XX, wt)	0.437592	1.29026	-0.852671	51.1802	93.4608	-42.2806	1.06672e+06	0.149356	0	0
Mdk	Downregulated in Pre-supporting cells (XX, Wt1 -KTS KO) vs Pre-granulosa cells (XX, wt)	1.43629	2.29784	-0.861548	83.9537	97.409	-13.4553	1.8038e+06	0.252558	1.08348e-191	2.78212e-190
Uba52	Downregulated in Pre-supporting cells (XX, Wt1 -KTS KO) vs Pre-granulosa cells (XX, wt)	1.68795	2.58521	-0.897252	96.9814	100	-3.01861	754085	0.105583	0	0
Mest	Downregulated in Pre-supporting cells (XX, Wt1 -KTS KO) vs Pre-granulosa cells (XX, wt)	1.09826	1.99751	-0.899248	81.1167	98.3961	-17.2794	1219798	0.170789	0	0
Chchd10	Downregulated in Pre-supporting cells (XX, Wt1 -KTS KO) vs Pre-granulosa cells (XX, wt)	0.606092	1.54064	-0.934544	64.3214	96.6687	-32.3473	935869	0.131035	0	0
Sparc	Downregulated in Pre-supporting cells (XX, Wt1 -KTS KO) vs Pre-granulosa cells (XX, wt)	1.30193	2.28027	-0.978342	93.5769	99.5682	-5.99123	730051	0.102218	0	0
Tpm1	Downregulated in Pre-supporting cells (XX, Wt1 -KTS KO) vs Pre-granulosa cells (XX, wt)	0.801031	1.81134	-1.01031	81.2074	98.0876	-16.8802	827203	0.11582	0	0
Lbh	Downregulated in Pre-supporting cells (XX, Wt1 -KTS KO) vs Pre-granulosa cells (XX, wt)	0.201145	1.25234	-1.0512	29.301	93.7693	-64.4683	551410	0.0772053	0	0
Ptn	Downregulated in Pre-supporting cells (XX, Wt1 -KTS KO) vs Pre-granulosa cells (XX, wt)	0.0265671	1.18167	-1.1551	3.90377	74.7687	-70.8649	969919	0.135803	0	0
Cpa1	Downregulated in Pre-supporting cells (XX, Wt1 -KTS KO) vs Pre-granulosa cells (XX, wt)	0.623588	1.94106	-1.31747	44.8479	83.0352	-38.1872	1.62924e+06	0.228117	2.92927e-253	1.16649e-251
Wfdc10	Downregulated in Pre-supporting cells (XX, Wt1 -KTS KO) vs Pre-granulosa cells (XX, wt)	0.169533	1.93431	-1.76478	15.2746	83.6521	-68.3774	778922	0.10906	0	0
